# Supplementary material for: Fast exploration of an optimal path on the multidimensional free energy surface
Source: PLoS One. 2017 May 18;12(5):e0177740. doi: 10.1371/journal.pone.0177740 (PMC5436793; doi:10.1371/journal.pone.0177740)
Supplement: S1 File — (ZIP) [file pone.0177740.s001.zip]

Archive with 88 entries (72 files):
- supporting information/
- supporting information/parameters/
- supporting information/parameters/ala10.key
- supporting information/parameters/ala2.key
- supporting information/parameters/amber96.prm
- supporting information/parameters/kernel_code_for_path_optimization.f90
- supporting information/parameters/simulatePar.txt
- supporting information/readme.txt
- supporting information/results/
- supporting information/results/Fig01-02/
- supporting information/results/Fig01-02/Fig1_free_surface.eps
- supporting information/results/Fig01-02/Fig1_free_surface.m
- supporting information/results/Fig01-02/Fig2_pathsummary.eps
- supporting information/results/Fig01-02/Fig2_pathsummary.m
- supporting information/results/Fig01-02/cst_40/
- supporting information/results/Fig01-02/cst_40/allfree_path_0.txt
- supporting information/results/Fig01-02/cst_40/allfree_path_100.txt
- supporting information/results/Fig01-02/cst_40/allfree_path_200.txt
- supporting information/results/Fig01-02/cst_40/allfree_path_50.txt
- supporting information/results/Fig01-02/cst_40/cst_path_0.txt
- supporting information/results/Fig01-02/cst_40/cst_path_100.txt
- supporting information/results/Fig01-02/cst_40/cst_path_200.txt
- supporting information/results/Fig01-02/cst_40/cst_path_50.txt
- supporting information/results/Fig01-02/cst_40/pathsummary.txt
- supporting information/results/Fig01-02/pathsummary.eps
- supporting information/results/Fig01-02/smd_40/
- supporting information/results/Fig01-02/smd_40/allfree_path_0.txt
- supporting information/results/Fig01-02/smd_40/path_40.txt
- supporting information/results/Fig01-02/smd_40/pathsummary.txt
- supporting information/results/Fig01-02/surfacedata.txt
- supporting information/results/Fig03/
- supporting information/results/Fig03/Fig3_change_snapshots.eps
- supporting information/results/Fig03/Fig3_change_snapshots.m
- supporting information/results/Fig03/data_change_snapshots.txt
- supporting information/results/Fig04/
- supporting information/results/Fig04/Fig4_freegrad_twoterms.eps
- supporting information/results/Fig04/Fig4_freegrad_twoterms.m
- supporting information/results/Fig04/ala10_allfree_path_0.txt
- supporting information/results/Fig04/ala2_allfree_path_0.txt
- supporting information/results/Fig05/
- supporting information/results/Fig05/Fig5_tensor_arraow.eps
- supporting information/results/Fig05/Fig5_tensor_arraow.m
- supporting information/results/Fig05/compare_different_optimized_paths.eps
- supporting information/results/Fig05/compare_different_optimized_paths.m
- supporting information/results/Fig05/cst_path_200_abmd_sdp_step0.002.txt
- supporting information/results/Fig05/cst_path_200_lbfgs.txt
- supporting information/results/Fig05/cst_path_200_tensorgrad.txt
- supporting information/results/Fig05/freegrads_on_initialpath/
- supporting information/results/Fig05/freegrads_on_initialpath/cst_path_1_onlygrad_100ps.txt
- supporting information/results/Fig05/freegrads_on_initialpath/pathabmd_1_onlygrad.txt
- supporting information/results/Fig05/surfacedata.txt
- supporting information/results/Fig06/
- supporting information/results/Fig06/Fig6_diff_optmethods.eps
- supporting information/results/Fig06/Fig6_diff_optmethods.m
- supporting information/results/Fig06/pathsummary_abmd_sdp_0.002.txt
- supporting information/results/Fig06/pathsummary_lbfgs.txt
- supporting information/results/Fig06/pathsummary_sdp_step0.002.txt
- supporting information/results/Fig06/pathsummary_sdp_step0.004_0.5prepath.txt
- supporting information/results/Fig07-08/
- supporting information/results/Fig07-08/Fig7_nhbalpha_nhbpi.eps
- supporting information/results/Fig07-08/Fig7_nhbalpha_nhbpi.m
- supporting information/results/Fig07-08/Fig8_pathsummary.eps
- supporting information/results/Fig07-08/Fig8_pathsummary.m
- supporting information/results/Fig07-08/cplot.m
- supporting information/results/Fig07-08/lbfgs/
- supporting information/results/Fig07-08/lbfgs/allpathfree_fromsmd.txt
- supporting information/results/Fig07-08/lbfgs/allpathfree_fromstraight.txt
- supporting information/results/Fig07-08/lbfgs/pathcstopt/
- supporting information/results/Fig07-08/lbfgs/pathcstopt/allfree_path_0.txt
- supporting information/results/Fig07-08/lbfgs/pathcstopt/allfree_path_100.txt
- supporting information/results/Fig07-08/lbfgs/pathcstopt/allfree_path_200.txt
- supporting information/results/Fig07-08/lbfgs/pathcstopt/allfree_path_600.txt
- supporting information/results/Fig07-08/lbfgs/pathcstopt/path_80.txt
- supporting information/results/Fig07-08/lbfgs/pathcstopt/pathsummary.txt
- supporting information/results/Fig07-08/lbfgs/pathsmdopt/
- supporting information/results/Fig07-08/lbfgs/pathsmdopt/allfree_path_0.txt
- supporting information/results/Fig07-08/lbfgs/pathsmdopt/allfree_path_100.txt
- supporting information/results/Fig07-08/lbfgs/pathsmdopt/allfree_path_200.txt
- supporting information/results/Fig07-08/lbfgs/pathsmdopt/allfree_path_600.txt
- supporting information/results/Fig07-08/lbfgs/pathsmdopt/cst_path_600.txt
- supporting information/results/Fig07-08/lbfgs/pathsmdopt/path_80.arc
- supporting information/results/Fig07-08/lbfgs/pathsmdopt/path_80.txt
- supporting information/results/Fig07-08/lbfgs/pathsmdopt/pathsummary.txt
- supporting information/structures/
- supporting information/structures/ala10_alpha.pdb
- supporting information/structures/ala10_pi.pdb
- supporting information/structures/ala2_c7ax.pdb
- supporting information/structures/ala2_c7eq.pdb
