# Supplementary material for: Fast exploration of an optimal path on the multidimensional free energy surface
Source: PLoS One. 2017 May 18;12(5):e0177740. doi: 10.1371/journal.pone.0177740 (PMC5436793; doi:10.1371/journal.pone.0177740)
Supplement: S1 File — (ZIP) [file pone.0177740.s001.zip › supporting information/parameters/amber96.prm]

      ##############################
      ##                          ##
      ##  Force Field Definition  ##
      ##                          ##
      ##############################


forcefield              AMBER-ff96

vdwtype                 LENNARD-JONES
radiusrule              ARITHMETIC
radiustype              R-MIN
radiussize              RADIUS
epsilonrule             GEOMETRIC
vdw-14-scale            2.0
chg-14-scale            1.2
dielectric              1.0


      #############################
      ##                         ##
      ##  Literature References  ##
      ##                         ##
      #############################


P. Kollman, R. Dixon, W. Cornell, T. Fox, C. Chipot and A. Pohorille,
"The Development/Application of a 'Minimalist' Organic/Biochemical
Molecular Mechanic Force Field using a Combination of ab Initio
Calculations and Experimental Data", in Computer Simulation of
Biomolecular Systems, W. F. van Gunsteren, P. K. Weiner, A. J. Wilkinson,
eds., Volume 3, 83-96 (1997)  [PARM96 modifications to PARM94]

W. D. Cornell, P. Cieplak, C. I. Bayly, I. R. Gould, K. M. Merz, Jr.,
D. M. Ferguson, D. C. Spellmeyer, T. Fox, J. W. Caldwell and P. A. Kollman,
"A Second Generation Force Field for the Simulation of Proteins, Nucleic
Acids, and Organic Molecules", J. Am. Chem. Soc., 117, 5179-5197 (1995)
[PARM94]

G. Moyna, H. J. Williams, R. J. Nachman and A. I. Scott, "Conformation in
Solution and Dynamics of a Structurally Constrained Linear Insect Kinin
Pentapeptide Analogue", Biopolymers, 49, 403-413 (1999)  [AIB charges]

W. S. Ross and C. C. Hardin, "Ion-Induced Stabilization of the G-DNA
Quadruplex: Free Energy Perturbation Studies", J. Am. Chem. Soc.,
116, 6070-6080 (1994)  [Alkali Metal Ions]

J. Aqvist, "Ion-Water Interaction Potentials Derived from Free Energy
Perturbation Simulations", J. Phys. Chem., 94, 8021-8024 (1990)
[Alkaline Earth Ions, radii adapted for AMBER combining rule]

Current parameter values are available from the AMBER site, located
at http://www.amber.ucsf.edu/amber/amber.html/


      #############################
      ##                         ##
      ##  Atom Type Definitions  ##
      ##                         ##
      #############################


   #####################################################
   ##                                                 ##
   ##  TINKER Atom Class Numbers to Amber Atom Types  ##
   ##                                                 ##
   ##    1  CT      11  CN      21  OW      31  HO    ##
   ##    2  C       12  CK      22  OH      32  HS    ##
   ##    3  CA      13  CQ      23  OS      33  HA    ##
   ##    4  CM      14  N       24  O       34  HC    ##
   ##    5  CC      15  NA      25  O2      35  H1    ##
   ##    6  CV      16  NB      26  S       36  H2    ##
   ##    7  CW      17  NC      27  SH      37  H3    ##
   ##    8  CR      18  N*      28  P       38  HP    ##
   ##    9  CB      19  N2      29  H       39  H4    ##
   ##   10  C*      20  N3      30  HW      40  H5    ##
   ##                                                 ##
   #####################################################


atom      1    14    N       "Glycine N"                 7     14.010     3
atom      2     1    CT      "Glycine CA"                6     12.010     4
atom      3     2    C       "Glycine C"                 6     12.010     3
atom      4    29    H       "Glycine HN"                1      1.008     1
atom      5    24    O       "Glycine O"                 8     16.000     1
atom      6    35    H1      "Glycine HA"                1      1.008     1
atom      7    14    N       "Alanine N"                 7     14.010     3
atom      8     1    CT      "Alanine CA"                6     12.010     4
atom      9     2    C       "Alanine C"                 6     12.010     3
atom     10    29    H       "Alanine HN"                1      1.008     1
atom     11    24    O       "Alanine O"                 8     16.000     1
atom     12    35    H1      "Alanine HA"                1      1.008     1
atom     13     1    CT      "Alanine CB"                6     12.010     4
atom     14    34    HC      "Alanine HB"                1      1.008     1
atom     15    14    N       "Valine N"                  7     14.010     3
atom     16     1    CT      "Valine CA"                 6     12.010     4
atom     17     2    C       "Valine C"                  6     12.010     3
atom     18    29    H       "Valine HN"                 1      1.008     1
atom     19    24    O       "Valine O"                  8     16.000     1
atom     20    35    H1      "Valine HA"                 1      1.008     1
atom     21     1    CT      "Valine CB"                 6     12.010     4
atom     22    34    HC      "Valine HB"                 1      1.008     1
atom     23     1    CT      "Valine CG1"                6     12.010     4
atom     24    34    HC      "Valine HG1"                1      1.008     1
atom     25     1    CT      "Valine CG2"                6     12.010     4
atom     26    34    HC      "Valine HG2"                1      1.008     1
atom     27    14    N       "Leucine N"                 7     14.010     3
atom     28     1    CT      "Leucine CA"                6     12.010     4
atom     29     2    C       "Leucine C"                 6     12.010     3
atom     30    29    H       "Leucine HN"                1      1.008     1
atom     31    24    O       "Leucine O"                 8     16.000     1
atom     32    35    H1      "Leucine HA"                1      1.008     1
atom     33     1    CT      "Leucine CB"                6     12.010     4
atom     34    34    HC      "Leucine HB"                1      1.008     1
atom     35     1    CT      "Leucine CG"                6     12.010     4
atom     36    34    HC      "Leucine HG"                1      1.008     1
atom     37     1    CT      "Leucine CD1"               6     12.010     4
atom     38    34    HC      "Leucine HD1"               1      1.008     1
atom     39     1    CT      "Leucine CD2"               6     12.010     4
atom     40    34    HC      "Leucine HD2"               1      1.008     1
atom     41    14    N       "Isoleucine N"              7     14.010     3
atom     42     1    CT      "Isoleucine CA"             6     12.010     4
atom     43     2    C       "Isoleucine C"              6     12.010     3
atom     44    29    H       "Isoleucine HN"             1      1.008     1
atom     45    24    O       "Isoleucine O"              8     16.000     1
atom     46    35    H1      "Isoleucine HA"             1      1.008     1
atom     47     1    CT      "Isoleucine CB"             6     12.010     4
atom     48    34    HC      "Isoleucine HB"             1      1.008     1
atom     49     1    CT      "Isoleucine CG1"            6     12.010     4
atom     50    34    HC      "Isoleucine HG1"            1      1.008     1
atom     51     1    CT      "Isoleucine CG2"            6     12.010     4
atom     52    34    HC      "Isoleucine HG2"            1      1.008     1
atom     53     1    CT      "Isoleucine CD"             6     12.010     4
atom     54    34    HC      "Isoleucine HD"             1      1.008     1
atom     55    14    N       "Serine N"                  7     14.010     3
atom     56     1    CT      "Serine CA"                 6     12.010     4
atom     57     2    C       "Serine C"                  6     12.010     3
atom     58    29    H       "Serine HN"                 1      1.008     1
atom     59    24    O       "Serine O"                  8     16.000     1
atom     60    35    H1      "Serine HA"                 1      1.008     1
atom     61     1    CT      "Serine CB"                 6     12.010     4
atom     62    35    H1      "Serine HB"                 1      1.008     1
atom     63    22    OH      "Serine OG"                 8     16.000     2
atom     64    31    HO      "Serine HG"                 1      1.008     1
atom     65    14    N       "Threonine N"               7     14.010     3
atom     66     1    CT      "Threonine CA"              6     12.010     4
atom     67     2    C       "Threonine C"               6     12.010     3
atom     68    29    H       "Threonine HN"              1      1.008     1
atom     69    24    O       "Threonine O"               8     16.000     1
atom     70    35    H1      "Threonine HA"              1      1.008     1
atom     71     1    CT      "Threonine CB"              6     12.010     4
atom     72    35    H1      "Threonine HB"              1      1.008     1
atom     73    22    OH      "Threonine OG1"             8     16.000     2
atom     74    31    HO      "Threonine HG1"             1      1.008     1
atom     75     1    CT      "Threonine CG2"             6     12.010     4
atom     76    34    HC      "Threonine HG2"             1      1.008     1
atom     77    14    N       "Cysteine (-SH) N"          7     14.010     3
atom     78     1    CT      "Cysteine (-SH) CA"         6     12.010     4
atom     79     2    C       "Cysteine (-SH) C"          6     12.010     3
atom     80    29    H       "Cysteine (-SH) HN"         1      1.008     1
atom     81    24    O       "Cysteine (-SH) O"          8     16.000     1
atom     82    35    H1      "Cysteine (-SH) HA"         1      1.008     1
atom     83     1    CT      "Cysteine (-SH) CB"         6     12.010     4
atom     84    35    H1      "Cysteine (-SH) HB"         1      1.008     1
atom     85    27    SH      "Cysteine (-SH) SG"        16     32.060     2
atom     86    32    HS      "Cysteine (-SH) HG"         1      1.008     1
atom     87    14    N       "Cystine (-SS-) N"          7     14.010     3
atom     88     1    CT      "Cystine (-SS-) CA"         6     12.010     4
atom     89     2    C       "Cystine (-SS-) C"          6     12.010     3
atom     90    29    H       "Cystine (-SS-) HN"         1      1.008     1
atom     91    24    O       "Cystine (-SS-) O"          8     16.000     1
atom     92    35    H1      "Cystine (-SS-) HA"         1      1.008     1
atom     93     1    CT      "Cystine (-SS-) CB"         6     12.010     4
atom     94    35    H1      "Cystine (-SS-) HB"         1      1.008     1
atom     95    26    S       "Cystine (-SS-) SG"        16     32.060     2
atom     96    14    N       "Proline N"                 7     14.010     3
atom     97     1    CT      "Proline CA"                6     12.010     4
atom     98     2    C       "Proline C"                 6     12.010     3
atom     99    24    O       "Proline O"                 8     16.000     1
atom    100    35    H1      "Proline HA"                1      1.008     1
atom    101     1    CT      "Proline CB"                6     12.010     4
atom    102    34    HC      "Proline HB"                1      1.008     1
atom    103     1    CT      "Proline CG"                6     12.010     4
atom    104    34    HC      "Proline HG"                1      1.008     1
atom    105     1    CT      "Proline CD"                6     12.010     4
atom    106    35    H1      "Proline HD"                1      1.008     1
atom    107    14    N       "Phenylalanine N"           7     14.010     3
atom    108     1    CT      "Phenylalanine CA"          6     12.010     4
atom    109     2    C       "Phenylalanine C"           6     12.010     3
atom    110    29    H       "Phenylalanine HN"          1      1.008     1
atom    111    24    O       "Phenylalanine O"           8     16.000     1
atom    112    35    H1      "Phenylalanine HA"          1      1.008     1
atom    113     1    CT      "Phenylalanine CB"          6     12.010     4
atom    114    34    HC      "Phenylalanine HB"          1      1.008     1
atom    115     3    CA      "Phenylalanine CG"          6     12.010     3
atom    116     3    CA      "Phenylalanine CD"          6     12.010     3
atom    117    33    HA      "Phenylalanine HD"          1      1.008     1
atom    118     3    CA      "Phenylalanine CE"          6     12.010     3
atom    119    33    HA      "Phenylalanine HE"          1      1.008     1
atom    120     3    CA      "Phenylalanine CZ"          6     12.010     3
atom    121    33    HA      "Phenylalanine HZ"          1      1.008     1
atom    122    14    N       "Tyrosine N"                7     14.010     3
atom    123     1    CT      "Tyrosine CA"               6     12.010     4
atom    124     2    C       "Tyrosine C"                6     12.010     3
atom    125    29    H       "Tyrosine HN"               1      1.008     1
atom    126    24    O       "Tyrosine O"                8     16.000     1
atom    127    35    H1      "Tyrosine HA"               1      1.008     1
atom    128     1    CT      "Tyrosine CB"               6     12.010     4
atom    129    34    HC      "Tyrosine HB"               1      1.008     1
atom    130     3    CA      "Tyrosine CG"               6     12.010     3
atom    131     3    CA      "Tyrosine CD"               6     12.010     3
atom    132    33    HA      "Tyrosine HD"               1      1.008     1
atom    133     3    CA      "Tyrosine CE"               6     12.010     3
atom    134    33    HA      "Tyrosine HE"               1      1.008     1
atom    135     2    C       "Tyrosine CZ"               6     12.010     3
atom    136    22    OH      "Tyrosine OH"               8     16.000     2
atom    137    31    HO      "Tyrosine HH"               1      1.008     1
atom    138    14    N       "Tryptophan N"              7     14.010     3
atom    139     1    CT      "Tryptophan CA"             6     12.010     4
atom    140     2    C       "Tryptophan C"              6     12.010     3
atom    141    29    H       "Tryptophan HN"             1      1.008     1
atom    142    24    O       "Tryptophan O"              8     16.000     1
atom    143    35    H1      "Tryptophan HA"             1      1.008     1
atom    144     1    CT      "Tryptophan CB"             6     12.010     4
atom    145    34    HC      "Tryptophan HB"             1      1.008     1
atom    146    10    C*      "Tryptophan CG"             6     12.010     3
atom    147     7    CW      "Tryptophan CD1"            6     12.010     3
atom    148    39    H4      "Tryptophan HD1"            1      1.008     1
atom    149     9    CB      "Tryptophan CD2"            6     12.010     3
atom    150    15    NA      "Tryptophan NE1"            7     14.010     3
atom    151    29    H       "Tryptophan HE1"            1      1.008     1
atom    152    11    CN      "Tryptophan CE2"            6     12.010     3
atom    153     3    CA      "Tryptophan CE3"            6     12.010     3
atom    154    33    HA      "Tryptophan HE3"            1      1.008     1
atom    155     3    CA      "Tryptophan CZ2"            6     12.010     3
atom    156    33    HA      "Tryptophan HZ2"            1      1.008     1
atom    157     3    CA      "Tryptophan CZ3"            6     12.010     3
atom    158    33    HA      "Tryptophan HZ3"            1      1.008     1
atom    159     3    CA      "Tryptophan CH2"            6     12.010     3
atom    160    33    HA      "Tryptophan HH2"            1      1.008     1
atom    161    14    N       "Histidine (+) N"           7     14.010     3
atom    162     1    CT      "Histidine (+) CA"          6     12.010     4
atom    163     2    C       "Histidine (+) C"           6     12.010     3
atom    164    29    H       "Histidine (+) HN"          1      1.008     1
atom    165    24    O       "Histidine (+) O"           8     16.000     1
atom    166    35    H1      "Histidine (+) HA"          1      1.008     1
atom    167     1    CT      "Histidine (+) CB"          6     12.010     4
atom    168    34    HC      "Histidine (+) HB"          1      1.008     1
atom    169     5    CC      "Histidine (+) CG"          6     12.010     3
atom    170    15    NA      "Histidine (+) ND1"         7     14.010     3
atom    171    29    H       "Histidine (+) HD1"         1      1.008     1
atom    172     7    CW      "Histidine (+) CD2"         6     12.010     3
atom    173    39    H4      "Histidine (+) HD2"         1      1.008     1
atom    174     8    CR      "Histidine (+) CE1"         6     12.010     3
atom    175    40    H5      "Histidine (+) HE1"         1      1.008     1
atom    176    15    NA      "Histidine (+) NE2"         7     14.010     3
atom    177    29    H       "Histidine (+) HE2"         1      1.008     1
atom    178    14    N       "Histidine (HD) N"          7     14.010     3
atom    179     1    CT      "Histidine (HD) CA"         6     12.010     4
atom    180     2    C       "Histidine (HD) C"          6     12.010     3
atom    181    29    H       "Histidine (HD) HN"         1      1.008     1
atom    182    24    O       "Histidine (HD) O"          8     16.000     1
atom    183    35    H1      "Histidine (HD) HA"         1      1.008     1
atom    184     1    CT      "Histidine (HD) CB"         6     12.010     4
atom    185    34    HC      "Histidine (HD) HB"         1      1.008     1
atom    186     5    CC      "Histidine (HD) CG"         6     12.010     3
atom    187    15    NA      "Histidine (HD) ND1"        7     14.010     3
atom    188    29    H       "Histidine (HD) HD1"        1      1.008     1
atom    189     6    CV      "Histidine (HD) CD2"        6     12.010     3
atom    190    39    H4      "Histidine (HD) HD2"        1      1.008     1
atom    191     8    CR      "Histidine (HD) CE1"        6     12.010     3
atom    192    40    H5      "Histidine (HD) HE1"        1      1.008     1
atom    193    16    NB      "Histidine (HD) NE2"        7     14.010     2
atom    194    14    N       "Histidine (HE) N"          7     14.010     3
atom    195     1    CT      "Histidine (HE) CA"         6     12.010     4
atom    196     2    C       "Histidine (HE) C"          6     12.010     3
atom    197    29    H       "Histidine (HE) HN"         1      1.008     1
atom    198    24    O       "Histidine (HE) O"          8     16.000     1
atom    199    35    H1      "Histidine (HE) HA"         1      1.008     1
atom    200     1    CT      "Histidine (HE) CB"         6     12.010     4
atom    201    34    HC      "Histidine (HE) HB"         1      1.008     1
atom    202     5    CC      "Histidine (HE) CG"         6     12.010     3
atom    203    16    NB      "Histidine (HE) ND1"        7     14.010     2
atom    204     7    CW      "Histidine (HE) CD2"        6     12.010     3
atom    205    39    H4      "Histidine (HE) HD2"        1      1.008     1
atom    206     8    CR      "Histidine (HE) CE1"        6     12.010     3
atom    207    40    H5      "Histidine (HE) HE1"        1      1.008     1
atom    208    15    NA      "Histidine (HE) NE2"        7     14.010     3
atom    209    29    H       "Histidine (HE) HE2"        1      1.008     1
atom    210    14    N       "Aspartic Acid N"           7     14.010     3
atom    211     1    CT      "Aspartic Acid CA"          6     12.010     4
atom    212     2    C       "Aspartic Acid C"           6     12.010     3
atom    213    29    H       "Aspartic Acid HN"          1      1.008     1
atom    214    24    O       "Aspartic Acid O"           8     16.000     1
atom    215    35    H1      "Aspartic Acid HA"          1      1.008     1
atom    216     1    CT      "Aspartic Acid CB"          6     12.010     4
atom    217    34    HC      "Aspartic Acid HB"          1      1.008     1
atom    218     2    C       "Aspartic Acid CG"          6     12.010     3
atom    219    25    O2      "Aspartic Acid OD"          8     16.000     1
atom    220    14    N       "Asparagine N"              7     14.010     3
atom    221     1    CT      "Asparagine CA"             6     12.010     4
atom    222     2    C       "Asparagine C"              6     12.010     3
atom    223    29    H       "Asparagine HN"             1      1.008     1
atom    224    24    O       "Asparagine O"              8     16.000     1
atom    225    35    H1      "Asparagine HA"             1      1.008     1
atom    226     1    CT      "Asparagine CB"             6     12.010     4
atom    227    34    HC      "Asparagine HB"             1      1.008     1
atom    228     2    C       "Asparagine CG"             6     12.010     3
atom    229    24    O       "Asparagine OD1"            8     16.000     1
atom    230    14    N       "Asparagine ND2"            7     14.010     3
atom    231    29    H       "Asparagine HD2"            1      1.008     1
atom    232    14    N       "Glutamic Acid N"           7     14.010     3
atom    233     1    CT      "Glutamic Acid CA"          6     12.010     4
atom    234     2    C       "Glutamic Acid C"           6     12.010     3
atom    235    29    H       "Glutamic Acid HN"          1      1.008     1
atom    236    24    O       "Glutamic Acid O"           8     16.000     1
atom    237    35    H1      "Glutamic Acid HA"          1      1.008     1
atom    238     1    CT      "Glutamic Acid CB"          6     12.010     4
atom    239    34    HC      "Glutamic Acid HB"          1      1.008     1
atom    240     1    CT      "Glutamic Acid CG"          6     12.010     4
atom    241    34    HC      "Glutamic Acid HG"          1      1.008     1
atom    242     2    C       "Glutamic Acid CD"          6     12.010     3
atom    243    25    O2      "Glutamic Acid OE"          8     16.000     1
atom    244    14    N       "Glutamine N"               7     14.010     3
atom    245     1    CT      "Glutamine CA"              6     12.010     4
atom    246     2    C       "Glutamine C"               6     12.010     3
atom    247    29    H       "Glutamine HN"              1      1.008     1
atom    248    24    O       "Glutamine O"               8     16.000     1
atom    249    35    H1      "Glutamine HA"              1      1.008     1
atom    250     1    CT      "Glutamine CB"              6     12.010     4
atom    251    34    HC      "Glutamine HB"              1      1.008     1
atom    252     1    CT      "Glutamine CG"              6     12.010     4
atom    253    34    HC      "Glutamine HG"              1      1.008     1
atom    254     2    C       "Glutamine CD"              6     12.010     3
atom    255    24    O       "Glutamine OE1"             8     16.000     1
atom    256    14    N       "Glutamine NE2"             7     14.010     3
atom    257    29    H       "Glutamine HE2"             1      1.008     1
atom    258    14    N       "Methionine N"              7     14.010     3
atom    259     1    CT      "Methionine CA"             6     12.010     4
atom    260     2    C       "Methionine C"              6     12.010     3
atom    261    29    H       "Methionine HN"             1      1.008     1
atom    262    24    O       "Methionine O"              8     16.000     1
atom    263    35    H1      "Methionine HA"             1      1.008     1
atom    264     1    CT      "Methionine CB"             6     12.010     4
atom    265    34    HC      "Methionine HB"             1      1.008     1
atom    266     1    CT      "Methionine CG"             6     12.010     4
atom    267    35    H1      "Methionine HG"             1      1.008     1
atom    268    26    S       "Methionine SD"            16     32.060     2
atom    269     1    CT      "Methionine CE"             6     12.010     4
atom    270    35    H1      "Methionine HE"             1      1.008     1
atom    271    14    N       "Lysine N"                  7     14.010     3
atom    272     1    CT      "Lysine CA"                 6     12.010     4
atom    273     2    C       "Lysine C"                  6     12.010     3
atom    274    29    H       "Lysine HN"                 1      1.008     1
atom    275    24    O       "Lysine O"                  8     16.000     1
atom    276    35    H1      "Lysine HA"                 1      1.008     1
atom    277     1    CT      "Lysine CB"                 6     12.010     4
atom    278    34    HC      "Lysine HB"                 1      1.008     1
atom    279     1    CT      "Lysine CG"                 6     12.010     4
atom    280    34    HC      "Lysine HG"                 1      1.008     1
atom    281     1    CT      "Lysine CD"                 6     12.010     4
atom    282    34    HC      "Lysine HD"                 1      1.008     1
atom    283     1    CT      "Lysine CE"                 6     12.010     4
atom    284    38    HP      "Lysine HE"                 1      1.008     1
atom    285    20    N3      "Lysine NZ"                 7     14.010     4
atom    286    29    H       "Lysine HZ"                 1      1.008     1
atom    287    14    N       "Arginine N"                7     14.010     3
atom    288     1    CT      "Arginine CA"               6     12.010     4
atom    289     2    C       "Arginine C"                6     12.010     3
atom    290    29    H       "Arginine HN"               1      1.008     1
atom    291    24    O       "Arginine O"                8     16.000     1
atom    292    35    H1      "Arginine HA"               1      1.008     1
atom    293     1    CT      "Arginine CB"               6     12.010     4
atom    294    34    HC      "Arginine HB"               1      1.008     1
atom    295     1    CT      "Arginine CG"               6     12.010     4
atom    296    34    HC      "Arginine HG"               1      1.008     1
atom    297     1    CT      "Arginine CD"               6     12.010     4
atom    298    35    H1      "Arginine HD"               1      1.008     1
atom    299    19    N2      "Arginine NE"               7     14.010     3
atom    300    29    H       "Arginine HE"               1      1.008     1
atom    301     3    CA      "Arginine CZ"               6     12.010     3
atom    302    19    N2      "Arginine NH"               7     14.010     3
atom    303    29    H       "Arginine HH"               1      1.008     1
atom    304    14    N       "Ornithine N"               7     14.010     3
atom    305     1    CT      "Ornithine CA"              6     12.010     4
atom    306     2    C       "Ornithine C"               6     12.010     3
atom    307    29    H       "Ornithine HN"              1      1.008     1
atom    308    24    O       "Ornithine O"               8     16.000     1
atom    309    35    H1      "Ornithine HA"              1      1.008     1
atom    310     1    CT      "Ornithine CB"              6     12.010     4
atom    311    34    HC      "Ornithine HB"              1      1.008     1
atom    312     1    CT      "Ornithine CG"              6     12.010     4
atom    313    34    HC      "Ornithine HG"              1      1.008     1
atom    314     1    CT      "Ornithine CD"              6     12.010     4
atom    315    38    HP      "Ornithine HD"              1      1.008     1
atom    316    20    N3      "Ornithine NE"              7     14.010     4
atom    317    29    H       "Ornithine HE"              1      1.008     1
atom    318    14    N       "MethylAlanine N"           7     14.010     3
atom    319     1    CT      "MethylAlanine CA"          6     12.010     4
atom    320     2    C       "MethylAlanine C"           6     12.010     3
atom    321    29    H       "MethylAlanine HN"          1      1.008     1
atom    322    24    O       "MethylAlanine O"           8     16.000     1
atom    323     1    CT      "MethylAlanine CB"          6     12.010     4
atom    324    34    HC      "MethylAlanine HB"          1      1.008     1
atom    325    14    N       "Pyroglutamate N"           7     14.010     3
atom    326     1    CT      "Pyroglutamate CA"          6     12.010     4
atom    327     2    C       "Pyroglutamate C"           6     12.010     3
atom    328    29    H       "Pyroglutamate HN"          1      1.008     1
atom    329    24    O       "Pyroglutamate O"           8     16.000     1
atom    330    35    H1      "Pyroglutamate HA"          1      1.008     1
atom    331     1    CT      "Pyroglutamate CB"          6     12.010     4
atom    332    34    HC      "Pyroglutamate HB"          1      1.008     1
atom    333     1    CT      "Pyroglutamate CG"          6     12.010     4
atom    334    34    HC      "Pyroglutamate HG"          1      1.008     1
atom    335     2    C       "Pyroglutamate CD"          6     12.010     3
atom    336    24    O       "Pyroglutamate OE"          8     16.000     1
atom    337     2    C       "Formyl C"                  6     12.010     3
atom    338     0    H       "Formyl H"                  1      1.008     1
atom    339    24    O       "Formyl O"                  8     16.000     1
atom    340     1    CT      "Acetyl CA"                 6     12.010     4
atom    341    34    HC      "Acetyl HA"                 1      1.008     1
atom    342     2    C       "Acetyl C"                  6     12.010     3
atom    343    24    O       "Acetyl O"                  8     16.000     1
atom    344    14    N       "C-Term Amide N"            7     14.010     3
atom    345    29    H       "C-Term Amide HN"           1      1.008     1
atom    346    14    N       "N-MeAmide N"               7     14.010     3
atom    347    29    H       "N-MeAmide HN"              1      1.008     1
atom    348     1    CT      "N-MeAmide C"               6     12.010     4
atom    349    35    H1      "N-MeAmide HC"              1      1.008     1
atom    350    20    N3      "N-Term GLY N"              7     14.010     4
atom    351     1    CT      "N-Term GLY CA"             6     12.010     4
atom    352     2    C       "N-Term GLY C"              6     12.010     3
atom    353    29    H       "N-Term GLY HN"             1      1.008     1
atom    354    24    O       "N-Term GLY O"              8     16.000     1
atom    355    35    H1      "N-Term GLY HA"             1      1.008     1
atom    356    20    N3      "N-Term ALA N"              7     14.010     4
atom    357     1    CT      "N-Term ALA CA"             6     12.010     4
atom    358     2    C       "N-Term ALA C"              6     12.010     3
atom    359    29    H       "N-Term ALA HN"             1      1.008     1
atom    360    24    O       "N-Term ALA O"              8     16.000     1
atom    361    35    H1      "N-Term ALA HA"             1      1.008     1
atom    362    20    N3      "N-Term VAL N"              7     14.010     4
atom    363     1    CT      "N-Term VAL CA"             6     12.010     4
atom    364     2    C       "N-Term VAL C"              6     12.010     3
atom    365    29    H       "N-Term VAL HN"             1      1.008     1
atom    366    24    O       "N-Term VAL O"              8     16.000     1
atom    367    35    H1      "N-Term VAL HA"             1      1.008     1
atom    368    20    N3      "N-Term LEU N"              7     14.010     4
atom    369     1    CT      "N-Term LEU CA"             6     12.010     4
atom    370     2    C       "N-Term LEU C"              6     12.010     3
atom    371    29    H       "N-Term LEU HN"             1      1.008     1
atom    372    24    O       "N-Term LEU O"              8     16.000     1
atom    373    35    H1      "N-Term LEU HA"             1      1.008     1
atom    374    20    N3      "N-Term ILE N"              7     14.010     4
atom    375     1    CT      "N-Term ILE CA"             6     12.010     4
atom    376     2    C       "N-Term ILE C"              6     12.010     3
atom    377    29    H       "N-Term ILE HN"             1      1.008     1
atom    378    24    O       "N-Term ILE O"              8     16.000     1
atom    379    35    H1      "N-Term ILE HA"             1      1.008     1
atom    380    20    N3      "N-Term SER N"              7     14.010     4
atom    381     1    CT      "N-Term SER CA"             6     12.010     4
atom    382     2    C       "N-Term SER C"              6     12.010     3
atom    383    29    H       "N-Term SER HN"             1      1.008     1
atom    384    24    O       "N-Term SER O"              8     16.000     1
atom    385    35    H1      "N-Term SER HA"             1      1.008     1
atom    386    20    N3      "N-Term THR N"              7     14.010     4
atom    387     1    CT      "N-Term THR CA"             6     12.010     4
atom    388     2    C       "N-Term THR C"              6     12.010     3
atom    389    29    H       "N-Term THR HN"             1      1.008     1
atom    390    24    O       "N-Term THR O"              8     16.000     1
atom    391    35    H1      "N-Term THR HA"             1      1.008     1
atom    392    20    N3      "N-Term CYS (-SH) N"        7     14.010     4
atom    393     1    CT      "N-Term CYS (-SH) CA"       6     12.010     4
atom    394     2    C       "N-Term CYS (-SH) C"        6     12.010     3
atom    395    29    H       "N-Term CYS (-SH) HN"       1      1.008     1
atom    396    24    O       "N-Term CYS (-SH) O"        8     16.000     1
atom    397    35    H1      "N-Term CYS (-SH) HA"       1      1.008     1
atom    398    20    N3      "N-Term CYS (-SS-) N"       7     14.010     4
atom    399     1    CT      "N-Term CYS (-SS-) CA"      6     12.010     4
atom    400     2    C       "N-Term CYS (-SS-) C"       6     12.010     3
atom    401    29    H       "N-Term CYS (-SS-) HN"      1      1.008     1
atom    402    24    O       "N-Term CYS (-SS-) O"       8     16.000     1
atom    403    35    H1      "N-Term CYS (-SS-) HA"      1      1.008     1
atom    404    20    N3      "N-Term PRO N"              7     14.010     4
atom    405     1    CT      "N-Term PRO CA"             6     12.010     4
atom    406     2    C       "N-Term PRO C"              6     12.010     3
atom    407    29    H       "N-Term PRO HN"             1      1.008     1
atom    408    24    O       "N-Term PRO O"              8     16.000     1
atom    409    35    H1      "N-Term PRO HA"             1      1.008     1
atom    410     1    CT      "N-Term PRO CD"             6     12.010     4
atom    411    38    HP      "N-Term PRO HD"             1      1.008     1
atom    412    20    N3      "N-Term PHE N"              7     14.010     4
atom    413     1    CT      "N-Term PHE CA"             6     12.010     4
atom    414     2    C       "N-Term PHE C"              6     12.010     3
atom    415    29    H       "N-Term PHE HN"             1      1.008     1
atom    416    24    O       "N-Term PHE O"              8     16.000     1
atom    417    35    H1      "N-Term PHE HA"             1      1.008     1
atom    418    20    N3      "N-Term TYR N"              7     14.010     4
atom    419     1    CT      "N-Term TYR CA"             6     12.010     4
atom    420     2    C       "N-Term TYR C"              6     12.010     3
atom    421    29    H       "N-Term TYR HN"             1      1.008     1
atom    422    24    O       "N-Term TYR O"              8     16.000     1
atom    423    35    H1      "N-Term TYR HA"             1      1.008     1
atom    424    20    N3      "N-Term TRP N"              7     14.010     4
atom    425     1    CT      "N-Term TRP CA"             6     12.010     4
atom    426     2    C       "N-Term TRP C"              6     12.010     3
atom    427    29    H       "N-Term TRP HN"             1      1.008     1
atom    428    24    O       "N-Term TRP O"              8     16.000     1
atom    429    35    H1      "N-Term TRP HA"             1      1.008     1
atom    430    20    N3      "N-Term HIS (+) N"          7     14.010     4
atom    431     1    CT      "N-Term HIS (+) CA"         6     12.010     4
atom    432     2    C       "N-Term HIS (+) C"          6     12.010     3
atom    433    29    H       "N-Term HIS (+) HN"         1      1.008     1
atom    434    24    O       "N-Term HIS (+) O"          8     16.000     1
atom    435    35    H1      "N-Term HIS (+) HA"         1      1.008     1
atom    436    20    N3      "N-Term HIS (HD) N"         7     14.010     4
atom    437     1    CT      "N-Term HIS (HD) CA"        6     12.010     4
atom    438     2    C       "N-Term HIS (HD) C"         6     12.010     3
atom    439    29    H       "N-Term HIS (HD) HN"        1      1.008     1
atom    440    24    O       "N-Term HIS (HD) O"         8     16.000     1
atom    441    35    H1      "N-Term HIS (HD) HA"        1      1.008     1
atom    442    20    N3      "N-Term HIS (HE) N"         7     14.010     4
atom    443     1    CT      "N-Term HIS (HE) CA"        6     12.010     4
atom    444     2    C       "N-Term HIS (HE) C"         6     12.010     3
atom    445    29    H       "N-Term HIS (HE) HN"        1      1.008     1
atom    446    24    O       "N-Term HIS (HE) O"         8     16.000     1
atom    447    35    H1      "N-Term HIS (HE) HA"        1      1.008     1
atom    448    20    N3      "N-Term ASP N"              7     14.010     4
atom    449     1    CT      "N-Term ASP CA"             6     12.010     4
atom    450     2    C       "N-Term ASP C"              6     12.010     3
atom    451    29    H       "N-Term ASP HN"             1      1.008     1
atom    452    24    O       "N-Term ASP O"              8     16.000     1
atom    453    35    H1      "N-Term ASP HA"             1      1.008     1
atom    454    20    N3      "N-Term ASN N"              7     14.010     4
atom    455     1    CT      "N-Term ASN CA"             6     12.010     4
atom    456     2    C       "N-Term ASN C"              6     12.010     3
atom    457    29    H       "N-Term ASN HN"             1      1.008     1
atom    458    24    O       "N-Term ASN O"              8     16.000     1
atom    459    35    H1      "N-Term ASN HA"             1      1.008     1
atom    460    20    N3      "N-Term GLU N"              7     14.010     4
atom    461     1    CT      "N-Term GLU CA"             6     12.010     4
atom    462     2    C       "N-Term GLU C"              6     12.010     3
atom    463    29    H       "N-Term GLU HN"             1      1.008     1
atom    464    24    O       "N-Term GLU O"              8     16.000     1
atom    465    35    H1      "N-Term GLU HA"             1      1.008     1
atom    466    20    N3      "N-Term GLN N"              7     14.010     4
atom    467     1    CT      "N-Term GLN CA"             6     12.010     4
atom    468     2    C       "N-Term GLN C"              6     12.010     3
atom    469    29    H       "N-Term GLN HN"             1      1.008     1
atom    470    24    O       "N-Term GLN O"              8     16.000     1
atom    471    35    H1      "N-Term GLN HA"             1      1.008     1
atom    472    20    N3      "N-Term MET N"              7     14.010     4
atom    473     1    CT      "N-Term MET CA"             6     12.010     4
atom    474     2    C       "N-Term MET C"              6     12.010     3
atom    475    29    H       "N-Term MET HN"             1      1.008     1
atom    476    24    O       "N-Term MET O"              8     16.000     1
atom    477    35    H1      "N-Term MET HA"             1      1.008     1
atom    478    20    N3      "N-Term LYS N"              7     14.010     4
atom    479     1    CT      "N-Term LYS CA"             6     12.010     4
atom    480     2    C       "N-Term LYS C"              6     12.010     3
atom    481    29    H       "N-Term LYS HN"             1      1.008     1
atom    482    24    O       "N-Term LYS O"              8     16.000     1
atom    483    35    H1      "N-Term LYS HA"             1      1.008     1
atom    484    20    N3      "N-Term ARG N"              7     14.010     4
atom    485     1    CT      "N-Term ARG CA"             6     12.010     4
atom    486     2    C       "N-Term ARG C"              6     12.010     3
atom    487    29    H       "N-Term ARG HN"             1      1.008     1
atom    488    24    O       "N-Term ARG O"              8     16.000     1
atom    489    35    H1      "N-Term ARG HA"             1      1.008     1
atom    490    20    N3      "N-Term ORN N"              7     14.010     4
atom    491     1    CT      "N-Term ORN CA"             6     12.010     4
atom    492     2    C       "N-Term ORN C"              6     12.010     3
atom    493    29    H       "N-Term ORN HN"             1      1.008     1
atom    494    24    O       "N-Term ORN O"              8     16.000     1
atom    495    35    H1      "N-Term ORN HA"             1      1.008     1
atom    496    20    N3      "N-Term AIB N"              7     14.010     4
atom    497     1    CT      "N-Term AIB CA"             6     12.010     4
atom    498     2    C       "N-Term AIB C"              6     12.010     3
atom    499    29    H       "N-Term AIB HN"             1      1.008     1
atom    500    24    O       "N-Term AIB O"              8     16.000     1
atom    501    14    N       "C-Term GLY N"              7     14.010     3
atom    502     1    CT      "C-Term GLY CA"             6     12.010     4
atom    503     2    C       "C-Term GLY C"              6     12.010     3
atom    504    29    H       "C-Term GLY HN"             1      1.008     1
atom    505    25    O2      "C-Term GLY OXT"            8     16.000     1
atom    506    35    H1      "C-Term GLY HA"             1      1.008     1
atom    507    14    N       "C-Term ALA N"              7     14.010     3
atom    508     1    CT      "C-Term ALA CA"             6     12.010     4
atom    509     2    C       "C-Term ALA C"              6     12.010     3
atom    510    29    H       "C-Term ALA HN"             1      1.008     1
atom    511    25    O2      "C-Term ALA OXT"            8     16.000     1
atom    512    35    H1      "C-Term ALA HA"             1      1.008     1
atom    513    14    N       "C-Term VAL N"              7     14.010     3
atom    514     1    CT      "C-Term VAL CA"             6     12.010     4
atom    515     2    C       "C-Term VAL C"              6     12.010     3
atom    516    29    H       "C-Term VAL HN"             1      1.008     1
atom    517    25    O2      "C-Term VAL OXT"            8     16.000     1
atom    518    35    H1      "C-Term VAL HA"             1      1.008     1
atom    519    14    N       "C-Term LEU N"              7     14.010     3
atom    520     1    CT      "C-Term LEU CA"             6     12.010     4
atom    521     2    C       "C-Term LEU C"              6     12.010     3
atom    522    29    H       "C-Term LEU HN"             1      1.008     1
atom    523    25    O2      "C-Term LEU OXT"            8     16.000     1
atom    524    35    H1      "C-Term LEU HA"             1      1.008     1
atom    525    14    N       "C-Term ILE N"              7     14.010     3
atom    526     1    CT      "C-Term ILE CA"             6     12.010     4
atom    527     2    C       "C-Term ILE C"              6     12.010     3
atom    528    29    H       "C-Term ILE HN"             1      1.008     1
atom    529    25    O2      "C-Term ILE OXT"            8     16.000     1
atom    530    35    H1      "C-Term ILE HA"             1      1.008     1
atom    531    14    N       "C-Term SER N"              7     14.010     3
atom    532     1    CT      "C-Term SER CA"             6     12.010     4
atom    533     2    C       "C-Term SER C"              6     12.010     3
atom    534    29    H       "C-Term SER HN"             1      1.008     1
atom    535    25    O2      "C-Term SER OXT"            8     16.000     1
atom    536    35    H1      "C-Term SER HA"             1      1.008     1
atom    537    14    N       "C-Term THR N"              7     14.010     3
atom    538     1    CT      "C-Term THR CA"             6     12.010     4
atom    539     2    C       "C-Term THR C"              6     12.010     3
atom    540    29    H       "C-Term THR HN"             1      1.008     1
atom    541    25    O2      "C-Term THR OXT"            8     16.000     1
atom    542    35    H1      "C-Term THR HA"             1      1.008     1
atom    543    14    N       "C-Term CYS (-SH) N"        7     14.010     3
atom    544     1    CT      "C-Term CYS (-SH) CA"       6     12.010     4
atom    545     2    C       "C-Term CYS (-SH) C"        6     12.010     3
atom    546    29    H       "C-Term CYS (-SH) HN"       1      1.008     1
atom    547    25    O2      "C-Term CYS (-SH) OXT"      8     16.000     1
atom    548    35    H1      "C-Term CYS (-SH) HA"       1      1.008     1
atom    549    14    N       "C-Term CYS (-SS-) N"       7     14.010     3
atom    550     1    CT      "C-Term CYS (-SS-) CA"      6     12.010     4
atom    551     2    C       "C-Term CYS (-SS-) C"       6     12.010     3
atom    552    29    H       "C-Term CYS (-SS-) HN"      1      1.008     1
atom    553    25    O2      "C-Term CYS (-SS-) OXT"     8     16.000     1
atom    554    35    H1      "C-Term CYS (-SS-) HA"      1      1.008     1
atom    555    14    N       "C-Term PRO N"              7     14.010     3
atom    556     1    CT      "C-Term PRO CA"             6     12.010     4
atom    557     2    C       "C-Term PRO C"              6     12.010     3
atom    558    25    O2      "C-Term PRO OXT"            8     16.000     1
atom    559    35    H1      "C-Term PRO HA"             1      1.008     1
atom    560    14    N       "C-Term PHE N"              7     14.010     3
atom    561     1    CT      "C-Term PHE CA"             6     12.010     4
atom    562     2    C       "C-Term PHE C"              6     12.010     3
atom    563    29    H       "C-Term PHE HN"             1      1.008     1
atom    564    25    O2      "C-Term PHE OXT"            8     16.000     1
atom    565    35    H1      "C-Term PHE HA"             1      1.008     1
atom    566    14    N       "C-Term TYR N"              7     14.010     3
atom    567     1    CT      "C-Term TYR CA"             6     12.010     4
atom    568     2    C       "C-Term TYR C"              6     12.010     3
atom    569    29    H       "C-Term TYR HN"             1      1.008     1
atom    570    25    O2      "C-Term TYR OXT"            8     16.000     1
atom    571    35    H1      "C-Term TYR HA"             1      1.008     1
atom    572    14    N       "C-Term TRP N"              7     14.010     3
atom    573     1    CT      "C-Term TRP CA"             6     12.010     4
atom    574     2    C       "C-Term TRP C"              6     12.010     3
atom    575    29    H       "C-Term TRP HN"             1      1.008     1
atom    576    25    O2      "C-Term TRP OXT"            8     16.000     1
atom    577    35    H1      "C-Term TRP HA"             1      1.008     1
atom    578    14    N       "C-Term HIS (+) N"          7     14.010     3
atom    579     1    CT      "C-Term HIS (+) CA"         6     12.010     4
atom    580     2    C       "C-Term HIS (+) C"          6     12.010     3
atom    581    29    H       "C-Term HIS (+) HN"         1      1.008     1
atom    582    25    O2      "C-Term HIS (+) OXT"        8     16.000     1
atom    583    35    H1      "C-Term HIS (+) HA"         1      1.008     1
atom    584    14    N       "C-Term HIS (HD) N"         7     14.010     3
atom    585     1    CT      "C-Term HIS (HD) CA"        6     12.010     4
atom    586     2    C       "C-Term HIS (HD) C"         6     12.010     3
atom    587    29    H       "C-Term HIS (HD) HN"        1      1.008     1
atom    588    25    O2      "C-Term HIS (HD) OXT"       8     16.000     1
atom    589    35    H1      "C-Term HIS (HD) HA"        1      1.008     1
atom    590    14    N       "C-Term HIS (HE) N"         7     14.010     3
atom    591     1    CT      "C-Term HIS (HE) CA"        6     12.010     4
atom    592     2    C       "C-Term HIS (HE) C"         6     12.010     3
atom    593    29    H       "C-Term HIS (HE) HN"        1      1.008     1
atom    594    25    O2      "C-Term HIS (HE) OXT"       8     16.000     1
atom    595    35    H1      "C-Term HIS (HE) HA"        1      1.008     1
atom    596    14    N       "C-Term ASP N"              7     14.010     3
atom    597     1    CT      "C-Term ASP CA"             6     12.010     4
atom    598     2    C       "C-Term ASP C"              6     12.010     3
atom    599    29    H       "C-Term ASP HN"             1      1.008     1
atom    600    25    O2      "C-Term ASP OXT"            8     16.000     1
atom    601    35    H1      "C-Term ASP HA"             1      1.008     1
atom    602    14    N       "C-Term ASN N"              7     14.010     3
atom    603     1    CT      "C-Term ASN CA"             6     12.010     4
atom    604     2    C       "C-Term ASN C"              6     12.010     3
atom    605    29    H       "C-Term ASN HN"             1      1.008     1
atom    606    25    O2      "C-Term ASN OXT"            8     16.000     1
atom    607    35    H1      "C-Term ASN HA"             1      1.008     1
atom    608    14    N       "C-Term GLU N"              7     14.010     3
atom    609     1    CT      "C-Term GLU CA"             6     12.010     4
atom    610     2    C       "C-Term GLU C"              6     12.010     3
atom    611    29    H       "C-Term GLU HN"             1      1.008     1
atom    612    25    O2      "C-Term GLU OXT"            8     16.000     1
atom    613    35    H1      "C-Term GLU HA"             1      1.008     1
atom    614    14    N       "C-Term GLN N"              7     14.010     3
atom    615     1    CT      "C-Term GLN CA"             6     12.010     4
atom    616     2    C       "C-Term GLN C"              6     12.010     3
atom    617    29    H       "C-Term GLN HN"             1      1.008     1
atom    618    25    O2      "C-Term GLN OXT"            8     16.000     1
atom    619    35    H1      "C-Term GLN HA"             1      1.008     1
atom    620    14    N       "C-Term MET N"              7     14.010     3
atom    621     1    CT      "C-Term MET CA"             6     12.010     4
atom    622     2    C       "C-Term MET C"              6     12.010     3
atom    623    29    H       "C-Term MET HN"             1      1.008     1
atom    624    25    O2      "C-Term MET OXT"            8     16.000     1
atom    625    35    H1      "C-Term MET HA"             1      1.008     1
atom    626    14    N       "C-Term LYS N"              7     14.010     3
atom    627     1    CT      "C-Term LYS CA"             6     12.010     4
atom    628     2    C       "C-Term LYS C"              6     12.010     3
atom    629    29    H       "C-Term LYS HN"             1      1.008     1
atom    630    25    O2      "C-Term LYS OXT"            8     16.000     1
atom    631    35    H1      "C-Term LYS HA"             1      1.008     1
atom    632    14    N       "C-Term ARG N"              7     14.010     3
atom    633     1    CT      "C-Term ARG CA"             6     12.010     4
atom    634     2    C       "C-Term ARG C"              6     12.010     3
atom    635    29    H       "C-Term ARG HN"             1      1.008     1
atom    636    25    O2      "C-Term ARG OXT"            8     16.000     1
atom    637    35    H1      "C-Term ARG HA"             1      1.008     1
atom    638    14    N       "C-Term ORN N"              7     14.010     3
atom    639     1    CT      "C-Term ORN CA"             6     12.010     4
atom    640     2    C       "C-Term ORN C"              6     12.010     3
atom    641    29    H       "C-Term ORN HN"             1      1.008     1
atom    642    25    O2      "C-Term ORN OXT"            8     16.000     1
atom    643    35    H1      "C-Term ORN HA"             1      1.008     1
atom    644    14    N       "C-Term AIB N"              7     14.010     3
atom    645     1    CT      "C-Term AIB CA"             6     12.010     4
atom    646     2    C       "C-Term AIB C"              6     12.010     3
atom    647    29    H       "C-Term AIB HN"             1      1.008     1
atom    648    25    O2      "C-Term AIB OXT"            8     16.000     1

atom   1001    23    OS      "R-Adenosine O5'"           8     16.000     2
atom   1002     1    CT      "R-Adenosine C5'"           6     12.010     4
atom   1003    35    H1      "R-Adenosine H5'1"          1      1.008     1
atom   1004    35    H1      "R-Adenosine H5'2"          1      1.008     1
atom   1005     1    CT      "R-Adenosine C4'"           6     12.010     4
atom   1006    35    H1      "R-Adenosine H4'"           1      1.008     1
atom   1007    23    OS      "R-Adenosine O4'"           8     16.000     2
atom   1008     1    CT      "R-Adenosine C1'"           6     12.010     4
atom   1009    36    H2      "R-Adenosine H1'"           1      1.008     1
atom   1010     1    CT      "R-Adenosine C3'"           6     12.010     4
atom   1011    35    H1      "R-Adenosine H3'"           1      1.008     1
atom   1012     1    CT      "R-Adenosine C2'"           6     12.010     4
atom   1013    35    H1      "R-Adenosine H2'1"          1      1.008     1
atom   1014    22    OH      "R-Adenosine O2'"           8     16.000     2
atom   1015    31    HO      "R-Adenosine HO'2"          1      1.008     1
atom   1016    23    OS      "R-Adenosine O3'"           8     16.000     2
atom   1017    18    N*      "R-Adenosine N9"            7     14.010     3
atom   1018     9    CB      "R-Adenosine C4"            6     12.010     3
atom   1019     9    CB      "R-Adenosine C5"            6     12.010     3
atom   1020    16    NB      "R-Adenosine N7"            7     14.010     2
atom   1021    12    CK      "R-Adenosine C8"            6     12.010     3
atom   1022    17    NC      "R-Adenosine N3"            7     14.010     2
atom   1023    13    CQ      "R-Adenosine C2"            6     12.010     3
atom   1024    17    NC      "R-Adenosine N1"            7     14.010     2
atom   1025     3    CA      "R-Adenosine C6"            6     12.010     3
atom   1026    40    H5      "R-Adenosine H2"            1      1.008     1
atom   1027    19    N2      "R-Adenosine N6"            7     14.010     3
atom   1028    29    H       "R-Adenosine H61"           1      1.008     1
atom   1029    29    H       "R-Adenosine H62"           1      1.008     1
atom   1030    40    H5      "R-Adenosine H8"            1      1.008     1
atom   1031    23    OS      "R-Guanosine O5'"           8     16.000     2
atom   1032     1    CT      "R-Guanosine C5'"           6     12.010     4
atom   1033    35    H1      "R-Guanosine H5'1"          1      1.008     1
atom   1034    35    H1      "R-Guanosine H5'2"          1      1.008     1
atom   1035     1    CT      "R-Guanosine C4'"           6     12.010     4
atom   1036    35    H1      "R-Guanosine H4'"           1      1.008     1
atom   1037    23    OS      "R-Guanosine O4'"           8     16.000     2
atom   1038     1    CT      "R-Guanosine C1'"           6     12.010     4
atom   1039    36    H2      "R-Guanosine H1'"           1      1.008     1
atom   1040     1    CT      "R-Guanosine C3'"           6     12.010     4
atom   1041    35    H1      "R-Guanosine H3'"           1      1.008     1
atom   1042     1    CT      "R-Guanosine C2'"           6     12.010     4
atom   1043    35    H1      "R-Guanosine H2'1"          1      1.008     1
atom   1044    22    OH      "R-Guanosine O2'"           8     16.000     2
atom   1045    31    HO      "R-Guanosine HO'2"          1      1.008     1
atom   1046    23    OS      "R-Guanosine O3'"           8     16.000     2
atom   1047    18    N*      "R-Guanosine N9"            7     14.010     3
atom   1048     9    CB      "R-Guanosine C4"            6     12.010     3
atom   1049     9    CB      "R-Guanosine C5"            6     12.010     3
atom   1050    16    NB      "R-Guanosine N7"            7     14.010     2
atom   1051    12    CK      "R-Guanosine C8"            6     12.010     3
atom   1052    17    NC      "R-Guanosine N3"            7     14.010     2
atom   1053     3    CA      "R-Guanosine C2"            6     12.010     3
atom   1054    15    NA      "R-Guanosine N1"            7     14.010     3
atom   1055     2    C       "R-Guanosine C6"            6     12.010     3
atom   1056    29    H       "R-Guanosine H1"            1      1.008     1
atom   1057    19    N2      "R-Guanosine N2"            7     14.010     3
atom   1058    29    H       "R-Guanosine H21"           1      1.008     1
atom   1059    29    H       "R-Guanosine H22"           1      1.008     1
atom   1060    24    O       "R-Guanosine O6"            8     16.000     1
atom   1061    40    H5      "R-Guanosine H8"            1      1.008     1
atom   1062    23    OS      "R-Cytosine O5'"            8     16.000     2
atom   1063     1    CT      "R-Cytosine C5'"            6     12.010     4
atom   1064    35    H1      "R-Cytosine H5'1"           1      1.008     1
atom   1065    35    H1      "R-Cytosine H5'2"           1      1.008     1
atom   1066     1    CT      "R-Cytosine C4'"            6     12.010     4
atom   1067    35    H1      "R-Cytosine H4'"            1      1.008     1
atom   1068    23    OS      "R-Cytosine O4'"            8     16.000     2
atom   1069     1    CT      "R-Cytosine C1'"            6     12.010     4
atom   1070    36    H2      "R-Cytosine H1'"            1      1.008     1
atom   1071     1    CT      "R-Cytosine C3'"            6     12.010     4
atom   1072    35    H1      "R-Cytosine H3'"            1      1.008     1
atom   1073     1    CT      "R-Cytosine C2'"            6     12.010     4
atom   1074    35    H1      "R-Cytosine H2'1"           1      1.008     1
atom   1075    22    OH      "R-Cytosine O2'"            8     16.000     2
atom   1076    31    HO      "R-Cytosine HO'2"           1      1.008     1
atom   1077    23    OS      "R-Cytosine O3'"            8     16.000     2
atom   1078    18    N*      "R-Cytosine N1"             7     14.010     3
atom   1079     2    C       "R-Cytosine C2"             6     12.010     3
atom   1080    17    NC      "R-Cytosine N3"             7     14.010     2
atom   1081     3    CA      "R-Cytosine C4"             6     12.010     3
atom   1082     4    CM      "R-Cytosine C5"             6     12.010     3
atom   1083     4    CM      "R-Cytosine C6"             6     12.010     3
atom   1084    24    O       "R-Cytosine O2"             8     16.000     1
atom   1085    19    N2      "R-Cytosine N4"             7     14.010     3
atom   1086    29    H       "R-Cytosine H41"            1      1.008     1
atom   1087    29    H       "R-Cytosine H42"            1      1.008     1
atom   1088    33    HA      "R-Cytosine H5"             1      1.008     1
atom   1089    39    H4      "R-Cytosine H6"             1      1.008     1
atom   1090    23    OS      "R-Uracil O5'"              8     16.000     2
atom   1091     1    CT      "R-Uracil C5'"              6     12.010     4
atom   1092    35    H1      "R-Uracil H5'1"             1      1.008     1
atom   1093    35    H1      "R-Uracil H5'2"             1      1.008     1
atom   1094     1    CT      "R-Uracil C4'"              6     12.010     4
atom   1095    35    H1      "R-Uracil H4'"              1      1.008     1
atom   1096    23    OS      "R-Uracil O4'"              8     16.000     2
atom   1097     1    CT      "R-Uracil C1'"              6     12.010     4
atom   1098    36    H2      "R-Uracil H1'"              1      1.008     1
atom   1099     1    CT      "R-Uracil C3'"              6     12.010     4
atom   1100    35    H1      "R-Uracil H3'"              1      1.008     1
atom   1101     1    CT      "R-Uracil C2'"              6     12.010     4
atom   1102    35    H1      "R-Uracil H2'1"             1      1.008     1
atom   1103    22    OH      "R-Uracil O2'"              8     16.000     2
atom   1104    31    HO      "R-Uracil HO'2"             1      1.008     1
atom   1105    23    OS      "R-Uracil O3'"              8     16.000     2
atom   1106    18    N*      "R-Uracil N1"               7     14.010     3
atom   1107     2    C       "R-Uracil C2"               6     12.010     3
atom   1108    15    NA      "R-Uracil N3"               7     14.010     3
atom   1109     2    C       "R-Uracil C4"               6     12.010     3
atom   1110     4    CM      "R-Uracil C5"               6     12.010     3
atom   1111     4    CM      "R-Uracil C6"               6     12.010     3
atom   1112    24    O       "R-Uracil O2"               8     16.000     1
atom   1113    29    H       "R-Uracil H3"               1      1.008     1
atom   1114    24    O       "R-Uracil O4"               8     16.000     1
atom   1115    33    HA      "R-Uracil H5"               1      1.008     1
atom   1116    39    H4      "R-Uracil H6"               1      1.008     1
atom   1117    23    OS      "D-Adenosine O5'"           8     16.000     2
atom   1118     1    CT      "D-Adenosine C5'"           6     12.010     4
atom   1119    35    H1      "D-Adenosine H5'1"          1      1.008     1
atom   1120    35    H1      "D-Adenosine H5'2"          1      1.008     1
atom   1121     1    CT      "D-Adenosine C4'"           6     12.010     4
atom   1122    35    H1      "D-Adenosine H4'"           1      1.008     1
atom   1123    23    OS      "D-Adenosine O4'"           8     16.000     2
atom   1124     1    CT      "D-Adenosine C1'"           6     12.010     4
atom   1125    36    H2      "D-Adenosine H1'"           1      1.008     1
atom   1126     1    CT      "D-Adenosine C3'"           6     12.010     4
atom   1127    35    H1      "D-Adenosine H3'"           1      1.008     1
atom   1128     1    CT      "D-Adenosine C2'"           6     12.010     4
atom   1129    34    HC      "D-Adenosine H2'1"          1      1.008     1
atom   1130    34    HC      "D-Adenosine H2'2"          1      1.008     1
atom   1131    23    OS      "D-Adenosine O3'"           8     16.000     2
atom   1132    18    N*      "D-Adenosine N9"            7     14.010     3
atom   1133     9    CB      "D-Adenosine C4"            6     12.010     3
atom   1134     9    CB      "D-Adenosine C5"            6     12.010     3
atom   1135    16    NB      "D-Adenosine N7"            7     14.010     2
atom   1136    12    CK      "D-Adenosine C8"            6     12.010     3
atom   1137    17    NC      "D-Adenosine N3"            7     14.010     2
atom   1138    13    CQ      "D-Adenosine C2"            6     12.010     3
atom   1139    17    NC      "D-Adenosine N1"            7     14.010     2
atom   1140     3    CA      "D-Adenosine C6"            6     12.000     3
atom   1141    40    H5      "D-Adenosine H2"            1      1.008     1
atom   1142    19    N2      "D-Adenosine N6"            7     14.010     3
atom   1143    29    H       "D-Adenosine H61"           1      1.008     1
atom   1144    29    H       "D-Adenosine H62"           1      1.008     1
atom   1145    40    H5      "D-Adenosine H8"            1      1.008     1
atom   1146    23    OS      "D-Guanosine O5'"           8     16.000     2
atom   1147     1    CT      "D-Guanosine C5'"           6     12.010     4
atom   1148    35    H1      "D-Guanosine H5'1"          1      1.008     1
atom   1149    35    H1      "D-Guanosine H5'2"          1      1.008     1
atom   1150     1    CT      "D-Guanosine C4'"           6     12.010     4
atom   1151    35    H1      "D-Guanosine H4'"           1      1.008     1
atom   1152    23    OS      "D-Guanosine O4'"           8     16.000     2
atom   1153     1    CT      "D-Guanosine C1'"           6     12.010     4
atom   1154    36    H2      "D-Guanosine H1'"           1      1.008     1
atom   1155     1    CT      "D-Guanosine C3'"           6     12.010     4
atom   1156    35    H1      "D-Guanosine H3'"           1      1.008     1
atom   1157     1    CT      "D-Guanosine C2'"           6     12.010     4
atom   1158    34    HC      "D-Guanosine H2'1"          1      1.008     1
atom   1159    34    HC      "D-Guanosine H2'2"          1      1.008     1
atom   1160    23    OS      "D-Guanosine O3'"           8     16.000     2
atom   1161    18    N*      "D-Guanosine N9"            7     14.010     3
atom   1162     9    CB      "D-Guanosine C4"            6     12.010     3
atom   1163     9    CB      "D-Guanosine C5"            6     12.010     3
atom   1164    16    NB      "D-Guanosine N7"            7     14.010     2
atom   1165    12    CK      "D-Guanosine C8"            6     12.010     3
atom   1166    17    NC      "D-Guanosine N3"            7     14.010     2
atom   1167     3    CA      "D-Guanosine C2"            6     12.010     3
atom   1168    15    NA      "D-Guanosine N1"            7     14.010     3
atom   1169     2    C       "D-Guanosine C6"            6     12.010     3
atom   1170    29    H       "D-Guanosine H1"            1      1.008     1
atom   1171    19    N2      "D-Guanosine N2"            7     14.010     3
atom   1172    29    H       "D-Guanosine H21"           1      1.008     1
atom   1173    29    H       "D-Guanosine H22"           1      1.008     1
atom   1174    24    O       "D-Guanosine O6"            8     16.000     1
atom   1175    40    H5      "D-Guanosine H8"            1      1.008     1
atom   1176    23    OS      "D-Cytosine O5'"            8     16.000     2
atom   1177     1    CT      "D-Cytosine C5'"            6     12.010     4
atom   1178    35    H1      "D-Cytosine H5'1"           1      1.008     1
atom   1179    35    H1      "D-Cytosine H5'2"           1      1.008     1
atom   1180     1    CT      "D-Cytosine C4'"            6     12.010     4
atom   1181    35    H1      "D-Cytosine H4'"            1      1.008     1
atom   1182    23    OS      "D-Cytosine O4'"            8     16.000     2
atom   1183     1    CT      "D-Cytosine C1'"            6     12.010     4
atom   1184    36    H2      "D-Cytosine H1'"            1      1.008     1
atom   1185     1    CT      "D-Cytosine C3'"            6     12.010     4
atom   1186    35    H1      "D-Cytosine H3'"            1      1.008     1
atom   1187     1    CT      "D-Cytosine C2'"            6     12.010     4
atom   1188    34    HC      "D-Cytosine H2'1"           1      1.008     1
atom   1189    34    HC      "D-Cytosine H2'2"           1      1.008     1
atom   1190    23    OS      "D-Cytosine O3'"            8     16.000     2
atom   1191    18    N*      "D-Cytosine N1"             7     14.010     3
atom   1192     2    C       "D-Cytosine C2"             6     12.010     3
atom   1193    17    NC      "D-Cytosine N3"             7     14.010     2
atom   1194     3    CA      "D-Cytosine C4"             6     12.010     3
atom   1195     4    CM      "D-Cytosine C5"             6     12.010     3
atom   1196     4    CM      "D-Cytosine C6"             6     12.010     3
atom   1197    24    O       "D-Cytosine O2"             8     16.000     1
atom   1198    19    N2      "D-Cytosine N4"             7     14.010     3
atom   1199    29    H       "D-Cytosine H41"            1      1.008     1
atom   1200    29    H       "D-Cytosine H42"            1      1.008     1
atom   1201    33    HA      "D-Cytosine H5"             1      1.008     1
atom   1202    39    H4      "D-Cytosine H6"             1      1.008     1
atom   1203    23    OS      "D-Thymine O5'"             8     16.000     2
atom   1204     1    CT      "D-Thymine C5'"             6     12.010     4
atom   1205    35    H1      "D-Thymine H5'1"            1      1.008     1
atom   1206    35    H1      "D-Thymine H5'2"            1      1.008     1
atom   1207     1    CT      "D-Thymine C4'"             6     12.010     4
atom   1208    35    H1      "D-Thymine H4'"             1      1.008     1
atom   1209    23    OS      "D-Thymine O4'"             8     16.000     2
atom   1210     1    CT      "D-Thymine C1'"             6     12.010     4
atom   1211    36    H2      "D-Thymine H1'"             1      1.008     1
atom   1212     1    CT      "D-Thymine C3'"             6     12.010     4
atom   1213    35    H1      "D-Thymine H3'"             1      1.008     1
atom   1214     1    CT      "D-Thymine C2'"             6     12.010     4
atom   1215    34    HC      "D-Thymine H2'1"            1      1.008     1
atom   1216    34    HC      "D-Thymine H2'2"            1      1.008     1
atom   1217    23    OS      "D-Thymine O3'"             8     16.000     2
atom   1218    18    N*      "D-Thymine N1"              7     14.010     3
atom   1219     2    C       "D-Thymine C2"              6     12.010     3
atom   1220    15    NA      "D-Thymine N3"              7     14.010     3
atom   1221     2    C       "D-Thymine C4"              6     12.010     3
atom   1222     4    CM      "D-Thymine C5"              6     12.010     3
atom   1223     4    CM      "D-Thymine C6"              6     12.010     3
atom   1224    24    O       "D-Thymine O2"              8     16.000     1
atom   1225    29    H       "D-Thymine H3"              1      1.008     1
atom   1226    24    O       "D-Thymine O4"              8     16.000     1
atom   1227     1    CT      "D-Thymine C7"              6     12.010     4
atom   1228    34    HC      "D-Thymine H7"              1      1.008     1
atom   1229    39    H4      "D-Thymine H6"              1      1.008     1
atom   1230    28    P       "R-Phosphodiester P"       15     30.970     4
atom   1231    25    O2      "R-Phosphodiester OP"       8     16.000     1
atom   1232    22    OH      "R-5'-Hydroxyl O5'"         8     16.000     2
atom   1233    31    HO      "R-5'-Hydroxyl H5T"         1      1.008     1
atom   1234    23    OS      "R-5'-Phosphate O5'"        8     16.000     2
atom   1235    28    P       "R-5'-Phosphate P"         15     30.970     4
atom   1236    25    O2      "R-5'-Phosphate OP"         8     16.000     1
atom   1237    22    OH      "R-3'-Hydroxyl O3'"         8     16.000     2
atom   1238    31    HO      "R-3'-Hydroxyl H3T"         1      1.008     1
atom   1239    23    OS      "R-3'-Phosphate O3'"        8     16.000     2
atom   1240    28    P       "R-3'-Phosphate P"         15     30.970     4
atom   1241    25    O2      "R-3'-Phosphate OP"         8     16.000     1
atom   1242    28    P       "D-Phosphodiester P"       15     30.970     4
atom   1243    25    O2      "D-Phosphodiester OP"       8     16.000     1
atom   1244    22    OH      "D-5'-Hydroxyl O5'"         8     16.000     2
atom   1245    31    HO      "D-5'-Hydroxyl H5T"         1      1.008     1
atom   1246    23    OS      "D-5'-Phosphate O5'"        8     16.000     2
atom   1247    28    P       "D-5'-Phosphate P"         15     30.970     4
atom   1248    25    O2      "D-5'-Phosphate OP"         8     16.000     1
atom   1249    22    OH      "D-3'-Hydroxyl O3'"         8     16.000     2
atom   1250    31    HO      "D-3'-Hydroxyl H3T"         1      1.008     1
atom   1251    23    OS      "D-3'-Phosphate O3'"        8     16.000     2
atom   1252    28    P       "D-3'-Phosphate P"         15     30.970     4
atom   1253    25    O2      "D-3'-Phosphate OP"         8     16.000     1

atom   2001    21    OW      "TIP3P Oxygen"              8     16.000     2
atom   2002    30    HW      "TIP3P Hydrogen"            1      1.008     1
atom   2003    41    Li+     "Li+ Lithium Ion"           3      6.940     0
atom   2004    42    Na+     "Na+ Sodium Ion"           11     22.990     0
atom   2005    43    K+      "K+ Potassium Ion"         19     39.100     0
atom   2006    44    Rb+     "Rb+ Rubidium Ion"         37     85.470     0
atom   2007    45    Cs+     "Cs+ Cesium Ion"           55    132.910     0
atom   2008    46    Mg+     "Mg+2 Magnesium Ion"       12     24.305     0
atom   2009    47    Ca+     "Ca+2 Calcium Ion"         20     40.080     0
atom   2010    48    Sr+     "Sr+2 Strontium Ion"       38     87.620     0
atom   2011    49    Ba+     "Ba+2 Barium Ion"          56    137.330     0


      ################################
      ##                            ##
      ##  Van der Waals Parameters  ##
      ##                            ##
      ################################


vdw          1              1.9080     0.1094
vdw          2              1.9080     0.0860
vdw          3              1.9080     0.0860
vdw          4              1.9080     0.0860
vdw          5              1.9080     0.0860
vdw          6              1.9080     0.0860
vdw          7              1.9080     0.0860
vdw          8              1.9080     0.0860
vdw          9              1.9080     0.0860
vdw         10              1.9080     0.0860
vdw         11              1.9080     0.0860
vdw         12              1.9080     0.0860
vdw         13              1.9080     0.0860
vdw         14              1.8240     0.1700
vdw         15              1.8240     0.1700
vdw         16              1.8240     0.1700
vdw         17              1.8240     0.1700
vdw         18              1.8240     0.1700
vdw         19              1.8240     0.1700
vdw         20              1.8750     0.1700
vdw         21              1.7683     0.1520
vdw         22              1.7210     0.2104
vdw         23              1.6837     0.1700
vdw         24              1.6612     0.2100
vdw         25              1.6612     0.2100
vdw         26              2.0000     0.2500
vdw         27              2.0000     0.2500
vdw         28              2.1000     0.2000
vdw         29              0.6000     0.0157
vdw         30              0.0001     0.0000
vdw         31              0.0001     0.0000
vdw         32              0.6000     0.0157
vdw         33              1.4590     0.0150
vdw         34              1.4870     0.0157
vdw         35              1.3870     0.0157
vdw         36              1.2870     0.0157
vdw         37              1.1870     0.0157
vdw         38              1.1000     0.0157
vdw         39              1.4090     0.0150
vdw         40              1.3590     0.0150
vdw         41              1.1371     0.018279
vdw         42              1.8678     0.002772
vdw         43              2.6576     0.000328
vdw         44              2.9558     0.000171
vdw         45              3.3951     0.000081
vdw         46              0.7867     0.875044
vdw         47              1.3260     0.449657
vdw         48              1.7412     0.118226
vdw         49              2.1241     0.047096


      ##################################
      ##                              ##
      ##  Bond Stretching Parameters  ##
      ##                              ##
      ##################################


bond         1    1          310.0     1.5260
bond         1    2          317.0     1.5220
bond         1    3          317.0     1.5100
bond         1    4          317.0     1.5100
bond         1    5          317.0     1.5040
bond         1   10          317.0     1.4950
bond         1   14          337.0     1.4490
bond         1   18          337.0     1.4750
bond         1   19          337.0     1.4630
bond         1   20          367.0     1.4710
bond         1   22          320.0     1.4100
bond         1   23          320.0     1.4100
bond         1   26          227.0     1.8100
bond         1   27          237.0     1.8100
bond         1   34          340.0     1.0900
bond         1   35          340.0     1.0900
bond         1   36          340.0     1.0900
bond         1   37          340.0     1.0900
bond         1   38          340.0     1.0900
bond         2    3          469.0     1.4090
bond         2    4          410.0     1.4440
bond         2    9          447.0     1.4190
bond         2   14          490.0     1.3350
bond         2   15          418.0     1.3880
bond         2   17          457.0     1.3580
bond         2   18          424.0     1.3830
bond         2   22          450.0     1.3640
bond         2   24          570.0     1.2290
bond         2   25          656.0     1.2500
bond         3    3          469.0     1.4000
bond         3    4          427.0     1.4330
bond         3    9          469.0     1.4040
bond         3   11          469.0     1.4000
bond         3   15          427.0     1.3810
bond         3   17          483.0     1.3390
bond         3   19          481.0     1.3400
bond         3   33          367.0     1.0800
bond         3   39          367.0     1.0800
bond         4    4          549.0     1.3500
bond         4   18          448.0     1.3650
bond         4   33          367.0     1.0800
bond         4   39          367.0     1.0800
bond         4   40          367.0     1.0800
bond         5    6          512.0     1.3750
bond         5    7          518.0     1.3710
bond         5   15          422.0     1.3850
bond         5   16          410.0     1.3940
bond         6   16          410.0     1.3940
bond         6   39          367.0     1.0800
bond         7   10          546.0     1.3520
bond         7   15          427.0     1.3810
bond         7   39          367.0     1.0800
bond         8   15          477.0     1.3430
bond         8   16          488.0     1.3350
bond         8   40          367.0     1.0800
bond         9    9          520.0     1.3700
bond         9   10          388.0     1.4590
bond         9   11          447.0     1.4190
bond         9   16          414.0     1.3910
bond         9   17          461.0     1.3540
bond         9   18          436.0     1.3740
bond        10   34          367.0     1.0800
bond        11   15          428.0     1.3800
bond        12   16          529.0     1.3040
bond        12   18          440.0     1.3710
bond        12   40          367.0     1.0800
bond        13   17          502.0     1.3240
bond        13   40          367.0     1.0800
bond        14   29          434.0     1.0100
bond        15   29          434.0     1.0100
bond        18   29          434.0     1.0100
bond        19   29          434.0     1.0100
bond        20   29          434.0     1.0100
bond        21   30          553.0     0.9572
bond        22   28          230.0     1.6100
bond        22   31          553.0     0.9600
bond        23   28          230.0     1.6100
bond        23   31          553.0     0.9600
bond        25   28          525.0     1.4800
bond        26   26          166.0     2.0380
bond        27   32          274.0     1.3360
bond        30   30          553.0     1.5136


      ################################
      ##                            ##
      ##  Angle Bending Parameters  ##
      ##                            ##
      ################################


angle        1    1    1     40.00     109.50
angle        1    1    2     63.00     111.10
angle        1    1    3     63.00     114.00
angle        1    1    5     63.00     113.10
angle        1    1   10     63.00     115.60
angle        1    1   14     80.00     109.70
angle        1    1   18     50.00     109.50
angle        1    1   19     80.00     111.20
angle        1    1   20     80.00     111.20
angle        1    1   22     50.00     109.50
angle        1    1   23     50.00     109.50
angle        1    1   26     50.00     114.70
angle        1    1   27     50.00     108.60
angle        1    1   34     50.00     109.50
angle        1    1   35     50.00     109.50
angle        1    1   36     50.00     109.50
angle        1    1   38     50.00     109.50
angle        2    1   14     63.00     110.10
angle        2    1   20     80.00     111.20
angle        2    1   34     50.00     109.50
angle        2    1   35     50.00     109.50
angle        2    1   38     50.00     109.50
angle        3    1   34     50.00     109.50
angle        4    1   34     50.00     109.50
angle        5    1   34     50.00     109.50
angle       10    1   34     50.00     109.50
angle       14    1   35     50.00     109.50
angle       18    1   23     50.00     109.50
angle       18    1   35     50.00     109.50
angle       18    1   36     50.00     109.50
angle       19    1   35     50.00     109.50
angle       20    1   35     50.00     109.50
angle       20    1   38     50.00     109.50
angle       22    1   35     50.00     109.50
angle       23    1   35     50.00     109.50
angle       23    1   36     50.00     109.50
angle       26    1   35     50.00     109.50
angle       27    1   35     50.00     109.50
angle       34    1   34     35.00     109.50
angle       35    1   35     35.00     109.50
angle       36    1   36     35.00     109.50
angle       38    1   38     35.00     109.50
angle        1    2   14     70.00     116.60
angle        1    2   24     80.00     120.40
angle        1    2   25     70.00     117.00
angle        3    2    3     63.00     120.00
angle        3    2   22     70.00     120.00
angle        4    2   15     70.00     114.10
angle        4    2   24     80.00     125.30
angle        9    2   15     70.00     111.30
angle        9    2   24     80.00     128.80
angle       14    2   24     80.00     122.90
angle       15    2   18     70.00     115.40
angle       15    2   24     80.00     120.60
angle       17    2   18     70.00     118.60
angle       17    2   24     80.00     122.50
angle       18    2   24     80.00     120.90
angle       24    2   24     80.00     126.00
angle       25    2   25     80.00     126.00
angle        1    3    3     70.00     120.00
angle        2    3    3     63.00     120.00
angle        2    3   33     35.00     120.00
angle        3    3    3     63.00     120.00
angle        3    3    9     63.00     120.00
angle        3    3   11     63.00     120.00
angle        3    3   33     35.00     120.00
angle        3    3   39     35.00     120.00
angle        4    3   17     70.00     121.50
angle        4    3   19     70.00     120.10
angle        9    3   17     70.00     117.30
angle        9    3   19     70.00     123.50
angle        9    3   33     35.00     120.00
angle        9    3   39     35.00     120.00
angle       11    3   33     35.00     120.00
angle       15    3   17     70.00     123.30
angle       15    3   19     70.00     116.00
angle       17    3   19     70.00     119.30
angle       19    3   19     70.00     120.00
angle        1    4    2     70.00     119.70
angle        1    4    4     70.00     119.70
angle        2    4    4     63.00     120.70
angle        2    4   33     35.00     119.70
angle        2    4   39     35.00     119.70
angle        3    4    4     63.00     117.00
angle        3    4   33     35.00     123.30
angle        3    4   39     35.00     123.30
angle        4    4   18     70.00     121.20
angle        4    4   33     35.00     119.70
angle        4    4   39     35.00     119.70
angle       18    4   39     35.00     119.10
angle        1    5    6     70.00     120.00
angle        1    5    7     70.00     120.00
angle        1    5   15     70.00     120.00
angle        1    5   16     70.00     120.00
angle        6    5   15     70.00     120.00
angle        7    5   15     70.00     120.00
angle        7    5   16     70.00     120.00
angle        5    6   16     70.00     120.00
angle        5    6   39     35.00     120.00
angle       16    6   39     35.00     120.00
angle        5    7   15     70.00     120.00
angle        5    7   39     35.00     120.00
angle       10    7   15     70.00     108.70
angle       10    7   39     35.00     120.00
angle       15    7   39     35.00     120.00
angle       15    8   15     70.00     120.00
angle       15    8   16     70.00     120.00
angle       15    8   40     35.00     120.00
angle       16    8   40     35.00     120.00
angle        2    9    9     63.00     119.20
angle        2    9   16     70.00     130.00
angle        3    9    9     63.00     117.30
angle        3    9   10     63.00     134.90
angle        3    9   11     63.00     116.20
angle        3    9   16     70.00     132.40
angle        9    9   16     70.00     110.40
angle        9    9   17     70.00     127.70
angle        9    9   18     70.00     106.20
angle       10    9   11     63.00     108.80
angle       17    9   18     70.00     126.20
angle        1   10    7     70.00     125.00
angle        1   10    9     70.00     128.60
angle        7   10    9     63.00     106.40
angle        3   11    9     63.00     122.70
angle        3   11   15     70.00     132.80
angle        9   11   15     70.00     104.40
angle       16   12   18     70.00     113.90
angle       16   12   40     35.00     123.05
angle       18   12   40     35.00     123.05
angle       17   13   17     70.00     129.10
angle       17   13   40     35.00     115.45
angle        1   14    1     50.00     118.00
angle        1   14    2     50.00     121.90
angle        1   14   29     30.00     118.04
angle        2   14   29     30.00     120.00
angle       29   14   29     35.00     120.00
angle        2   15    2     70.00     126.40
angle        2   15    3     70.00     125.20
angle        2   15   29     30.00     116.80
angle        3   15   29     30.00     118.00
angle        5   15    8     70.00     120.00
angle        5   15   29     30.00     120.00
angle        7   15    8     70.00     120.00
angle        7   15   11     70.00     111.60
angle        7   15   29     30.00     120.00
angle        8   15   29     30.00     120.00
angle       11   15   29     30.00     123.10
angle        5   16    8     70.00     117.00
angle        6   16    8     70.00     117.00
angle        9   16   12     70.00     103.80
angle        2   17    3     70.00     120.50
angle        3   17    9     70.00     112.20
angle        3   17   13     70.00     118.60
angle        9   17   13     70.00     111.00
angle        1   18    2     70.00     117.60
angle        1   18    4     70.00     121.20
angle        1   18    9     70.00     125.80
angle        1   18   12     70.00     128.80
angle        2   18    4     70.00     121.60
angle        2   18   29     30.00     119.20
angle        4   18   29     30.00     121.20
angle        9   18   12     70.00     105.40
angle        9   18   29     30.00     125.80
angle       12   18   29     30.00     128.80
angle        1   19    3     50.00     123.20
angle        1   19   29     35.00     118.40
angle        3   19   29     35.00     120.00
angle       29   19   29     35.00     120.00
angle        1   20    1     50.00     109.50
angle        1   20   29     50.00     109.50
angle       29   20   29     35.00     109.50
angle       30   21   30    100.00     104.52
angle        1   22   31     55.00     108.50
angle        2   22   31     35.00     113.00
angle       28   22   31     45.00     108.50
angle        1   23    1     60.00     109.50
angle        1   23   28    100.00     120.50
angle       28   23   28    100.00     120.50
angle        1   26    1     62.00      98.90
angle        1   26   26     68.00     103.70
angle        1   27   32     43.00      96.00
angle       32   27   32     35.00      92.07
angle       22   28   23     45.00     102.60
angle       22   28   25     45.00     108.23
angle       23   28   23     45.00     102.60
angle       23   28   25    100.00     108.23
angle       25   28   25    140.00     119.90
angle       21   30   30      0.00     127.74


      #####################################
      ##                                 ##
      ##  Improper Torsional Parameters  ##
      ##                                 ##
      #####################################


imptors      3    3    2   22          1.100  180.0  2
imptors      1   14    2   24         10.500  180.0  2
imptors      4   15    2   24         10.500  180.0  2
imptors      9   15    2   24         10.500  180.0  2
imptors     18   15    2   24         10.500  180.0  2
imptors      1   25    2   25         10.500  180.0  2
imptors      3    2    3   33          1.100  180.0  2
imptors      3    3    3    1          1.100  180.0  2
imptors      3    3    3   33          1.100  180.0  2
imptors     11    3    3   33          1.100  180.0  2
imptors     17    4    3   19          1.100  180.0  2
imptors      3    9    3   33          1.100  180.0  2
imptors      9   17    3   19          1.100  180.0  2
imptors     15   17    3   19          1.100  180.0  2
imptors     19   19    3   19         10.500  180.0  2
imptors      4    3    4   33          1.100  180.0  2
imptors      2    4    4    1          1.100  180.0  2
imptors      2    4    4   33          1.100  180.0  2
imptors     18    4    4   39          1.100  180.0  2
imptors     15    6    5    1          1.100  180.0  2
imptors     15    7    5    1          1.100  180.0  2
imptors     16    7    5    1          1.100  180.0  2
imptors      5   16    6   39          1.100  180.0  2
imptors      5   15    7   39          1.100  180.0  2
imptors     10   15    7   39          1.100  180.0  2
imptors     15   15    8   40          1.100  180.0  2
imptors     16   15    8   40          1.100  180.0  2
imptors     15   16    8   40          1.100  180.0  2
imptors      7    9   10    1          1.100  180.0  2
imptors     16   18   12   40          1.100  180.0  2
imptors     17   17   13   40          1.100  180.0  2
imptors      2    1   14    1          1.000  180.0  2
imptors      2    1   14   29          1.000  180.0  2
imptors      2   29   14   29          1.000  180.0  2
imptors      2    2   15   29          1.000  180.0  2
imptors      2    3   15   29          1.000  180.0  2
imptors      8    7   15   29          1.000  180.0  2
imptors      5    8   15   29          1.000  180.0  2
imptors      7   11   15   29          1.000  180.0  2
imptors      4    2   18    1          1.000  180.0  2
imptors     12    9   18    1          1.000  180.0  2
imptors      1    3   19   29          1.000  180.0  2
imptors      3   29   19   29          1.000  180.0  2


      ############################
      ##                        ##
      ##  Torsional Parameters  ##
      ##                        ##
      ############################


   ###############################################################
   ##                                                           ##
   ##  There are two AMBER protein parameterizations for the    ##
   ##  Cornell force field, PARM94 and PARM96. They differ      ##
   ##  only in the torsional parameters for peptide phi and     ##
   ##  psi rotations.                                           ##
   ##                                                           ##
   ##  PARM94                                                   ##
   ##                                                           ##
   ##   14  1  2 14     0.75 180 1    1.35 180 2    0.40 180 4  ##
   ##    2  1 14  2                   0.20 180 2                ##
   ##                                                           ##
   ##  PARM96                                                   ##
   ##                                                           ##
   ##   14  1  2 14     0.85   0 1    0.30 180 2                ##
   ##    2  1 14  2     0.85   0 1    0.30 180 2                ##
   ##                                                           ##
   ###############################################################


torsion      1    1    1    1          0.156    0.0  3
torsion      1    1    1    2          0.156    0.0  3
torsion      1    1    1   14          0.156    0.0  3
torsion      1    1    1   18          0.156    0.0  3
torsion      1    1    1   19          0.156    0.0  3
torsion      1    1    1   20          0.156    0.0  3
torsion      1    1    1   22          0.156    0.0  3
torsion      1    1    1   23          0.156    0.0  3
torsion      1    1    1   26          0.156    0.0  3
torsion      1    1    1   34          0.156    0.0  3
torsion      1    1    1   35          0.156    0.0  3
torsion      1    1    1   36          0.156    0.0  3
torsion      1    1    1   38          0.156    0.0  3
torsion      2    1    1    2          0.156    0.0  3
torsion      2    1    1    3          0.156    0.0  3
torsion      2    1    1    5          0.156    0.0  3
torsion      2    1    1   10          0.156    0.0  3
torsion      2    1    1   14          0.156    0.0  3
torsion      2    1    1   20          0.156    0.0  3
torsion      2    1    1   22          0.156    0.0  3
torsion      2    1    1   26          0.156    0.0  3
torsion      2    1    1   27          0.156    0.0  3
torsion      2    1    1   34          0.156    0.0  3
torsion      2    1    1   35          0.156    0.0  3
torsion      2    1    1   38          0.156    0.0  3
torsion      3    1    1   14          0.156    0.0  3
torsion      3    1    1   20          0.156    0.0  3
torsion      3    1    1   35          0.156    0.0  3
torsion      3    1    1   38          0.156    0.0  3
torsion      5    1    1   14          0.156    0.0  3
torsion      5    1    1   20          0.156    0.0  3
torsion      5    1    1   35          0.156    0.0  3
torsion      5    1    1   38          0.156    0.0  3
torsion     10    1    1   14          0.156    0.0  3
torsion     10    1    1   20          0.156    0.0  3
torsion     10    1    1   35          0.156    0.0  3
torsion     10    1    1   38          0.156    0.0  3
torsion     14    1    1   22          0.156    0.0  3
torsion     14    1    1   26          0.156    0.0  3
torsion     14    1    1   27          0.156    0.0  3
torsion     14    1    1   34          0.156    0.0  3
torsion     14    1    1   35          0.156    0.0  3
torsion     18    1    1   22          0.156    0.0  3
torsion     18    1    1   34          0.156    0.0  3
torsion     18    1    1   35          0.156    0.0  3
torsion     19    1    1   34          0.156    0.0  3
torsion     20    1    1   22          0.156    0.0  3
torsion     20    1    1   26          0.156    0.0  3
torsion     20    1    1   27          0.156    0.0  3
torsion     20    1    1   34          0.156    0.0  3
torsion     20    1    1   35          0.156    0.0  3
torsion     22    1    1   18          0.156    0.0  3
torsion     22    1    1   22          0.144    0.0  3      1.000    0.0  2
torsion     22    1    1   23          0.144    0.0  3      1.000    0.0  2
torsion     22    1    1   34          0.156    0.0  3
torsion     22    1    1   35          0.156    0.0  3
torsion     22    1    1   36          0.156    0.0  3
torsion     22    1    1   38          0.156    0.0  3
torsion     23    1    1   23          0.144    0.0  3      1.000    0.0  2
torsion     23    1    1   34          0.156    0.0  3
torsion     23    1    1   35          0.156    0.0  3
torsion     26    1    1   34          0.156    0.0  3
torsion     26    1    1   35          0.156    0.0  3
torsion     26    1    1   38          0.156    0.0  3
torsion     27    1    1   35          0.156    0.0  3
torsion     27    1    1   38          0.156    0.0  3
torsion     34    1    1   34          0.156    0.0  3
torsion     34    1    1   35          0.156    0.0  3
torsion     34    1    1   36          0.156    0.0  3
torsion     34    1    1   38          0.156    0.0  3
torsion     35    1    1   35          0.156    0.0  3
torsion     35    1    1   36          0.156    0.0  3
torsion     35    1    1   38          0.156    0.0  3
torsion      1    1    2   14          0.070    0.0  2      0.100    0.0  4
torsion      1    1    2   24          0.000    0.0  2
torsion      1    1    2   25          0.000    0.0  2
#torsion    14    1    2   14     0.750 180.0 1   1.350 180.0 2   0.400 180.0 4
torsion     14    1    2   14          0.850    0.0  1      0.300  180.0  2
torsion     14    1    2   24          0.000    0.0  2
torsion     14    1    2   25          0.000    0.0  2
torsion     20    1    2   14          0.000    0.0  2
torsion     20    1    2   24          0.000    0.0  2
torsion     34    1    2   14          0.000    0.0  2
torsion     34    1    2   24          0.000    0.0  2
torsion     34    1    2   25          0.000    0.0  2
torsion     35    1    2   14          0.000    0.0  2
torsion     35    1    2   24          0.000    0.0  2
torsion     35    1    2   25          0.000    0.0  2
torsion     38    1    2   14          0.000    0.0  2
torsion     38    1    2   24          0.000    0.0  2
torsion      1    1    3    3          0.000    0.0  2
torsion     34    1    3    3          0.000    0.0  2
torsion     34    1    4    2          0.000    0.0  3
torsion     34    1    4    4          0.000    0.0  3
torsion      1    1    5    6          0.000    0.0  2
torsion      1    1    5    7          0.000    0.0  2
torsion      1    1    5   15          0.000    0.0  2
torsion      1    1    5   16          0.000    0.0  2
torsion     34    1    5    6          0.000    0.0  2
torsion     34    1    5    7          0.000    0.0  2
torsion     34    1    5   15          0.000    0.0  2
torsion     34    1    5   16          0.000    0.0  2
torsion      1    1   10    7          0.000    0.0  2
torsion      1    1   10    9          0.000    0.0  2
torsion     34    1   10    7          0.000    0.0  2
torsion     34    1   10    9          0.000    0.0  2
torsion      1    1   14    1          0.000    0.0  2
torsion      1    1   14    2     0.530   0.0 1   0.150 180.0 3   0.500 180.0 4
torsion      1    1   14   29          0.000    0.0  2
torsion      2    1   14    1          0.000    0.0  2
#torsion     2    1   14    2          0.200  180.0  2
torsion      2    1   14    2          0.850    0.0  1      0.300  180.0  2
torsion      2    1   14   29          0.000    0.0  2
torsion     35    1   14    1          0.000    0.0  2
torsion     35    1   14    2          0.000    0.0  2
torsion     35    1   14   29          0.000    0.0  2
torsion      1    1   18    2          0.000    0.0  2
torsion      1    1   18    4          0.000    0.0  2
torsion      1    1   18    9          0.000    0.0  2
torsion      1    1   18   12          0.000    0.0  2
torsion     23    1   18    2          0.000    0.0  2
torsion     23    1   18    4          0.500  180.0  2      2.500    0.0  1
torsion     23    1   18    9          0.000    0.0  2
torsion     23    1   18   12          0.500  180.0  2      2.500    0.0  1
torsion     36    1   18    2          0.000    0.0  2
torsion     36    1   18    4          0.000    0.0  2
torsion     36    1   18    9          0.000    0.0  2
torsion     36    1   18   12          0.000    0.0  2
torsion      1    1   19    3          0.000    0.0  3
torsion      1    1   19   29          0.000    0.0  3
torsion     35    1   19    3          0.000    0.0  3
torsion     35    1   19   29          0.000    0.0  3
torsion      1    1   20    1          0.156    0.0  3
torsion      1    1   20   29          0.156    0.0  3
torsion      2    1   20    1          0.156    0.0  3
torsion      2    1   20   29          0.156    0.0  3
torsion     35    1   20    1          0.156    0.0  3
torsion     35    1   20   29          0.156    0.0  3
torsion     38    1   20    1          0.156    0.0  3
torsion     38    1   20   29          0.156    0.0  3
torsion      1    1   22   31          0.167    0.0  3
torsion     35    1   22   31          0.167    0.0  3
torsion      1    1   23    1          0.383    0.0  3      0.100  180.0  2
torsion      1    1   23   28          0.383    0.0  3
torsion     18    1   23    1          0.383    0.0  3
torsion     35    1   23    1          0.383    0.0  3
torsion     35    1   23   28          0.383    0.0  3
torsion     36    1   23    1          0.383    0.0  3
torsion      1    1   26    1          0.333    0.0  3
torsion      1    1   26   26          0.333    0.0  3
torsion     35    1   26    1          0.333    0.0  3
torsion     35    1   26   26          0.333    0.0  3
torsion      1    1   27   32          0.250    0.0  3
torsion     35    1   27   32          0.250    0.0  3
torsion      3    2    3    3          3.625  180.0  2
torsion      3    2    3   33          3.625  180.0  2
torsion     22    2    3    3          3.625  180.0  2
torsion     22    2    3   33          3.625  180.0  2
torsion     15    2    4    1          2.175  180.0  2
torsion     15    2    4    4          2.175  180.0  2
torsion     15    2    4   33          2.175  180.0  2
torsion     24    2    4    1          2.175  180.0  2
torsion     24    2    4    4          2.175  180.0  2
torsion     24    2    4   33          2.175  180.0  2
torsion     15    2    9    9          3.000  180.0  2
torsion     15    2    9   16          3.000  180.0  2
torsion     24    2    9    9          3.000  180.0  2
torsion     24    2    9   16          3.000  180.0  2
torsion      1    2   14    1          2.500  180.0  2
torsion      1    2   14   29          2.500  180.0  2
torsion     24    2   14    1          2.500  180.0  2
torsion     24    2   14   29          2.000    0.0  1      2.500  180.0  2
torsion      4    2   15    2          1.350  180.0  2
torsion      4    2   15   29          1.350  180.0  2
torsion      9    2   15    3          1.350  180.0  2
torsion      9    2   15   29          1.350  180.0  2
torsion     18    2   15    2          1.350  180.0  2
torsion     18    2   15   29          1.350  180.0  2
torsion     24    2   15    2          1.350  180.0  2
torsion     24    2   15    3          1.350  180.0  2
torsion     24    2   15   29          1.350  180.0  2
torsion     18    2   17    3          4.000  180.0  2
torsion     24    2   17    3          4.000  180.0  2
torsion     15    2   18    1          1.450  180.0  2
torsion     15    2   18    4          1.450  180.0  2
torsion     17    2   18    1          1.450  180.0  2
torsion     17    2   18    4          1.450  180.0  2
torsion     24    2   18    1          1.450  180.0  2
torsion     24    2   18    4          1.450  180.0  2
torsion      3    2   22   31          0.900  180.0  2
torsion      1    3    3    3          3.625  180.0  2
torsion      1    3    3   33          3.625  180.0  2
torsion      2    3    3    3          3.625  180.0  2
torsion      2    3    3   33          3.625  180.0  2
torsion      3    3    3    3          3.625  180.0  2
torsion      3    3    3    9          3.625  180.0  2
torsion      3    3    3   11          3.625  180.0  2
torsion      3    3    3   33          3.625  180.0  2
torsion      9    3    3   33          3.625  180.0  2
torsion     11    3    3   33          3.625  180.0  2
torsion     33    3    3   33          3.625  180.0  2
torsion     17    3    4    4          2.550  180.0  2
torsion     17    3    4   33          2.550  180.0  2
torsion     19    3    4    4          2.550  180.0  2
torsion     19    3    4   33          2.550  180.0  2
torsion      3    3    9   10          3.500  180.0  2
torsion      3    3    9   11          3.500  180.0  2
torsion     17    3    9    9          3.500  180.0  2
torsion     17    3    9   16          3.500  180.0  2
torsion     19    3    9    9          3.500  180.0  2
torsion     19    3    9   16          3.500  180.0  2
torsion     33    3    9   10          3.500  180.0  2
torsion     33    3    9   11          3.500  180.0  2
torsion      3    3   11    9          3.625  180.0  2
torsion      3    3   11   15          3.625  180.0  2
torsion     33    3   11    9          3.625  180.0  2
torsion     33    3   11   15          3.625  180.0  2
torsion     17    3   15    2          1.500  180.0  2
torsion     17    3   15   29          1.500  180.0  2
torsion     19    3   15    2          1.500  180.0  2
torsion     19    3   15   29          1.500  180.0  2
torsion      4    3   17    2          4.800  180.0  2
torsion      9    3   17   13          4.800  180.0  2
torsion     15    3   17    9          4.800  180.0  2
torsion     19    3   17    2          4.800  180.0  2
torsion     19    3   17    9          4.800  180.0  2
torsion     19    3   17   13          4.800  180.0  2
torsion      4    3   19   29          2.400  180.0  2
torsion      9    3   19   29          2.400  180.0  2
torsion     15    3   19   29          2.400  180.0  2
torsion     17    3   19   29          2.400  180.0  2
torsion     19    3   19    1          2.400  180.0  2
torsion     19    3   19   29          2.400  180.0  2
torsion      1    4    4   18          6.650  180.0  2
torsion      1    4    4   39          6.650  180.0  2
torsion      2    4    4   18          6.650  180.0  2
torsion      2    4    4   39          6.650  180.0  2
torsion      3    4    4   18          6.650  180.0  2
torsion      3    4    4   39          6.650  180.0  2
torsion     33    4    4   18          6.650  180.0  2
torsion     33    4    4   39          6.650  180.0  2
torsion      4    4   18    1          1.850  180.0  2
torsion      4    4   18    2          1.850  180.0  2
torsion     39    4   18    1          1.850  180.0  2
torsion     39    4   18    2          1.850  180.0  2
torsion      1    5    6   16          5.150  180.0  2
torsion      1    5    6   39          5.150  180.0  2
torsion     15    5    6   16          5.150  180.0  2
torsion     15    5    6   39          5.150  180.0  2
torsion      1    5    7   15          5.375  180.0  2
torsion      1    5    7   39          5.375  180.0  2
torsion     15    5    7   15          5.375  180.0  2
torsion     15    5    7   39          5.375  180.0  2
torsion     16    5    7   15          5.375  180.0  2
torsion     16    5    7   39          5.375  180.0  2
torsion      1    5   15    8          1.400  180.0  2
torsion      1    5   15   29          1.400  180.0  2
torsion      6    5   15    8          1.400  180.0  2
torsion      6    5   15   29          1.400  180.0  2
torsion      7    5   15    8          1.400  180.0  2
torsion      7    5   15   29          1.400  180.0  2
torsion      1    5   16    8          2.400  180.0  2
torsion      7    5   16    8          2.400  180.0  2
torsion      5    6   16    8          2.400  180.0  2
torsion     39    6   16    8          2.400  180.0  2
torsion     15    7   10    1          6.525  180.0  2
torsion     15    7   10    9          6.525  180.0  2
torsion     39    7   10    1          6.525  180.0  2
torsion     39    7   10    9          6.525  180.0  2
torsion      5    7   15    8          1.500  180.0  2
torsion      5    7   15   29          1.500  180.0  2
torsion     10    7   15   11          1.500  180.0  2
torsion     10    7   15   29          1.500  180.0  2
torsion     39    7   15    8          1.500  180.0  2
torsion     39    7   15   11          1.500  180.0  2
torsion     39    7   15   29          1.500  180.0  2
torsion     15    8   15    5          2.325  180.0  2
torsion     15    8   15    7          2.325  180.0  2
torsion     15    8   15   29          2.325  180.0  2
torsion     16    8   15    5          2.325  180.0  2
torsion     16    8   15    7          2.325  180.0  2
torsion     16    8   15   29          2.325  180.0  2
torsion     40    8   15    5          2.325  180.0  2
torsion     40    8   15    7          2.325  180.0  2
torsion     40    8   15   29          2.325  180.0  2
torsion     15    8   16    5          5.000  180.0  2
torsion     15    8   16    6          5.000  180.0  2
torsion     40    8   16    5          5.000  180.0  2
torsion     40    8   16    6          5.000  180.0  2
torsion      2    9    9   17          5.450  180.0  2
torsion      2    9    9   18          5.450  180.0  2
torsion      3    9    9   17          5.450  180.0  2
torsion      3    9    9   18          5.450  180.0  2
torsion     16    9    9   17          5.450  180.0  2
torsion     16    9    9   18          5.450  180.0  2
torsion      3    9   10    1          1.675  180.0  2
torsion      3    9   10    7          1.675  180.0  2
torsion     11    9   10    1          1.675  180.0  2
torsion     11    9   10    7          1.675  180.0  2
torsion      3    9   11    3          3.000  180.0  2
torsion      3    9   11   15          3.000  180.0  2
torsion     10    9   11    3          3.000  180.0  2
torsion     10    9   11   15          3.000  180.0  2
torsion      2    9   16   12          2.550  180.0  2
torsion      3    9   16   12          2.550  180.0  2
torsion      9    9   16   12          2.550  180.0  2
torsion      9    9   17    3          4.150  180.0  2
torsion      9    9   17   13          4.150  180.0  2
torsion     18    9   17    3          4.150  180.0  2
torsion     18    9   17   13          4.150  180.0  2
torsion      9    9   18    1          1.650  180.0  2
torsion      9    9   18   12          1.650  180.0  2
torsion     17    9   18    1          1.650  180.0  2
torsion     17    9   18   12          1.650  180.0  2
torsion      3   11   15    7          1.525  180.0  2
torsion      3   11   15   29          1.525  180.0  2
torsion      9   11   15    7          1.525  180.0  2
torsion      9   11   15   29          1.525  180.0  2
torsion     18   12   16    9         10.000  180.0  2
torsion     40   12   16    9         10.000  180.0  2
torsion     16   12   18    1          1.700  180.0  2
torsion     16   12   18    9          1.700  180.0  2
torsion     40   12   18    1          1.700  180.0  2
torsion     40   12   18    9          1.700  180.0  2
torsion     17   13   17    3          6.800  180.0  2
torsion     17   13   17    9          6.800  180.0  2
torsion     40   13   17    3          6.800  180.0  2
torsion     40   13   17    9          6.800  180.0  2
torsion     31   22   28   23          0.250    0.0  3
torsion     31   22   28   25          0.250    0.0  3
torsion      1   23   28   22          0.250    0.0  3      1.200    0.0  2
torsion      1   23   28   23          0.250    0.0  3      1.200    0.0  2
torsion      1   23   28   25          0.250    0.0  3
torsion      1   26   26    1          3.500    0.0  2      0.600    0.0  3


      ########################################
      ##                                    ##
      ##  Atomic Partial Charge Parameters  ##
      ##                                    ##
      ########################################


charge       1       -0.4157
charge       2       -0.0252
charge       3        0.5973
charge       4        0.2719
charge       5       -0.5679
charge       6        0.0698
charge       7       -0.4157
charge       8        0.0337
charge       9        0.5973
charge      10        0.2719
charge      11       -0.5679
charge      12        0.0823
charge      13       -0.1825
charge      14        0.0603
charge      15       -0.4157
charge      16       -0.0875
charge      17        0.5973
charge      18        0.2719
charge      19       -0.5679
charge      20        0.0969
charge      21        0.2985
charge      22       -0.0297
charge      23       -0.3192
charge      24        0.0791
charge      25       -0.3192
charge      26        0.0791
charge      27       -0.4157
charge      28       -0.0518
charge      29        0.5973
charge      30        0.2719
charge      31       -0.5679
charge      32        0.0922
charge      33       -0.1102
charge      34        0.0457
charge      35        0.3531
charge      36       -0.0361
charge      37       -0.4121
charge      38        0.1000
charge      39       -0.4121
charge      40        0.1000
charge      41       -0.4157
charge      42       -0.0597
charge      43        0.5973
charge      44        0.2719
charge      45       -0.5679
charge      46        0.0869
charge      47        0.1303
charge      48        0.0187
charge      49       -0.0430
charge      50        0.0236
charge      51       -0.3204
charge      52        0.0882
charge      53       -0.0660
charge      54        0.0186
charge      55       -0.4157
charge      56       -0.0249
charge      57        0.5973
charge      58        0.2719
charge      59       -0.5679
charge      60        0.0843
charge      61        0.2117
charge      62        0.0352
charge      63       -0.6546
charge      64        0.4275
charge      65       -0.4157
charge      66       -0.0389
charge      67        0.5973
charge      68        0.2719
charge      69       -0.5679
charge      70        0.1007
charge      71        0.3654
charge      72        0.0043
charge      73       -0.6761
charge      74        0.4102
charge      75       -0.2438
charge      76        0.0642
charge      77       -0.4157
charge      78        0.0213
charge      79        0.5973
charge      80        0.2719
charge      81       -0.5679
charge      82        0.1124
charge      83       -0.1231
charge      84        0.1112
charge      85       -0.3119
charge      86        0.1933
charge      87       -0.4157
charge      88        0.0429
charge      89        0.5973
charge      90        0.2719
charge      91       -0.5679
charge      92        0.0766
charge      93       -0.0790
charge      94        0.0910
charge      95       -0.1081
charge      96       -0.2548
charge      97       -0.0266
charge      98        0.5896
charge      99       -0.5748
charge     100        0.0641
charge     101       -0.0070
charge     102        0.0253
charge     103        0.0189
charge     104        0.0213
charge     105        0.0192
charge     106        0.0391
charge     107       -0.4157
charge     108       -0.0024
charge     109        0.5973
charge     110        0.2719
charge     111       -0.5679
charge     112        0.0978
charge     113       -0.0343
charge     114        0.0295
charge     115        0.0118
charge     116       -0.1256
charge     117        0.1330
charge     118       -0.1704
charge     119        0.1430
charge     120       -0.1072
charge     121        0.1297
charge     122       -0.4157
charge     123       -0.0014
charge     124        0.5973
charge     125        0.2719
charge     126       -0.5679
charge     127        0.0876
charge     128       -0.0152
charge     129        0.0295
charge     130       -0.0011
charge     131       -0.1906
charge     132        0.1699
charge     133       -0.2341
charge     134        0.1656
charge     135        0.3226
charge     136       -0.5579
charge     137        0.3992
charge     138       -0.4157
charge     139       -0.0275
charge     140        0.5973
charge     141        0.2719
charge     142       -0.5679
charge     143        0.1123
charge     144       -0.0050
charge     145        0.0339
charge     146       -0.1415
charge     147       -0.1638
charge     148        0.2062
charge     149        0.1243
charge     150       -0.3418
charge     151        0.3412
charge     152        0.1380
charge     153       -0.2387
charge     154        0.1700
charge     155       -0.2601
charge     156        0.1572
charge     157       -0.1972
charge     158        0.1447
charge     159       -0.1134
charge     160        0.1417
charge     161       -0.3479
charge     162       -0.1354
charge     163        0.7341
charge     164        0.2747
charge     165       -0.5894
charge     166        0.1212
charge     167       -0.0414
charge     168        0.0810
charge     169       -0.0012
charge     170       -0.1513
charge     171        0.3866
charge     172       -0.1141
charge     173        0.2317
charge     174       -0.0170
charge     175        0.2681
charge     176       -0.1718
charge     177        0.3911
charge     178       -0.4157
charge     179        0.0188
charge     180        0.5973
charge     181        0.2719
charge     182       -0.5679
charge     183        0.0881
charge     184       -0.0462
charge     185        0.0402
charge     186       -0.0266
charge     187       -0.3811
charge     188        0.3649
charge     189        0.1292
charge     190        0.1147
charge     191        0.2057
charge     192        0.1392
charge     193       -0.5727
charge     194       -0.4157
charge     195       -0.0581
charge     196        0.5973
charge     197        0.2719
charge     198       -0.5679
charge     199        0.1360
charge     200       -0.0074
charge     201        0.0367
charge     202        0.1868
charge     203       -0.5432
charge     204       -0.2207
charge     205        0.1862
charge     206        0.1635
charge     207        0.1435
charge     208       -0.2795
charge     209        0.3339
charge     210       -0.5163
charge     211        0.0381
charge     212        0.5366
charge     213        0.2936
charge     214       -0.5819
charge     215        0.0880
charge     216       -0.0303
charge     217       -0.0122
charge     218        0.7994
charge     219       -0.8014
charge     220       -0.4157
charge     221        0.0143
charge     222        0.5973
charge     223        0.2719
charge     224       -0.5679
charge     225        0.1048
charge     226       -0.2041
charge     227        0.0797
charge     228        0.7130
charge     229       -0.5931
charge     230       -0.9191
charge     231        0.4196
charge     232       -0.5163
charge     233        0.0397
charge     234        0.5366
charge     235        0.2936
charge     236       -0.5819
charge     237        0.1105
charge     238        0.0560
charge     239       -0.0173
charge     240        0.0136
charge     241       -0.0425
charge     242        0.8054
charge     243       -0.8188
charge     244       -0.4157
charge     245       -0.0031
charge     246        0.5973
charge     247        0.2719
charge     248       -0.5679
charge     249        0.0850
charge     250       -0.0036
charge     251        0.0171
charge     252       -0.0645
charge     253        0.0352
charge     254        0.6951
charge     255       -0.6086
charge     256       -0.9407
charge     257        0.4251
charge     258       -0.4157
charge     259       -0.0237
charge     260        0.5973
charge     261        0.2719
charge     262       -0.5679
charge     263        0.0880
charge     264        0.0342
charge     265        0.0241
charge     266        0.0018
charge     267        0.0440
charge     268       -0.2737
charge     269       -0.0536
charge     270        0.0684
charge     271       -0.3479
charge     272       -0.2400
charge     273        0.7341
charge     274        0.2747
charge     275       -0.5894
charge     276        0.1426
charge     277       -0.0094
charge     278        0.0362
charge     279        0.0187
charge     280        0.0103
charge     281       -0.0479
charge     282        0.0621
charge     283       -0.0143
charge     284        0.1135
charge     285       -0.3854
charge     286        0.3400
charge     287       -0.3479
charge     288       -0.2637
charge     289        0.7341
charge     290        0.2747
charge     291       -0.5894
charge     292        0.1560
charge     293       -0.0007
charge     294        0.0327
charge     295        0.0390
charge     296        0.0285
charge     297        0.0486
charge     298        0.0687
charge     299       -0.5295
charge     300        0.3456
charge     301        0.8076
charge     302       -0.8627
charge     303        0.4478
charge     304       -0.3479
charge     305       -0.2400
charge     306        0.7341
charge     307        0.2747
charge     308       -0.5894
charge     309        0.1426
charge     310        0.0099
charge     311        0.0362
charge     312       -0.0279
charge     313        0.0621
charge     314       -0.0143
charge     315        0.1135
charge     316       -0.3854
charge     317        0.3400
charge     318       -0.4157
charge     319        0.1032
charge     320        0.5973
charge     321        0.2719
charge     322       -0.5679
charge     323       -0.2503
charge     324        0.0853
charge     325       -0.4157      !! JWP, 9/99
charge     326       -0.0371      !! JWP, 9/99
charge     327        0.5973      !! JWP, 9/99
charge     328        0.2719      !! JWP, 9/99
charge     329       -0.5679      !! JWP, 9/99
charge     330        0.0850      !! JWP, 9/99
charge     331       -0.0036      !! JWP, 9/99
charge     332        0.0171      !! JWP, 9/99
charge     333       -0.0645      !! JWP, 9/99
charge     334        0.0352      !! JWP, 9/99
charge     335        0.6000      !! JWP, 9/99
charge     336       -0.5700      !! JWP, 9/99
charge     337        0.5500      !! JWP, 9/99
charge     338        0.0000      !! JWP, 9/99
charge     339       -0.5500      !! JWP, 9/99
charge     340       -0.3662
charge     341        0.1123
charge     342        0.5972
charge     343       -0.5679
charge     344       -0.8400      !! JWP, 9/99
charge     345        0.4200      !! JWP, 9/99
charge     346       -0.4157
charge     347        0.2719
charge     348       -0.1490
charge     349        0.0976
charge     350        0.2943
charge     351       -0.0100
charge     352        0.6163
charge     353        0.1642
charge     354       -0.5722
charge     355        0.0895
charge     356        0.1414
charge     357        0.1281
charge     358        0.6163
charge     359        0.1997
charge     360       -0.5722
charge     361        0.0889
charge     362        0.0577
charge     363        0.0023
charge     364        0.6163
charge     365        0.2272
charge     366       -0.5722
charge     367        0.1093
charge     368        0.1010
charge     369        0.0343
charge     370        0.6123
charge     371        0.2148
charge     372       -0.5713
charge     373        0.1053
charge     374        0.0311
charge     375        0.0389
charge     376        0.6123
charge     377        0.2329
charge     378       -0.5713
charge     379        0.1031
charge     380        0.1849
charge     381        0.0684
charge     382        0.6163
charge     383        0.1898
charge     384       -0.5722
charge     385        0.0782
charge     386        0.1812
charge     387        0.0332
charge     388        0.6163
charge     389        0.1934
charge     390       -0.5722
charge     391        0.1087
charge     392        0.1325
charge     393        0.0978
charge     394        0.6123
charge     395        0.2023
charge     396       -0.5713
charge     397        0.1411
charge     398        0.2096
charge     399        0.1138
charge     400        0.6163
charge     401        0.1815
charge     402       -0.5713
charge     403        0.0922
charge     404       -0.2020
charge     405        0.1589
charge     406        0.5260
charge     407        0.3120
charge     408       -0.5000
charge     409        0.1000
charge     410       -0.0120
charge     411        0.1000
charge     412        0.1737
charge     413        0.0859
charge     414        0.6123
charge     415        0.1921
charge     416       -0.5713
charge     417        0.1041
charge     418        0.1940
charge     419        0.0766
charge     420        0.6123
charge     421        0.1873
charge     422       -0.5713
charge     423        0.0983
charge     424        0.1913
charge     425        0.0555
charge     426        0.6123
charge     427        0.1888
charge     428       -0.5713
charge     429        0.1162
charge     430        0.2560
charge     431        0.0653
charge     432        0.7214
charge     433        0.1704
charge     434       -0.6013
charge     435        0.1047
charge     436        0.1542
charge     437        0.1126
charge     438        0.6123
charge     439        0.1963
charge     440       -0.5713
charge     441        0.0958
charge     442        0.1472
charge     443        0.0325
charge     444        0.6123
charge     445        0.2016
charge     446       -0.5713
charge     447        0.1380
charge     448        0.0782
charge     449        0.0326
charge     450        0.5621
charge     451        0.2200
charge     452       -0.5889
charge     453        0.1141
charge     454        0.1801
charge     455        0.0811
charge     456        0.6163
charge     457        0.1921
charge     458       -0.5722
charge     459        0.1231
charge     460        0.0017
charge     461        0.0698
charge     462        0.5621
charge     463        0.2391
charge     464       -0.5889
charge     465        0.1202
charge     466        0.1493
charge     467        0.0769
charge     468        0.6123
charge     469        0.1996
charge     470       -0.5713
charge     471        0.1015
charge     472        0.1592
charge     473        0.0429
charge     474        0.6123
charge     475        0.1984
charge     476       -0.5713
charge     477        0.1116
charge     478        0.0966
charge     479       -0.0101
charge     480        0.7214
charge     481        0.2165
charge     482       -0.6013
charge     483        0.1180
charge     484        0.1305
charge     485       -0.0359
charge     486        0.7214
charge     487        0.2083
charge     488       -0.6013
charge     489        0.1242
charge     490        0.0966
charge     491       -0.0101
charge     492        0.7214
charge     493        0.2165
charge     494       -0.6013
charge     495        0.1180
charge     496        0.1000      !! JWP, 9/99
charge     497        0.2447      !! JWP, 9/99
charge     498        0.6163      !! JWP, 9/99
charge     499        0.2000      !! JWP, 9/99
charge     500       -0.5722      !! JWP, 9/99
charge     501       -0.3821
charge     502       -0.2493
charge     503        0.7231
charge     504        0.2681
charge     505       -0.7855
charge     506        0.1056
charge     507       -0.3821
charge     508       -0.1532
charge     509        0.7731
charge     510        0.2681
charge     511       -0.8055
charge     512        0.1067
charge     513       -0.3821
charge     514       -0.3352
charge     515        0.8350
charge     516        0.2681
charge     517       -0.8173
charge     518        0.1438
charge     519       -0.3821
charge     520       -0.2874
charge     521        0.8326
charge     522        0.2681
charge     523       -0.8199
charge     524        0.1346
charge     525       -0.3821
charge     526       -0.3070
charge     527        0.8343
charge     528        0.2681
charge     529       -0.8190
charge     530        0.1375
charge     531       -0.3821
charge     532       -0.2563
charge     533        0.8113
charge     534        0.2681
charge     535       -0.8132
charge     536        0.1304
charge     537       -0.3821
charge     538       -0.2315
charge     539        0.7810
charge     540        0.2681
charge     541       -0.8044
charge     542        0.1207
charge     543       -0.3821
charge     544       -0.1598
charge     545        0.7497
charge     546        0.2681
charge     547       -0.7981
charge     548        0.1396
charge     549       -0.3821
charge     550       -0.1283
charge     551        0.7618
charge     552        0.2681
charge     553       -0.8041
charge     554        0.0938
charge     555       -0.2802
charge     556       -0.1236
charge     557        0.6631
charge     558       -0.7697
charge     559        0.0776
charge     560       -0.3821
charge     561       -0.1756
charge     562        0.7660
charge     563        0.2681
charge     564       -0.8026
charge     565        0.1098
charge     566       -0.3821
charge     567       -0.1911
charge     568        0.7817
charge     569        0.2681
charge     570       -0.8070
charge     571        0.1092
charge     572       -0.3821
charge     573       -0.2064
charge     574        0.7658
charge     575        0.2681
charge     576       -0.8011
charge     577        0.1272
charge     578       -0.3481
charge     579       -0.1503
charge     580        0.8032
charge     581        0.2764
charge     582       -0.8177
charge     583        0.1115
charge     584       -0.3821
charge     585       -0.1618
charge     586        0.7615
charge     587        0.2681
charge     588       -0.8016
charge     589        0.1100
charge     590       -0.3821
charge     591       -0.2661
charge     592        0.7916
charge     593        0.2681
charge     594       -0.8065
charge     595        0.1650
charge     596       -0.5192
charge     597       -0.1810
charge     598        0.7256
charge     599        0.3055
charge     600       -0.7887
charge     601        0.1046
charge     602       -0.3821
charge     603       -0.1927
charge     604        0.8050
charge     605        0.2681
charge     606       -0.8147
charge     607        0.1358
charge     608       -0.5192
charge     609       -0.2000
charge     610        0.7420
charge     611        0.3055
charge     612       -0.7930
charge     613        0.1399
charge     614       -0.3821
charge     615       -0.2108
charge     616        0.7775
charge     617        0.2681
charge     618       -0.8042
charge     619        0.1232
charge     620       -0.3821
charge     621       -0.2441
charge     622        0.8013
charge     623        0.2681
charge     624       -0.8105
charge     625        0.1277
charge     626       -0.3481
charge     627       -0.2964
charge     628        0.8488
charge     629        0.2764
charge     630       -0.8252
charge     631        0.1438
charge     632       -0.3481
charge     633       -0.3117
charge     634        0.8557
charge     635        0.2764
charge     636       -0.8266
charge     637        0.1447
charge     638       -0.3481
charge     639       -0.2964
charge     640        0.8488
charge     641        0.2764
charge     642       -0.8252
charge     643        0.1438
charge     644       -0.3821      !! TINKER
charge     645       -0.0572      !! TINKER
charge     646        0.8000      !! TINKER
charge     647        0.2681      !! TINKER
charge     648       -0.8200      !! TINKER

charge    1001       -0.4989
charge    1002        0.0558
charge    1003        0.0679
charge    1004        0.0679
charge    1005        0.1065
charge    1006        0.1174
charge    1007       -0.3548
charge    1008        0.0394
charge    1009        0.2007
charge    1010        0.2022
charge    1011        0.0615
charge    1012        0.0670
charge    1013        0.0972
charge    1014       -0.6139
charge    1015        0.4186
charge    1016       -0.5246
charge    1017       -0.0251
charge    1018        0.3053
charge    1019        0.0515
charge    1020       -0.6073
charge    1021        0.2006
charge    1022       -0.6997
charge    1023        0.5875
charge    1024       -0.7615
charge    1025        0.7009
charge    1026        0.0473
charge    1027       -0.9019
charge    1028        0.4115
charge    1029        0.4115
charge    1030        0.1553
charge    1031       -0.4989
charge    1032        0.0558
charge    1033        0.0679
charge    1034        0.0679
charge    1035        0.1065
charge    1036        0.1174
charge    1037       -0.3548
charge    1038        0.0191
charge    1039        0.2006
charge    1040        0.2022
charge    1041        0.0615
charge    1042        0.0670
charge    1043        0.0972
charge    1044       -0.6139
charge    1045        0.4186
charge    1046       -0.5246
charge    1047        0.0492
charge    1048        0.1222
charge    1049        0.1744
charge    1050       -0.5709
charge    1051        0.1374
charge    1052       -0.6323
charge    1053        0.7657
charge    1054       -0.4787
charge    1055        0.4770
charge    1056        0.3424
charge    1057       -0.9672
charge    1058        0.4364
charge    1059        0.4364
charge    1060       -0.5597
charge    1061        0.1640
charge    1062       -0.4989
charge    1063        0.0558
charge    1064        0.0679
charge    1065        0.0679
charge    1066        0.1065
charge    1067        0.1174
charge    1068       -0.3548
charge    1069        0.0066
charge    1070        0.2029
charge    1071        0.2022
charge    1072        0.0615
charge    1073        0.0670
charge    1074        0.0972
charge    1075       -0.6139
charge    1076        0.4186
charge    1077       -0.5246
charge    1078       -0.0484
charge    1079        0.7538
charge    1080       -0.7584
charge    1081        0.8185
charge    1082       -0.5215
charge    1083        0.0053
charge    1084       -0.6252
charge    1085       -0.9530
charge    1086        0.4234
charge    1087        0.4234
charge    1088        0.1928
charge    1089        0.1958
charge    1090       -0.4989
charge    1091        0.0558
charge    1092        0.0679
charge    1093        0.0679
charge    1094        0.1065
charge    1095        0.1174
charge    1096       -0.3548
charge    1097        0.0674
charge    1098        0.1824
charge    1099        0.2022
charge    1100        0.0615
charge    1101        0.0670
charge    1102        0.0972
charge    1103       -0.6139
charge    1104        0.4186
charge    1105       -0.5246
charge    1106        0.0418
charge    1107        0.4687
charge    1108       -0.3549
charge    1109        0.5952
charge    1110       -0.3635
charge    1111       -0.1126
charge    1112       -0.5477
charge    1113        0.3154
charge    1114       -0.5761
charge    1115        0.1811
charge    1116        0.2188
charge    1117       -0.4954
charge    1118       -0.0069
charge    1119        0.0754
charge    1120        0.0754
charge    1121        0.1629
charge    1122        0.1176
charge    1123       -0.3691
charge    1124        0.0431
charge    1125        0.1838
charge    1126        0.0713
charge    1127        0.0985
charge    1128       -0.0854
charge    1129        0.0718
charge    1130        0.0718
charge    1131       -0.5232
charge    1132       -0.0268
charge    1133        0.3800
charge    1134        0.0725
charge    1135       -0.6175
charge    1136        0.1607
charge    1137       -0.7417
charge    1138        0.5716
charge    1139       -0.7624
charge    1140        0.6897
charge    1141        0.0598
charge    1142       -0.9123
charge    1143        0.4167
charge    1144        0.4167
charge    1145        0.1877
charge    1146       -0.4954
charge    1147       -0.0069
charge    1148        0.0754
charge    1149        0.0754
charge    1150        0.1629
charge    1151        0.1176
charge    1152       -0.3691
charge    1153        0.0358
charge    1154        0.1746
charge    1155        0.0713
charge    1156        0.0985
charge    1157       -0.0854
charge    1158        0.0718
charge    1159        0.0718
charge    1160       -0.5232
charge    1161        0.0577
charge    1162        0.1814
charge    1163        0.1991
charge    1164       -0.5725
charge    1165        0.0736
charge    1166       -0.6636
charge    1167        0.7432
charge    1168       -0.5053
charge    1169        0.4918
charge    1170        0.3520
charge    1171       -0.9230
charge    1172        0.4235
charge    1173        0.4235
charge    1174       -0.5699
charge    1175        0.1997
charge    1176       -0.4954
charge    1177       -0.0069
charge    1178        0.0754
charge    1179        0.0754
charge    1180        0.1629
charge    1181        0.1176
charge    1182       -0.3691
charge    1183       -0.0116
charge    1184        0.1963
charge    1185        0.0713
charge    1186        0.0985
charge    1187       -0.0854
charge    1188        0.0718
charge    1189        0.0718
charge    1190       -0.5232
charge    1191       -0.0339
charge    1192        0.7959
charge    1193       -0.7748
charge    1194        0.8439
charge    1195       -0.5222
charge    1196       -0.0183
charge    1197       -0.6548
charge    1198       -0.9773
charge    1199        0.4314
charge    1200        0.4314
charge    1201        0.1863
charge    1202        0.2293
charge    1203       -0.4954
charge    1204       -0.0069
charge    1205        0.0754
charge    1206        0.0754
charge    1207        0.1629
charge    1208        0.1176
charge    1209       -0.3691
charge    1210        0.0680
charge    1211        0.1804
charge    1212        0.0713
charge    1213        0.0985
charge    1214       -0.0854
charge    1215        0.0718
charge    1216        0.0718
charge    1217       -0.5232
charge    1218       -0.0239
charge    1219        0.5677
charge    1220       -0.4340
charge    1221        0.5194
charge    1222        0.0025
charge    1223       -0.2209
charge    1224       -0.5881
charge    1225        0.3420
charge    1226       -0.5563
charge    1227       -0.2269
charge    1228        0.0770
charge    1229        0.2607
charge    1230        1.1662
charge    1231       -0.7760
charge    1232       -0.6223
charge    1233        0.4295
charge    1234       -0.6328      !! TINKER
charge    1235        0.9000      !! TINKER
charge    1236       -0.8200      !! TINKER
charge    1237       -0.6541
charge    1238        0.4376
charge    1239       -0.6565      !! TINKER
charge    1240        0.9000      !! TINKER
charge    1241       -0.8200      !! TINKER
charge    1242        1.1659
charge    1243       -0.7761
charge    1244       -0.6318
charge    1245        0.4422
charge    1246       -0.6296      !! TINKER
charge    1247        0.9000      !! TINKER
charge    1248       -0.8200      !! TINKER
charge    1249       -0.6549
charge    1250        0.4396
charge    1251       -0.6553      !! TINKER
charge    1252        0.9000      !! TINKER
charge    1253       -0.8200      !! TINKER

charge    2001        -0.834
charge    2002         0.417
charge    2003         1.000
charge    2004         1.000
charge    2005         1.000
charge    2006         1.000
charge    2007         1.000
charge    2008         2.000
charge    2009         2.000
charge    2010         2.000
charge    2011         2.000


      ########################################
      ##                                    ##
      ##  Biopolymer Atom Type Conversions  ##
      ##                                    ##
      ########################################


biotype      1    N       "Glycine"                   1
biotype      2    CA      "Glycine"                   2
biotype      3    C       "Glycine"                   3
biotype      4    HN      "Glycine"                   4
biotype      5    O       "Glycine"                   5
biotype      6    HA      "Glycine"                   6
biotype      7    N       "Alanine"                   7
biotype      8    CA      "Alanine"                   8
biotype      9    C       "Alanine"                   9
biotype     10    HN      "Alanine"                  10
biotype     11    O       "Alanine"                  11
biotype     12    HA      "Alanine"                  12
biotype     13    CB      "Alanine"                  13
biotype     14    HB      "Alanine"                  14
biotype     15    N       "Valine"                   15
biotype     16    CA      "Valine"                   16
biotype     17    C       "Valine"                   17
biotype     18    HN      "Valine"                   18
biotype     19    O       "Valine"                   19
biotype     20    HA      "Valine"                   20
biotype     21    CB      "Valine"                   21
biotype     22    HB      "Valine"                   22
biotype     23    CG1     "Valine"                   23
biotype     24    HG1     "Valine"                   24
biotype     25    CG2     "Valine"                   25
biotype     26    HG2     "Valine"                   26
biotype     27    N       "Leucine"                  27
biotype     28    CA      "Leucine"                  28
biotype     29    C       "Leucine"                  29
biotype     30    HN      "Leucine"                  30
biotype     31    O       "Leucine"                  31
biotype     32    HA      "Leucine"                  32
biotype     33    CB      "Leucine"                  33
biotype     34    HB      "Leucine"                  34
biotype     35    CG      "Leucine"                  35
biotype     36    HG      "Leucine"                  36
biotype     37    CD1     "Leucine"                  37
biotype     38    HD1     "Leucine"                  38
biotype     39    CD2     "Leucine"                  39
biotype     40    HD2     "Leucine"                  40
biotype     41    N       "Isoleucine"               41
biotype     42    CA      "Isoleucine"               42
biotype     43    C       "Isoleucine"               43
biotype     44    HN      "Isoleucine"               44
biotype     45    O       "Isoleucine"               45
biotype     46    HA      "Isoleucine"               46
biotype     47    CB      "Isoleucine"               47
biotype     48    HB      "Isoleucine"               48
biotype     49    CG1     "Isoleucine"               49
biotype     50    HG1     "Isoleucine"               50
biotype     51    CG2     "Isoleucine"               51
biotype     52    HG2     "Isoleucine"               52
biotype     53    CD      "Isoleucine"               53
biotype     54    HD      "Isoleucine"               54
biotype     55    N       "Serine"                   55
biotype     56    CA      "Serine"                   56
biotype     57    C       "Serine"                   57
biotype     58    HN      "Serine"                   58
biotype     59    O       "Serine"                   59
biotype     60    HA      "Serine"                   60
biotype     61    CB      "Serine"                   61
biotype     62    HB      "Serine"                   62
biotype     63    OG      "Serine"                   63
biotype     64    HG      "Serine"                   64
biotype     65    N       "Threonine"                65
biotype     66    CA      "Threonine"                66
biotype     67    C       "Threonine"                67
biotype     68    HN      "Threonine"                68
biotype     69    O       "Threonine"                69
biotype     70    HA      "Threonine"                70
biotype     71    CB      "Threonine"                71
biotype     72    HB      "Threonine"                72
biotype     73    OG1     "Threonine"                73
biotype     74    HG1     "Threonine"                74
biotype     75    CG2     "Threonine"                75
biotype     76    HG2     "Threonine"                76
biotype     77    N       "Cysteine (-SH)"           77
biotype     78    CA      "Cysteine (-SH)"           78
biotype     79    C       "Cysteine (-SH)"           79
biotype     80    HN      "Cysteine (-SH)"           80
biotype     81    O       "Cysteine (-SH)"           81
biotype     82    HA      "Cysteine (-SH)"           82
biotype     83    CB      "Cysteine (-SH)"           83
biotype     84    HB      "Cysteine (-SH)"           84
biotype     85    SG      "Cysteine (-SH)"           85
biotype     86    HG      "Cysteine (-SH)"           86
biotype     87    N       "Cystine (-SS-)"           87
biotype     88    CA      "Cystine (-SS-)"           88
biotype     89    C       "Cystine (-SS-)"           89
biotype     90    HN      "Cystine (-SS-)"           90
biotype     91    O       "Cystine (-SS-)"           91
biotype     92    HA      "Cystine (-SS-)"           92
biotype     93    CB      "Cystine (-SS-)"           93
biotype     94    HB      "Cystine (-SS-)"           94
biotype     95    SG      "Cystine (-SS-)"           95
biotype     96    N       "Proline"                  96
biotype     97    CA      "Proline"                  97
biotype     98    C       "Proline"                  98
biotype     99    O       "Proline"                  99
biotype    100    HA      "Proline"                 100
biotype    101    CB      "Proline"                 101
biotype    102    HB      "Proline"                 102
biotype    103    CG      "Proline"                 103
biotype    104    HG      "Proline"                 104
biotype    105    CD      "Proline"                 105
biotype    106    HD      "Proline"                 106
biotype    107    N       "Phenylalanine"           107
biotype    108    CA      "Phenylalanine"           108
biotype    109    C       "Phenylalanine"           109
biotype    110    HN      "Phenylalanine"           110
biotype    111    O       "Phenylalanine"           111
biotype    112    HA      "Phenylalanine"           112
biotype    113    CB      "Phenylalanine"           113
biotype    114    HB      "Phenylalanine"           114
biotype    115    CG      "Phenylalanine"           115
biotype    116    CD      "Phenylalanine"           116
biotype    117    HD      "Phenylalanine"           117
biotype    118    CE      "Phenylalanine"           118
biotype    119    HE      "Phenylalanine"           119
biotype    120    CZ      "Phenylalanine"           120
biotype    121    HZ      "Phenylalanine"           121
biotype    122    N       "Tyrosine"                122
biotype    123    CA      "Tyrosine"                123
biotype    124    C       "Tyrosine"                124
biotype    125    HN      "Tyrosine"                125
biotype    126    O       "Tyrosine"                126
biotype    127    HA      "Tyrosine"                127
biotype    128    CB      "Tyrosine"                128
biotype    129    HB      "Tyrosine"                129
biotype    130    CG      "Tyrosine"                130
biotype    131    CD      "Tyrosine"                131
biotype    132    HD      "Tyrosine"                132
biotype    133    CE      "Tyrosine"                133
biotype    134    HE      "Tyrosine"                134
biotype    135    CZ      "Tyrosine"                135
biotype    136    OH      "Tyrosine"                136
biotype    137    HH      "Tyrosine"                137
biotype    138    N       "Tryptophan"              138
biotype    139    CA      "Tryptophan"              139
biotype    140    C       "Tryptophan"              140
biotype    141    HN      "Tryptophan"              141
biotype    142    O       "Tryptophan"              142
biotype    143    HA      "Tryptophan"              143
biotype    144    CB      "Tryptophan"              144
biotype    145    HB      "Tryptophan"              145
biotype    146    CG      "Tryptophan"              146
biotype    147    CD1     "Tryptophan"              147
biotype    148    HD1     "Tryptophan"              148
biotype    149    CD2     "Tryptophan"              149
biotype    150    NE1     "Tryptophan"              150
biotype    151    HE1     "Tryptophan"              151
biotype    152    CE2     "Tryptophan"              152
biotype    153    CE3     "Tryptophan"              153
biotype    154    HE3     "Tryptophan"              154
biotype    155    CZ2     "Tryptophan"              155
biotype    156    HZ2     "Tryptophan"              156
biotype    157    CZ3     "Tryptophan"              157
biotype    158    HZ3     "Tryptophan"              158
biotype    159    CH2     "Tryptophan"              159
biotype    160    HH2     "Tryptophan"              160
biotype    161    N       "Histidine (+)"           161
biotype    162    CA      "Histidine (+)"           162
biotype    163    C       "Histidine (+)"           163
biotype    164    HN      "Histidine (+)"           164
biotype    165    O       "Histidine (+)"           165
biotype    166    HA      "Histidine (+)"           166
biotype    167    CB      "Histidine (+)"           167
biotype    168    HB      "Histidine (+)"           168
biotype    169    CG      "Histidine (+)"           169
biotype    170    ND1     "Histidine (+)"           170
biotype    171    HD1     "Histidine (+)"           171
biotype    172    CD2     "Histidine (+)"           172
biotype    173    HD2     "Histidine (+)"           173
biotype    174    CE1     "Histidine (+)"           174
biotype    175    HE1     "Histidine (+)"           175
biotype    176    NE2     "Histidine (+)"           176
biotype    177    HE2     "Histidine (+)"           177
biotype    178    N       "Histidine (HD)"          178
biotype    179    CA      "Histidine (HD)"          179
biotype    180    C       "Histidine (HD)"          180
biotype    181    HN      "Histidine (HD)"          181
biotype    182    O       "Histidine (HD)"          182
biotype    183    HA      "Histidine (HD)"          183
biotype    184    CB      "Histidine (HD)"          184
biotype    185    HB      "Histidine (HD)"          185
biotype    186    CG      "Histidine (HD)"          186
biotype    187    ND1     "Histidine (HD)"          187
biotype    188    HD1     "Histidine (HD)"          188
biotype    189    CD2     "Histidine (HD)"          189
biotype    190    HD2     "Histidine (HD)"          190
biotype    191    CE1     "Histidine (HD)"          191
biotype    192    HE1     "Histidine (HD)"          192
biotype    193    NE2     "Histidine (HD)"          193
biotype    194    N       "Histidine (HE)"          194
biotype    195    CA      "Histidine (HE)"          195
biotype    196    C       "Histidine (HE)"          196
biotype    197    HN      "Histidine (HE)"          197
biotype    198    O       "Histidine (HE)"          198
biotype    199    HA      "Histidine (HE)"          199
biotype    200    CB      "Histidine (HE)"          200
biotype    201    HB      "Histidine (HE)"          201
biotype    202    CG      "Histidine (HE)"          202
biotype    203    ND1     "Histidine (HE)"          203
biotype    204    CD2     "Histidine (HE)"          204
biotype    205    HD2     "Histidine (HE)"          205
biotype    206    CE1     "Histidine (HE)"          206
biotype    207    HE1     "Histidine (HE)"          207
biotype    208    NE2     "Histidine (HE)"          208
biotype    209    HE2     "Histidine (HE)"          209
biotype    210    N       "Aspartic Acid"           210
biotype    211    CA      "Aspartic Acid"           211
biotype    212    C       "Aspartic Acid"           212
biotype    213    HN      "Aspartic Acid"           213
biotype    214    O       "Aspartic Acid"           214
biotype    215    HA      "Aspartic Acid"           215
biotype    216    CB      "Aspartic Acid"           216
biotype    217    HB      "Aspartic Acid"           217
biotype    218    CG      "Aspartic Acid"           218
biotype    219    OD      "Aspartic Acid"           219
biotype    220    N       "Asparagine"              220
biotype    221    CA      "Asparagine"              221
biotype    222    C       "Asparagine"              222
biotype    223    HN      "Asparagine"              223
biotype    224    O       "Asparagine"              224
biotype    225    HA      "Asparagine"              225
biotype    226    CB      "Asparagine"              226
biotype    227    HB      "Asparagine"              227
biotype    228    CG      "Asparagine"              228
biotype    229    OD1     "Asparagine"              229
biotype    230    ND2     "Asparagine"              230
biotype    231    HD2     "Asparagine"              231
biotype    232    N       "Glutamic Acid"           232
biotype    233    CA      "Glutamic Acid"           233
biotype    234    C       "Glutamic Acid"           234
biotype    235    HN      "Glutamic Acid"           235
biotype    236    O       "Glutamic Acid"           236
biotype    237    HA      "Glutamic Acid"           237
biotype    238    CB      "Glutamic Acid"           238
biotype    239    HB      "Glutamic Acid"           239
biotype    240    CG      "Glutamic Acid"           240
biotype    241    HG      "Glutamic Acid"           241
biotype    242    CD      "Glutamic Acid"           242
biotype    243    OE      "Glutamic Acid"           243
biotype    244    N       "Glutamine"               244
biotype    245    CA      "Glutamine"               245
biotype    246    C       "Glutamine"               246
biotype    247    HN      "Glutamine"               247
biotype    248    O       "Glutamine"               248
biotype    249    HA      "Glutamine"               249
biotype    250    CB      "Glutamine"               250
biotype    251    HB      "Glutamine"               251
biotype    252    CG      "Glutamine"               252
biotype    253    HG      "Glutamine"               253
biotype    254    CD      "Glutamine"               254
biotype    255    OE1     "Glutamine"               255
biotype    256    NE2     "Glutamine"               256
biotype    257    HE2     "Glutamine"               257
biotype    258    N       "Methionine"              258
biotype    259    CA      "Methionine"              259
biotype    260    C       "Methionine"              260
biotype    261    HN      "Methionine"              261
biotype    262    O       "Methionine"              262
biotype    263    HA      "Methionine"              263
biotype    264    CB      "Methionine"              264
biotype    265    HB      "Methionine"              265
biotype    266    CG      "Methionine"              266
biotype    267    HG      "Methionine"              267
biotype    268    SD      "Methionine"              268
biotype    269    CE      "Methionine"              269
biotype    270    HE      "Methionine"              270
biotype    271    N       "Lysine"                  271
biotype    272    CA      "Lysine"                  272
biotype    273    C       "Lysine"                  273
biotype    274    HN      "Lysine"                  274
biotype    275    O       "Lysine"                  275
biotype    276    HA      "Lysine"                  276
biotype    277    CB      "Lysine"                  277
biotype    278    HB      "Lysine"                  278
biotype    279    CG      "Lysine"                  279
biotype    280    HG      "Lysine"                  280
biotype    281    CD      "Lysine"                  281
biotype    282    HD      "Lysine"                  282
biotype    283    CE      "Lysine"                  283
biotype    284    HE      "Lysine"                  284
biotype    285    NZ      "Lysine"                  285
biotype    286    HZ      "Lysine"                  286
biotype    287    N       "Arginine"                287
biotype    288    CA      "Arginine"                288
biotype    289    C       "Arginine"                289
biotype    290    HN      "Arginine"                290
biotype    291    O       "Arginine"                291
biotype    292    HA      "Arginine"                292
biotype    293    CB      "Arginine"                293
biotype    294    HB      "Arginine"                294
biotype    295    CG      "Arginine"                295
biotype    296    HG      "Arginine"                296
biotype    297    CD      "Arginine"                297
biotype    298    HD      "Arginine"                298
biotype    299    NE      "Arginine"                299
biotype    300    HE      "Arginine"                300
biotype    301    CZ      "Arginine"                301
biotype    302    NH      "Arginine"                302
biotype    303    HH      "Arginine"                303
biotype    304    N       "Ornithine"               304
biotype    305    CA      "Ornithine"               305
biotype    306    C       "Ornithine"               306
biotype    307    HN      "Ornithine"               307
biotype    308    O       "Ornithine"               308
biotype    309    HA      "Ornithine"               309
biotype    310    CB      "Ornithine"               310
biotype    311    HB      "Ornithine"               311
biotype    312    CG      "Ornithine"               312
biotype    313    HG      "Ornithine"               313
biotype    314    CD      "Ornithine"               314
biotype    315    HD      "Ornithine"               315
biotype    316    NE      "Ornithine"               316
biotype    317    HE      "Ornithine"               317
biotype    318    N       "MethylAlanine (AIB)"     318
biotype    319    CA      "MethylAlanine (AIB)"     319
biotype    320    C       "MethylAlanine (AIB)"     320
biotype    321    HN      "MethylAlanine (AIB)"     321
biotype    322    O       "MethylAlanine (AIB)"     322
biotype    323    CB      "MethylAlanine (AIB)"     323
biotype    324    HB      "MethylAlanine (AIB)"     324
biotype    325    N       "Pyroglutamic Acid"       325
biotype    326    CA      "Pyroglutamic Acid"       326
biotype    327    C       "Pyroglutamic Acid"       327
biotype    328    HN      "Pyroglutamic Acid"       328
biotype    329    O       "Pyroglutamic Acid"       329
biotype    330    HA      "Pyroglutamic Acid"       330
biotype    331    CB      "Pyroglutamic Acid"       331
biotype    332    HB      "Pyroglutamic Acid"       332
biotype    333    CG      "Pyroglutamic Acid"       333
biotype    334    HG      "Pyroglutamic Acid"       334
biotype    335    CD      "Pyroglutamic Acid"       335
biotype    336    OE      "Pyroglutamic Acid"       336
biotype    337    C       "Formyl N-Terminus"       337
biotype    338    H       "Formyl N-Terminus"       338
biotype    339    O       "Formyl N-Terminus"       339
biotype    340    CH3     "Acetyl N-Terminus"       340
biotype    341    H       "Acetyl N-Terminus"       341
biotype    342    C       "Acetyl N-Terminus"       342
biotype    343    O       "Acetyl N-Terminus"       343
biotype    344    N       "Amide C-Terminus"        344
biotype    345    HN      "Amide C-Terminus"        345
biotype    346    N       "N-MeAmide C-Terminus"    346
biotype    347    HN      "N-MeAmide C-Terminus"    347
biotype    348    CH3     "N-MeAmide C-Terminus"    348
biotype    349    H       "N-MeAmide C-Terminus"    349
biotype    350    N       "N-Terminal GLY"          350
biotype    351    CA      "N-Terminal GLY"          351
biotype    352    C       "N-Terminal GLY"          352
biotype    353    HN      "N-Terminal GLY"          353
biotype    354    O       "N-Terminal GLY"          354
biotype    355    HA      "N-Terminal GLY"          355
biotype    356    N       "N-Terminal ALA"          356
biotype    357    CA      "N-Terminal ALA"          357
biotype    358    C       "N-Terminal ALA"          358
biotype    359    HN      "N-Terminal ALA"          359
biotype    360    O       "N-Terminal ALA"          360
biotype    361    HA      "N-Terminal ALA"          361
biotype    362    N       "N-Terminal VAL"          362
biotype    363    CA      "N-Terminal VAL"          363
biotype    364    C       "N-Terminal VAL"          364
biotype    365    HN      "N-Terminal VAL"          365
biotype    366    O       "N-Terminal VAL"          366
biotype    367    HA      "N-Terminal VAL"          367
biotype    368    N       "N-Terminal LEU"          368
biotype    369    CA      "N-Terminal LEU"          369
biotype    370    C       "N-Terminal LEU"          370
biotype    371    HN      "N-Terminal LEU"          371
biotype    372    O       "N-Terminal LEU"          372
biotype    373    HA      "N-Terminal LEU"          373
biotype    374    N       "N-Terminal ILE"          374
biotype    375    CA      "N-Terminal ILE"          375
biotype    376    C       "N-Terminal ILE"          376
biotype    377    HN      "N-Terminal ILE"          377
biotype    378    O       "N-Terminal ILE"          378
biotype    379    HA      "N-Terminal ILE"          379
biotype    380    N       "N-Terminal SER"          380
biotype    381    CA      "N-Terminal SER"          381
biotype    382    C       "N-Terminal SER"          382
biotype    383    HN      "N-Terminal SER"          383
biotype    384    O       "N-Terminal SER"          384
biotype    385    HA      "N-Terminal SER"          385
biotype    386    N       "N-Terminal THR"          386
biotype    387    CA      "N-Terminal THR"          387
biotype    388    C       "N-Terminal THR"          388
biotype    389    HN      "N-Terminal THR"          389
biotype    390    O       "N-Terminal THR"          390
biotype    391    HA      "N-Terminal THR"          391
biotype    392    N       "N-Terminal CYS (-SH)"    392
biotype    393    CA      "N-Terminal CYS (-SH)"    393
biotype    394    C       "N-Terminal CYS (-SH)"    394
biotype    395    HN      "N-Terminal CYS (-SH)"    395
biotype    396    O       "N-Terminal CYS (-SH)"    396
biotype    397    HA      "N-Terminal CYS (-SH)"    397
biotype    398    N       "N-Terminal CYS (-SS)"    398
biotype    399    CA      "N-Terminal CYS (-SS)"    399
biotype    400    C       "N-Terminal CYS (-SS)"    400
biotype    401    HN      "N-Terminal CYS (-SS)"    401
biotype    402    O       "N-Terminal CYS (-SS)"    402
biotype    403    HA      "N-Terminal CYS (-SS)"    403
biotype    404    N       "N-Terminal PRO"          404
biotype    405    CA      "N-Terminal PRO"          405
biotype    406    C       "N-Terminal PRO"          406
biotype    407    HN      "N-Terminal PRO"          407
biotype    408    O       "N-Terminal PRO"          408
biotype    409    HA      "N-Terminal PRO"          409
biotype    410    CD      "N-Terminal PRO"          410
biotype    411    HD      "N-Terminal PRO"          411
biotype    412    N       "N-Terminal PHE"          412
biotype    413    CA      "N-Terminal PHE"          413
biotype    414    C       "N-Terminal PHE"          414
biotype    415    HN      "N-Terminal PHE"          415
biotype    416    O       "N-Terminal PHE"          416
biotype    417    HA      "N-Terminal PHE"          417
biotype    418    N       "N-Terminal TYR"          418
biotype    419    CA      "N-Terminal TYR"          419
biotype    420    C       "N-Terminal TYR"          420
biotype    421    HN      "N-Terminal TYR"          421
biotype    422    O       "N-Terminal TYR"          422
biotype    423    HA      "N-Terminal TYR"          423
biotype    424    N       "N-Terminal TRP"          424
biotype    425    CA      "N-Terminal TRP"          425
biotype    426    C       "N-Terminal TRP"          426
biotype    427    HN      "N-Terminal TRP"          427
biotype    428    O       "N-Terminal TRP"          428
biotype    429    HA      "N-Terminal TRP"          429
biotype    430    N       "N-Terminal HIS (+)"      430
biotype    431    CA      "N-Terminal HIS (+)"      431
biotype    432    C       "N-Terminal HIS (+)"      432
biotype    433    HN      "N-Terminal HIS (+)"      433
biotype    434    O       "N-Terminal HIS (+)"      434
biotype    435    HA      "N-Terminal HIS (+)"      435
biotype    436    N       "N-Terminal HIS (HD)"     436
biotype    437    CA      "N-Terminal HIS (HD)"     437
biotype    438    C       "N-Terminal HIS (HD)"     438
biotype    439    HN      "N-Terminal HIS (HD)"     439
biotype    440    O       "N-Terminal HIS (HD)"     440
biotype    441    HA      "N-Terminal HIS (HD)"     441
biotype    442    N       "N-Terminal HIS (HE)"     442
biotype    443    CA      "N-Terminal HIS (HE)"     443
biotype    444    C       "N-Terminal HIS (HE)"     444
biotype    445    HN      "N-Terminal HIS (HE)"     445
biotype    446    O       "N-Terminal HIS (HE)"     446
biotype    447    HA      "N-Terminal HIS (HE)"     447
biotype    448    N       "N-Terminal ASP"          448
biotype    449    CA      "N-Terminal ASP"          449
biotype    450    C       "N-Terminal ASP"          450
biotype    451    HN      "N-Terminal ASP"          451
biotype    452    O       "N-Terminal ASP"          452
biotype    453    HA      "N-Terminal ASP"          453
biotype    454    N       "N-Terminal ASN"          454
biotype    455    CA      "N-Terminal ASN"          455
biotype    456    C       "N-Terminal ASN"          456
biotype    457    HN      "N-Terminal ASN"          457
biotype    458    O       "N-Terminal ASN"          458
biotype    459    HA      "N-Terminal ASN"          459
biotype    460    N       "N-Terminal GLU"          460
biotype    461    CA      "N-Terminal GLU"          461
biotype    462    C       "N-Terminal GLU"          462
biotype    463    HN      "N-Terminal GLU"          463
biotype    464    O       "N-Terminal GLU"          464
biotype    465    HA      "N-Terminal GLU"          465
biotype    466    N       "N-Terminal GLN"          466
biotype    467    CA      "N-Terminal GLN"          467
biotype    468    C       "N-Terminal GLN"          468
biotype    469    HN      "N-Terminal GLN"          469
biotype    470    O       "N-Terminal GLN"          470
biotype    471    HA      "N-Terminal GLN"          471
biotype    472    N       "N-Terminal MET"          472
biotype    473    CA      "N-Terminal MET"          473
biotype    474    C       "N-Terminal MET"          474
biotype    475    HN      "N-Terminal MET"          475
biotype    476    O       "N-Terminal MET"          476
biotype    477    HA      "N-Terminal MET"          477
biotype    478    N       "N-Terminal LYS"          478
biotype    479    CA      "N-Terminal LYS"          479
biotype    480    C       "N-Terminal LYS"          480
biotype    481    HN      "N-Terminal LYS"          481
biotype    482    O       "N-Terminal LYS"          482
biotype    483    HA      "N-Terminal LYS"          483
biotype    484    N       "N-Terminal ARG"          484
biotype    485    CA      "N-Terminal ARG"          485
biotype    486    C       "N-Terminal ARG"          486
biotype    487    HN      "N-Terminal ARG"          487
biotype    488    O       "N-Terminal ARG"          488
biotype    489    HA      "N-Terminal ARG"          489
biotype    490    N       "N-Terminal ORN"          490
biotype    491    CA      "N-Terminal ORN"          491
biotype    492    C       "N-Terminal ORN"          492
biotype    493    HN      "N-Terminal ORN"          493
biotype    494    O       "N-Terminal ORN"          494
biotype    495    HA      "N-Terminal ORN"          495
biotype    496    N       "N-Terminal AIB"          496
biotype    497    CA      "N-Terminal AIB"          497
biotype    498    C       "N-Terminal AIB"          498
biotype    499    HN      "N-Terminal AIB"          499
biotype    500    O       "N-Terminal AIB"          500
biotype    501    N       "C-Terminal GLY"          501
biotype    502    CA      "C-Terminal GLY"          502
biotype    503    C       "C-Terminal GLY"          503
biotype    504    HN      "C-Terminal GLY"          504
biotype    505    OXT     "C-Terminal GLY"          505
biotype    506    HA      "C-Terminal GLY"          506
biotype    507    N       "C-Terminal ALA"          507
biotype    508    CA      "C-Terminal ALA"          508
biotype    509    C       "C-Terminal ALA"          509
biotype    510    HN      "C-Terminal ALA"          510
biotype    511    OXT     "C-Terminal ALA"          511
biotype    512    HA      "C-Terminal ALA"          512
biotype    513    N       "C-Terminal VAL"          513
biotype    514    CA      "C-Terminal VAL"          514
biotype    515    C       "C-Terminal VAL"          515
biotype    516    HN      "C-Terminal VAL"          516
biotype    517    OXT     "C-Terminal VAL"          517
biotype    518    HA      "C-Terminal VAL"          518
biotype    519    N       "C-Terminal LEU"          519
biotype    520    CA      "C-Terminal LEU"          520
biotype    521    C       "C-Terminal LEU"          521
biotype    522    HN      "C-Terminal LEU"          522
biotype    523    OXT     "C-Terminal LEU"          523
biotype    524    HA      "C-Terminal LEU"          524
biotype    525    N       "C-Terminal ILE"          525
biotype    526    CA      "C-Terminal ILE"          526
biotype    527    C       "C-Terminal ILE"          527
biotype    528    HN      "C-Terminal ILE"          528
biotype    529    OXT     "C-Terminal ILE"          529
biotype    530    HA      "C-Terminal ILE"          530
biotype    531    N       "C-Terminal SER"          531
biotype    532    CA      "C-Terminal SER"          532
biotype    533    C       "C-Terminal SER"          533
biotype    534    HN      "C-Terminal SER"          534
biotype    535    OXT     "C-Terminal SER"          535
biotype    536    HA      "C-Terminal SER"          536
biotype    537    N       "C-Terminal THR"          537
biotype    538    CA      "C-Terminal THR"          538
biotype    539    C       "C-Terminal THR"          539
biotype    540    HN      "C-Terminal THR"          540
biotype    541    OXT     "C-Terminal THR"          541
biotype    542    HA      "C-Terminal THR"          542
biotype    543    N       "C-Terminal CYS (-SH)"    543
biotype    544    CA      "C-Terminal CYS (-SH)"    544
biotype    545    C       "C-Terminal CYS (-SH)"    545
biotype    546    HN      "C-Terminal CYS (-SH)"    546
biotype    547    OXT     "C-Terminal CYS (-SH)"    547
biotype    548    HA      "C-Terminal CYS (-SH)"    548
biotype    549    N       "C-Terminal CYS (-SS)"    549
biotype    550    CA      "C-Terminal CYS (-SS)"    550
biotype    551    C       "C-Terminal CYS (-SS)"    551
biotype    552    HN      "C-Terminal CYS (-SS)"    552
biotype    553    OXT     "C-Terminal CYS (-SS)"    553
biotype    554    HA      "C-Terminal CYS (-SS)"    554
biotype    555    N       "C-Terminal PRO"          555
biotype    556    CA      "C-Terminal PRO"          556
biotype    557    C       "C-Terminal PRO"          557
biotype    558    OXT     "C-Terminal PRO"          558
biotype    559    HA      "C-Terminal PRO"          559
biotype    560    N       "C-Terminal PHE"          560
biotype    561    CA      "C-Terminal PHE"          561
biotype    562    C       "C-Terminal PHE"          562
biotype    563    HN      "C-Terminal PHE"          563
biotype    564    OXT     "C-Terminal PHE"          564
biotype    565    HA      "C-Terminal PHE"          565
biotype    566    N       "C-Terminal TYR"          566
biotype    567    CA      "C-Terminal TYR"          567
biotype    568    C       "C-Terminal TYR"          568
biotype    569    HN      "C-Terminal TYR"          569
biotype    570    OXT     "C-Terminal TYR"          570
biotype    571    HA      "C-Terminal TYR"          571
biotype    572    N       "C-Terminal TRP"          572
biotype    573    CA      "C-Terminal TRP"          573
biotype    574    C       "C-Terminal TRP"          574
biotype    575    HN      "C-Terminal TRP"          575
biotype    576    OXT     "C-Terminal TRP"          576
biotype    577    HA      "C-Terminal TRP"          577
biotype    578    N       "C-Terminal HIS (+)"      578
biotype    579    CA      "C-Terminal HIS (+)"      579
biotype    580    C       "C-Terminal HIS (+)"      580
biotype    581    HN      "C-Terminal HIS (+)"      581
biotype    582    OXT     "C-Terminal HIS (+)"      582
biotype    583    HA      "C-Terminal HIS (+)"      583
biotype    584    N       "C-Terminal HIS (HD)"     584
biotype    585    CA      "C-Terminal HIS (HD)"     585
biotype    586    C       "C-Terminal HIS (HD)"     586
biotype    587    HN      "C-Terminal HIS (HD)"     587
biotype    588    OXT     "C-Terminal HIS (HD)"     588
biotype    589    HA      "C-Terminal HIS (HD)"     589
biotype    590    N       "C-Terminal HIS (HE)"     590
biotype    591    CA      "C-Terminal HIS (HE)"     591
biotype    592    C       "C-Terminal HIS (HE)"     592
biotype    593    HN      "C-Terminal HIS (HE)"     593
biotype    594    OXT     "C-Terminal HIS (HE)"     594
biotype    595    HA      "C-Terminal HIS (HE)"     595
biotype    596    N       "C-Terminal ASP"          596
biotype    597    CA      "C-Terminal ASP"          597
biotype    598    C       "C-Terminal ASP"          598
biotype    599    HN      "C-Terminal ASP"          599
biotype    600    OXT     "C-Terminal ASP"          600
biotype    601    HA      "C-Terminal ASP"          601
biotype    602    N       "C-Terminal ASN"          602
biotype    603    CA      "C-Terminal ASN"          603
biotype    604    C       "C-Terminal ASN"          604
biotype    605    HN      "C-Terminal ASN"          605
biotype    606    OXT     "C-Terminal ASN"          606
biotype    607    HA      "C-Terminal ASN"          607
biotype    608    N       "C-Terminal GLU"          608
biotype    609    CA      "C-Terminal GLU"          609
biotype    610    C       "C-Terminal GLU"          610
biotype    611    HN      "C-Terminal GLU"          611
biotype    612    OXT     "C-Terminal GLU"          612
biotype    613    HA      "C-Terminal GLU"          613
biotype    614    N       "C-Terminal GLN"          614
biotype    615    CA      "C-Terminal GLN"          615
biotype    616    C       "C-Terminal GLN"          616
biotype    617    HN      "C-Terminal GLN"          617
biotype    618    OXT     "C-Terminal GLN"          618
biotype    619    HA      "C-Terminal GLN"          619
biotype    620    N       "C-Terminal MET"          620
biotype    621    CA      "C-Terminal MET"          621
biotype    622    C       "C-Terminal MET"          622
biotype    623    HN      "C-Terminal MET"          623
biotype    624    OXT     "C-Terminal MET"          624
biotype    625    HA      "C-Terminal MET"          625
biotype    626    N       "C-Terminal LYS"          626
biotype    627    CA      "C-Terminal LYS"          627
biotype    628    C       "C-Terminal LYS"          628
biotype    629    HN      "C-Terminal LYS"          629
biotype    630    OXT     "C-Terminal LYS"          630
biotype    631    HA      "C-Terminal LYS"          631
biotype    632    N       "C-Terminal ARG"          632
biotype    633    CA      "C-Terminal ARG"          633
biotype    634    C       "C-Terminal ARG"          634
biotype    635    HN      "C-Terminal ARG"          635
biotype    636    OXT     "C-Terminal ARG"          636
biotype    637    HA      "C-Terminal ARG"          637
biotype    638    N       "C-Terminal ORN"          638
biotype    639    CA      "C-Terminal ORN"          639
biotype    640    C       "C-Terminal ORN"          640
biotype    641    HN      "C-Terminal ORN"          641
biotype    642    OXT     "C-Terminal ORN"          642
biotype    643    HA      "C-Terminal ORN"          643
biotype    644    N       "C-Terminal AIB"          644
biotype    645    CA      "C-Terminal AIB"          645
biotype    646    C       "C-Terminal AIB"          646
biotype    647    HN      "C-Terminal AIB"          647
biotype    648    OXT     "C-Terminal AIB"          648
biotype    649    CAL     "ION"                    2009
biotype    650    SOD     "ION"                    2004
biotype    651    MG      "ION"                    2008
biotype    652    POT     "ION"                    2005

biotype   1001    O5*     "Adenosine"              1001
biotype   1002    C5*     "Adenosine"              1002
biotype   1003    H5*1    "Adenosine"              1003
biotype   1004    H5*2    "Adenosine"              1004
biotype   1005    C4*     "Adenosine"              1005
biotype   1006    H4*     "Adenosine"              1006
biotype   1007    O4*     "Adenosine"              1007
biotype   1008    C1*     "Adenosine"              1008
biotype   1009    H1*     "Adenosine"              1009
biotype   1010    C3*     "Adenosine"              1010
biotype   1011    H3*     "Adenosine"              1011
biotype   1012    C2*     "Adenosine"              1012
biotype   1013    H2*     "Adenosine"              1013
biotype   1014    O2*     "Adenosine"              1014
biotype   1015    HO*     "Adenosine"              1015
biotype   1016    O3*     "Adenosine"              1016
biotype   1017    N9      "Adenosine"              1017
biotype   1018    C4      "Adenosine"              1018
biotype   1019    C5      "Adenosine"              1019
biotype   1020    N7      "Adenosine"              1020
biotype   1021    C8      "Adenosine"              1021
biotype   1022    N3      "Adenosine"              1022
biotype   1023    C2      "Adenosine"              1023
biotype   1024    N1      "Adenosine"              1024
biotype   1025    C6      "Adenosine"              1025
biotype   1026    H2      "Adenosine"              1026
biotype   1027    N6      "Adenosine"              1027
biotype   1028    H61     "Adenosine"              1028
biotype   1029    H62     "Adenosine"              1029
biotype   1030    H8      "Adenosine"              1030
biotype   1031    O5*     "Guanosine"              1031
biotype   1032    C5*     "Guanosine"              1032
biotype   1033    H5*1    "Guanosine"              1033
biotype   1034    H5*2    "Guanosine"              1034
biotype   1035    C4*     "Guanosine"              1035
biotype   1036    H4*     "Guanosine"              1036
biotype   1037    O4*     "Guanosine"              1037
biotype   1038    C1*     "Guanosine"              1038
biotype   1039    H1*     "Guanosine"              1039
biotype   1040    C3*     "Guanosine"              1040
biotype   1041    H3*     "Guanosine"              1041
biotype   1042    C2*     "Guanosine"              1042
biotype   1043    H2*     "Guanosine"              1043
biotype   1044    O2*     "Guanosine"              1044
biotype   1045    HO*     "Guanosine"              1045
biotype   1046    O3*     "Guanosine"              1046
biotype   1047    N9      "Guanosine"              1047
biotype   1048    C4      "Guanosine"              1048
biotype   1049    C5      "Guanosine"              1049
biotype   1050    N7      "Guanosine"              1050
biotype   1051    C8      "Guanosine"              1051
biotype   1052    N3      "Guanosine"              1052
biotype   1053    C2      "Guanosine"              1053
biotype   1054    N1      "Guanosine"              1054
biotype   1055    C6      "Guanosine"              1055
biotype   1056    H1      "Guanosine"              1056
biotype   1057    N2      "Guanosine"              1057
biotype   1058    H21     "Guanosine"              1058
biotype   1059    H22     "Guanosine"              1059
biotype   1060    O6      "Guanosine"              1060
biotype   1061    H8      "Guanosine"              1061
biotype   1062    O5*     "Cytidine"               1062
biotype   1063    C5*     "Cytidine"               1063
biotype   1064    H5*1    "Cytidine"               1064
biotype   1065    H5*2    "Cytidine"               1065
biotype   1066    C4*     "Cytidine"               1066
biotype   1067    H4*     "Cytidine"               1067
biotype   1068    O4*     "Cytidine"               1068
biotype   1069    C1*     "Cytidine"               1069
biotype   1070    H1*     "Cytidine"               1070
biotype   1071    C3*     "Cytidine"               1071
biotype   1072    H3*     "Cytidine"               1072
biotype   1073    C2*     "Cytidine"               1073
biotype   1074    H2*     "Cytidine"               1074
biotype   1075    O2*     "Cytidine"               1075
biotype   1076    HO*     "Cytidine"               1076
biotype   1077    O3*     "Cytidine"               1077
biotype   1078    N1      "Cytidine"               1078
biotype   1079    C2      "Cytidine"               1079
biotype   1080    N3      "Cytidine"               1080
biotype   1081    C4      "Cytidine"               1081
biotype   1082    C5      "Cytidine"               1082
biotype   1083    C6      "Cytidine"               1083
biotype   1084    O2      "Cytidine"               1084
biotype   1085    N4      "Cytidine"               1085
biotype   1086    H41     "Cytidine"               1086
biotype   1087    H42     "Cytidine"               1087
biotype   1088    H5      "Cytidine"               1088
biotype   1089    H6      "Cytidine"               1089
biotype   1090    O5*     "Uridine"                1090
biotype   1091    C5*     "Uridine"                1091
biotype   1092    H5*1    "Uridine"                1092
biotype   1093    H5*2    "Uridine"                1093
biotype   1094    C4*     "Uridine"                1094
biotype   1095    H4*     "Uridine"                1095
biotype   1096    O4*     "Uridine"                1096
biotype   1097    C1*     "Uridine"                1097
biotype   1098    H1*     "Uridine"                1098
biotype   1099    C3*     "Uridine"                1099
biotype   1100    H3*     "Uridine"                1100
biotype   1101    C2*     "Uridine"                1101
biotype   1102    H2*     "Uridine"                1102
biotype   1103    O2*     "Uridine"                1103
biotype   1104    HO*     "Uridine"                1104
biotype   1105    O3*     "Uridine"                1105
biotype   1106    N1      "Uridine"                1106
biotype   1107    C2      "Uridine"                1107
biotype   1108    N3      "Uridine"                1108
biotype   1109    C4      "Uridine"                1109
biotype   1110    C5      "Uridine"                1110
biotype   1111    C6      "Uridine"                1111
biotype   1112    O2      "Uridine"                1112
biotype   1113    H3      "Uridine"                1113
biotype   1114    O4      "Uridine"                1114
biotype   1115    H5      "Uridine"                1115
biotype   1116    H6      "Uridine"                1116
biotype   1117    O5*     "Deoxyadenosine"         1117
biotype   1118    C5*     "Deoxyadenosine"         1118
biotype   1119    H5*1    "Deoxyadenosine"         1119
biotype   1120    H5*2    "Deoxyadenosine"         1120
biotype   1121    C4*     "Deoxyadenosine"         1121
biotype   1122    H4*     "Deoxyadenosine"         1122
biotype   1123    O4*     "Deoxyadenosine"         1123
biotype   1124    C1*     "Deoxyadenosine"         1124
biotype   1125    H1*     "Deoxyadenosine"         1125
biotype   1126    C3*     "Deoxyadenosine"         1126
biotype   1127    H3*     "Deoxyadenosine"         1127
biotype   1128    C2*     "Deoxyadenosine"         1128
biotype   1129    H2*1    "Deoxyadenosine"         1129
biotype   1130    H2*2    "Deoxyadenosine"         1130
biotype   1131    O3*     "Deoxyadenosine"         1131
biotype   1132    N9      "Deoxyadenosine"         1132
biotype   1133    C4      "Deoxyadenosine"         1133
biotype   1134    C5      "Deoxyadenosine"         1134
biotype   1135    N7      "Deoxyadenosine"         1135
biotype   1136    C8      "Deoxyadenosine"         1136
biotype   1137    N3      "Deoxyadenosine"         1137
biotype   1138    C2      "Deoxyadenosine"         1138
biotype   1139    N1      "Deoxyadenosine"         1139
biotype   1140    C6      "Deoxyadenosine"         1140
biotype   1141    H2      "Deoxyadenosine"         1141
biotype   1142    N6      "Deoxyadenosine"         1142
biotype   1143    H61     "Deoxyadenosine"         1143
biotype   1144    H62     "Deoxyadenosine"         1144
biotype   1145    H8      "Deoxyadenosine"         1145
biotype   1146    O5*     "Deoxyguanosine"         1146
biotype   1147    C5*     "Deoxyguanosine"         1147
biotype   1148    H5*1    "Deoxyguanosine"         1148
biotype   1149    H5*2    "Deoxyguanosine"         1149
biotype   1150    C4*     "Deoxyguanosine"         1150
biotype   1151    H4*     "Deoxyguanosine"         1151
biotype   1152    O4*     "Deoxyguanosine"         1152
biotype   1153    C1*     "Deoxyguanosine"         1153
biotype   1154    H1*     "Deoxyguanosine"         1154
biotype   1155    C3*     "Deoxyguanosine"         1155
biotype   1156    H3*     "Deoxyguanosine"         1156
biotype   1157    C2*     "Deoxyguanosine"         1157
biotype   1158    H2*1    "Deoxyguanosine"         1158
biotype   1159    H2*2    "Deoxyguanosine"         1159
biotype   1160    O3*     "Deoxyguanosine"         1160
biotype   1161    N9      "Deoxyguanosine"         1161
biotype   1162    C4      "Deoxyguanosine"         1162
biotype   1163    C5      "Deoxyguanosine"         1163
biotype   1164    N7      "Deoxyguanosine"         1164
biotype   1165    C8      "Deoxyguanosine"         1165
biotype   1166    N3      "Deoxyguanosine"         1166
biotype   1167    C2      "Deoxyguanosine"         1167
biotype   1168    N1      "Deoxyguanosine"         1168
biotype   1169    C6      "Deoxyguanosine"         1169
biotype   1170    H1      "Deoxyguanosine"         1170
biotype   1171    N2      "Deoxyguanosine"         1171
biotype   1172    H21     "Deoxyguanosine"         1172
biotype   1173    H22     "Deoxyguanosine"         1173
biotype   1174    O6      "Deoxyguanosine"         1174
biotype   1175    H8      "Deoxyguanosine"         1175
biotype   1176    O5*     "Deoxycytidine"          1176
biotype   1177    C5*     "Deoxycytidine"          1177
biotype   1178    H5*1    "Deoxycytidine"          1178
biotype   1179    H5*2    "Deoxycytidine"          1179
biotype   1180    C4*     "Deoxycytidine"          1180
biotype   1181    H4*     "Deoxycytidine"          1181
biotype   1182    O4*     "Deoxycytidine"          1182
biotype   1183    C1*     "Deoxycytidine"          1183
biotype   1184    H1*     "Deoxycytidine"          1184
biotype   1185    C3*     "Deoxycytidine"          1185
biotype   1186    H3*     "Deoxycytidine"          1186
biotype   1187    C2*     "Deoxycytidine"          1187
biotype   1188    H2*1    "Deoxycytidine"          1188
biotype   1189    H2*2    "Deoxycytidine"          1189
biotype   1190    O3*     "Deoxycytidine"          1190
biotype   1191    N1      "Deoxycytidine"          1191
biotype   1192    C2      "Deoxycytidine"          1192
biotype   1193    N3      "Deoxycytidine"          1193
biotype   1194    C4      "Deoxycytidine"          1194
biotype   1195    C5      "Deoxycytidine"          1195
biotype   1196    C6      "Deoxycytidine"          1196
biotype   1197    O2      "Deoxycytidine"          1197
biotype   1198    N4      "Deoxycytidine"          1198
biotype   1199    H41     "Deoxycytidine"          1199
biotype   1200    H42     "Deoxycytidine"          1200
biotype   1201    H5      "Deoxycytidine"          1201
biotype   1202    H6      "Deoxycytidine"          1202
biotype   1203    O5*     "Deoxythymidine"         1203
biotype   1204    C5*     "Deoxythymidine"         1204
biotype   1205    H5*1    "Deoxythymidine"         1205
biotype   1206    H5*2    "Deoxythymidine"         1206
biotype   1207    C4*     "Deoxythymidine"         1207
biotype   1208    H4*     "Deoxythymidine"         1208
biotype   1209    O4*     "Deoxythymidine"         1209
biotype   1210    C1*     "Deoxythymidine"         1210
biotype   1211    H1*     "Deoxythymidine"         1211
biotype   1212    C3*     "Deoxythymidine"         1212
biotype   1213    H3*     "Deoxythymidine"         1213
biotype   1214    C2*     "Deoxythymidine"         1214
biotype   1215    H2*1    "Deoxythymidine"         1215
biotype   1216    H2*2    "Deoxythymidine"         1216
biotype   1217    O3*     "Deoxythymidine"         1217
biotype   1218    N1      "Deoxythymidine"         1218
biotype   1219    C2      "Deoxythymidine"         1219
biotype   1220    N3      "Deoxythymidine"         1220
biotype   1221    C4      "Deoxythymidine"         1221
biotype   1222    C5      "Deoxythymidine"         1222
biotype   1223    C6      "Deoxythymidine"         1223
biotype   1224    O2      "Deoxythymidine"         1224
biotype   1225    H3      "Deoxythymidine"         1225
biotype   1226    O4      "Deoxythymidine"         1226
biotype   1227    C7      "Deoxythymidine"         1227
biotype   1228    H7      "Deoxythymidine"         1228
biotype   1229    H6      "Deoxythymidine"         1229
biotype   1230    P       "Phosphodiester, RNA"    1230
biotype   1231    OP      "Phosphodiester, RNA"    1231
biotype   1232    O5*     "5'-Hydroxyl, RNA"       1232
biotype   1233    H5T     "5'-Hydroxyl, RNA"       1233
biotype   1234    O5*     "5'-Phosphate OS, RNA"   1234
biotype   1235    P       "5'-Phosphate P, RNA"    1235
biotype   1236    OP      "5'-Phosphate OP, RNA"   1236
biotype   1237    O3*     "3'-Hydroxyl, RNA"       1237
biotype   1238    H3T     "3'-Hydroxyl, RNA"       1238
biotype   1239    O3*     "3'-Phosphate OS, RNA"   1239
biotype   1240    P       "3'-Phosphate P, RNA"    1240
biotype   1241    OP      "3'-Phosphate OP, RNA"   1241
biotype   1242    P       "Phosphodiester, DNA"    1242
biotype   1243    OP      "Phosphodiester, DNA"    1243
biotype   1244    O5*     "5'-Hydroxyl, DNA"       1244
biotype   1245    H5T     "5'-Hydroxyl, DNA"       1245
biotype   1246    O5*     "5'-Phosphate OS, DNA"   1246
biotype   1247    P       "5'-Phosphate P, DNA"    1247
biotype   1248    OP      "5'-Phosphate OP, DNA"   1248
biotype   1249    O3*     "3'-Hydroxyl, DNA"       1249
biotype   1250    H3T     "3'-Hydroxyl, DNA"       1250
biotype   1251    O3*     "3'-Phosphate OS, DNA"   1251
biotype   1252    P       "3'-Phosphate P, DNA"    1252
biotype   1253    OP      "3'-Phosphate OP, DNA"   1253
