# Supplementary material for: Fast exploration of an optimal path on the multidimensional free energy surface
Source: PLoS One. 2017 May 18;12(5):e0177740. doi: 10.1371/journal.pone.0177740 (PMC5436793; doi:10.1371/journal.pone.0177740)
Supplement: S1 File — (ZIP) [file pone.0177740.s001.zip › supporting information/parameters/kernel_code_for_path_optimization.f90]

subroutine code_for_path_optimization()
  include "mpif.h"

!=== parameters
  integer,save :: avgstep=5000,cutstep=10000,maxstep=100000,samplestep=3,maxnsnap=10,cstoptstep=10
  integer,save :: structoptstep=20
  real*8,save :: driveforcesize=0.05d0,freedeltamark=0.05d0,growstepsize=0.1d0,errormark=0.001d0,cststepsize=0.001d0
  namelist /freepathsmd/ avgstep, cutstep, maxstep, samplestep, maxnsnap, freedeltamark, growstepsize, &
               driveforcesize, errormark, cststepsize, cstoptstep, structoptstep

  integer,save :: intstep,nsample,intcstoptstep,iopathpar,totnstep
  real*8,save :: pathgrad,usegrowstepsize,lastnlambda,totzlambda,totzlambdasq
  integer,dimension(:),allocatable,save :: proclaststep
  real*8,dimension(:),allocatable,save :: totmulti,totmultisq,stepvec,freebpartarray
  real*8,dimension(:,:),allocatable,save :: shifttrajcstvalues,trajcstavgmulti,tpalldev,lasttrajcst,metrictensor,tensorgrad
  character*100,save :: pathfilename

  integer :: i,j,k,iss,tempi,iproc,status,system,ierr,iofile,iotraj,iofreefile
  real*8 :: tpcoor(3,numatom),rmsd,gyration,qpar,lambda,temp,temp1,temp2,freeerror,distoend,freedelta
  real*8 :: gridfvec(4),gridxvec(4),tpmetrictensor(ncst,ncst),zlambda,avgzlambda,avgzlambdasq
  real*8,dimension(1:ncst) :: avgmulti,avgmultisq,tpvec,tpvec2
  character*100 :: tpfilename,tpline
  logical :: ifdone

! for lbfgs
  integer msave,iflag,iprint(2)
  parameter (msave=7)
  real*8 :: xtol,eps,tpsnaptotfree
  real*8,dimension(:),allocatable,save ::  DIAG,w
  logical diagco

  if ( nlambda == 0 ) then

     if ( ncst == 0 ) call errormsg("constraint is not set!")
     call getfreeunit(i); open(file=inputkeyfile,unit=i)
     read(i,nml=freepathsmd,iostat=ierr); close(i)

     if ( (procid == 0) .and. (npath==0) ) then
        ierr=system("rm -rf snapshot *.dyn path* abmd* snapshots")
        ierr=system("mkdir pathcst pathcoor pathfree snapshots")
     end if
     allocate(trajcstvalues(ncst,maxnsnap), trajcstdev(ncst,maxnsnap) ); trajcstvalues=0.0d0; trajcstdev=0.0d0
     allocate(lambdavaluearray(maxnsnap), shifttrajcstvalues(ncst,maxnsnap)); lambdavaluearray=0.0d0; shifttrajcstvalues=0.0d0
     allocate(trajcstdelta(ncst,maxnsnap)); trajcstdelta=0.0d0
     allocate(totmulti(ncst), totmultisq(ncst)); totmulti=0.0d0; totmultisq=0.0d0
     allocate(trajcstavgmulti(ncst,maxnsnap)); trajcstavgmulti=0.0d0
     allocate(ifprocdone(0:procnum-1)); ifprocdone(:)=.false.
     allocate(lambdaindexarray(maxnsnap),proclaststep(0:procnum-1)); lambdaindexarray=0; proclaststep=0
     allocate(stepvec(ncst),tensorgrad(ncst,maxnsnap)); stepvec=0.0d0; tensorgrad=0.0d0
     allocate(metrictensor(ncst,ncst),freebpartarray(maxnsnap)); metrictensor=0.0d0; freebpartarray=0.0d0

     intstep = 0; nsample=0; usegrowstepsize=growstepsize
     nlambda=1; trajcstvalues(1:ncst,nlambda)=inicstvalues(1:ncst); cstvalues(1:ncst)=trajcstvalues(1:ncst,nlambda)
     globalilambda=1; ilambda=0; ncollect=0; intcstoptstep=0; totnstep=0

     write(pathfilename,"(i4)") nlambda; pathfilename=adjustl(pathfilename)
     pathfilename="pathcoor/path_"//trim(pathfilename)//".arc"

     if ( nlambda < procnum ) ifprocdone(nlambda:procnum-1)=.true.
     if (procid==0) then
        print "(/a)","Begin Path SMD from intial conformation to target conformation"
        print "(a15,100f8.3)","ini cstvalues ",inicstvalues(1:ncst)
        print "(a15,100f8.3)","end cstvalues ",endcstvalues(1:ncst)
        ilambda=1
        ncollect=ncollect+1; lambdaindexarray(ncollect)=ilambda
        call getfreeunit(iopathpar); open(unit=iopathpar,file="pathsummary.txt",action="write")
        call reactioncoords_print_colvec()

        if ( .not. allocated(w) ) then
           allocate(DIAG(ncst*maxnsnap),w(ncst*maxnsnap*(2*msave+1)+2*msave),tpalldev(ncst,maxnsnap)); DIAG=0.0d0; w=0.0d0
           allocate(lasttrajcst(ncst,maxnsnap)); lasttrajcst=0.0d0
        end if
        XTOL= 1.0D-16; IFLAG=0; DIAGCO= .FALSE.; IPRINT(1:2)= -1
     end if
  end if

  intstep = intstep + 1

  call constraint_shake(deltatime)
  if ( (intstep > cutstep) .and. (mod(intstep,samplestep) == 0) ) then
     nsample = nsample + 1
     totmulti(1:ncst) = totmulti(1:ncst) + lagrangianMulti(1:ncst)
     totmultisq(1:ncst) = totmultisq(1:ncst) + lagrangianMulti(1:ncst)**2

     call freepathinfo_zlambdamatrix(zlambda,tpmetrictensor=tpmetrictensor); metrictensor=metrictensor+tpmetrictensor
     totzlambda = totzlambda +  zlambda
     totzlambdasq = totzlambdasq + zlambda**2

     do iss=1,ncolvar; call reactioncoords_getcvinfo(iss,cvvalue=cvs(iss)%value); end do
  end if

  if ( (intstep > cutstep) .and. (mod(intstep,avgstep) == 0) ) then

     avgmulti(1:ncst) = totmulti(1:ncst)/dble(nsample)
     avgmultisq(1:ncst) = totmultisq(1:ncst)/dble(nsample)
     avgzlambda = totzlambda/dble(nsample); avgzlambdasq=totzlambdasq/dble(nsample)

     freeerror=1000.0d0
     if ( nlambda < procnum ) ifprocdone(nlambda:procnum-1)=.true.
     if ( (ilambda>0) .and. ( (freeerror < errormark) .or. (intstep >= maxstep) ) ) then
        call freepathcst_writesnapshot()
        trajcstavgmulti(1:ncst,ilambda) = avgmulti(1:ncst)
        freebpartarray(ilambda) = -gasconst*kelvin0*log(avgzlambda)
        nsample=0; intstep=0; totmulti=0.0d0; totmultisq=0.0d0; metrictensor=0.0d0; totzlambda=0.0d0; totzlambdasq=0.0d0
     end if

     if ( (procid > 0) .and. (ifprocdone(procid) .eqv. .false.) ) then
        iproc=procid
        tempi=0
        call mpi_send(intstep,1,mpi_integer, tempi, 21+iproc,commworld,status,ierr)
        if ( intstep == 0 ) then
           tempi=0
           call mpi_recv(globalilambda, 1, mpi_integer, tempi, 31+iproc,commworld, status, ierr)
           if (globalilambda > nlambda ) then
              ifprocdone(procid)=.true.
           else
              ilambda=globalilambda
              ncollect=ncollect+1; lambdaindexarray(ncollect)=ilambda
              call moldata_readtraj(pathfilename,ilambda,ilambda,.false.,tpcoor); nowcoor=tpcoor; precoor=tpcoor
              cstvalues(1:ncst)=trajcstvalues(1:ncst,ilambda)
              print "(a,i4,a,i5,a,i8)","procid ",procid," working on ilambda ",ilambda,"   /",nlambda
           end if
        end if
     end if
     if ( procid == 0 ) then
        do iproc=1,procnum-1
           if ( ifprocdone(iproc) .eqv. .false. ) then
              j=iproc; call mpi_recv(i,1,mpi_integer,j,21+iproc,commworld, status,ierr)
              if ( i == 0 ) then
                 totnstep = totnstep + nowstep-proclaststep(iproc); proclaststep(iproc)=nowstep
                 globalilambda=globalilambda+1; if ( globalilambda > nlambda ) ifprocdone(iproc)=.true.
                 call mpi_send(globalilambda,1,mpi_integer,iproc,31+iproc,commworld,status,ierr)
              end if
           end if
        end do
        if ( (ifprocdone(procid) .eqv. .false.) .and. (intstep == 0) ) then
           totnstep = totnstep + nowstep-proclaststep(0); proclaststep(0)=nowstep
           globalilambda=globalilambda+1
           if (globalilambda > nlambda ) then
              ifprocdone(procid)=.true.
           else
              ilambda=globalilambda
              ncollect=ncollect+1; lambdaindexarray(ncollect)=ilambda
              call moldata_readtraj(pathfilename,ilambda,ilambda,.false.,tpcoor); nowcoor=tpcoor; precoor=tpcoor
              cstvalues(1:ncst)=trajcstvalues(1:ncst,ilambda)
              print "(a,i4,a,i5,a,i8)","procid ",procid," working on ilambda ",ilambda,"   /",nlambda
           end if
        end if
     end if

     ifdone=ifprocdone(procid)
     if ( procid == 0 ) then
        do iproc=1,procnum-1
           if ( ifprocdone(iproc) .eqv. .false. ) then
              ifdone=.false.; exit
           end if
        end do
     end if

     if ( ifdone .eqv. .true. ) then
        proclaststep(0:procnum-1)=nowstep
        ifprocdone(0:procnum-1)=.false.
        do iproc=1,procnum-1
           call mpi_barrier(commworld,ierr)
           if ( iproc >= nlambda ) exit
           if ( (procid /= iproc ) .and. (procid /= 0 ) ) cycle
           if ( procid == iproc ) then
              tempi=0
              call mpi_send(ncollect,1,mpi_integer,0,41+iproc,commworld,ierr)
           end if
           if ( procid == 0 ) call mpi_recv(ncollect,1,mpi_integer,iproc,41+iproc,commworld, status, ierr)
           do j=1,ncollect
              if ( procid == iproc ) then
                 k=lambdaindexarray(j); tempi=0
                 call mpi_send(k,1,mpi_integer,0,41+iproc,commworld,ierr)
                 call mpi_send(trajcstavgmulti(1:ncst,k),ncst,mpi_double_precision,0,41+iproc,commworld,ierr)
                 call mpi_send(tensorgrad(1:ncst,k),ncst,mpi_double_precision,0,41+iproc,commworld,ierr)
                 call mpi_send(freebpartarray(k),1,mpi_double_precision,0,41+iproc,commworld,ierr)
              else if ( procid == 0 ) then
                 call mpi_recv(k,1,mpi_integer,iproc,41+iproc,commworld, status, ierr)
                 call mpi_recv(trajcstavgmulti(1:ncst,k),ncst,mpi_double_precision,iproc,41+iproc,commworld,status,ierr)
                 call mpi_recv(tensorgrad(1:ncst,k),ncst,mpi_double_precision,iproc,41+iproc,commworld,status,ierr)
                 call mpi_recv(freebpartarray(k),1,mpi_double_precision,iproc,41+iproc,commworld,status,ierr)
              end if
           end do
        end do

        call mpi_barrier(commworld,ierr)

        if ( procid == 0 ) then
           intcstoptstep = intcstoptstep + 1

           print "(a,i3,a,i4)","path optimization at step ",intcstoptstep," with snapshots ",nlambda
           call freepathcst_combinesnapshots(pathfilename)

           if ( (nlambda > 1) .and. (freedeltamark>0.0d0) ) then
              rmsd = dot_product(trajcstavgmulti(1:ncst,nlambda-1),trajcstdelta(1:ncst,nlambda-1))
              qpar = dot_product(trajcstavgmulti(1:ncst,nlambda),trajcstdelta(1:ncst,nlambda-1))
              freedelta = 0.5d0*(rmsd+qpar)
              if ( (abs(freedelta) > freedeltamark) .and. (nlambda<maxnsnap) ) then
                 stepvec(1:ncst) = trajcstvalues(1:ncst,nlambda) - trajcstvalues(1:ncst,nlambda-1)
                 temp = sqrt(dot_product(stepvec,stepvec)); stepvec(1:ncst)=stepvec(1:ncst)/temp
                 usegrowstepsize = 0.9d0*temp*abs(freedeltamark/freedelta)
                 trajcstvalues(1:ncst,nlambda) = trajcstvalues(1:ncst,nlambda-1) + stepvec(1:ncst)*usegrowstepsize

                 tpline="cp "//trim(pathfilename)//" tp.arc"
                 ierr = system(tpline)
                 call getfreeunit(iofile); open(unit=iofile,file=pathfilename,action="write")
                 call getfreeunit(iotraj); open(unit=iotraj,file="tp.arc",action="read")
                 do i=1,nlambda-1
                    call moldata_readtraj_successcoor(iotraj,i,tpcoor)
                    call moldata_writetraj(iofile,i,tpcoor)
                 end do
                 if ( intcstoptstep > 1 ) call moldata_readtraj_successcoor(iotraj,nlambda,tpcoor)
                 nowcoor=tpcoor; precoor=tpcoor
                 call constraint_putcoortonewcstvalues(trajcstvalues(1:ncst,nlambda),optstep=structoptstep)
                 precoor=nowcoor
                 call moldata_writetraj(iofile,nlambda,nowcoor)
                 close(iofile); close(iotraj)
                 ierr = system("rm tp.arc")
              else
                 intcstoptstep=cstoptstep+1
              end if
           end if

           write(tpfilename,"(i4)") nlambda; tpfilename=adjustl(tpfilename)
           tpfilename="pathcst/path_"//trim(tpfilename)//".txt"
           call getfreeunit(iofile); open(unit=iofile,file=tpfilename,action="write")
           write(tpfilename,"(i4)") nlambda; tpfilename=adjustl(tpfilename)
           tpfilename="pathfree/pathfreelag_"//trim(tpfilename)//".txt"
           call getfreeunit(iofreefile); open(unit=iofreefile,file=tpfilename,action="write")
           call getfreeunit(iotraj); open(unit=iotraj,file=pathfilename,action="read")
           temp=0.0d0; temp1=0.0d0; temp2=0.0d0; tpsnaptotfree=0.0d0
           do i=1,nlambda
              call moldata_readtraj_successcoor(iotraj,i,nowcoor)
              do iss=1,ncolvar; call reactioncoords_getcvinfo(iss,cvvalue=cvs(iss)%value); end do
              write(iofile,"(i6,100f10.4)") i,cvs(1:ncolvar)%value

              if ( i > 1 ) then
                 temp = freebpartarray(ilambda) - freebpartarray(1)
                 rmsd = dot_product(trajcstavgmulti(1:ncst,i-1),trajcstdev(1:ncst,i-1))
                 qpar = dot_product(trajcstavgmulti(1:ncst,i),trajcstdev(1:ncst,i))
                 temp1 = temp1 + 0.5d0*(rmsd+qpar)*(lambdavaluearray(i)-lambdavaluearray(i-1))

                 rmsd = dot_product(trajcstavgmulti(1:ncst,i-1),trajcstdelta(1:ncst,i-1))
                 qpar = dot_product(trajcstavgmulti(1:ncst,i),trajcstdelta(1:ncst,i-1))
                 temp2 = temp2 + 0.5d0*(rmsd+qpar)
              end if
              write(iofreefile,"(i4,f8.4,2f10.4)") i,lambdavaluearray(i),temp1+temp,temp2+temp
              tpsnaptotfree = tpsnaptotfree + temp2
           end do
           close(iotraj); close(iofile); close(iofreefile)

           tpfilename = "cp "//trim(tpfilename)//" pathcst/path_update.txt"
           ierr=system(tpfilename)

           tpalldev=0.0d0; pathgrad=0.0d0
           do i=1,nlambda
              tpvec(1:ncst) = trajcstdev(1:ncst,i)
              temp = dot_product(tpvec,tpvec); temp=sqrt(temp); tpvec(1:ncst)=tpvec(1:ncst)/temp
              temp = dot_product(trajcstavgmulti(1:ncst,i),tpvec(1:ncst))
              tpalldev(1:ncst,i) = trajcstavgmulti(1:ncst,i) - temp*tpvec(1:ncst)
              pathgrad = pathgrad + dot_product(tpalldev(1:ncst,i),tpalldev(1:ncst,i))
           end do
           pathgrad = pathgrad/dble(nlambda*ncst)
           if ( nlambda == 1 ) pathgrad=0.0d0

           lasttrajcst(:,:) =  trajcstvalues(:,:)
           if ( cststepsize >= 0.0d0 ) then
              trajcstvalues(1:ncst,1:nlambda) = trajcstvalues(1:ncst,1:nlambda) - cststepsize*tpalldev(1:ncst,1:nlambda)
           else
              if ( nlambda > lastnlambda ) IFLAG=0
              lastnlambda = nlambda
              call optimize_LBFGS(ncst*nlambda,msave,trajcstvalues,tpsnaptotfree,tpalldev,DIAGCO,DIAG,IPRINT,EPS,XTOL,W,IFLAG)
              trajcstvalues(1:ncst,1:nlambda) = lasttrajcst(1:ncst,1:nlambda)  &
                          - cststepsize*(trajcstvalues(1:ncst,1:nlambda) - lasttrajcst(1:ncst,1:nlambda))
              call freepathinfo_smoothpath(100,0.001d0)
           end if
           trajcstvalues(1:ncst,1)=lasttrajcst(1:ncst,1)

           if ( intcstoptstep > cstoptstep ) then
              tpvec(1:ncst) = endcstvalues(1:ncst) - trajcstvalues(1:ncst,nlambda)
              distoend = sqrt(dot_product(tpvec,tpvec)); tpvec(1:ncst)=tpvec(1:ncst)/distoend
              stepvec(1:ncst) = -trajcstavgmulti(1:ncst,nlambda) + driveforcesize*tpvec(1:ncst)
              temp = dot_product(stepvec,stepvec); stepvec=stepvec/sqrt(temp)

              temp=dble(totnstep)/(dble(nlambda)*1.0d6)
              print *
              write(iopathpar,"(i6,10f10.3)") nlambda,pathgrad,temp,freedelta,usegrowstepsize,distoend
              flush(iopathpar) 

              if ( nlambda ==  maxnsnap ) call errormsg("too much snapshots on the path!")

              nlambda = nlambda + 1
              usegrowstepsize=growstepsize
              if ( usegrowstepsize < distoend ) then
                 trajcstvalues(1:ncst,nlambda) = trajcstvalues(1:ncst,nlambda-1) + stepvec(1:ncst)*usegrowstepsize
              else
                 trajcstvalues(1:ncst,nlambda) = endcstvalues(1:ncst)
                 maxnsnap = nlambda
              end if

              i=nlambda-1
              call moldata_readtraj(pathfilename,i,i,.false.,tpcoor); nowcoor=tpcoor; precoor=tpcoor
              call constraint_putcoortonewcstvalues(trajcstvalues(1:ncst,nlambda),optstep=structoptstep)
              precoor=nowcoor
              tpfilename=pathfilename
              write(pathfilename,"(i4)") nlambda; pathfilename=adjustl(pathfilename)
              pathfilename="pathcoor/path_"//trim(pathfilename)//".arc"
              tpline="cp "//trim(tpfilename)//" "//pathfilename
              ierr = system(tpline)
              call getfreeunit(iofile); open(unit=iofile,file=pathfilename,action="write",access="append")
              call moldata_writetraj(iofile,nlambda,nowcoor)
              close(iofile)
              intcstoptstep=0
              do i=1,nlambda
                 lambdavaluearray(i) = dble(i-1)/dble(nlambda-1)
              end do

           end if

           if ( (nlambda > 2) .and. (freedeltamark==0.0d0) ) &
                       call freepathinfo_equipartitionofpath()

           do i=1,nlambda-1
              trajcstdelta(1:ncst,i) = trajcstvalues(1:ncst,i+1) - trajcstvalues(1:ncst,i)
           end do

           if (nlambda > 2) then
              call spline1d_initialize(nlambda,ncst,lambdavaluearray,trajcstvalues,trajcstdev)
           end if

           trajcstdev(1:ncst,1)=(trajcstvalues(1:ncst,2)-trajcstvalues(1:ncst,1))/(lambdavaluearray(2)-lambdavaluearray(1))
           trajcstdev(1:ncst,nlambda) = &
             (trajcstvalues(1:ncst,nlambda)-trajcstvalues(1:ncst,nlambda-1))/(lambdavaluearray(nlambda)-lambdavaluearray(nlambda-1))
        end if

        call mpi_bcast(nlambda, 1, mpi_integer, 0, commworld, ierr)
        write(pathfilename,"(i4)") nlambda; pathfilename=adjustl(pathfilename)
        pathfilename="pathcoor/path_"//trim(pathfilename)//".arc"

        call mpi_bcast(trajcstvalues, nlambda*ncst, mpi_double_precision, 0, commworld, ierr)

        nsample=0; intstep=0; totmulti(:)=0.0d0; totmultisq(:)=0.0d0; ncollect=0
        trajcstavgmulti(:,:)=0.0d0; lambdaindexarray(:)=0
        metrictensor=0.0d0; tensorgrad=0.0d0; totzlambda=0.0; totzlambdasq=0.0d0; freebpartarray=0.0d0
        ifprocdone(:)=.false.
        if ( nlambda < procnum ) then
           globalilambda = nlambda
           ifprocdone(nlambda:procnum-1)=.true.
        else
           globalilambda = procnum
        end if
        if ( procid <= (nlambda-1) ) then
           ilambda=procid+1
        else
           ilambda=0
        end if

        if ( (ilambda > 0) .and. (ilambda <= nlambda) ) then
           call moldata_readtraj(pathfilename,ilambda,ilambda,.false.,tpcoor); nowcoor=tpcoor; precoor=tpcoor
           ncollect=ncollect+1; lambdaindexarray(ncollect)=ilambda
           cstvalues(1:ncst)=trajcstvalues(1:ncst,ilambda)
        end if
     end if
  end if
end subroutine


end module
