# Supplementary material for: Fast exploration of an optimal path on the multidimensional free energy surface
Source: PLoS One. 2017 May 18;12(5):e0177740. doi: 10.1371/journal.pone.0177740 (PMC5436793; doi:10.1371/journal.pone.0177740)
Supplement: S1 File — (ZIP) [file pone.0177740.s001.zip › supporting information/parameters/simulatePar.txt]

ala.xyz
100000000
1.0
500000000.0
298.0
