# Supplementary material for: Fast exploration of an optimal path on the multidimensional free energy surface
Source: PLoS One. 2017 May 18;12(5):e0177740. doi: 10.1371/journal.pone.0177740 (PMC5436793; doi:10.1371/journal.pone.0177740)
Supplement: S1 File — (ZIP) [file pone.0177740.s001.zip › supporting information/readme.txt]

The directory ¡°structures¡± contains the structures of the ALA dipeptide and 10-ALA peptide.
The directory ¡°parameters¡± contains the simulation parameters for the Tinker software and the kernel code for the method in this paper.
The directory ¡°results¡± contains the simulation results in this paper.
