# Supplementary material for: Fast exploration of an optimal path on the multidimensional free energy surface
Source: PLoS One. 2017 May 18;12(5):e0177740. doi: 10.1371/journal.pone.0177740 (PMC5436793; doi:10.1371/journal.pone.0177740)
Supplement: S1 File — (ZIP) [file pone.0177740.s001.zip › supporting information/results/Fig01-02/Fig1_free_surface.m]

temp=dlmread('surfacedata.txt');
dimarray(1:2)=temp(2:3,2); ntot=dimarray(1)*dimarray(2);
xlow=temp(2,3); xup=temp(2,4);
ylow=temp(3,3); yup=temp(3,4);
x=temp(4:ntot+3,3); y=temp(4:ntot+3,4); z=temp(4:ntot+3,1);
[xi,yi]=meshgrid(xlow:0.1:xup,ylow:0.1:yup);
[xi,yi,zi]=griddata(x,y,z,xi,yi,'cubic');
contourf(xi,yi,zi,40,'EdgeColor','none','LineWidth',.1);  
colorbar('fontsize',10,'position',[0.915 0.11 0.02 0.815]);
colormap(hot);
axis([-2 2 -2 2]); 
caxis([-18 -2]); 
set(gca,'FontName','Times New Roman','fontsize',20,'xtick',[-3:1:3],'ytick',[-3:1:3]); 
xlabel('\Phi (rad)','FontSize',22);
ylabel('\Psi (rad)','FontSize',22);
text(-1.5,1.5,'C7_e_q','fontsize',22,'color','g','fontweight','bold')
text(1.1,-1.4,'C7_a_x','fontsize',22,'color','g','fontweight','bold')
hold on;

temp=dlmread('cst_40/cst_path_0.txt'); x=temp(:,3); y=temp(:,4);
h=plot(x,y,'g--'); set(h,'linewidth',3);
temp=dlmread('cst_40/cst_path_50.txt'); x=temp(:,3); y=temp(:,4);
h=plot(x,y,'g--'); set(h,'linewidth',3);
temp=dlmread('cst_40/cst_path_100.txt'); x=temp(:,3); y=temp(:,4);
h=plot(x,y,'g--'); set(h,'linewidth',3);
temp=dlmread('cst_40/cst_path_200.txt'); x=temp(:,3); y=temp(:,4);
h=plot(x,y,'g--'); set(h,'linewidth',3);
temp=dlmread('smd_40/path_40.txt'); x=temp(:,2); y=temp(:,3);
h=plot(x,y,'y-'); set(h,'linewidth',3);

set(gca,'fontsize',18);         
set(gcf,'position',[200 200 1000 800]);
