# Supplementary material for: Fast exploration of an optimal path on the multidimensional free energy surface
Source: PLoS One. 2017 May 18;12(5):e0177740. doi: 10.1371/journal.pone.0177740 (PMC5436793; doi:10.1371/journal.pone.0177740)
Supplement: S1 File — (ZIP) [file pone.0177740.s001.zip › supporting information/results/Fig01-02/Fig2_pathsummary.m]

winxpos=0.15; winxsize=0.8; winysize=0.35;
subplot(2,1,1,'position',[winxpos 0.56 winxsize winysize]);
temp=dlmread('cst_40/allfree_path_0.txt');
x=temp(:,2); y=temp(:,9);
h1=plot(x,y,'k--','linewidth',4);hold on;

temp=dlmread('cst_40/allfree_path_50.txt');
x=temp(:,2); y=temp(:,9);
h1=plot(x,y,'k--','linewidth',4);hold on;

temp=dlmread('cst_40/allfree_path_100.txt');
x=temp(:,2); y=temp(:,9);
h1=plot(x,y,'k--','linewidth',4);hold on;

temp=dlmread('cst_40/allfree_path_200.txt');
x=temp(:,2); y=temp(:,9);
h1=plot(x,y,'k--','linewidth',4);hold on;

temp=dlmread('smd_40/allfree_path_0.txt');
x=temp(:,2); y=temp(:,9);
h2=plot(x,y,'b-','linewidth',4);hold on;
text(0.91,14,'(a)','fontsize',28,'color','k','fontweight','bold');
xlabel('Reaction Coordinate \it\xi','FontSize',22);
ylabel('Free Energy (kcal/mol)','FontSize',22);
xlow=0.0; xup=1.0; ylow=0.0; yup=16.0;
axis([xlow xup ylow yup]);
set(gca,'xtick',[0:0.1:1.0],'ytick',[0:4.0:16.0],'FontSize',20);
legend([h1,h2],'interpolation method','growing method','location',[0.58,0.79,0.18,0.12]);


subplot(2,1,2,'position',[winxpos 0.1 winxsize winysize]);
xlow=0; xup=200.0; ylow=0.0; yup=12.0;
temp=dlmread('cst_40/pathsummary.txt');
x=temp(1:210,1); y=temp(1:210,2);
h1=plot(x,y,'k--','linewidth',4);hold on;
temp=dlmread('smd_40/pathsummary.txt');
x=temp(1:40,1); y=temp(1:40,2);
h2=plot(x,y,'b-','linewidth',4);hold on;
text(182,10.5,'(b)','fontsize',28,'color','k','fontweight','bold');
xlabel('Iterations','FontSize',22,'fontweight','normal');
ylabel('\sigma_\perp (kcal/mol/rad)^2','FontSize',22,'fontweight','normal');
axis([xlow xup ylow yup]);
set(gca,'xtick',[0.0:40:200.0],'ytick',[0.0:2:12.0],'FontSize',20);

set(gcf,'position',[50 50 900 900]);
saveas(gcf,'pathsummary.eps','psc2');
