# Supplementary material for: Fast exploration of an optimal path on the multidimensional free energy surface
Source: PLoS One. 2017 May 18;12(5):e0177740. doi: 10.1371/journal.pone.0177740 (PMC5436793; doi:10.1371/journal.pone.0177740)
Supplement: S1 File — (ZIP) [file pone.0177740.s001.zip › supporting information/results/Fig01-02/cst_40/allfree_path_0.txt]

       1     0.0000     2.4653     0.0000    -0.6988     0.0027     0.0027     0.0000     0.0000     0.0000
       2     0.0258     2.4790     0.1720    -0.6690     0.0288     0.0289     0.2229     0.1829     0.2018
       3     0.0514     2.4887     0.3817    -0.6605     0.0205     0.0354     0.5932     0.5275     0.5921
       4     0.0770     2.4755     0.4240    -0.6461     0.0232     0.0423     1.0441     0.9868     1.0304
       5     0.1026     2.4092     0.5646    -0.6289     0.0251     0.0492     1.6196     1.5588     1.6122
       6     0.1282     2.2845     0.6583    -0.6079     0.0262     0.0558     2.3000     2.2408     2.2915
       7     0.1540     2.3254     0.7514    -0.5940     0.0224     0.0601     3.0595     2.9994     3.0568
       8     0.1796     2.1627     0.7830    -0.5802     0.0238     0.0646     3.8574     3.7976     3.8536
       9     0.2052     2.0066     0.8197    -0.5679     0.0218     0.0682     4.6863     4.6262     4.6856
      10     0.2308     1.7382     0.8261    -0.5584     0.0217     0.0716     5.5190     5.4593     5.5212
      11     0.2564     1.4890     0.7956    -0.5461     0.0234     0.0753     6.3261     6.2664     6.3291
      12     0.2822     1.2767     0.7605    -0.5363     0.0234     0.0788     7.0961     7.0360     7.0994
      13     0.3078     1.0014     0.7138    -0.5264     0.0226     0.0820     7.8201     7.7603     7.8231
      14     0.3334     0.8070     0.6678    -0.5130     0.0217     0.0848     8.4957     8.4357     8.5042
      15     0.3590     0.7590     0.5686    -0.5073     0.0219     0.0876     9.0704     9.0106     9.0786
      16     0.3846     0.6111     0.4681    -0.4972     0.0217     0.0902     9.5521     9.4923     9.5568
      17     0.4104     0.5269     0.4045    -0.4887     0.0204     0.0925     9.9630     9.9031     9.9698
      18     0.4360     0.4339     0.3187    -0.4772     0.0210     0.0949    10.2925    10.2326    10.2998
      19     0.4616     0.3955     0.2226    -0.4878     0.0235     0.0977    10.5002    10.4403    10.5119
      20     0.4872     0.3836     0.0850    -0.4875     0.0245     0.1008    10.5876    10.5278    10.5972
      21     0.5128     0.3687    -0.0321    -0.4848     0.0234     0.1034    10.5621    10.5022    10.5678
      22     0.5386     0.3538    -0.1117    -0.4796     0.0214     0.1056    10.4533    10.3935    10.4613
      23     0.5642     0.3372    -0.2102    -0.4903     0.0246     0.1085    10.2308    10.1709    10.2404
      24     0.5898     0.3204    -0.3234    -0.4897     0.0261     0.1115     9.9120     9.8522     9.9176
      25     0.6154     0.3040    -0.3968    -0.4933     0.0231     0.1139     9.5148     9.4549     9.5172
      26     0.6410     0.2869    -0.4339    -0.5049     0.0228     0.1162     9.0667     9.0068     9.0717
      27     0.6668     0.2699    -0.4939    -0.5080     0.0249     0.1188     8.5734     8.5137     8.5746
      28     0.6924     0.2565    -0.5153    -0.5091     0.0255     0.1215     8.0558     7.9959     8.0583
      29     0.7180     0.2351    -0.5486    -0.5210     0.0261     0.1242     7.4949     7.4352     7.4977
      30     0.7436     0.2155    -0.5811    -0.5364     0.0257     0.1269     6.9048     6.8448     6.9012
      31     0.7692     0.1970    -0.5513    -0.5411     0.0239     0.1291     6.3448     6.2848     6.3452
      32     0.7950     0.1799    -0.5652    -0.5388     0.0236     0.1312     5.7769     5.7172     5.7823
      33     0.8206     0.1616    -0.6223    -0.5390     0.0233     0.1333     5.1585     5.0986     5.1598
      34     0.8462     0.1448    -0.6409    -0.5484     0.0231     0.1353     4.5142     4.4545     4.5096
      35     0.8718     0.1300    -0.5957    -0.5598     0.0239     0.1374     3.9085     3.8487     3.9025
      36     0.8976     0.1094    -0.5284    -0.5743     0.0189     0.1387     3.3670     3.3067     3.3596
      37     0.9232     0.0977    -0.4375    -0.5865     0.0225     0.1405     2.9218     2.8637     2.9099
      38     0.9488     0.0944    -0.3061    -0.5989     0.0217     0.1421     2.5999     2.5360     2.5914
      39     0.9744     0.0939    -0.1993    -0.6121     0.0303     0.1453     2.3932     2.3359     2.3789
      40     1.0000     0.0828    -0.0513    -0.6300     0.0111     0.1457     2.3100     2.2684     2.3097
