# Supplementary material for: Fast exploration of an optimal path on the multidimensional free energy surface
Source: PLoS One. 2017 May 18;12(5):e0177740. doi: 10.1371/journal.pone.0177740 (PMC5436793; doi:10.1371/journal.pone.0177740)
Supplement: S1 File — (ZIP) [file pone.0177740.s001.zip › supporting information/results/Fig01-02/cst_40/allfree_path_100.txt]

       1     0.0000     2.4686     0.0000    -0.6874     0.0234     0.0233     0.0000     0.0000     0.0000
       2     0.0257     2.4787     0.0711    -0.6875     0.0323     0.0398     0.0824     0.0638     0.0710
       3     0.0514     2.4871     0.1897    -0.6727     0.0282     0.0488     0.2804     0.2531     0.2754
       4     0.0769     2.4025     0.2572    -0.6688     0.0293     0.0569     0.5445     0.5171     0.5366
       5     0.1027     2.3006     0.3467    -0.6591     0.0271     0.0630     0.8959     0.8661     0.8929
       6     0.1283     1.8310     0.3850    -0.6457     0.0290     0.0694     1.2936     1.2639     1.2913
       7     0.1539     1.2141     0.4136    -0.6416     0.0243     0.0735     1.7113     1.6823     1.7091
       8     0.1796     0.6703     0.4394    -0.6331     0.0258     0.0779     2.1586     2.1300     2.1570
       9     0.2051     0.4388     0.4536    -0.6303     0.0212     0.0807     2.6095     2.5804     2.6134
      10     0.2309     0.4402     0.4137    -0.6252     0.0284     0.0856     3.0283     2.9991     3.0321
      11     0.2565     0.3951     0.3622    -0.6218     0.0272     0.0898     3.3907     3.3628     3.3978
      12     0.2821     0.3687     0.2806    -0.6243     0.0228     0.0926     3.6687     3.6389     3.6758
      13     0.3077     0.3435     0.1995    -0.6273     0.0269     0.0965     3.8695     3.8405     3.8723
      14     0.3334     0.3178     0.1625    -0.6277     0.0265     0.1000     4.0324     4.0062     4.0345
      15     0.3590     0.2911     0.1410    -0.6295     0.0279     0.1039     4.1769     4.1447     4.1737
      16     0.3846     0.2673     0.1741    -0.6303     0.0242     0.1066     4.3489     4.3185     4.3470
      17     0.4103     0.2437     0.1997    -0.6268     0.0233     0.1092     4.5529     4.5233     4.5502
      18     0.4360     0.2203     0.2456    -0.6255     0.0207     0.1111     4.8126     4.7663     4.7970
      19     0.4617     0.2082     0.4078    -0.6162     0.0222     0.1133     5.2193     5.1868     5.2142
      20     0.4872     0.1973     0.4811    -0.6112     0.0240     0.1158     5.7091     5.6654     5.7002
      21     0.5129     0.1897     0.5877    -0.5898     0.0271     0.1189     6.3200     6.2578     6.3093
      22     0.5385     0.1897     0.6956    -0.5748     0.0208     0.1207     7.0129     6.9958     7.0199
      23     0.5641     0.1845     0.6275    -0.5599     0.0216     0.1227     7.6554     7.5825     7.6624
      24     0.5898     0.1821     0.5287    -0.5574     0.0269     0.1256     8.1716     8.1473     8.1936
      25     0.6155     0.1806     0.2790    -0.5401     0.0258     0.1282     8.4685     8.4140     8.4900
      26     0.6411     0.1774     0.0285    -0.5169     0.0215     0.1300     8.5293     8.4897     8.5416
      27     0.6667     0.1741    -0.1382    -0.5065     0.0200     0.1315     8.3914     8.3335     8.4138
      28     0.6924     0.1716    -0.4044    -0.4998     0.0203     0.1331     7.9884     7.9553     8.0161
      29     0.7180     0.1660    -0.7170    -0.5039     0.0196     0.1345     7.2780     7.2432     7.2950
      30     0.7436     0.1481    -0.8966    -0.5142     0.0167     0.1355     6.4060     6.3555     6.3881
      31     0.7692     0.1434    -0.7120    -0.5245     0.0205     0.1371     5.6868     5.5806     5.6658
      32     0.7949     0.1615    -0.5212    -0.5232     0.0181     0.1383     5.1071     5.1462     5.1460
      33     0.8206     0.1437    -0.8766    -0.5439     0.0258     0.1406     4.2654     4.2232     4.2487
      34     0.8462     0.1361    -0.6992    -0.5591     0.0193     0.1420     3.5841     3.4620     3.5342
      35     0.8718     0.1492    -0.2044    -0.5662     0.0202     0.1434     3.3086     3.3485     3.3227
      36     0.8975     0.1433    -0.3131    -0.5839     0.0212     0.1449     2.9813     2.9616     2.9919
      37     0.9231     0.1139    -0.4287    -0.5992     0.0243     0.1470     2.5557     2.5279     2.5479
      38     0.9488     0.0865    -0.3615    -0.6079     0.0235     0.1488     2.1836     2.1562     2.1777
      39     0.9744     0.0661    -0.2804    -0.6158     0.0285     0.1515     1.9051     1.8902     1.8895
      40     1.0000     0.0555    -0.1220    -0.6320     0.0132     0.1521     1.7515     1.7629     1.7513
