# Supplementary material for: Fast exploration of an optimal path on the multidimensional free energy surface
Source: PLoS One. 2017 May 18;12(5):e0177740. doi: 10.1371/journal.pone.0177740 (PMC5436793; doi:10.1371/journal.pone.0177740)
Supplement: S1 File — (ZIP) [file pone.0177740.s001.zip › supporting information/results/Fig01-02/cst_40/allfree_path_200.txt]

       1     0.0000     2.4683     0.0000    -0.6853     0.0241     0.0241     0.0000     0.0000     0.0000
       2     0.0257     2.4749     0.0884    -0.6900     0.0357     0.0431     0.1002     0.0792     0.0837
       3     0.0513     2.4857     0.2498    -0.6776     0.0251     0.0499     0.3426     0.2958     0.3459
       4     0.0770     2.4987     0.2449    -0.6726     0.0260     0.0562     0.6066     0.5618     0.5958
       5     0.1026     2.5068     0.3493    -0.6625     0.0213     0.0601     0.9569     0.9103     0.9552
       6     0.1283     1.7809     0.3782    -0.6507     0.0372     0.0707     1.3469     1.3005     1.3452
       7     0.1539     1.3755     0.3988    -0.6451     0.0212     0.0738     1.7541     1.7077     1.7497
       8     0.1796     1.0329     0.4411    -0.6405     0.0285     0.0791     2.1913     2.1442     2.1953
       9     0.2052     0.5074     0.3995    -0.6317     0.0264     0.0834     2.6015     2.5525     2.6036
      10     0.2308     0.4229     0.3713    -0.6283     0.0250     0.0871     2.9752     2.9260     2.9783
      11     0.2565     0.4004     0.3341    -0.6286     0.0268     0.0911     3.3081     3.2599     3.3121
      12     0.2821     0.3785     0.2869    -0.6269     0.0265     0.0949     3.5986     3.5482     3.6007
      13     0.3077     0.3518     0.2542    -0.6329     0.0273     0.0987     3.8431     3.7939     3.8489
      14     0.3334     0.3255     0.1904    -0.6350     0.0228     0.1013     4.0335     3.9818     4.0372
      15     0.3590     0.2989     0.1418    -0.6371     0.0270     0.1048     4.1732     4.1219     4.1769
      16     0.3847     0.2700     0.1022    -0.6404     0.0255     0.1079     4.2774     4.2251     4.2758
      17     0.4103     0.2430     0.1119    -0.6439     0.0221     0.1101     4.3841     4.3322     4.3842
      18     0.4360     0.2151     0.1128    -0.6438     0.0299     0.1141     4.4995     4.4464     4.4971
      19     0.4616     0.1937     0.1431    -0.6418     0.0249     0.1168     4.6500     4.5978     4.6422
      20     0.4873     0.1674     0.2275    -0.6414     0.0222     0.1189     4.8749     4.8222     4.8701
      21     0.5129     0.1456     0.2868    -0.6405     0.0249     0.1215     5.1641     5.1081     5.1579
      22     0.5385     0.1269     0.3567    -0.6337     0.0212     0.1233     5.5256     5.4692     5.5213
      23     0.5642     0.1182     0.4090    -0.6260     0.0287     0.1266     5.9427     5.8866     5.9380
      24     0.5898     0.1091     0.4569    -0.6199     0.0238     0.1288     6.3996     6.3422     6.4010
      25     0.6155     0.0897     0.4424    -0.6112     0.0233     0.1309     6.8463     6.7895     6.8521
      26     0.6411     0.0847     0.3735    -0.6036     0.0229     0.1329     7.2273     7.1704     7.2332
      27     0.6667     0.0872     0.2917    -0.5956     0.0233     0.1349     7.5175     7.4594     7.5330
      28     0.6924     0.0697     0.1141    -0.5995     0.0262     0.1374     7.6277     7.5699     7.6432
      29     0.7180     0.0641    -0.0652    -0.5894     0.0217     0.1391     7.5802     7.5226     7.5880
      30     0.7437     0.0721    -0.1764    -0.5813     0.0257     0.1415     7.4039     7.3443     7.4198
      31     0.7693     0.0685    -0.3621    -0.5713     0.0195     0.1428     7.0482     6.9946     7.0676
      32     0.7949     0.0570    -0.5838    -0.5728     0.0211     0.1444     6.4703     6.4045     6.4823
      33     0.8206     0.0759    -0.7234    -0.5681     0.0210     0.1459     5.7635     5.7145     5.7636
      34     0.8462     0.0707    -0.7424    -0.5812     0.0205     0.1473     5.0021     4.9435     5.0081
      35     0.8718     0.0699    -0.7984    -0.5840     0.0209     0.1488     4.2091     4.1653     4.2069
      36     0.8975     0.0748    -0.7739    -0.5953     0.0256     0.1510     3.4310     3.3678     3.4217
      37     0.9231     0.0644    -0.6573    -0.6063     0.0279     0.1535     2.7729     2.7380     2.7534
      38     0.9487     0.0551    -0.4398    -0.6125     0.0159     0.1544     2.3205     2.2403     2.3075
      39     0.9744     0.0532    -0.2762    -0.6177     0.0214     0.1558     2.0394     2.0341     2.0260
      40     1.0000     0.0600    -0.1290    -0.6313     0.0109     0.1562     1.8834     1.8729     1.8834
