# Supplementary material for: Fast exploration of an optimal path on the multidimensional free energy surface
Source: PLoS One. 2017 May 18;12(5):e0177740. doi: 10.1371/journal.pone.0177740 (PMC5436793; doi:10.1371/journal.pone.0177740)
Supplement: S1 File — (ZIP) [file pone.0177740.s001.zip › supporting information/results/Fig01-02/cst_40/allfree_path_50.txt]

       1     0.0000     2.4686     0.0000    -0.6845     0.0269     0.0269     0.0000     0.0000     0.0000
       2     0.0257     2.4778     0.0953    -0.6887     0.0261     0.0375     0.1015     0.0822     0.0910
       3     0.0513     2.4895     0.2050    -0.6709     0.0261     0.0457     0.3192     0.2752     0.3139
       4     0.0770     2.4967     0.2752    -0.6641     0.0210     0.0503     0.6016     0.5784     0.5958
       5     0.1026     2.4265     0.3417    -0.6514     0.0278     0.0575     0.9538     0.9093     0.9503
       6     0.1283     2.2608     0.3865    -0.6434     0.0246     0.0625     1.3463     1.3175     1.3447
       7     0.1538     1.5948     0.4015    -0.6354     0.0221     0.0663     1.7535     1.7101     1.7542
       8     0.1796     1.1397     0.3994    -0.6236     0.0258     0.0711     2.1653     2.1377     2.1654
       9     0.2052     0.6101     0.3937    -0.6194     0.0218     0.0744     2.5617     2.5169     2.5633
      10     0.2308     0.4371     0.3768    -0.6050     0.0220     0.0775     2.9536     2.9222     2.9545
      11     0.2564     0.4176     0.3624    -0.6060     0.0236     0.0810     3.3129     3.2706     3.3160
      12     0.2821     0.3981     0.3365    -0.5982     0.0277     0.0857     3.6654     3.6165     3.6602
      13     0.3077     0.3814     0.3843    -0.5934     0.0224     0.0885     4.0485     4.0039     4.0493
      14     0.3334     0.3638     0.3806    -0.5898     0.0207     0.0909     4.4320     4.3995     4.4335
      15     0.3590     0.3465     0.3725    -0.5829     0.0230     0.0938     4.8226     4.7501     4.8129
      16     0.3847     0.3306     0.4722    -0.5742     0.0190     0.0957     5.2971     5.2664     5.2937
      17     0.4103     0.3150     0.5228    -0.5657     0.0178     0.0973     5.8337     5.7670     5.8250
      18     0.4359     0.3066     0.6359    -0.5486     0.0177     0.0989     6.5002     6.4391     6.4780
      19     0.4616     0.3051     0.8651    -0.5314     0.0226     0.1014     7.3568     7.2957     7.3604
      20     0.4872     0.3056     0.8380    -0.5146     0.0189     0.1032     8.2010     8.1586     8.2152
      21     0.5129     0.2998     0.6833    -0.4979     0.0164     0.1045     8.9032     8.8364     8.9152
      22     0.5385     0.2933     0.5337    -0.4863     0.0181     0.1060     9.4430     9.4088     9.4604
      23     0.5642     0.2815     0.3357    -0.4821     0.0185     0.1076     9.7879     9.7109     9.8003
      24     0.5898     0.2760     0.1744    -0.4648     0.0167     0.1089     9.9705     9.9251     9.9920
      25     0.6154     0.2681    -0.0759    -0.4567     0.0192     0.1106     9.9002     9.8401     9.9242
      26     0.6411     0.2654    -0.3430    -0.4572     0.0155     0.1117     9.5732     9.5233     9.5807
      27     0.6667     0.2636    -0.4451    -0.4646     0.0193     0.1133     9.1239     9.0321     9.1282
      28     0.6924     0.2710    -0.5206    -0.4703     0.0136     0.1141     8.5763     8.5592     8.6019
      29     0.7180     0.2631    -0.7846    -0.4829     0.0168     0.1154     7.7981     7.7361     7.8047
      30     0.7436     0.2482    -0.8642    -0.4985     0.0163     0.1165     6.9325     6.8672     6.9249
      31     0.7693     0.2420    -0.7925    -0.5149     0.0194     0.1181     6.1211     6.0800     6.1160
      32     0.7949     0.2307    -0.7140    -0.5334     0.0164     0.1192     5.3952     5.3149     5.3836
      33     0.8205     0.2047    -0.5923    -0.5386     0.0292     0.1228     4.7843     4.7512     4.7861
      34     0.8462     0.1813    -0.5911    -0.5619     0.0176     0.1240     4.1768     4.1162     4.1717
      35     0.8718     0.1612    -0.5278    -0.5701     0.0195     0.1255     3.6435     3.5788     3.6356
      36     0.8974     0.1318    -0.4418    -0.5827     0.0241     0.1278     3.1826     3.1280     3.1813
      37     0.9231     0.1021    -0.4091    -0.5968     0.0220     0.1297     2.7666     2.7125     2.7582
      38     0.9488     0.0752    -0.3156    -0.6025     0.0212     0.1314     2.4405     2.3726     2.4369
      39     0.9744     0.0680    -0.2553    -0.6177     0.0278     0.1344     2.1787     2.1313     2.1664
      40     1.0000     0.0501    -0.1257    -0.6307     0.0113     0.1348     2.0275     2.0017     2.0278
