# Supplementary material for: Fast exploration of an optimal path on the multidimensional free energy surface
Source: PLoS One. 2017 May 18;12(5):e0177740. doi: 10.1371/journal.pone.0177740 (PMC5436793; doi:10.1371/journal.pone.0177740)
Supplement: S1 File — (ZIP) [file pone.0177740.s001.zip › supporting information/results/Fig01-02/cst_40/cst_path_0.txt]

       1  0.0000    -1.297     1.299     2.368    -2.434
       2  0.0258    -1.236     1.237     3.005    -3.088
       3  0.0514    -1.176     1.174     2.209    -2.270
       4  0.0770    -1.115     1.112     2.420    -2.487
       5  0.1026    -1.054     1.049     2.367    -2.432
       6  0.1282    -0.993     0.986     2.379    -2.445
       7  0.1540    -0.932     0.924     2.373    -2.439
       8  0.1796    -0.871     0.861     2.376    -2.442
       9  0.2052    -0.810     0.799     2.378    -2.443
      10  0.2308    -0.749     0.736     2.379    -2.444
      11  0.2564    -0.688     0.673     2.374    -2.439
      12  0.2822    -0.627     0.611     2.374    -2.440
      13  0.3078    -0.566     0.548     2.376    -2.442
      14  0.3334    -0.505     0.486     2.378    -2.444
      15  0.3590    -0.444     0.423     2.379    -2.444
      16  0.3846    -0.384     0.360     2.374    -2.439
      17  0.4104    -0.323     0.297     2.374    -2.440
      18  0.4360    -0.262     0.235     2.376    -2.442
      19  0.4616    -0.201     0.172     2.378    -2.444
      20  0.4872    -0.140     0.110     2.379    -2.444
      21  0.5128    -0.079     0.047     2.374    -2.439
      22  0.5386    -0.018    -0.016     2.374    -2.440
      23  0.5642     0.043    -0.078     2.376    -2.442
      24  0.5898     0.104    -0.141     2.378    -2.444
      25  0.6154     0.165    -0.203     2.379    -2.444
      26  0.6410     0.226    -0.266     2.374    -2.439
      27  0.6668     0.287    -0.329     2.374    -2.440
      28  0.6924     0.348    -0.391     2.376    -2.442
      29  0.7180     0.408    -0.454     2.378    -2.444
      30  0.7436     0.469    -0.516     2.379    -2.444
      31  0.7692     0.530    -0.579     2.374    -2.439
      32  0.7950     0.591    -0.642     2.374    -2.440
      33  0.8206     0.652    -0.704     2.376    -2.442
      34  0.8462     0.713    -0.767     2.377    -2.443
      35  0.8718     0.774    -0.829     2.380    -2.445
      36  0.8976     0.835    -0.892     2.361    -2.426
      37  0.9232     0.896    -0.955     2.423    -2.491
      38  0.9488     0.957    -1.017     2.203    -2.264
      39  0.9744     1.018    -1.080     3.017    -3.101
      40  1.0000     1.079    -1.142     2.384    -2.450
