# Supplementary material for: Fast exploration of an optimal path on the multidimensional free energy surface
Source: PLoS One. 2017 May 18;12(5):e0177740. doi: 10.1371/journal.pone.0177740 (PMC5436793; doi:10.1371/journal.pone.0177740)
Supplement: S1 File — (ZIP) [file pone.0177740.s001.zip › supporting information/results/Fig01-02/cst_40/cst_path_100.txt]

       1  0.0000    -1.297     1.299    -1.275    -4.128
       2  0.0257    -1.330     1.193    -0.742    -5.303
       3  0.0514    -1.318     1.083     0.556    -4.056
       4  0.0769    -1.315     0.972     0.339    -4.382
       5  0.1027    -1.296     0.862     0.628    -4.286
       6  0.1283    -1.284     0.751     0.662    -4.285
       7  0.1539    -1.260     0.643     0.993    -4.237
       8  0.1796    -1.236     0.534     0.985    -4.235
       9  0.2051    -1.210     0.426     0.866    -4.252
      10  0.2309    -1.189     0.316     1.155    -4.185
      11  0.2565    -1.156     0.210     0.835    -4.233
      12  0.2821    -1.147     0.099     0.418    -4.340
      13  0.3077    -1.124    -0.010     1.319    -4.125
      14  0.3334    -1.088    -0.116     1.206    -4.203
      15  0.3590    -1.055    -0.222     1.894    -3.831
      16  0.3846    -0.989    -0.311     2.783    -3.355
      17  0.4103    -0.923    -0.401     2.347    -3.725
      18  0.4360    -0.857    -0.490     3.267    -2.660
      19  0.4617    -0.757    -0.539     4.004    -1.798
      20  0.4872    -0.660    -0.592     3.809    -2.152
      21  0.5129    -0.557    -0.634     4.248    -0.697
      22  0.5385    -0.446    -0.643     4.184    -1.022
      23  0.5641    -0.342    -0.682     4.170    -0.840
      24  0.5898    -0.231    -0.683     4.319    -0.289
      25  0.6155    -0.122    -0.707     4.246    -0.873
      26  0.6411    -0.011    -0.719     4.347    -0.457
      27  0.6667     0.099    -0.729     4.299     0.096
      28  0.6924     0.210    -0.717     4.366     0.361
      29  0.7180     0.320    -0.729     4.002    -1.565
      30  0.7436     0.419    -0.779     4.113    -1.354
      31  0.7692     0.527    -0.767     3.821     2.530
      32  0.7949     0.613    -0.698     3.347     0.729
      33  0.8206     0.710    -0.744     4.208    -2.748
      34  0.8462     0.815    -0.772     3.401     1.624
      35  0.8718     0.893    -0.695     3.608     2.069
      36  0.8975     0.993    -0.712     2.891    -2.935
      37  0.9231     1.028    -0.816     0.557    -4.559
      38  0.9488     1.047    -0.926     1.272    -3.806
      39  0.9744     1.081    -1.031     0.610    -5.393
      40  1.0000     1.079    -1.142    -0.102    -4.343
