# Supplementary material for: Fast exploration of an optimal path on the multidimensional free energy surface
Source: PLoS One. 2017 May 18;12(5):e0177740. doi: 10.1371/journal.pone.0177740 (PMC5436793; doi:10.1371/journal.pone.0177740)
Supplement: S1 File — (ZIP) [file pone.0177740.s001.zip › supporting information/results/Fig01-02/cst_40/cst_path_200.txt]

       1  0.0000    -1.297     1.299    -1.774    -3.812
       2  0.0257    -1.343     1.202    -0.909    -4.958
       3  0.0513    -1.321     1.096     0.831    -3.939
       4  0.0770    -1.323     0.988    -0.037    -4.292
       5  0.1026    -1.309     0.880     0.754    -4.172
       6  0.1283    -1.290     0.773     0.884    -4.161
       7  0.1539    -1.268     0.666     0.512    -4.187
       8  0.1796    -1.263     0.557     0.216    -4.249
       9  0.2052    -1.244     0.451     1.515    -3.991
      10  0.2308    -1.205     0.350     0.505    -4.095
      11  0.2565    -1.209     0.242     0.531    -4.132
      12  0.2821    -1.174     0.139     0.969    -4.090
      13  0.3077    -1.168     0.030     0.375    -4.221
      14  0.3334    -1.143    -0.076     1.114    -4.107
      15  0.3590    -1.120    -0.182     0.785    -4.170
      16  0.3847    -1.096    -0.288     1.250    -4.033
      17  0.4103    -1.057    -0.389     1.541    -3.968
      18  0.4360    -1.018    -0.491     1.785    -3.835
      19  0.4616    -0.964    -0.585     2.281    -3.588
      20  0.4873    -0.901    -0.674     2.725    -3.229
      21  0.5129    -0.822    -0.749     3.336    -2.630
      22  0.5385    -0.733    -0.810     3.616    -2.220
      23  0.5642    -0.639    -0.865     3.658    -2.162
      24  0.5898    -0.545    -0.920     3.755    -1.953
      25  0.6155    -0.446    -0.965     3.884    -1.702
      26  0.6411    -0.347    -1.009     3.882    -1.719
      27  0.6667    -0.246    -1.049     4.040    -1.275
      28  0.6924    -0.140    -1.076     4.147    -0.923
      29  0.7180    -0.035    -1.103     4.030    -1.350
      30  0.7437     0.069    -1.136     4.124    -0.777
      31  0.7693     0.176    -1.148     4.215    -0.744
      32  0.7949     0.284    -1.162     4.209     0.785
      33  0.8206     0.388    -1.136     3.676    -0.955
      34  0.8462     0.477    -1.196     3.692    -1.022
      35  0.8718     0.582    -1.174     4.271     0.575
      36  0.8975     0.690    -1.183     4.129     0.339
      37  0.9231     0.796    -1.165     4.280    -0.915
      38  0.9487     0.896    -1.203     2.943     0.904
      39  0.9744     0.972    -1.129     4.601     1.551
      40  1.0000     1.079    -1.142     4.144    -0.534
