# Supplementary material for: Fast exploration of an optimal path on the multidimensional free energy surface
Source: PLoS One. 2017 May 18;12(5):e0177740. doi: 10.1371/journal.pone.0177740 (PMC5436793; doi:10.1371/journal.pone.0177740)
Supplement: S1 File — (ZIP) [file pone.0177740.s001.zip › supporting information/results/Fig01-02/cst_40/cst_path_50.txt]

       1  0.0000    -1.297     1.299     0.185    -3.982
       2  0.0257    -1.293     1.197     0.015    -5.092
       3  0.0513    -1.288     1.095     1.045    -3.538
       4  0.0770    -1.252     0.999     0.537    -3.923
       5  0.1026    -1.259     0.897     0.233    -3.906
       6  0.1283    -1.231     0.798     1.040    -3.895
       7  0.1538    -1.211     0.698     1.107    -3.808
       8  0.1796    -1.175     0.602     1.074    -3.843
       9  0.2052    -1.156     0.502     1.072    -3.818
      10  0.2308    -1.115     0.408     1.623    -3.667
      11  0.2564    -1.080     0.311     1.287    -3.785
      12  0.2821    -1.042     0.217     1.800    -3.570
      13  0.3077    -0.988     0.129     2.361    -3.226
      14  0.3334    -0.927     0.046     2.119    -3.416
      15  0.3590    -0.872    -0.040     2.654    -2.887
      16  0.3847    -0.792    -0.104     3.079    -2.590
      17  0.4103    -0.718    -0.174     3.110    -2.484
      18  0.4359    -0.627    -0.220     3.837    -1.117
      19  0.4616    -0.526    -0.235     4.020    -0.162
      20  0.4872    -0.423    -0.242     3.890    -0.747
      21  0.5129    -0.325    -0.271     3.864    -1.079
      22  0.5385    -0.226    -0.297     3.714    -1.456
      23  0.5642    -0.133    -0.340     3.763    -1.173
      24  0.5898    -0.031    -0.354     4.010    -0.440
      25  0.6154     0.070    -0.370     3.928    -0.560
      26  0.6411     0.172    -0.378     4.058    -0.216
      27  0.6667     0.274    -0.370     3.689     1.407
      28  0.6924     0.364    -0.323     3.700     1.072
      29  0.7180     0.463    -0.338     3.675    -1.904
      30  0.7436     0.552    -0.387     3.616    -0.976
      31  0.7693     0.655    -0.387     4.253     0.059
      32  0.7949     0.750    -0.417     2.434    -2.782
      33  0.8205     0.791    -0.510     2.003    -3.396
      34  0.8462     0.867    -0.578     3.274    -2.465
      35  0.8718     0.935    -0.653     1.737    -3.502
      36  0.8974     0.962    -0.752     0.942    -3.898
      37  0.9231     0.996    -0.849     1.620    -3.759
      38  0.9488     1.031    -0.945     0.670    -3.617
      39  0.9744     1.043    -1.046     1.215    -4.885
      40  1.0000     1.079    -1.142     1.387    -3.761
