# Supplementary material for: Fast exploration of an optimal path on the multidimensional free energy surface
Source: PLoS One. 2017 May 18;12(5):e0177740. doi: 10.1371/journal.pone.0177740 (PMC5436793; doi:10.1371/journal.pone.0177740)
Supplement: S1 File — (ZIP) [file pone.0177740.s001.zip › supporting information/results/Fig01-02/cst_40/pathsummary.txt]

     1     4.826     0.003     0.719
     2     6.192     0.006     0.005
     3     7.001     0.009     0.005
     4     7.771     0.012     0.006
     5     7.757     0.015     0.006
     6     8.364     0.018     0.006
     7     8.373     0.021     0.006
     8     8.672     0.024     0.006
     9     9.154     0.027     0.006
    10     9.509     0.030     0.006
    11     9.326     0.033     0.006
    12     9.085     0.036     0.006
    13     9.211     0.039     0.006
    14     9.642     0.042     0.006
    15     9.246     0.045     0.006
    16     9.265     0.048     0.006
    17     9.142     0.051     0.006
    18     9.195     0.054     0.006
    19     9.152     0.057     0.006
    20     8.968     0.060     0.006
    21     8.884     0.063     0.006
    22     8.939     0.066     0.006
    23     8.331     0.069     0.006
    24     8.377     0.072     0.006
    25     7.670     0.075     0.006
    26     7.845     0.078     0.006
    27     7.639     0.081     0.006
    28     7.378     0.084     0.006
    29     7.258     0.087     0.006
    30     6.892     0.090     0.005
    31     6.653     0.093     0.005
    32     6.558     0.096     0.005
    33     6.271     0.099     0.005
    34     6.458     0.102     0.005
    35     5.885     0.105     0.005
    36     5.757     0.108     0.005
    37     5.606     0.111     0.005
    38     5.321     0.114     0.005
    39     5.298     0.117     0.005
    40     5.021     0.120     0.005
    41     4.932     0.123     0.005
    42     4.610     0.126     0.004
    43     4.673     0.129     0.004
    44     4.386     0.132     0.004
    45     4.182     0.135     0.004
    46     4.138     0.138     0.004
    47     4.337     0.141     0.004
    48     4.230     0.144     0.004
    49     4.206     0.147     0.004
    50     4.444     0.150     0.004
    51     4.337     0.153     0.004
    52     4.402     0.156     0.004
    53     4.308     0.159     0.004
    54     3.918     0.162     0.004
    55     4.208     0.165     0.004
    56     4.204     0.168     0.004
    57     4.073     0.171     0.004
    58     4.059     0.174     0.004
    59     4.060     0.177     0.004
    60     4.218     0.180     0.004
    61     4.021     0.183     0.004
    62     4.083     0.186     0.004
    63     4.263     0.189     0.005
    64     4.155     0.192     0.005
    65     4.060     0.195     0.005
    66     4.124     0.198     0.005
    67     3.894     0.201     0.005
    68     3.918     0.204     0.005
    69     3.974     0.207     0.005
    70     3.906     0.210     0.005
    71     4.166     0.213     0.005
    72     4.389     0.216     0.005
    73     4.278     0.219     0.005
    74     4.154     0.222     0.005
    75     3.985     0.225     0.005
    76     4.236     0.228     0.005
    77     4.067     0.231     0.005
    78     4.174     0.234     0.005
    79     4.245     0.237     0.005
    80     4.326     0.240     0.005
    81     4.011     0.243     0.005
    82     3.951     0.246     0.005
    83     3.872     0.249     0.005
    84     3.879     0.252     0.005
    85     4.006     0.255     0.005
    86     4.194     0.258     0.005
    87     4.143     0.261     0.005
    88     4.035     0.264     0.005
    89     3.899     0.267     0.005
    90     3.945     0.270     0.005
    91     3.997     0.273     0.005
    92     3.817     0.276     0.005
    93     3.643     0.279     0.005
    94     3.625     0.282     0.005
    95     3.768     0.285     0.005
    96     3.542     0.288     0.005
    97     3.315     0.291     0.004
    98     3.209     0.294     0.004
    99     3.299     0.297     0.004
   100     3.219     0.300     0.004
   101     3.453     0.303     0.005
   102     3.614     0.306     0.005
   103     3.431     0.309     0.005
   104     3.240     0.312     0.005
   105     3.083     0.315     0.005
   106     3.032     0.318     0.004
   107     3.089     0.321     0.004
   108     3.176     0.324     0.005
   109     3.327     0.327     0.005
   110     3.146     0.330     0.006
   111     2.767     0.333     0.006
   112     2.799     0.336     0.006
   113     2.776     0.339     0.005
   114     2.766     0.342     0.005
   115     2.850     0.345     0.006
   116     2.801     0.348     0.007
   117     2.552     0.351     0.006
   118     2.488     0.354     0.006
   119     2.512     0.357     0.005
   120     2.444     0.360     0.004
   121     2.412     0.363     0.004
   122     2.305     0.366     0.004
   123     2.264     0.369     0.004
   124     2.246     0.372     0.004
   125     2.085     0.375     0.004
   126     2.033     0.378     0.004
   127     1.971     0.381     0.004
   128     2.062     0.384     0.004
   129     2.003     0.387     0.004
   130     2.014     0.390     0.005
   131     1.898     0.393     0.005
   132     1.717     0.396     0.005
   133     1.621     0.399     0.004
   134     1.657     0.402     0.003
   135     1.632     0.405     0.003
   136     1.596     0.408     0.003
   137     1.578     0.411     0.003
   138     1.637     0.414     0.003
   139     1.547     0.417     0.003
   140     1.468     0.420     0.003
   141     1.418     0.423     0.003
   142     1.506     0.426     0.003
   143     1.396     0.429     0.003
   144     1.311     0.432     0.003
   145     1.305     0.435     0.002
   146     1.304     0.438     0.003
   147     1.199     0.441     0.002
   148     1.203     0.444     0.003
   149     1.320     0.447     0.003
   150     1.274     0.450     0.003
   151     1.319     0.453     0.003
   152     1.368     0.456     0.003
   153     1.279     0.459     0.003
   154     1.233     0.462     0.003
   155     1.193     0.465     0.003
   156     1.210     0.468     0.002
   157     1.109     0.471     0.002
   158     1.157     0.474     0.002
   159     1.108     0.477     0.002
   160     1.173     0.480     0.002
   161     1.229     0.483     0.002
   162     1.180     0.486     0.002
   163     1.081     0.489     0.002
   164     0.958     0.492     0.002
   165     0.958     0.495     0.002
   166     0.885     0.498     0.003
   167     0.835     0.501     0.003
   168     0.830     0.504     0.003
   169     0.880     0.507     0.003
   170     0.933     0.510     0.003
   171     1.058     0.513     0.003
   172     1.088     0.516     0.003
   173     0.960     0.519     0.004
   174     0.848     0.522     0.005
   175     0.718     0.525     0.004
   176     0.598     0.528     0.002
   177     0.658     0.531     0.002
   178     0.674     0.534     0.002
   179     0.657     0.537     0.002
   180     0.657     0.540     0.002
   181     0.602     0.543     0.002
   182     0.566     0.546     0.002
   183     0.614     0.549     0.002
   184     0.619     0.552     0.002
   185     0.570     0.555     0.002
   186     0.573     0.558     0.004
   187     0.618     0.561     0.008
   188     0.595     0.564     0.013
   189     0.420     0.567     0.013
   190     0.390     0.570     0.007
   191     0.403     0.573     0.002
   192     0.354     0.576     0.001
   193     0.360     0.579     0.001
   194     0.390     0.582     0.001
   195     0.346     0.585     0.001
   196     0.329     0.588     0.001
   197     0.312     0.591     0.001
   198     0.346     0.594     0.002
   199     0.301     0.597     0.002
   200     0.289     0.600     0.002
   201     0.266     0.603     0.001
   202     0.294     0.606     0.001
   203     0.305     0.609     0.001
   204     0.384     0.612     0.001
   205     0.343     0.615     0.001
   206     0.321     0.618     0.001
   207     0.334     0.621     0.001
   208     0.318     0.624     0.001
   209     0.309     0.627     0.001
   210     0.422     0.630     0.001
   211     0.391     0.633     0.001
   212     0.373     0.636     0.001
   213     0.357     0.639     0.001
   214     0.414     0.642     0.002
   215     0.372     0.645     0.002
   216     0.366     0.648     0.002
   217     0.331     0.651     0.002
   218     0.352     0.654     0.002
   219     0.326     0.657     0.002
   220     0.325     0.660     0.002
