# Supplementary material for: Fast exploration of an optimal path on the multidimensional free energy surface
Source: PLoS One. 2017 May 18;12(5):e0177740. doi: 10.1371/journal.pone.0177740 (PMC5436793; doi:10.1371/journal.pone.0177740)
Supplement: S1 File — (ZIP) [file pone.0177740.s001.zip › supporting information/results/Fig01-02/smd_40/allfree_path_0.txt]

       1     0.0000     2.4672     0.0000    -0.6903     0.0149     0.0149     0.0000     0.0000     0.0000
       2     0.0258     2.4781     0.0877    -0.6875     0.0312     0.0346     0.1015     0.0801     0.0905
       3     0.0513     2.4867     0.2004    -0.6763     0.0236     0.0418     0.3064     0.2734     0.3021
       4     0.0770     2.4962     0.2614    -0.6711     0.0226     0.0475     0.5759     0.5430     0.5686
       5     0.1026     2.4910     0.3386    -0.6614     0.0234     0.0530     0.9189     0.8846     0.9169
       6     0.1283     1.9823     0.3675    -0.6524     0.0278     0.0598     1.2972     1.2635     1.2934
       7     0.1540     1.4571     0.4045    -0.6458     0.0235     0.0642     1.7026     1.6695     1.7044
       8     0.1795     0.9057     0.3857    -0.6377     0.0242     0.0687     2.0974     2.0643     2.0984
       9     0.2052     0.8170     0.3781    -0.6304     0.0330     0.0762     2.4879     2.4550     2.4837
      10     0.2308     0.4301     0.4124    -0.6247     0.0230     0.0796     2.8966     2.8646     2.9018
      11     0.2564     0.4079     0.3560    -0.6218     0.0266     0.0839     3.2534     3.2193     3.2607
      12     0.2821     0.3856     0.2705    -0.6191     0.0245     0.0874     3.5289     3.4988     3.5339
      13     0.3078     0.3613     0.2112    -0.6257     0.0294     0.0922     3.7377     3.7037     3.7385
      14     0.3334     0.3368     0.1922    -0.6264     0.0277     0.0963     3.9275     3.8934     3.9301
      15     0.3590     0.3100     0.1581    -0.6308     0.0273     0.1001     4.0788     4.0458     4.0837
      16     0.3846     0.2828     0.1049    -0.6332     0.0301     0.1045     4.1870     4.1533     4.1862
      17     0.4103     0.2578     0.1066    -0.6355     0.0297     0.1086     4.2917     4.2581     4.2905
      18     0.4360     0.2312     0.1215    -0.6373     0.0240     0.1112     4.4140     4.3796     4.4102
      19     0.4616     0.2073     0.1610    -0.6366     0.0279     0.1147     4.5745     4.5423     4.5718
      20     0.4872     0.1800     0.1968    -0.6431     0.0230     0.1170     4.7689     4.7331     4.7621
      21     0.5129     0.1583     0.2749    -0.6344     0.0226     0.1191     5.0532     5.0160     5.0457
      22     0.5385     0.1398     0.3545    -0.6337     0.0231     0.1213     5.4037     5.3685     5.4009
      23     0.5642     0.1244     0.3920    -0.6287     0.0224     0.1234     5.8002     5.7624     5.7978
      24     0.5898     0.1054     0.4152    -0.6205     0.0194     0.1249     6.2225     6.1864     6.2212
      25     0.6154     0.1056     0.4254    -0.6075     0.0233     0.1271     6.6576     6.6209     6.6596
      26     0.6410     0.0874     0.3983    -0.6039     0.0194     0.1285     7.0552     7.0185     7.0615
      27     0.6667     0.0849     0.3230    -0.5977     0.0198     0.1301     7.3827     7.3454     7.3907
      28     0.6923     0.0762     0.2172    -0.5888     0.0226     0.1320     7.6018     7.5640     7.6168
      29     0.7180     0.0685     0.0407    -0.5890     0.0229     0.1340     7.6422     7.6063     7.6573
      30     0.7436     0.0649    -0.1417    -0.5765     0.0173     0.1351     7.5150     7.4792     7.5281
      31     0.7693     0.0646    -0.3073    -0.5725     0.0193     0.1364     7.2081     7.1710     7.2249
      32     0.7949     0.0758    -0.5057    -0.5657     0.0188     0.1377     6.7107     6.6735     6.7260
      33     0.8206     0.0651    -0.6868    -0.5712     0.0218     0.1394     6.0263     5.9906     6.0336
      34     0.8462     0.0628    -0.7791    -0.5826     0.0199     0.1408     5.2383     5.2017     5.2431
      35     0.8718     0.0667    -0.8381    -0.5814     0.0277     0.1435     4.4082     4.3716     4.4062
      36     0.8975     0.0651    -0.8190    -0.5918     0.0188     0.1448     3.5868     3.5499     3.5767
      37     0.9232     0.0511    -0.6996    -0.5967     0.0230     0.1466     2.8896     2.8528     2.8722
      38     0.9488     0.0467    -0.5076    -0.6097     0.0171     0.1476     2.3626     2.3196     2.3516
      39     0.9744     0.0574    -0.3608    -0.6206     0.0290     0.1504     2.0027     1.9767     1.9799
      40     1.0000     0.0640    -0.1254    -0.6259     0.0103     0.1507     1.8495     1.8570     1.8492
