# Supplementary material for: Fast exploration of an optimal path on the multidimensional free energy surface
Source: PLoS One. 2017 May 18;12(5):e0177740. doi: 10.1371/journal.pone.0177740 (PMC5436793; doi:10.1371/journal.pone.0177740)
Supplement: S1 File — (ZIP) [file pone.0177740.s001.zip › supporting information/results/Fig01-02/smd_40/path_40.txt]

     1   -1.2974    1.2994
     2   -1.3414    1.2038
     3   -1.3267    1.1006
     4   -1.3150    0.9957
     5   -1.2991    0.8906
     6   -1.2879    0.7856
     7   -1.2681    0.6820
     8   -1.2402    0.5801
     9   -1.2183    0.4768
    10   -1.1843    0.3764
    11   -1.1652    0.2722
    12   -1.1385    0.1701
    13   -1.1256    0.0653
    14   -1.1104   -0.0391
    15   -1.0844   -0.1419
    16   -1.0586   -0.2446
    17   -1.0291   -0.3460
    18   -0.9874   -0.4429
    19   -0.9365   -0.5356
    20   -0.8856   -0.6280
    21   -0.8159   -0.7072
    22   -0.7334   -0.7739
    23   -0.6506   -0.8394
    24   -0.5607   -0.8947
    25   -0.4644   -0.9382
    26   -0.3676   -0.9812
    27   -0.2716   -1.0251
    28   -0.1736   -1.0649
    29   -0.0720   -1.0951
    30    0.0321   -1.1125
    31    0.1358   -1.1314
    32    0.2409   -1.1438
    33    0.3468   -1.1508
    34    0.4514   -1.1643
    35    0.5567   -1.1722
    36    0.6619   -1.1825
    37    0.7675   -1.1903
    38    0.8733   -1.1860
    39    0.9782   -1.1749
    40    1.0786   -1.1425
