# Supplementary material for: Fast exploration of an optimal path on the multidimensional free energy surface
Source: PLoS One. 2017 May 18;12(5):e0177740. doi: 10.1371/journal.pone.0177740 (PMC5436793; doi:10.1371/journal.pone.0177740)
Supplement: S1 File — (ZIP) [file pone.0177740.s001.zip › supporting information/results/Fig01-02/smd_40/pathsummary.txt]

     2     0.067     0.009     0.000     0.102     3.305
     2     0.067     0.009     0.000     0.102     3.305
     3     0.441     0.012     0.000     0.102     3.204
     4     1.218     0.015     0.000     0.102     3.105
     5     2.446     0.018     0.000     0.102     3.012
     6     4.317     0.021     0.000     0.102     2.926
     7     6.139     0.024     0.000     0.102     2.850
     8     6.880     0.027     0.000     0.102     2.782
     9     6.969     0.030     0.000     0.102     2.701
    10     6.669     0.033     0.000     0.102     2.626
    11     6.351     0.036     0.000     0.102     2.547
    12     5.205     0.039     0.000     0.102     2.465
    13     4.819     0.042     0.000     0.102     2.378
    14     4.840     0.045     0.000     0.102     2.297
    15     4.891     0.048     0.000     0.102     2.229
    16     4.270     0.051     0.000     0.102     2.153
    17     4.531     0.054     0.000     0.102     2.073
    18     5.031     0.057     0.000     0.102     2.003
    19     4.671     0.060     0.000     0.102     1.939
    20     4.669     0.063     0.000     0.102     1.863
    21     4.679     0.066     0.000     0.102     1.794
    22     4.316     0.069     0.000     0.102     1.714
    23     3.804     0.072     0.000     0.102     1.626
    24     3.380     0.075     0.000     0.102     1.537
    25     2.806     0.078     0.000     0.102     1.443
    26     2.246     0.081     0.000     0.102     1.344
    27     2.019     0.084     0.000     0.102     1.248
    28     1.645     0.087     0.000     0.102     1.149
    29     1.340     0.090     0.000     0.102     1.049
    30     1.311     0.093     0.000     0.102     0.949
    31     1.054     0.096     0.000     0.102     0.848
    32     1.027     0.099     0.000     0.102     0.748
    33     0.758     0.102     0.000     0.102     0.647
    34     0.607     0.105     0.000     0.102     0.546
    35     0.616     0.108     0.000     0.102     0.445
    36     0.558     0.111     0.000     0.102     0.344
    37     0.427     0.114     0.000     0.102     0.243
    38     0.358     0.117     0.000     0.102     0.142
    39     0.279     0.120     0.000     0.102     0.042
    40     0.334     0.123     0.000     0.102     0.000
