# Supplementary material for: Fast exploration of an optimal path on the multidimensional free energy surface
Source: PLoS One. 2017 May 18;12(5):e0177740. doi: 10.1371/journal.pone.0177740 (PMC5436793; doi:10.1371/journal.pone.0177740)
Supplement: S1 File — (ZIP) [file pone.0177740.s001.zip › supporting information/results/Fig01-02/surfacedata.txt]

     2
     1    40    -3.142     3.142
     2    40    -3.142     3.142
  -10.7875   10.7882   -3.1420   -3.1420
  -13.5327   13.5333   -2.9809   -3.1420
  -14.6325   14.6332   -2.8197   -3.1420
  -13.1182   13.1188   -2.6586   -3.1420
  -13.7537   13.7544   -2.4975   -3.1420
  -13.3801   13.3807   -2.3364   -3.1420
  -12.3671   12.3677   -2.1752   -3.1420
  -11.5670   11.5677   -2.0141   -3.1420
  -10.8452   10.8459   -1.8530   -3.1420
  -10.2530   10.2537   -1.6918   -3.1420
   -9.8293    9.8299   -1.5307   -3.1420
   -9.3617    9.3623   -1.3696   -3.1420
   -8.5464    8.5471   -1.2085   -3.1420
   -7.1054    7.1061   -1.0473   -3.1420
   -4.9849    4.9855   -0.8862   -3.1420
   -2.7264    2.7270   -0.7251   -3.1420
   -1.0364    1.0370   -0.5639   -3.1420
   -0.2195    0.2201   -0.4028   -3.1420
   -0.0188    0.0195   -0.2417   -3.1420
    0.0000    0.0006   -0.0806   -3.1420
   -0.0014    0.0021    0.0806   -3.1420
   -0.0389    0.0395    0.2417   -3.1420
   -0.2983    0.2990    0.4028   -3.1420
   -1.0893    1.0899    0.5639   -3.1420
   -2.4038    2.4044    0.7251   -3.1420
   -3.7033    3.7039    0.8862   -3.1420
   -4.3651    4.3657    1.0473   -3.1420
   -4.2503    4.2509    1.2085   -3.1420
   -3.7291    3.7298    1.3696   -3.1420
   -3.2483    3.2489    1.5307   -3.1420
   -3.0274    3.0280    1.6918   -3.1420
   -3.1045    3.1052    1.8530   -3.1420
   -3.4201    3.4207    2.0141   -3.1420
   -3.8501    3.8507    2.1752   -3.1420
   -4.5169    4.5176    2.3364   -3.1420
   -5.1217    5.1224    2.4975   -3.1420
   -5.1675    5.1681    2.6586   -3.1420
   -7.4840    7.4846    2.8197   -3.1420
   -8.2408    8.2414    2.9809   -3.1420
   -7.6190    7.6196    3.1420   -3.1420
  -12.4127   12.4134   -3.1420   -2.9809
  -15.4812   15.4819   -2.9809   -2.9809
  -16.2520   16.2526   -2.8197   -2.9809
  -14.7388   14.7394   -2.6586   -2.9809
  -15.3818   15.3824   -2.4975   -2.9809
  -14.8892   14.8899   -2.3364   -2.9809
  -13.8557   13.8564   -2.1752   -2.9809
  -13.0174   13.0180   -2.0141   -2.9809
  -12.2252   12.2259   -1.8530   -2.9809
  -11.5740   11.5747   -1.6918   -2.9809
  -11.0712   11.0718   -1.5307   -2.9809
  -10.4640   10.4647   -1.3696   -2.9809
   -9.4568    9.4575   -1.2085   -2.9809
   -7.7478    7.7485   -1.0473   -2.9809
   -5.3214    5.3220   -0.8862   -2.9809
   -2.8306    2.8313   -0.7251   -2.9809
   -1.0344    1.0350   -0.5639   -2.9809
   -0.2067    0.2073   -0.4028   -2.9809
   -0.0165    0.0172   -0.2417   -2.9809
   -0.0004    0.0011   -0.0806   -2.9809
   -0.0137    0.0144    0.0806   -2.9809
   -0.1568    0.1574    0.2417   -2.9809
   -0.7819    0.7825    0.4028   -2.9809
   -2.1886    2.1892    0.5639   -2.9809
   -4.1265    4.1272    0.7251   -2.9809
   -5.7840    5.7847    0.8862   -2.9809
   -6.4568    6.4574    1.0473   -2.9809
   -6.1498    6.1505    1.2085   -2.9809
   -5.4022    5.4028    1.3696   -2.9809
   -4.7489    4.7496    1.5307   -2.9809
   -4.4257    4.4263    1.6918   -2.9809
   -4.4807    4.4814    1.8530   -2.9809
   -4.8254    4.8261    2.0141   -2.9809
   -5.2834    5.2840    2.1752   -2.9809
   -5.9902    5.9909    2.3364   -2.9809
   -6.6102    6.6109    2.4975   -2.9809
   -6.5577    6.5584    2.6586   -2.9809
   -8.9001    8.9008    2.8197   -2.9809
   -9.8872    9.8879    2.9809   -2.9809
   -9.1132    9.1138    3.1420   -2.9809
  -12.2296   12.2302   -3.1420   -2.8197
  -15.1032   15.1038   -2.9809   -2.8197
  -14.7546   14.7552   -2.8197   -2.8197
  -14.0954   14.0960   -2.6586   -2.8197
  -14.6919   14.6925   -2.4975   -2.8197
  -14.0383   14.0389   -2.3364   -2.8197
  -13.1028   13.1034   -2.1752   -2.8197
  -12.2926   12.2932   -2.0141   -2.8197
  -11.4811   11.4818   -1.8530   -2.8197
  -10.8261   10.8268   -1.6918   -2.8197
  -10.2689   10.2695   -1.5307   -2.8197
   -9.5651    9.5658   -1.3696   -2.8197
   -8.4475    8.4481   -1.2085   -2.8197
   -6.6650    6.6656   -1.0473   -2.8197
   -4.3328    4.3334   -0.8862   -2.8197
   -2.0966    2.0972   -0.7251   -2.8197
   -0.6482    0.6488   -0.5639   -2.8197
   -0.0989    0.0995   -0.4028   -2.8197
   -0.0056    0.0062   -0.2417   -2.8197
   -0.0052    0.0058   -0.0806   -2.8197
   -0.0680    0.0687    0.0806   -2.8197
   -0.4380    0.4386    0.2417   -2.8197
   -1.5227    1.5233    0.4028   -2.8197
   -3.4082    3.4088    0.5639   -2.8197
   -5.5777    5.5784    0.7251   -2.8197
   -7.1450    7.1457    0.8862   -2.8197
   -7.5449    7.5456    1.0473   -2.8197
   -7.0051    7.0058    1.2085   -2.8197
   -6.1505    6.1511    1.3696   -2.8197
   -5.4393    5.4399    1.5307   -2.8197
   -5.0506    5.0512    1.6918   -2.8197
   -5.0465    5.0472    1.8530   -2.8197
   -5.3379    5.3386    2.0141   -2.8197
   -5.7128    5.7134    2.1752   -2.8197
   -6.2459    6.2466    2.3364   -2.8197
   -6.7991    6.7998    2.4975   -2.8197
   -6.6888    6.6895    2.6586   -2.8197
   -8.1250    8.1256    2.8197   -2.8197
   -9.8597    9.8603    2.9809   -2.8197
   -9.2743    9.2750    3.1420   -2.8197
   -9.7814    9.7820   -3.1420   -2.6586
  -12.3935   12.3942   -2.9809   -2.6586
  -13.0075   13.0081   -2.8197   -2.6586
  -11.9008   11.9015   -2.6586   -2.6586
  -12.3318   12.3324   -2.4975   -2.6586
  -11.8941   11.8948   -2.3364   -2.6586
  -11.0411   11.0417   -2.1752   -2.6586
  -10.2697   10.2704   -2.0141   -2.6586
   -9.5245    9.5251   -1.8530   -2.6586
   -8.8746    8.8752   -1.6918   -2.6586
   -8.2600    8.2607   -1.5307   -2.6586
   -7.4914    7.4921   -1.3696   -2.6586
   -6.3021    6.3027   -1.2085   -2.6586
   -4.6006    4.6012   -1.0473   -2.6586
   -2.7037    2.7044   -0.8862   -2.6586
   -1.1452    1.1459   -0.7251   -2.6586
   -0.2918    0.2925   -0.5639   -2.6586
   -0.0326    0.0332   -0.4028   -2.6586
   -0.0054    0.0061   -0.2417   -2.6586
   -0.0346    0.0352   -0.0806   -2.6586
   -0.2294    0.2301    0.0806   -2.6586
   -0.9485    0.9491    0.2417   -2.6586
   -2.4946    2.4952    0.4028   -2.6586
   -4.6381    4.6388    0.5639   -2.6586
   -6.5863    6.5869    0.7251   -2.6586
   -7.6029    7.6036    0.8862   -2.6586
   -7.5820    7.5826    1.0473   -2.6586
   -6.9487    6.9493    1.2085   -2.6586
   -6.1486    6.1492    1.3696   -2.6586
   -5.4488    5.4495    1.5307   -2.6586
   -5.0159    5.0165    1.6918   -2.6586
   -4.9276    4.9282    1.8530   -2.6586
   -5.0975    5.0982    2.0141   -2.6586
   -5.3413    5.3419    2.1752   -2.6586
   -5.6969    5.6975    2.3364   -2.6586
   -5.9863    5.9869    2.4975   -2.6586
   -5.7913    5.7920    2.6586   -2.6586
   -7.3776    7.3782    2.8197   -2.6586
   -8.1376    8.1383    2.9809   -2.6586
   -7.3619    7.3626    3.1420   -2.6586
   -9.8580    9.8586   -3.1420   -2.4975
  -12.5641   12.5647   -2.9809   -2.4975
  -13.1827   13.1834   -2.8197   -2.4975
  -12.2110   12.2117   -2.6586   -2.4975
  -12.6297   12.6304   -2.4975   -2.4975
  -12.1287   12.1293   -2.3364   -2.4975
  -11.2177   11.2183   -2.1752   -2.4975
  -10.3535   10.3542   -2.0141   -2.4975
   -9.5087    9.5093   -1.8530   -2.4975
   -8.7656    8.7663   -1.6918   -2.4975
   -8.0729    8.0736   -1.5307   -2.4975
   -7.2272    7.2278   -1.3696   -2.4975
   -5.9483    5.9490   -1.2085   -2.4975
   -4.1871    4.1877   -1.0473   -2.4975
   -2.3173    2.3180   -0.8862   -2.4975
   -0.8977    0.8983   -0.7251   -2.4975
   -0.2049    0.2055   -0.5639   -2.4975
   -0.0314    0.0320   -0.4028   -2.4975
   -0.0364    0.0371   -0.2417   -2.4975
   -0.1508    0.1514   -0.0806   -2.4975
   -0.5979    0.5985    0.0806   -2.4975
   -1.7349    1.7356    0.2417   -2.4975
   -3.6459    3.6466    0.4028   -2.4975
   -5.8582    5.8589    0.5639   -2.4975
   -7.5674    7.5681    0.7251   -2.4975
   -8.2930    8.2936    0.8862   -2.4975
   -8.1476    8.1482    1.0473   -2.4975
   -7.4976    7.4982    1.2085   -2.4975
   -6.6508    6.6514    1.3696   -2.4975
   -5.8455    5.8462    1.5307   -2.4975
   -5.3048    5.3054    1.6918   -2.4975
   -5.1438    5.1445    1.8530   -2.4975
   -5.2641    5.2648    2.0141   -2.4975
   -5.4803    5.4809    2.1752   -2.4975
   -5.7985    5.7991    2.3364   -2.4975
   -6.0377    6.0383    2.4975   -2.4975
   -5.8284    5.8291    2.6586   -2.4975
   -7.3461    7.3468    2.8197   -2.4975
   -8.1478    8.1485    2.9809   -2.4975
   -7.3512    7.3519    3.1420   -2.4975
   -9.0943    9.0949   -3.1420   -2.3364
  -11.6678   11.6685   -2.9809   -2.3364
  -12.1739   12.1745   -2.8197   -2.3364
  -11.3786   11.3792   -2.6586   -2.3364
  -11.7516   11.7522   -2.4975   -2.3364
  -11.2600   11.2607   -2.3364   -2.3364
  -10.4015   10.4022   -2.1752   -2.3364
   -9.5607    9.5614   -2.0141   -2.3364
   -8.7110    8.7116   -1.8530   -2.3364
   -7.9517    7.9524   -1.6918   -2.3364
   -7.2451    7.2457   -1.5307   -2.3364
   -6.4126    6.4132   -1.3696   -2.3364
   -5.2154    5.2161   -1.2085   -2.3364
   -3.6231    3.6238   -1.0473   -2.3364
   -1.9813    1.9819   -0.8862   -2.3364
   -0.7917    0.7923   -0.7251   -2.3364
   -0.2384    0.2391   -0.5639   -2.3364
   -0.1153    0.1159   -0.4028   -2.3364
   -0.1859    0.1866   -0.2417   -2.3364
   -0.4848    0.4854   -0.0806   -2.3364
   -1.2704    1.2710    0.0806   -2.3364
   -2.7667    2.7673    0.2417   -2.3364
   -4.8391    4.8397    0.4028   -2.3364
   -6.9054    6.9061    0.5639   -2.3364
   -8.3263    8.3269    0.7251   -2.3364
   -8.8710    8.8716    0.8862   -2.3364
   -8.6978    8.6984    1.0473   -2.3364
   -8.0412    8.0418    1.2085   -2.3364
   -7.1240    7.1247    1.3696   -2.3364
   -6.2157    6.2164    1.5307   -2.3364
   -5.5769    5.5775    1.6918   -2.3364
   -5.3213    5.3220    1.8530   -2.3364
   -5.3623    5.3629    2.0141   -2.3364
   -5.5219    5.5226    2.1752   -2.3364
   -5.7722    5.7728    2.3364   -2.3364
   -5.9486    5.9493    2.4975   -2.3364
   -5.6929    5.6935    2.6586   -2.3364
   -6.9302    6.9308    2.8197   -2.3364
   -7.6601    7.6607    2.9809   -2.3364
   -6.8356    6.8362    3.1420   -2.3364
   -8.3846    8.3852   -3.1420   -2.1752
  -10.8530   10.8536   -2.9809   -2.1752
  -11.4699   11.4706   -2.8197   -2.1752
  -10.7243   10.7249   -2.6586   -2.1752
  -11.0706   11.0713   -2.4975   -2.1752
  -10.6320   10.6327   -2.3364   -2.1752
   -9.8184    9.8191   -2.1752   -2.1752
   -8.9982    8.9988   -2.0141   -2.1752
   -8.1626    8.1633   -1.8530   -2.1752
   -7.4026    7.4032   -1.6918   -2.1752
   -6.7085    6.7092   -1.5307   -2.1752
   -5.9305    5.9311   -1.3696   -2.1752
   -4.8638    4.8645   -1.2085   -2.1752
   -3.4797    3.4804   -1.0473   -2.1752
   -2.0729    2.0735   -0.8862   -2.1752
   -1.0387    1.0394   -0.7251   -2.1752
   -0.5384    0.5390   -0.5639   -2.1752
   -0.4456    0.4463   -0.4028   -2.1752
   -0.6301    0.6308   -0.2417   -2.1752
   -1.1712    1.1719   -0.0806   -2.1752
   -2.2582    2.2589    0.0806   -2.1752
   -3.9469    3.9475    0.2417   -2.1752
   -5.9679    5.9685    0.4028   -2.1752
   -7.7750    7.7756    0.5639   -2.1752
   -8.9541    8.9547    0.7251   -2.1752
   -9.4292    9.4298    0.8862   -2.1752
   -9.2820    9.2826    1.0473   -2.1752
   -8.6258    8.6264    1.2085   -2.1752
   -7.6338    7.6345    1.3696   -2.1752
   -6.6228    6.6234    1.5307   -2.1752
   -5.8967    5.8974    1.6918   -2.1752
   -5.5447    5.5454    1.8530   -2.1752
   -5.4974    5.4981    2.0141   -2.1752
   -5.5815    5.5821    2.1752   -2.1752
   -5.7569    5.7575    2.3364   -2.1752
   -5.8681    5.8687    2.4975   -2.1752
   -5.5841    5.5847    2.6586   -2.1752
   -6.7073    6.7080    2.8197   -2.1752
   -7.2270    7.2276    2.9809   -2.1752
   -6.3304    6.3311    3.1420   -2.1752
   -8.1280    8.1287   -3.1420   -2.0141
  -10.5550   10.5556   -2.9809   -2.0141
  -11.1817   11.1823   -2.8197   -2.0141
  -10.4981   10.4987   -2.6586   -2.0141
  -10.8469   10.8475   -2.4975   -2.0141
  -10.4063   10.4069   -2.3364   -2.0141
   -9.5843    9.5849   -2.1752   -2.0141
   -8.7613    8.7620   -2.0141   -2.0141
   -7.9417    7.9423   -1.8530   -2.0141
   -7.2010    7.2016   -1.6918   -2.0141
   -6.5558    6.5565   -1.5307   -2.0141
   -5.8721    5.8727   -1.3696   -2.0141
   -4.9752    4.9758   -1.2085   -2.0141
   -3.8238    3.8244   -1.0473   -2.0141
   -2.6378    2.6384   -0.8862   -2.0141
   -1.7303    1.7310   -0.7251   -2.0141
   -1.2709    1.2716   -0.5639   -2.0141
   -1.2148    1.2154   -0.4028   -2.0141
   -1.5150    1.5157   -0.2417   -2.0141
   -2.2393    2.2399   -0.0806   -2.0141
   -3.4670    3.4676    0.0806   -2.0141
   -5.1429    5.1436    0.2417   -2.0141
   -6.9595    6.9601    0.4028   -2.0141
   -8.5100    8.5107    0.5639   -2.0141
   -9.5542    9.5548    0.7251   -2.0141
  -10.0385   10.0391    0.8862   -2.0141
   -9.9451    9.9457    1.0473   -2.0141
   -9.2979    9.2985    1.2085   -2.0141
   -8.2536    8.2543    1.3696   -2.0141
   -7.1443    7.1449    1.5307   -2.0141
   -6.3135    6.3141    1.6918   -2.0141
   -5.8661    5.8668    1.8530   -2.0141
   -5.7202    5.7209    2.0141   -2.0141
   -5.7152    5.7158    2.1752   -2.0141
   -5.8148    5.8154    2.3364   -2.0141
   -5.8617    5.8623    2.4975   -2.0141
   -5.5588    5.5594    2.6586   -2.0141
   -6.6141    6.6147    2.8197   -2.0141
   -7.0764    7.0770    2.9809   -2.0141
   -6.1459    6.1466    3.1420   -2.0141
   -7.9572    7.9579   -3.1420   -1.8530
  -10.3247   10.3253   -2.9809   -1.8530
  -10.9198   10.9204   -2.8197   -1.8530
  -10.2587   10.2594   -2.6586   -1.8530
  -10.6171   10.6178   -2.4975   -1.8530
  -10.1882   10.1889   -2.3364   -1.8530
   -9.3773    9.3779   -2.1752   -1.8530
   -8.5749    8.5755   -2.0141   -1.8530
   -7.7995    7.8002   -1.8530   -1.8530
   -7.1355    7.1362   -1.6918   -1.8530
   -6.5836    6.5843   -1.5307   -1.8530
   -6.0366    6.0373   -1.3696   -1.8530
   -5.3614    5.3620   -1.2085   -1.8530
   -4.5026    4.5032   -1.0473   -1.8530
   -3.5982    3.5989   -0.8862   -1.8530
   -2.8682    2.8688   -0.7251   -1.8530
   -2.4759    2.4765   -0.5639   -1.8530
   -2.4472    2.4479   -0.4028   -1.8530
   -2.7894    2.7900   -0.2417   -1.8530
   -3.5475    3.5481   -0.0806   -1.8530
   -4.7308    4.7315    0.0806   -1.8530
   -6.2268    6.2274    0.2417   -1.8530
   -7.7783    7.7790    0.4028   -1.8530
   -9.1298    9.1304    0.5639   -1.8530
  -10.1178   10.1184    0.7251   -1.8530
  -10.6611   10.6617    0.8862   -1.8530
  -10.6664   10.6670    1.0473   -1.8530
  -10.0650   10.0656    1.2085   -1.8530
   -8.9911    8.9917    1.3696   -1.8530
   -7.7844    7.7850    1.5307   -1.8530
   -6.8122    6.8129    1.6918   -1.8530
   -6.2384    6.2390    1.8530   -1.8530
   -5.9816    5.9822    2.0141   -1.8530
   -5.8777    5.8783    2.1752   -1.8530
   -5.8896    5.8903    2.3364   -1.8530
   -5.8721    5.8728    2.4975   -1.8530
   -5.5462    5.5468    2.6586   -1.8530
   -6.5485    6.5492    2.8197   -1.8530
   -6.9782    6.9789    2.9809   -1.8530
   -6.0353    6.0359    3.1420   -1.8530
   -7.9043    7.9049   -3.1420   -1.6918
  -10.2391   10.2398   -2.9809   -1.6918
  -10.8245   10.8252   -2.8197   -1.6918
  -10.1506   10.1512   -2.6586   -1.6918
  -10.5166   10.5172   -2.4975   -1.6918
  -10.1084   10.1091   -2.3364   -1.6918
   -9.3177    9.3184   -2.1752   -1.6918
   -8.5500    8.5506   -2.0141   -1.6918
   -7.8301    7.8307   -1.8530   -1.6918
   -7.2599    7.2605   -1.6918   -1.6918
   -6.8229    6.8236   -1.5307   -1.6918
   -6.4313    6.4320   -1.3696   -1.6918
   -5.9844    5.9850   -1.2085   -1.6918
   -5.4202    5.4208   -1.0473   -1.6918
   -4.8161    4.8167   -0.8862   -1.6918
   -4.2874    4.2880   -0.7251   -1.6918
   -3.9673    3.9679   -0.5639   -1.6918
   -3.9264    3.9270   -0.4028   -1.6918
   -4.2123    4.2129   -0.2417   -1.6918
   -4.8688    4.8695   -0.0806   -1.6918
   -5.8713    5.8720    0.0806   -1.6918
   -7.1067    7.1073    0.2417   -1.6918
   -8.4095    8.4101    0.4028   -1.6918
   -9.6297    9.6303    0.5639   -1.6918
  -10.6115   10.6121    0.7251   -1.6918
  -11.2343   11.2349    0.8862   -1.6918
  -11.3598   11.3604    1.0473   -1.6918
  -10.8630   10.8637    1.2085   -1.6918
   -9.8139    9.8146    1.3696   -1.6918
   -8.5278    8.5285    1.5307   -1.6918
   -7.4008    7.4014    1.6918   -1.6918
   -6.6625    6.6632    1.8530   -1.6918
   -6.2739    6.2745    2.0141   -1.6918
   -6.0527    6.0533    2.1752   -1.6918
   -5.9761    5.9768    2.3364   -1.6918
   -5.9010    5.9016    2.4975   -1.6918
   -5.5391    5.5397    2.6586   -1.6918
   -6.5444    6.5451    2.8197   -1.6918
   -6.9667    6.9673    2.9809   -1.6918
   -6.0184    6.0191    3.1420   -1.6918
   -7.9525    7.9531   -3.1420   -1.5307
  -10.2853   10.2860   -2.9809   -1.5307
  -10.8409   10.8415   -2.8197   -1.5307
  -10.1348   10.1354   -2.6586   -1.5307
  -10.5004   10.5011   -2.4975   -1.5307
  -10.1199   10.1205   -2.3364   -1.5307
   -9.3530    9.3536   -2.1752   -1.5307
   -8.6235    8.6242   -2.0141   -1.5307
   -7.9727    7.9733   -1.8530   -1.5307
   -7.4879    7.4886   -1.6918   -1.5307
   -7.1841    7.1847   -1.5307   -1.5307
   -6.9723    6.9729   -1.3696   -1.5307
   -6.7539    6.7545   -1.2085   -1.5307
   -6.4548    6.4555   -1.0473   -1.5307
   -6.1005    6.1011   -0.8862   -1.5307
   -5.7431    5.7438   -0.7251   -1.5307
   -5.4700    5.4707   -0.5639   -1.5307
   -5.3788    5.3795   -0.4028   -1.5307
   -5.5426    5.5432   -0.2417   -1.5307
   -6.0094    6.0100   -0.0806   -1.5307
   -6.7477    6.7484    0.0806   -1.5307
   -7.7044    7.7051    0.2417   -1.5307
   -8.7996    8.8003    0.4028   -1.5307
   -9.9477    9.9483    0.5639   -1.5307
  -10.9787   10.9793    0.7251   -1.5307
  -11.7116   11.7123    0.8862   -1.5307
  -11.9739   11.9746    1.0473   -1.5307
  -11.6165   11.6172    1.2085   -1.5307
  -10.6388   10.6395    1.3696   -1.5307
   -9.2987    9.2993    1.5307   -1.5307
   -8.0281    8.0288    1.6918   -1.5307
   -7.1035    7.1042    1.8530   -1.5307
   -6.5539    6.5546    2.0141   -1.5307
   -6.2171    6.2177    2.1752   -1.5307
   -6.0565    6.0571    2.3364   -1.5307
   -5.9203    5.9209    2.4975   -1.5307
   -5.5274    5.5280    2.6586   -1.5307
   -6.5575    6.5582    2.8197   -1.5307
   -6.9989    6.9995    2.9809   -1.5307
   -6.0647    6.0653    3.1420   -1.5307
   -8.0055    8.0062   -3.1420   -1.3696
  -10.3422   10.3428   -2.9809   -1.3696
  -10.8583   10.8589   -2.8197   -1.3696
  -10.1137   10.1144   -2.6586   -1.3696
  -10.4792   10.4798   -2.4975   -1.3696
  -10.1291   10.1298   -2.3364   -1.3696
   -9.4038    9.4045   -2.1752   -1.3696
   -8.7246    8.7252   -2.0141   -1.3696
   -8.1524    8.1531   -1.8530   -1.3696
   -7.7620    7.7626   -1.6918   -1.3696
   -7.6093    7.6100   -1.5307   -1.3696
   -7.5877    7.5884   -1.3696   -1.3696
   -7.5758    7.5765   -1.2085   -1.3696
   -7.4954    7.4960   -1.0473   -1.3696
   -7.3174    7.3181   -0.8862   -1.3696
   -7.0559    7.0566   -0.7251   -1.3696
   -6.7900    6.7906   -0.5639   -1.3696
   -6.6126    6.6133   -0.4028   -1.3696
   -6.6021    6.6028   -0.2417   -1.3696
   -6.8131    6.8137   -0.0806   -1.3696
   -7.2560    7.2567    0.0806   -1.3696
   -7.9677    7.9683    0.2417   -1.3696
   -8.9310    8.9316    0.4028   -1.3696
  -10.0655   10.0661    0.5639   -1.3696
  -11.1702   11.1708    0.7251   -1.3696
  -12.0237   12.0244    0.8862   -1.3696
  -12.4124   12.4130    1.0473   -1.3696
  -12.1829   12.1836    1.2085   -1.3696
  -11.3059   11.3066    1.3696   -1.3696
   -9.9732    9.9738    1.5307   -1.3696
   -8.5866    8.5872    1.6918   -1.3696
   -7.4863    7.4869    1.8530   -1.3696
   -6.7830    6.7836    2.0141   -1.3696
   -6.3278    6.3284    2.1752   -1.3696
   -6.0795    6.0801    2.3364   -1.3696
   -5.8874    5.8880    2.4975   -1.3696
   -5.4751    5.4758    2.6586   -1.3696
   -6.5271    6.5277    2.8197   -1.3696
   -6.9965    6.9971    2.9809   -1.3696
   -6.0807    6.0814    3.1420   -1.3696
   -8.0009    8.0016   -3.1420   -1.2085
  -10.3476   10.3482   -2.9809   -1.2085
  -10.8543   10.8549   -2.8197   -1.2085
  -10.0724   10.0731   -2.6586   -1.2085
  -10.4126   10.4133   -2.4975   -1.2085
  -10.0649   10.0655   -2.3364   -1.2085
   -9.3807    9.3814   -2.1752   -1.2085
   -8.7686    8.7693   -2.0141   -1.2085
   -8.2964    8.2970   -1.8530   -1.2085
   -8.0431    8.0438   -1.6918   -1.2085
   -8.0453    8.0459   -1.5307   -1.2085
   -8.1950    8.1956   -1.3696   -1.2085
   -8.3687    8.3693   -1.2085   -1.2085
   -8.4436    8.4442   -1.0473   -1.2085
   -8.3648    8.3654   -0.8862   -1.2085
   -8.1517    8.1524   -0.7251   -1.2085
   -7.8569    7.8575   -0.5639   -1.2085
   -7.5380    7.5386   -0.4028   -1.2085
   -7.2801    7.2808   -0.2417   -1.2085
   -7.1848    7.1855   -0.0806   -1.2085
   -7.3563    7.3569    0.0806   -1.2085
   -7.8887    7.8894    0.2417   -1.2085
   -8.8007    8.8014    0.4028   -1.2085
   -9.9810    9.9817    0.5639   -1.2085
  -11.1636   11.1642    0.7251   -1.2085
  -12.0934   12.0940    0.8862   -1.2085
  -12.5556   12.5563    1.0473   -1.2085
  -12.4325   12.4332    1.2085   -1.2085
  -11.6669   11.6675    1.3696   -1.2085
  -10.3773   10.3780    1.5307   -1.2085
   -8.9222    8.9228    1.6918   -1.2085
   -7.6906    7.6912    1.8530   -1.2085
   -6.8542    6.8549    2.0141   -1.2085
   -6.3015    6.3022    2.1752   -1.2085
   -5.9888    5.9895    2.3364   -1.2085
   -5.7562    5.7568    2.4975   -1.2085
   -5.3371    5.3377    2.6586   -1.2085
   -6.4063    6.4070    2.8197   -1.2085
   -6.9126    6.9132    2.9809   -1.2085
   -6.0219    6.0226    3.1420   -1.2085
   -7.8637    7.8643   -3.1420   -1.0473
  -10.2124   10.2131   -2.9809   -1.0473
  -10.7195   10.7201   -2.8197   -1.0473
   -9.9095    9.9101   -2.6586   -1.0473
  -10.2169   10.2175   -2.4975   -1.0473
   -9.8817    9.8823   -2.3364   -1.0473
   -9.2457    9.2463   -2.1752   -1.0473
   -8.7232    8.7239   -2.0141   -1.0473
   -8.3744    8.3750   -1.8530   -1.0473
   -8.2781    8.2788   -1.6918   -1.0473
   -8.4394    8.4400   -1.5307   -1.0473
   -8.7648    8.7654   -1.3696   -1.0473
   -9.0889    9.0895   -1.2085   -1.0473
   -9.2540    9.2547   -1.0473   -1.0473
   -9.2288    9.2294   -0.8862   -1.0473
   -9.0094    9.0101   -0.7251   -1.0473
   -8.5991    8.5998   -0.5639   -1.0473
   -8.0587    8.0594   -0.4028   -1.0473
   -7.5043    7.5050   -0.2417   -1.0473
   -7.1238    7.1244   -0.0806   -1.0473
   -7.1019    7.1025    0.0806   -1.0473
   -7.5470    7.5477    0.2417   -1.0473
   -8.4640    8.4646    0.4028   -1.0473
   -9.6894    9.6901    0.5639   -1.0473
  -10.9154   10.9161    0.7251   -1.0473
  -11.8730   11.8736    0.8862   -1.0473
  -12.3902   12.3909    1.0473   -1.0473
  -12.3537   12.3543    1.2085   -1.0473
  -11.6720   11.6727    1.3696   -1.0473
  -10.4188   10.4194    1.5307   -1.0473
   -8.9375    8.9382    1.6918   -1.0473
   -7.6265    7.6271    1.8530   -1.0473
   -6.7005    6.7012    2.0141   -1.0473
   -6.0923    6.0930    2.1752   -1.0473
   -5.7349    5.7355    2.3364   -1.0473
   -5.4714    5.4720    2.4975   -1.0473
   -5.0740    5.0747    2.6586   -1.0473
   -6.1536    6.1543    2.8197   -1.0473
   -6.6787    6.6793    2.9809   -1.0473
   -5.8346    5.8353    3.1420   -1.0473
   -7.5091    7.5097   -3.1420   -0.8862
   -9.8448    9.8454   -2.9809   -0.8862
  -10.3733   10.3739   -2.8197   -0.8862
   -9.5705    9.5712   -2.6586   -0.8862
   -9.8324    9.8330   -2.4975   -0.8862
   -9.5316    9.5322   -2.3364   -0.8862
   -8.9871    8.9877   -2.1752   -0.8862
   -8.5972    8.5978   -2.0141   -0.8862
   -8.4016    8.4022   -1.8530   -0.8862
   -8.4787    8.4794   -1.6918   -0.8862
   -8.7925    8.7932   -1.5307   -0.8862
   -9.2486    9.2493   -1.3696   -0.8862
   -9.6571    9.6577   -1.2085   -0.8862
   -9.8943    9.8950   -1.0473   -0.8862
   -9.8875    9.8882   -0.8862   -0.8862
   -9.5668    9.5674   -0.7251   -0.8862
   -8.9510    8.9517   -0.5639   -0.8862
   -8.1375    8.1381   -0.4028   -0.8862
   -7.3149    7.3156   -0.2417   -0.8862
   -6.7368    6.7375   -0.0806   -0.8862
   -6.6158    6.6164    0.0806   -0.8862
   -7.0440    7.0446    0.2417   -0.8862
   -7.9713    7.9719    0.4028   -0.8862
   -9.2058    9.2064    0.5639   -0.8862
  -10.4479   10.4485    0.7251   -0.8862
  -11.4290   11.4297    0.8862   -0.8862
  -11.9815   11.9821    1.0473   -0.8862
  -11.9767   11.9774    1.2085   -0.8862
  -11.3228   11.3234    1.3696   -0.8862
  -10.0774   10.0780    1.5307   -0.8862
   -8.5758    8.5765    1.6918   -0.8862
   -7.2465    7.2472    1.8530   -0.8862
   -6.3070    6.3076    2.0141   -0.8862
   -5.6761    5.6768    2.1752   -0.8862
   -5.2945    5.2952    2.3364   -0.8862
   -5.0159    5.0165    2.4975   -0.8862
   -4.6511    4.6517    2.6586   -0.8862
   -5.7117    5.7124    2.8197   -0.8862
   -6.2443    6.2449    2.9809   -0.8862
   -5.4651    5.4658    3.1420   -0.8862
   -6.9142    6.9148   -3.1420   -0.7251
   -9.2115    9.2121   -2.9809   -0.7251
   -9.7882    9.7889   -2.8197   -0.7251
   -9.0645    9.0652   -2.6586   -0.7251
   -9.2937    9.2944   -2.4975   -0.7251
   -9.0873    9.0879   -2.3364   -0.7251
   -8.7105    8.7112   -2.1752   -0.7251
   -8.4790    8.4796   -2.0141   -0.7251
   -8.4365    8.4371   -1.8530   -0.7251
   -8.6585    8.6591   -1.6918   -0.7251
   -9.0898    9.0905   -1.5307   -0.7251
   -9.6278    9.6285   -1.3696   -0.7251
  -10.0974   10.0981   -1.2085   -0.7251
  -10.3586   10.3593   -1.0473   -0.7251
  -10.2801   10.2807   -0.8862   -0.7251
   -9.7876    9.7882   -0.7251   -0.7251
   -8.9357    8.9363   -0.5639   -0.7251
   -7.8767    7.8774   -0.4028   -0.7251
   -6.8731    6.8738   -0.2417   -0.7251
   -6.1962    6.1969   -0.0806   -0.7251
   -6.0324    6.0330    0.0806   -0.7251
   -6.4426    6.4432    0.2417   -0.7251
   -7.3629    7.3635    0.4028   -0.7251
   -8.5995    8.6002    0.5639   -0.7251
   -9.8498    9.8505    0.7251   -0.7251
  -10.8514   10.8520    0.8862   -0.7251
  -11.4205   11.4211    1.0473   -0.7251
  -11.3943   11.3949    1.2085   -0.7251
  -10.6721   10.6727    1.3696   -0.7251
   -9.3703    9.3709    1.5307   -0.7251
   -7.8676    7.8683    1.6918   -0.7251
   -6.5837    6.5844    1.8530   -0.7251
   -5.6868    5.6874    2.0141   -0.7251
   -5.0725    5.0732    2.1752   -0.7251
   -4.6795    4.6802    2.3364   -0.7251
   -4.3824    4.3831    2.4975   -0.7251
   -4.0516    4.0523    2.6586   -0.7251
   -5.0434    5.0440    2.8197   -0.7251
   -5.5676    5.5682    2.9809   -0.7251
   -4.8757    4.8763    3.1420   -0.7251
   -6.0938    6.0944   -3.1420   -0.5639
   -8.3228    8.3234   -2.9809   -0.5639
   -9.0118    9.0124   -2.8197   -0.5639
   -8.4884    8.4890   -2.6586   -0.5639
   -8.7610    8.7617   -2.4975   -0.5639
   -8.7182    8.7188   -2.3364   -0.5639
   -8.5458    8.5465   -2.1752   -0.5639
   -8.4688    8.4694   -2.0141   -0.5639
   -8.5570    8.5576   -1.8530   -0.5639
   -8.8640    8.8646   -1.6918   -0.5639
   -9.3572    9.3578   -1.5307   -0.5639
   -9.9483    9.9489   -1.3696   -0.5639
  -10.4397   10.4403   -1.2085   -0.5639
  -10.6487   10.6493   -1.0473   -0.5639
  -10.4376   10.4382   -0.8862   -0.5639
   -9.7446    9.7453   -0.7251   -0.5639
   -8.6704    8.6711   -0.5639   -0.5639
   -7.4444    7.4450   -0.4028   -0.5639
   -6.3375    6.3382   -0.2417   -0.5639
   -5.6066    5.6073   -0.0806   -0.5639
   -5.3980    5.3986    0.0806   -0.5639
   -5.7848    5.7854    0.2417   -0.5639
   -6.7117    6.7123    0.4028   -0.5639
   -7.9688    7.9694    0.5639   -0.5639
   -9.2458    9.2465    0.7251   -0.5639
  -10.2537   10.2544    0.8862   -0.5639
  -10.7751   10.7757    1.0473   -0.5639
  -10.6457   10.6463    1.2085   -0.5639
   -9.7885    9.7891    1.3696   -0.5639
   -8.4028    8.4034    1.5307   -0.5639
   -6.9310    6.9317    1.6918   -0.5639
   -5.7360    5.7366    1.8530   -0.5639
   -4.9128    4.9135    2.0141   -0.5639
   -4.3306    4.3312    2.1752   -0.5639
   -3.9135    3.9142    2.3364   -0.5639
   -3.5947    3.5953    2.4975   -0.5639
   -3.2986    3.2992    2.6586   -0.5639
   -4.1553    4.1559    2.8197   -0.5639
   -4.6352    4.6359    2.9809   -0.5639
   -4.0612    4.0619    3.1420   -0.5639
   -5.1372    5.1379   -3.1420   -0.4028
   -7.3037    7.3043   -2.9809   -0.4028
   -8.2087    8.2094   -2.8197   -0.4028
   -8.0391    8.0397   -2.6586   -0.4028
   -8.4296    8.4303   -2.4975   -0.4028
   -8.5567    8.5573   -2.3364   -0.4028
   -8.5498    8.5505   -2.1752   -0.4028
   -8.5929    8.5935   -2.0141   -0.4028
   -8.7624    8.7631   -1.8530   -0.4028
   -9.1189    9.1195   -1.6918   -0.4028
   -9.6364    9.6370   -1.5307   -0.4028
  -10.2262   10.2268   -1.3696   -0.4028
  -10.6866   10.6872   -1.2085   -0.4028
  -10.7997   10.8003   -1.0473   -0.4028
  -10.4198   10.4205   -0.8862   -0.4028
   -9.5484    9.5490   -0.7251   -0.4028
   -8.3248    8.3254   -0.5639   -0.4028
   -6.9905    6.9912   -0.4028   -0.4028
   -5.8044    5.8051   -0.2417   -0.4028
   -4.9973    4.9979   -0.0806   -0.4028
   -4.7441    4.7448    0.0806   -0.4028
   -5.1394    5.1401    0.2417   -0.4028
   -6.1164    6.1171    0.4028   -0.4028
   -7.4187    7.4194    0.5639   -0.4028
   -8.7018    8.7024    0.7251   -0.4028
   -9.6575    9.6582    0.8862   -0.4028
  -10.0543   10.0549    1.0473   -0.4028
   -9.7595    9.7601    1.2085   -0.4028
   -8.7604    8.7611    1.3696   -0.4028
   -7.3215    7.3222    1.5307   -0.4028
   -5.9056    5.9062    1.6918   -0.4028
   -4.8158    4.8165    1.8530   -0.4028
   -4.0573    4.0579    2.0141   -0.4028
   -3.4925    3.4932    2.1752   -0.4028
   -3.0439    3.0446    2.3364   -0.4028
   -2.6950    2.6957    2.4975   -0.4028
   -2.4292    2.4299    2.6586   -0.4028
   -3.1037    3.1043    2.8197   -0.4028
   -3.5255    3.5262    2.9809   -0.4028
   -3.1017    3.1023    3.1420   -0.4028
   -4.2687    4.2694   -3.1420   -0.2417
   -6.4440    6.4446   -2.9809   -0.2417
   -7.6327    7.6334   -2.8197   -0.2417
   -7.8603    7.8610   -2.6586   -0.2417
   -8.3803    8.3809   -2.4975   -0.2417
   -8.6475    8.6482   -2.3364   -0.2417
   -8.7428    8.7435   -2.1752   -0.2417
   -8.8469    8.8476   -2.0141   -0.2417
   -9.0357    9.0363   -1.8530   -0.2417
   -9.3891    9.3897   -1.6918   -0.2417
   -9.9131    9.9137   -1.5307   -0.2417
  -10.4895   10.4902   -1.3696   -0.2417
  -10.8848   10.8855   -1.2085   -0.2417
  -10.8746   10.8753   -1.0473   -0.2417
  -10.3439   10.3446   -0.8862   -0.2417
   -9.3339    9.3346   -0.7251   -0.2417
   -7.9927    7.9934   -0.5639   -0.2417
   -6.5451    6.5457   -0.4028   -0.2417
   -5.2565    5.2572   -0.2417   -0.2417
   -4.3836    4.3842   -0.0806   -0.2417
   -4.1390    4.1396    0.0806   -0.2417
   -4.5896    4.5902    0.2417   -0.2417
   -5.6378    5.6385    0.4028   -0.2417
   -6.9838    6.9844    0.5639   -0.2417
   -8.2216    8.2222    0.7251   -0.2417
   -9.0518    9.0524    0.8862   -0.2417
   -9.2787    9.2793    1.0473   -0.2417
   -8.7884    8.7890    1.2085   -0.2417
   -7.6635    7.6641    1.3696   -0.2417
   -6.2255    6.2261    1.5307   -0.2417
   -4.8927    4.8933    1.6918   -0.2417
   -3.8934    3.8941    1.8530   -0.2417
   -3.1713    3.1719    2.0141   -0.2417
   -2.6104    2.6111    2.1752   -0.2417
   -2.1536    2.1543    2.3364   -0.2417
   -1.7973    1.7979    2.4975   -0.2417
   -1.5648    1.5654    2.6586   -0.2417
   -2.0501    2.0508    2.8197   -0.2417
   -2.4193    2.4199    2.9809   -0.2417
   -2.1632    2.1638    3.1420   -0.2417
   -3.7328    3.7334   -3.1420   -0.0806
   -5.9908    5.9914   -2.9809   -0.0806
   -7.4446    7.4452   -2.8197   -0.0806
   -7.9789    7.9796   -2.6586   -0.0806
   -8.5802    8.5808   -2.4975   -0.0806
   -8.9093    8.9100   -2.3364   -0.0806
   -9.0453    9.0460   -2.1752   -0.0806
   -9.1606    9.1612   -2.0141   -0.0806
   -9.3488    9.3494   -1.8530   -0.0806
   -9.6994    9.7000   -1.6918   -0.0806
  -10.2162   10.2169   -1.5307   -0.0806
  -10.7727   10.7734   -1.3696   -0.0806
  -11.1016   11.1022   -1.2085   -0.0806
  -10.9738   10.9744   -1.0473   -0.0806
  -10.3168   10.3174   -0.8862   -0.0806
   -9.1645    9.1651   -0.7251   -0.0806
   -7.6792    7.6798   -0.5639   -0.0806
   -6.0989    6.0995   -0.4028   -0.0806
   -4.7205    4.7211   -0.2417   -0.0806
   -3.8424    3.8431   -0.0806   -0.0806
   -3.6541    3.6548    0.0806   -0.0806
   -4.1883    4.1890    0.2417   -0.0806
   -5.2925    5.2932    0.4028   -0.0806
   -6.6214    6.6220    0.5639   -0.0806
   -7.7619    7.7625    0.7251   -0.0806
   -8.4386    8.4393    0.8862   -0.0806
   -8.4781    8.4787    1.0473   -0.0806
   -7.8138    7.8144    1.2085   -0.0806
   -6.6063    6.6070    1.3696   -0.0806
   -5.1913    5.1919    1.5307   -0.0806
   -3.9359    3.9365    1.6918   -0.0806
   -3.0025    3.0032    1.8530   -0.0806
   -2.3164    2.3170    2.0141   -0.0806
   -1.7795    1.7802    2.1752   -0.0806
   -1.3505    1.3512    2.3364   -0.0806
   -1.0337    1.0344    2.4975   -0.0806
   -0.8533    0.8540    2.6586   -0.0806
   -1.2118    1.2124    2.8197   -0.0806
   -1.5501    1.5508    2.9809   -0.0806
   -1.4466    1.4472    3.1420   -0.0806
   -3.6300    3.6306   -3.1420    0.0806
   -6.0139    6.0146   -2.9809    0.0806
   -7.6401    7.6408   -2.8197    0.0806
   -8.2941    8.2948   -2.6586    0.0806
   -8.9059    8.9065   -2.4975    0.0806
   -9.2473    9.2479   -2.3364    0.0806
   -9.4015    9.4021   -2.1752    0.0806
   -9.5079    9.5086   -2.0141    0.0806
   -9.6783    9.6789   -1.8530    0.0806
  -10.0381   10.0387   -1.6918    0.0806
  -10.5762   10.5769   -1.5307    0.0806
  -11.1222   11.1229   -1.3696    0.0806
  -11.3948   11.3954   -1.2085    0.0806
  -11.1556   11.1563   -1.0473    0.0806
  -10.3462   10.3468   -0.8862    0.0806
   -9.0404    9.0410   -0.7251    0.0806
   -7.3971    7.3977   -0.5639    0.0806
   -5.6930    5.6937   -0.4028    0.0806
   -4.2808    4.2815   -0.2417    0.0806
   -3.4502    3.4508   -0.0806    0.0806
   -3.3435    3.3442    0.0806    0.0806
   -3.9400    3.9406    0.2417    0.0806
   -5.0479    5.0485    0.4028    0.0806
   -6.2974    6.2980    0.5639    0.0806
   -7.3130    7.3136    0.7251    0.0806
   -7.8406    7.8413    0.8862    0.0806
   -7.7126    7.7132    1.0473    0.0806
   -6.9157    6.9163    1.2085    0.0806
   -5.6440    5.6447    1.3696    0.0806
   -4.2473    4.2479    1.5307    0.0806
   -3.0634    3.0640    1.6918    0.0806
   -2.1990    2.1996    1.8530    0.0806
   -1.5750    1.5757    2.0141    0.0806
   -1.1064    1.1070    2.1752    0.0806
   -0.7561    0.7567    2.3364    0.0806
   -0.5173    0.5179    2.4975    0.0806
   -0.3999    0.4005    2.6586    0.0806
   -0.7293    0.7299    2.8197    0.0806
   -1.0735    1.0741    2.9809    0.0806
   -1.0794    1.0800    3.1420    0.0806
   -3.8716    3.8723   -3.1420    0.2417
   -6.3933    6.3940   -2.9809    0.2417
   -8.0686    8.0693   -2.8197    0.2417
   -8.6752    8.6758   -2.6586    0.2417
   -9.2790    9.2797   -2.4975    0.2417
   -9.6191    9.6198   -2.3364    0.2417
   -9.7716    9.7722   -2.1752    0.2417
   -9.8602    9.8608   -2.0141    0.2417
  -10.0307   10.0314   -1.8530    0.2417
  -10.4291   10.4298   -1.6918    0.2417
  -11.0303   11.0309   -1.5307    0.2417
  -11.5988   11.5995   -1.3696    0.2417
  -11.8058   11.8064   -1.2085    0.2417
  -11.4265   11.4271   -1.0473    0.2417
  -10.4397   10.4404   -0.8862    0.2417
   -8.9632    8.9638   -0.7251    0.2417
   -7.1841    7.1848   -0.5639    0.2417
   -5.4231    5.4238   -0.4028    0.2417
   -4.0333    4.0339   -0.2417    0.2417
   -3.2630    3.2636   -0.0806    0.2417
   -3.2222    3.2228    0.0806    0.2417
   -3.8367    3.8373    0.2417    0.2417
   -4.8920    4.8926    0.4028    0.2417
   -6.0391    6.0398    0.5639    0.2417
   -6.9338    6.9345    0.7251    0.2417
   -7.3260    7.3267    0.8862    0.2417
   -7.0496    7.0502    1.0473    0.2417
   -6.1238    6.1245    1.2085    0.2417
   -4.7832    4.7838    1.3696    0.2417
   -3.4150    3.4156    1.5307    0.2417
   -2.3121    2.3128    1.6918    0.2417
   -1.5332    1.5339    1.8530    0.2417
   -1.0048    1.0055    2.0141    0.2417
   -0.6415    0.6421    2.1752    0.2417
   -0.3954    0.3960    2.3364    0.2417
   -0.2434    0.2441    2.4975    0.2417
   -0.1858    0.1864    2.6586    0.2417
   -0.5700    0.5706    2.8197    0.2417
   -0.9703    0.9709    2.9809    0.2417
   -1.0419    1.0425    3.1420    0.2417
   -4.3021    4.3027   -3.1420    0.4028
   -6.9195    6.9201   -2.9809    0.4028
   -8.5573    8.5580   -2.8197    0.4028
   -9.0598    9.0604   -2.6586    0.4028
   -9.6637    9.6644   -2.4975    0.4028
  -10.0048   10.0054   -2.3364    0.4028
  -10.1488   10.1495   -2.1752    0.4028
  -10.2435   10.2441   -2.0141    0.4028
  -10.4577   10.4583   -1.8530    0.4028
  -10.9371   10.9377   -1.6918    0.4028
  -11.6194   11.6201   -1.5307    0.4028
  -12.1945   12.1952   -1.3696    0.4028
  -12.2964   12.2971   -1.2085    0.4028
  -11.7459   11.7466   -1.0473    0.4028
  -10.5878   10.5884   -0.8862    0.4028
   -8.9741    8.9747   -0.7251    0.4028
   -7.1345    7.1351   -0.5639    0.4028
   -5.3817    5.3823   -0.4028    0.4028
   -4.0334    4.0340   -0.2417    0.4028
   -3.3039    3.3046   -0.0806    0.4028
   -3.2759    3.2766    0.0806    0.4028
   -3.8641    3.8647    0.2417    0.4028
   -4.8443    4.8449    0.4028    0.4028
   -5.8912    5.8918    0.5639    0.4028
   -6.6570    6.6576    0.7251    0.4028
   -6.8852    6.8858    0.8862    0.4028
   -6.4410    6.4416    1.0473    0.4028
   -5.3884    5.3890    1.2085    0.4028
   -4.0099    4.0106    1.3696    0.4028
   -2.6957    2.6964    1.5307    0.4028
   -1.6954    1.6960    1.6918    0.4028
   -1.0369    1.0376    1.8530    0.4028
   -0.6257    0.6263    2.0141    0.4028
   -0.3704    0.3710    2.1752    0.4028
   -0.2120    0.2127    2.3364    0.4028
   -0.1286    0.1292    2.4975    0.4028
   -0.1231    0.1238    2.6586    0.4028
   -0.6271    0.6278    2.8197    0.4028
   -1.1273    1.1279    2.9809    0.4028
   -1.2330    1.2336    3.1420    0.4028
   -4.8067    4.8074   -3.1420    0.5639
   -7.4834    7.4840   -2.9809    0.5639
   -9.0566    9.0572   -2.8197    0.5639
   -9.4309    9.4316   -2.6586    0.5639
  -10.0505   10.0512   -2.4975    0.5639
  -10.4151   10.4157   -2.3364    0.5639
  -10.5476   10.5483   -2.1752    0.5639
  -10.6688   10.6694   -2.0141    0.5639
  -10.9654   10.9661   -1.8530    0.5639
  -11.5582   11.5588   -1.6918    0.5639
  -12.3166   12.3172   -1.5307    0.5639
  -12.8603   12.8609   -1.3696    0.5639
  -12.8313   12.8320   -1.2085    0.5639
  -12.1217   12.1223   -1.0473    0.5639
  -10.8305   10.8311   -0.8862    0.5639
   -9.1461    9.1467   -0.7251    0.5639
   -7.3115    7.3121   -0.5639    0.5639
   -5.5972    5.5978   -0.4028    0.5639
   -4.2752    4.2758   -0.2417    0.5639
   -3.5457    3.5464   -0.0806    0.5639
   -3.4888    3.4895    0.0806    0.5639
   -4.0270    4.0276    0.2417    0.5639
   -4.9359    4.9365    0.4028    0.5639
   -5.8663    5.8669    0.5639    0.5639
   -6.4517    6.4523    0.7251    0.5639
   -6.4610    6.4616    0.8862    0.5639
   -5.8195    5.8201    1.0473    0.5639
   -4.6598    4.6605    1.2085    0.5639
   -3.3020    3.3026    1.3696    0.5639
   -2.0869    2.0876    1.5307    0.5639
   -1.2246    1.2252    1.6918    0.5639
   -0.7062    0.7068    1.8530    0.5639
   -0.4050    0.4056    2.0141    0.5639
   -0.2347    0.2353    2.1752    0.5639
   -0.1402    0.1408    2.3364    0.5639
   -0.1064    0.1070    2.4975    0.5639
   -0.1469    0.1475    2.6586    0.5639
   -0.8112    0.8119    2.8197    0.5639
   -1.4425    1.4432    2.9809    0.5639
   -1.5677    1.5683    3.1420    0.5639
   -5.3232    5.3238   -3.1420    0.7251
   -8.0470    8.0476   -2.9809    0.7251
   -9.5312    9.5318   -2.8197    0.7251
   -9.7892    9.7899   -2.6586    0.7251
  -10.4612   10.4619   -2.4975    0.7251
  -10.8389   10.8396   -2.3364    0.7251
  -10.9848   10.9854   -2.1752    0.7251
  -11.1533   11.1540   -2.0141    0.7251
  -11.5456   11.5463   -1.8530    0.7251
  -12.2504   12.2511   -1.6918    0.7251
  -13.0457   13.0463   -1.5307    0.7251
  -13.5251   13.5258   -1.3696    0.7251
  -13.3796   13.3803   -1.2085    0.7251
  -12.5682   12.5688   -1.0473    0.7251
  -11.2273   11.2279   -0.8862    0.7251
   -9.5381    9.5388   -0.7251    0.7251
   -7.7158    7.7164   -0.5639    0.7251
   -6.0235    6.0241   -0.4028    0.7251
   -4.6978    4.6984   -0.2417    0.7251
   -3.9459    3.9466   -0.0806    0.7251
   -3.8513    3.8519    0.0806    0.7251
   -4.3291    4.3298    0.2417    0.7251
   -5.1303    5.1310    0.4028    0.7251
   -5.8670    5.8677    0.5639    0.7251
   -6.1959    6.1966    0.7251    0.7251
   -5.9622    5.9629    0.8862    0.7251
   -5.1626    5.1632    1.0473    0.7251
   -3.9700    3.9706    1.2085    0.7251
   -2.6911    2.6918    1.3696    0.7251
   -1.6172    1.6179    1.5307    0.7251
   -0.9011    0.9017    1.6918    0.7251
   -0.5006    0.5013    1.8530    0.7251
   -0.2887    0.2893    2.0141    0.7251
   -0.1805    0.1812    2.1752    0.7251
   -0.1345    0.1352    2.3364    0.7251
   -0.1458    0.1464    2.4975    0.7251
   -0.2379    0.2385    2.6586    0.7251
   -1.0887    1.0894    2.8197    0.7251
   -1.8550    1.8556    2.9809    0.7251
   -1.9795    1.9802    3.1420    0.7251
   -5.8491    5.8498   -3.1420    0.8862
   -8.6166    8.6173   -2.9809    0.8862
  -10.0109   10.0115   -2.8197    0.8862
  -10.1722   10.1729   -2.6586    0.8862
  -10.8921   10.8927   -2.4975    0.8862
  -11.2705   11.2711   -2.3364    0.8862
  -11.4356   11.4362   -2.1752    0.8862
  -11.6566   11.6573   -2.0141    0.8862
  -12.1260   12.1266   -1.8530    0.8862
  -12.8926   12.8933   -1.6918    0.8862
  -13.6900   13.6906   -1.5307    0.8862
  -14.1132   14.1138   -1.3696    0.8862
  -13.9078   13.9085   -1.2085    0.8862
  -13.0741   13.0747   -1.0473    0.8862
  -11.7509   11.7516   -0.8862    0.8862
  -10.0822   10.0829   -0.7251    0.8862
   -8.2715    8.2722   -0.5639    0.8862
   -6.5777    6.5784   -0.4028    0.8862
   -5.2399    5.2406   -0.2417    0.8862
   -4.4703    4.4710   -0.0806    0.8862
   -4.3377    4.3384    0.0806    0.8862
   -4.7222    4.7229    0.2417    0.8862
   -5.3153    5.3160    0.4028    0.8862
   -5.7625    5.7632    0.5639    0.8862
   -5.7995    5.8002    0.7251    0.8862
   -5.3514    5.3520    0.8862    0.8862
   -4.4734    4.4741    1.0473    0.8862
   -3.3336    3.3342    1.2085    0.8862
   -2.1877    2.1883    1.3696    0.8862
   -1.2713    1.2719    1.5307    0.8862
   -0.6895    0.6901    1.6918    0.8862
   -0.3824    0.3831    1.8530    0.8862
   -0.2371    0.2378    2.0141    0.8862
   -0.1761    0.1767    2.1752    0.8862
   -0.1781    0.1787    2.3364    0.8862
   -0.2491    0.2497    2.4975    0.8862
   -0.4035    0.4041    2.6586    0.8862
   -1.4442    1.4449    2.8197    0.8862
   -2.3419    2.3425    2.9809    0.8862
   -2.4465    2.4472    3.1420    0.8862
   -6.3960    6.3967   -3.1420    1.0473
   -9.1865    9.1871   -2.9809    1.0473
  -10.4969   10.4975   -2.8197    1.0473
  -10.5620   10.5626   -2.6586    1.0473
  -11.3345   11.3351   -2.4975    1.0473
  -11.7291   11.7298   -2.3364    1.0473
  -11.8846   11.8853   -2.1752    1.0473
  -12.1311   12.1318   -2.0141    1.0473
  -12.6412   12.6418   -1.8530    1.0473
  -13.4120   13.4127   -1.6918    1.0473
  -14.1897   14.1903   -1.5307    1.0473
  -14.5993   14.5999   -1.3696    1.0473
  -14.4028   14.4035   -1.2085    1.0473
  -13.5983   13.5989   -1.0473    1.0473
  -12.3056   12.3062   -0.8862    1.0473
  -10.6586   10.6592   -0.7251    1.0473
   -8.8682    8.8688   -0.5639    1.0473
   -7.1869    7.1876   -0.4028    1.0473
   -5.8672    5.8678   -0.2417    1.0473
   -5.0886    5.0892   -0.0806    1.0473
   -4.8758    4.8764    0.0806    1.0473
   -5.0638    5.0644    0.2417    1.0473
   -5.3433    5.3440    0.4028    1.0473
   -5.4459    5.4465    0.5639    1.0473
   -5.2155    5.2162    0.7251    1.0473
   -4.6476    4.6483    0.8862    1.0473
   -3.7899    3.7905    1.0473    1.0473
   -2.7691    2.7698    1.2085    1.0473
   -1.7795    1.7801    1.3696    1.0473
   -1.0152    1.0158    1.5307    1.0473
   -0.5516    0.5523    1.6918    1.0473
   -0.3183    0.3189    1.8530    1.0473
   -0.2241    0.2247    2.0141    1.0473
   -0.2063    0.2070    2.1752    1.0473
   -0.2672    0.2678    2.3364    1.0473
   -0.4184    0.4191    2.4975    1.0473
   -0.6454    0.6460    2.6586    1.0473
   -1.8733    1.8739    2.8197    1.0473
   -2.8834    2.8840    2.9809    1.0473
   -2.9488    2.9495    3.1420    1.0473
   -6.9682    6.9688   -3.1420    1.2085
   -9.7717    9.7723   -2.9809    1.2085
  -11.0006   11.0013   -2.8197    1.2085
  -10.9641   10.9648   -2.6586    1.2085
  -11.7851   11.7858   -2.4975    1.2085
  -12.1857   12.1863   -2.3364    1.2085
  -12.3072   12.3078   -2.1752    1.2085
  -12.5480   12.5486   -2.0141    1.2085
  -13.0273   13.0280   -1.8530    1.2085
  -13.7455   13.7462   -1.6918    1.2085
  -14.5049   14.5056   -1.5307    1.2085
  -14.9282   14.9289   -1.3696    1.2085
  -14.7812   14.7818   -1.2085    1.2085
  -14.0304   14.0311   -1.0473    1.2085
  -12.7802   12.7808   -0.8862    1.2085
  -11.1776   11.1783   -0.7251    1.2085
   -9.4243    9.4250   -0.5639    1.2085
   -7.7851    7.7858   -0.4028    1.2085
   -6.4944    6.4950   -0.2417    1.2085
   -5.6758    5.6765   -0.0806    1.2085
   -5.3010    5.3016    0.0806    1.2085
   -5.1784    5.1790    0.2417    1.2085
   -5.0842    5.0848    0.4028    1.2085
   -4.8635    4.8641    0.5639    1.2085
   -4.4526    4.4533    0.7251    1.2085
   -3.8658    3.8664    0.8862    1.2085
   -3.1017    3.1024    1.0473    1.2085
   -2.2376    2.2383    1.2085    1.2085
   -1.4275    1.4281    1.3696    1.2085
   -0.8188    0.8195    1.5307    1.2085
   -0.4601    0.4607    1.6918    1.2085
   -0.2909    0.2915    1.8530    1.2085
   -0.2405    0.2411    2.0141    1.2085
   -0.2725    0.2732    2.1752    1.2085
   -0.4065    0.4071    2.3364    1.2085
   -0.6543    0.6550    2.4975    1.2085
   -0.9614    0.9621    2.6586    1.2085
   -2.3720    2.3727    2.8197    1.2085
   -3.4789    3.4795    2.9809    1.2085
   -3.4919    3.4926    3.1420    1.2085
   -7.5878    7.5884   -3.1420    1.3696
  -10.4211   10.4217   -2.9809    1.3696
  -11.5484   11.5491   -2.8197    1.3696
  -11.3988   11.3994   -2.6586    1.3696
  -12.2522   12.2529   -2.4975    1.3696
  -12.6262   12.6269   -2.3364    1.3696
  -12.7022   12.7029   -2.1752    1.3696
  -12.8928   12.8934   -2.0141    1.3696
  -13.2883   13.2889   -1.8530    1.3696
  -13.9169   13.9175   -1.6918    1.3696
  -14.6120   14.6126   -1.5307    1.3696
  -15.0415   15.0421   -1.3696    1.3696
  -14.9696   14.9702   -1.2085    1.3696
  -14.2941   14.2948   -1.0473    1.3696
  -13.0971   13.0977   -0.8862    1.3696
  -11.5530   11.5536   -0.7251    1.3696
   -9.8820    9.8827   -0.5639    1.3696
   -8.3138    8.3145   -0.4028    1.3696
   -7.0311    7.0318   -0.2417    1.3696
   -6.0943    6.0950   -0.0806    1.3696
   -5.4567    5.4574    0.0806    1.3696
   -4.9774    4.9781    0.2417    1.3696
   -4.5272    4.5279    0.4028    1.3696
   -4.0651    4.0657    0.5639    1.3696
   -3.5802    3.5809    0.7251    1.3696
   -3.0405    3.0411    0.8862    1.3696
   -2.4146    2.4152    1.0473    1.3696
   -1.7392    1.7399    1.2085    1.3696
   -1.1218    1.1224    1.3696    1.3696
   -0.6643    0.6650    1.5307    1.3696
   -0.4006    0.4013    1.6918    1.3696
   -0.2897    0.2904    1.8530    1.3696
   -0.2861    0.2867    2.0141    1.3696
   -0.3766    0.3773    2.1752    1.3696
   -0.5991    0.5998    2.3364    1.3696
   -0.9600    0.9606    2.4975    1.3696
   -1.3429    1.3436    2.6586    1.3696
   -2.9288    2.9294    2.8197    1.3696
   -4.1255    4.1261    2.9809    1.3696
   -4.0822    4.0828    3.1420    1.3696
   -8.2399    8.2405   -3.1420    1.5307
  -11.1013   11.1020   -2.9809    1.5307
  -12.1329   12.1335   -2.8197    1.5307
  -11.8608   11.8615   -2.6586    1.5307
  -12.7536   12.7543   -2.4975    1.5307
  -13.0721   13.0728   -2.3364    1.5307
  -13.0677   13.0684   -2.1752    1.5307
  -13.1805   13.1812   -2.0141    1.5307
  -13.4506   13.4512   -1.8530    1.5307
  -13.9406   13.9413   -1.6918    1.5307
  -14.5373   14.5380   -1.5307    1.5307
  -14.9620   14.9626   -1.3696    1.5307
  -14.9570   14.9577   -1.2085    1.5307
  -14.3741   14.3748   -1.0473    1.5307
  -13.2685   13.2691   -0.8862    1.5307
  -11.8231   11.8237   -0.7251    1.5307
  -10.2405   10.2412   -0.5639    1.5307
   -8.7003    8.7010   -0.4028    1.5307
   -7.3516    7.3522   -0.2417    1.5307
   -6.2193    6.2200   -0.0806    1.5307
   -5.2688    5.2695    0.0806    1.5307
   -4.4397    4.4403    0.2417    1.5307
   -3.7106    3.7112    0.4028    1.5307
   -3.1109    3.1116    0.5639    1.5307
   -2.6347    2.6354    0.7251    1.5307
   -2.2065    2.2072    0.8862    1.5307
   -1.7628    1.7634    1.0473    1.5307
   -1.3000    1.3006    1.2085    1.5307
   -0.8725    0.8731    1.3696    1.5307
   -0.5523    0.5529    1.5307    1.5307
   -0.3698    0.3704    1.6918    1.5307
   -0.3121    0.3127    1.8530    1.5307
   -0.3636    0.3643    2.0141    1.5307
   -0.5247    0.5253    2.1752    1.5307
   -0.8535    0.8542    2.3364    1.5307
   -1.3396    1.3403    2.4975    1.5307
   -1.7907    1.7914    2.6586    1.5307
   -3.5436    3.5442    2.8197    1.5307
   -4.8117    4.8124    2.9809    1.5307
   -4.7030    4.7037    3.1420    1.5307
   -8.9390    8.9397   -3.1420    1.6918
  -11.8208   11.8214   -2.9809    1.6918
  -12.7541   12.7548   -2.8197    1.6918
  -12.3395   12.3402   -2.6586    1.6918
  -13.2449   13.2455   -2.4975    1.6918
  -13.4911   13.4917   -2.3364    1.6918
  -13.3800   13.3806   -2.1752    1.6918
  -13.3988   13.3994   -2.0141    1.6918
  -13.5414   13.5420   -1.8530    1.6918
  -13.8781   13.8788   -1.6918    1.6918
  -14.3722   14.3728   -1.5307    1.6918
  -14.7654   14.7660   -1.3696    1.6918
  -14.7931   14.7938   -1.2085    1.6918
  -14.2977   14.2984   -1.0473    1.6918
  -13.3035   13.3041   -0.8862    1.6918
  -11.9576   11.9582   -0.7251    1.6918
  -10.4224   10.4230   -0.5639    1.6918
   -8.8612    8.8618   -0.4028    1.6918
   -7.3765    7.3772   -0.2417    1.6918
   -5.9949    5.9955   -0.0806    1.6918
   -4.7352    4.7359    0.0806    1.6918
   -3.6189    3.6195    0.2417    1.6918
   -2.7247    2.7254    0.4028    1.6918
   -2.1011    2.1018    0.5639    1.6918
   -1.7112    1.7118    0.7251    1.6918
   -1.4426    1.4433    0.8862    1.6918
   -1.1968    1.1974    1.0473    1.6918
   -0.9376    0.9382    1.2085    1.6918
   -0.6819    0.6825    1.3696    1.6918
   -0.4809    0.4815    1.5307    1.6918
   -0.3706    0.3712    1.6918    1.6918
   -0.3694    0.3700    1.8530    1.6918
   -0.4897    0.4904    2.0141    1.6918
   -0.7381    0.7388    2.1752    1.6918
   -1.1867    1.1873    2.3364    1.6918
   -1.7992    1.7998    2.4975    1.6918
   -2.3074    2.3080    2.6586    1.6918
   -4.2096    4.2103    2.8197    1.6918
   -5.5440    5.5446    2.9809    1.6918
   -5.3732    5.3738    3.1420    1.6918
   -9.6769    9.6776   -3.1420    1.8530
  -12.5662   12.5668   -2.9809    1.8530
  -13.3962   13.3968   -2.8197    1.8530
  -12.8476   12.8482   -2.6586    1.8530
  -13.7634   13.7640   -2.4975    1.8530
  -13.9139   13.9145   -2.3364    1.8530
  -13.6945   13.6951   -2.1752    1.8530
  -13.6098   13.6104   -2.0141    1.8530
  -13.6283   13.6289   -1.8530    1.8530
  -13.8315   13.8322   -1.6918    1.8530
  -14.2001   14.2008   -1.5307    1.8530
  -14.5329   14.5336   -1.3696    1.8530
  -14.5851   14.5857   -1.2085    1.8530
  -14.1614   14.1621   -1.0473    1.8530
  -13.2311   13.2318   -0.8862    1.8530
  -11.9337   11.9344   -0.7251    1.8530
  -10.4105   10.4111   -0.5639    1.8530
   -8.7797    8.7803   -0.4028    1.8530
   -7.1036    7.1043   -0.2417    1.8530
   -5.4446    5.4452   -0.0806    1.8530
   -3.9139    3.9145    0.0806    1.8530
   -2.6360    2.6366    0.2417    1.8530
   -1.7268    1.7274    0.4028    1.8530
   -1.1923    1.1929    0.5639    1.8530
   -0.9429    0.9435    0.7251    1.8530
   -0.8418    0.8424    0.8862    1.8530
   -0.7823    0.7830    1.0473    1.8530
   -0.6992    0.6998    1.2085    1.8530
   -0.5826    0.5833    1.3696    1.8530
   -0.4730    0.4736    1.5307    1.8530
   -0.4239    0.4246    1.6918    1.8530
   -0.4852    0.4859    1.8530    1.8530
   -0.6852    0.6858    2.0141    1.8530
   -1.0266    1.0272    2.1752    1.8530
   -1.5935    1.5942    2.3364    1.8530
   -2.3247    2.3254    2.4975    1.8530
   -2.8738    2.8745    2.6586    1.8530
   -4.9211    4.9217    2.8197    1.8530
   -6.3076    6.3082    2.9809    1.8530
   -6.0700    6.0706    3.1420    1.8530
  -10.3486   10.3492   -3.1420    2.0141
  -13.2339   13.2346   -2.9809    2.0141
  -13.9837   13.9844   -2.8197    2.0141
  -13.2938   13.2945   -2.6586    2.0141
  -14.2142   14.2149   -2.4975    2.0141
  -14.2732   14.2739   -2.3364    2.0141
  -13.9448   13.9455   -2.1752    2.0141
  -13.7634   13.7640   -2.0141    2.0141
  -13.6705   13.6711   -1.8530    2.0141
  -13.7537   13.7543   -1.6918    2.0141
  -14.0156   14.0163   -1.5307    2.0141
  -14.2831   14.2838   -1.3696    2.0141
  -14.3112   14.3119   -1.2085    2.0141
  -13.9184   13.9190   -1.0473    2.0141
  -13.0393   13.0400   -0.8862    2.0141
  -11.7668   11.7675   -0.7251    2.0141
  -10.2144   10.2150   -0.5639    2.0141
   -8.4497    8.4504   -0.4028    2.0141
   -6.5359    6.5365   -0.2417    2.0141
   -4.6160    4.6167   -0.0806    2.0141
   -2.9250    2.9256    0.0806    2.0141
   -1.6636    1.6643    0.2417    2.0141
   -0.8991    0.8997    0.4028    2.0141
   -0.5373    0.5379    0.5639    2.0141
   -0.4326    0.4333    0.7251    2.0141
   -0.4643    0.4650    0.8862    2.0141
   -0.5468    0.5474    1.0473    2.0141
   -0.6002    0.6008    1.2085    2.0141
   -0.5914    0.5920    1.3696    2.0141
   -0.5494    0.5500    1.5307    2.0141
   -0.5546    0.5553    1.6918    2.0141
   -0.6827    0.6833    1.8530    2.0141
   -0.9674    0.9680    2.0141    2.0141
   -1.4004    1.4011    2.1752    2.0141
   -2.0715    2.0721    2.3364    2.0141
   -2.9097    2.9103    2.4975    2.0141
   -3.4661    3.4667    2.6586    2.0141
   -5.6286    5.6293    2.8197    2.0141
   -7.0445    7.0452    2.9809    2.0141
   -6.7363    6.7370    3.1420    2.0141
  -10.9150   10.9156   -3.1420    2.1752
  -13.7794   13.7800   -2.9809    2.1752
  -14.3921   14.3928   -2.8197    2.1752
  -13.5603   13.5610   -2.6586    2.1752
  -14.4586   14.4593   -2.4975    2.1752
  -14.4317   14.4323   -2.3364    2.1752
  -14.0201   14.0207   -2.1752    2.1752
  -13.7596   13.7602   -2.0141    2.1752
  -13.5901   13.5907   -1.8530    2.1752
  -13.5820   13.5827   -1.6918    2.1752
  -13.7680   13.7687   -1.5307    2.1752
  -13.9854   13.9861   -1.3696    2.1752
  -13.9781   13.9788   -1.2085    2.1752
  -13.5831   13.5837   -1.0473    2.1752
  -12.7432   12.7438   -0.8862    2.1752
  -11.4835   11.4842   -0.7251    2.1752
   -9.8535    9.8541   -0.5639    2.1752
   -7.8920    7.8926   -0.4028    2.1752
   -5.7117    5.7123   -0.2417    2.1752
   -3.6092    3.6098   -0.0806    2.1752
   -1.9401    1.9407    0.0806    2.1752
   -0.8841    0.8847    0.2417    2.1752
   -0.3684    0.3691    0.4028    2.1752
   -0.1863    0.1869    0.5639    2.1752
   -0.1803    0.1809    0.7251    2.1752
   -0.2966    0.2972    0.8862    2.1752
   -0.4877    0.4884    1.0473    2.1752
   -0.6578    0.6585    1.2085    2.1752
   -0.7352    0.7359    1.3696    2.1752
   -0.7418    0.7425    1.5307    2.1752
   -0.7926    0.7933    1.6918    2.1752
   -0.9821    0.9827    1.8530    2.1752
   -1.3469    1.3475    2.0141    2.1752
   -1.8646    1.8652    2.1752    2.1752
   -2.6236    2.6242    2.3364    2.1752
   -3.5446    3.5453    2.4975    2.1752
   -4.0834    4.0841    2.6586    2.1752
   -6.2987    6.2994    2.8197    2.1752
   -7.7288    7.7294    2.9809    2.1752
   -7.3501    7.3507    3.1420    2.1752
  -11.6778   11.6784   -3.1420    2.3364
  -14.5645   14.5652   -2.9809    2.3364
  -15.0565   15.0571   -2.8197    2.3364
  -14.1734   14.1741   -2.6586    2.3364
  -15.0683   15.0689   -2.4975    2.3364
  -14.9051   14.9057   -2.3364    2.3364
  -14.3727   14.3734   -2.1752    2.3364
  -14.0030   14.0037   -2.0141    2.3364
  -13.7318   13.7324   -1.8530    2.3364
  -13.6331   13.6337   -1.6918    2.3364
  -13.7397   13.7403   -1.5307    2.3364
  -13.8880   13.8886   -1.3696    2.3364
  -13.8187   13.8193   -1.2085    2.3364
  -13.3690   13.3697   -1.0473    2.3364
  -12.4774   12.4780   -0.8862    2.3364
  -11.1376   11.1382   -0.7251    2.3364
   -9.3401    9.3407   -0.5639    2.3364
   -7.0987    7.0994   -0.4028    2.3364
   -4.6692    4.6698   -0.2417    2.3364
   -2.5514    2.5520   -0.0806    2.3364
   -1.1111    1.1117    0.0806    2.3364
   -0.3790    0.3797    0.2417    2.3364
   -0.1121    0.1127    0.4028    2.3364
   -0.0522    0.0528    0.5639    2.3364
   -0.1015    0.1022    0.7251    2.3364
   -0.2946    0.2953    0.8862    2.3364
   -0.6118    0.6124    1.0473    2.3364
   -0.9088    0.9094    1.2085    2.3364
   -1.0540    1.0547    1.3696    2.3364
   -1.0796    1.0803    1.5307    2.3364
   -1.1494    1.1500    1.6918    2.3364
   -1.3869    1.3876    1.8530    2.3364
   -1.8291    1.8298    2.0141    2.3364
   -2.4231    2.4237    2.1752    2.3364
   -3.2626    3.2632    2.3364    2.3364
   -4.2412    4.2419    2.4975    2.3364
   -4.7495    4.7501    2.6586    2.3364
   -7.0452    7.0458    2.8197    2.3364
   -8.5693    8.5699    2.9809    2.3364
   -8.1385    8.1391    3.1420    2.3364
  -11.9595   11.9601   -3.1420    2.4975
  -14.8900   14.8907   -2.9809    2.4975
  -15.5791   15.5798   -2.8197    2.4975
  -14.5333   14.5340   -2.6586    2.4975
  -15.4161   15.4167   -2.4975    2.4975
  -15.1894   15.1901   -2.3364    2.4975
  -14.5227   14.5234   -2.1752    2.4975
  -14.0622   14.0629   -2.0141    2.4975
  -13.6830   13.6837   -1.8530    2.4975
  -13.4893   13.4899   -1.6918    2.4975
  -13.5097   13.5103   -1.5307    2.4975
  -13.5374   13.5381   -1.3696    2.4975
  -13.3720   13.3726   -1.2085    2.4975
  -12.8913   12.8920   -1.0473    2.4975
  -11.9959   11.9965   -0.8862    2.4975
  -10.5954   10.5961   -0.7251    2.4975
   -8.5972    8.5978   -0.5639    2.4975
   -6.0723    6.0729   -0.4028    2.4975
   -3.5296    3.5303   -0.2417    2.4975
   -1.6045    1.6051   -0.0806    2.4975
   -0.5333    0.5339    0.0806    2.4975
   -0.1249    0.1256    0.2417    2.4975
   -0.0250    0.0257    0.4028    2.4975
   -0.0236    0.0243    0.5639    2.4975
   -0.1275    0.1282    0.7251    2.4975
   -0.4371    0.4377    0.8862    2.4975
   -0.9119    0.9126    1.0473    2.4975
   -1.3300    1.3306    1.2085    2.4975
   -1.5128    1.5135    1.3696    2.4975
   -1.5242    1.5248    1.5307    2.4975
   -1.5837    1.5843    1.6918    2.4975
   -1.8542    1.8549    1.8530    2.4975
   -2.3553    2.3559    2.0141    2.4975
   -2.9891    2.9897    2.1752    2.4975
   -3.8625    3.8631    2.3364    2.4975
   -4.8509    4.8515    2.4975    2.4975
   -5.2980    5.2986    2.6586    2.4975
   -7.7127    7.7133    2.8197    2.4975
   -9.0975    9.0982    2.9809    2.4975
   -8.5650    8.5657    3.1420    2.4975
  -11.3811   11.3818   -3.1420    2.6586
  -14.1198   14.1205   -2.9809    2.6586
  -14.6864   14.6871   -2.8197    2.6586
  -13.6158   13.6164   -2.6586    2.6586
  -14.4237   14.4243   -2.4975    2.6586
  -14.1861   14.1867   -2.3364    2.6586
  -13.5256   13.5262   -2.1752    2.6586
  -13.0838   13.0844   -2.0141    2.6586
  -12.6899   12.6905   -1.8530    2.6586
  -12.4655   12.4662   -1.6918    2.6586
  -12.4451   12.4458   -1.5307    2.6586
  -12.4443   12.4450   -1.3696    2.6586
  -12.3160   12.3167   -1.2085    2.6586
  -11.9302   11.9309   -1.0473    2.6586
  -11.1532   11.1539   -0.8862    2.6586
   -9.7645    9.7651   -0.7251    2.6586
   -7.5704    7.5710   -0.5639    2.6586
   -4.8790    4.8796   -0.4028    2.6586
   -2.4531    2.4537   -0.2417    2.6586
   -0.8859    0.8865   -0.0806    2.6586
   -0.2085    0.2091    0.0806    2.6586
   -0.0308    0.0315    0.2417    2.6586
   -0.0069    0.0076    0.4028    2.6586
   -0.0464    0.0471    0.5639    2.6586
   -0.2600    0.2607    0.7251    2.6586
   -0.7678    0.7684    0.8862    2.6586
   -1.4303    1.4309    1.0473    2.6586
   -1.9272    1.9278    1.2085    2.6586
   -2.0820    2.0826    1.3696    2.6586
   -2.0351    2.0358    1.5307    2.6586
   -2.0695    2.0701    1.6918    2.6586
   -2.3577    2.3583    1.8530    2.6586
   -2.8822    2.8828    2.0141    2.6586
   -3.5159    3.5165    2.1752    2.6586
   -4.3678    4.3684    2.3364    2.6586
   -5.3060    5.3066    2.4975    2.6586
   -5.6258    5.6264    2.6586    2.6586
   -7.7978    7.7984    2.8197    2.6586
   -9.0291    9.0298    2.9809    2.6586
   -8.4338    8.4344    3.1420    2.6586
  -13.8490   13.8497   -3.1420    2.8197
  -16.7842   16.7849   -2.9809    2.8197
  -16.2658   16.2665   -2.8197    2.8197
  -15.6269   15.6276   -2.6586    2.8197
  -16.5084   16.5091   -2.4975    2.8197
  -15.9946   15.9953   -2.3364    2.8197
  -15.2303   15.2310   -2.1752    2.8197
  -14.6586   14.6593   -2.0141    2.8197
  -14.1309   14.1316   -1.8530    2.8197
  -13.8420   13.8427   -1.6918    2.8197
  -13.7875   13.7881   -1.5307    2.8197
  -13.7923   13.7929   -1.3696    2.8197
  -13.6535   13.6542   -1.2085    2.8197
  -13.0859   13.0865   -1.0473    2.8197
  -11.7800   11.7806   -0.8862    2.8197
   -9.5205    9.5212   -0.7251    2.8197
   -6.5668    6.5674   -0.5639    2.8197
   -3.6704    3.6710   -0.4028    2.8197
   -1.5284    1.5291   -0.2417    2.8197
   -0.4125    0.4132   -0.0806    2.8197
   -0.0624    0.0631    0.0806    2.8197
   -0.0053    0.0060    0.2417    2.8197
   -0.0185    0.0191    0.4028    2.8197
   -0.1857    0.1864    0.5639    2.8197
   -0.7817    0.7823    0.7251    2.8197
   -1.8343    1.8350    0.8862    2.8197
   -2.8554    2.8561    1.0473    2.8197
   -3.3341    3.3347    1.2085    2.8197
   -3.2626    3.2633    1.3696    2.8197
   -3.0258    3.0265    1.5307    2.8197
   -2.9887    2.9894    1.6918    2.8197
   -3.3118    3.3125    1.8530    2.8197
   -3.9409    3.9415    2.0141    2.8197
   -4.6919    4.6926    2.1752    2.8197
   -5.6962    5.6969    2.3364    2.8197
   -6.8018    6.8025    2.4975    2.8197
   -7.0512    7.0518    2.6586    2.8197
   -8.9252    8.9258    2.8197    2.8197
  -11.1293   11.1300    2.9809    2.8197
  -10.6862   10.6868    3.1420    2.8197
  -13.9907   13.9914   -3.1420    2.9809
  -17.1963   17.1970   -2.9809    2.9809
  -17.9522   17.9529   -2.8197    2.9809
  -16.1630   16.1636   -2.6586    2.9809
  -17.0268   17.0275   -2.4975    2.9809
  -16.6634   16.6640   -2.3364    2.9809
  -15.7311   15.7318   -2.1752    2.9809
  -15.0580   15.0586   -2.0141    2.9809
  -14.4658   14.4664   -1.8530    2.9809
  -14.1143   14.1149   -1.6918    2.9809
  -14.0155   14.0162   -1.5307    2.9809
  -13.9744   13.9750   -1.3696    2.9809
  -13.7100   13.7106   -1.2085    2.9809
  -12.8518   12.8524   -1.0473    2.9809
  -11.0482   11.0489   -0.8862    2.9809
   -8.2721    8.2727   -0.7251    2.9809
   -5.1225    5.1231   -0.5639    2.9809
   -2.4350    2.4357   -0.4028    2.9809
   -0.7885    0.7891   -0.2417    2.9809
   -0.1459    0.1466   -0.0806    2.9809
   -0.0126    0.0132    0.0806    2.9809
   -0.0018    0.0025    0.2417    2.9809
   -0.0457    0.0464    0.4028    2.9809
   -0.3531    0.3537    0.5639    2.9809
   -1.2061    1.2068    0.7251    2.9809
   -2.4708    2.4714    0.8862    2.9809
   -3.5673    3.5679    1.0473    2.9809
   -3.9702    3.9708    1.2085    2.9809
   -3.7323    3.7329    1.3696    2.9809
   -3.3721    3.3728    1.5307    2.9809
   -3.2790    3.2797    1.6918    2.9809
   -3.5827    3.5834    1.8530    2.9809
   -4.2044    4.2051    2.0141    2.9809
   -4.9619    4.9626    2.1752    2.9809
   -6.0744    6.0751    2.3364    2.9809
   -7.1071    7.1077    2.4975    2.9809
   -7.2552    7.2559    2.6586    2.9809
  -10.2011   10.2017    2.8197    2.9809
  -11.4049   11.4056    2.9809    2.9809
  -10.6440   10.6447    3.1420    2.9809
  -12.0744   12.0751   -3.1420    3.1420
  -14.9305   14.9312   -2.9809    3.1420
  -15.9502   15.9509   -2.8197    3.1420
  -14.2293   14.2299   -2.6586    3.1420
  -15.0433   15.0439   -2.4975    3.1420
  -14.7444   14.7451   -2.3364    3.1420
  -13.7738   13.7744   -2.1752    3.1420
  -13.0727   13.0733   -2.0141    3.1420
  -12.4604   12.4610   -1.8530    3.1420
  -12.0547   12.0553   -1.6918    3.1420
  -11.8893   11.8900   -1.5307    3.1420
  -11.7664   11.7671   -1.3696    3.1420
  -11.3752   11.3759   -1.2085    3.1420
  -10.3431   10.3438   -1.0473    3.1420
   -8.4184    8.4190   -0.8862    3.1420
   -5.7923    5.7929   -0.7251    3.1420
   -3.1522    3.1528   -0.5639    3.1420
   -1.2139    1.2146   -0.4028    3.1420
   -0.2820    0.2826   -0.2417    3.1420
   -0.0318    0.0324   -0.0806    3.1420
   -0.0009    0.0016    0.0806    3.1420
   -0.0016    0.0022    0.2417    3.1420
   -0.0480    0.0486    0.4028    3.1420
   -0.3465    0.3472    0.5639    3.1420
   -1.1299    1.1306    0.7251    3.1420
   -2.2289    2.2296    0.8862    3.1420
   -3.1093    3.1100    1.0473    3.1420
   -3.3412    3.3418    1.2085    3.1420
   -3.0400    3.0407    1.3696    3.1420
   -2.6851    2.6858    1.5307    3.1420
   -2.5767    2.5774    1.6918    3.1420
   -2.7943    2.7949    1.8530    3.1420
   -3.2782    3.2788    2.0141    3.1420
   -3.8902    3.8908    2.1752    3.1420
   -4.8174    4.8181    2.3364    3.1420
   -5.6861    5.6868    2.4975    3.1420
   -5.8298    5.8305    2.6586    3.1420
   -8.6031    8.6037    2.8197    3.1420
   -9.5851    9.5858    2.9809    3.1420
   -8.9787    8.9794    3.1420    3.1420
