# Supplementary material for: Fast exploration of an optimal path on the multidimensional free energy surface
Source: PLoS One. 2017 May 18;12(5):e0177740. doi: 10.1371/journal.pone.0177740 (PMC5436793; doi:10.1371/journal.pone.0177740)
Supplement: S1 File — (ZIP) [file pone.0177740.s001.zip › supporting information/results/Fig03/Fig3_change_snapshots.m]

winxpos=0.15; winxsize=0.8; winysize=0.35;
subplot(2,1,1,'position',[winxpos 0.55 winxsize winysize]);
temp=dlmread('data_change_snapshots.txt');
x=temp(:,1); y=temp(:,4);
h1=plot(x,y,'color','k','marker','s','linewidth',2,'markersize',8); hold on;
x=temp(:,1); y=temp(:,2);
h2=plot(x,y,'color','b','marker','^','linewidth',2,'markersize',8); hold on;
text(38,9,'(a)','fontsize',28,'color','k','fontweight','bold');
xlabel('Snapshots','FontSize',22);
ylabel('\sigma_\perp (kcal/mol/rad)^2','FontSize',22,'fontweight','normal');
axis([20 40 0 10]);
set(gca,'xtick',[20:4:40],'ytick',[0:2.0:10.0],'FontSize',20);
legend([h1,h2],'interpolation method','growing method','location',[0.28,0.62,0.2,0.15]);


subplot(2,1,2,'position',[winxpos 0.1 winxsize winysize]);
temp=dlmread('data_change_snapshots.txt');
x=temp(:,5)*1000; y=temp(:,4);
h1=plot(x,y,'color','k','marker','s','linewidth',2,'markersize',8); hold on;
x=temp(:,3)*1000; y=temp(:,2);
h2=plot(x,y,'color','b','marker','^','linewidth',2,'markersize',8); hold on;
text(117,9,'(b)','fontsize',28,'color','k','fontweight','bold');
xlabel('Per-snapshot simulation time (ps)','FontSize',22,'fontweight','normal');
ylabel('\sigma_\perp (kcal/mol/rad)^2','FontSize',22,'fontweight','normal');
axis([63 123 0 10]);
set(gca,'xtick',[63:12:123],'ytick',[0:2.0:10.0],'FontSize',20);


set(gcf,'position',[50 50 900 900]);
saveas(gcf,'pathsummary.eps','psc2');
