# Supplementary material for: Fast exploration of an optimal path on the multidimensional free energy surface
Source: PLoS One. 2017 May 18;12(5):e0177740. doi: 10.1371/journal.pone.0177740 (PMC5436793; doi:10.1371/journal.pone.0177740)
Supplement: S1 File — (ZIP) [file pone.0177740.s001.zip › supporting information/results/Fig03/data_change_snapshots.txt]

    20     1.297     0.063     9.101     0.063
    21     1.200     0.066     8.893     0.066
    22     1.137     0.069     9.338     0.069
    23     0.970     0.072     8.786     0.072
    24     0.842     0.075     7.543     0.075
    25     0.896     0.078     7.703     0.078
    26     0.720     0.081     7.580     0.081
    27     0.830     0.084     7.500     0.084
    28     0.668     0.087     7.230     0.087
    29     0.608     0.090     7.220     0.090
    30     0.610     0.093     6.660     0.093 
    31     0.602     0.096     6.388     0.096
    32     0.555     0.099     6.024     0.099
    33     0.481     0.102     5.857     0.102
    34     0.473     0.105     5.499     0.105
    35     0.516     0.108     5.349     0.108
    36     0.418     0.111     5.598     0.111
    37     0.352     0.114     5.020     0.114
    38     0.336     0.117     5.271     0.117
    39     0.361     0.120     5.123     0.120
    40     0.334     0.123     4.932     0.123
