# Supplementary material for: Fast exploration of an optimal path on the multidimensional free energy surface
Source: PLoS One. 2017 May 18;12(5):e0177740. doi: 10.1371/journal.pone.0177740 (PMC5436793; doi:10.1371/journal.pone.0177740)
Supplement: S1 File — (ZIP) [file pone.0177740.s001.zip › supporting information/results/Fig04/Fig4_freegrad_twoterms.m]

subplot(2,1,1,'position',[0.15 0.56 0.8 0.4]);
temp=dlmread('ala2_allfree_path_0.txt');
x=temp(:,2); y=temp(:,4);
h1=plot(x,y,'b-','linewidth',4);hold on;
temp=dlmread('ala10_allfree_path_0.txt');
x=temp(:,2); y=temp(:,4);
h2=plot(x,y,'k--','linewidth',4);hold on;
text(0.91,12,'(a)','fontsize',28,'color','k','fontweight','bold');
xlow=0.0; xup=1.0; ylow=0.0; yup=16.0;
axis([0 1 -15 15]);
set(gca,'xtick',[0:0.2:1.0],'ytick',[-15:5.0:15.0],'FontSize',20);
legend([h1,h2],'ALA dipeptide','10-ALA peptide','location',[0.62,0.82,0.2,0.15]);
ylabel('Grad 1 (kcal/mol/rad)','FontSize',22);

subplot(2,1,2,'position',[0.15 0.1 0.8 0.4]);
temp=dlmread('ala2_allfree_path_0.txt');
x=temp(:,2); y=temp(:,5);
h1=plot(x,y,'b-','linewidth',4);hold on;
temp=dlmread('ala10_allfree_path_0.txt');
x=temp(:,2); y=temp(:,5);
h2=plot(x,y,'k--','linewidth',4);hold on;
text(0.91,0.8,'(b)','fontsize',28,'color','k','fontweight','bold');
xlabel('Reaction Coordinate \it\xi','FontSize',22);
ylabel('Grad 2 (kcal/mol/rad)','FontSize',22);
axis([0 1 -1 1]);
set(gca,'xtick',[0:0.2:1.0],'ytick',[-1.0:0.4:1.0],'FontSize',20);

set(gcf,'position',[50 50 1000 900]);
