# Supplementary material for: Fast exploration of an optimal path on the multidimensional free energy surface
Source: PLoS One. 2017 May 18;12(5):e0177740. doi: 10.1371/journal.pone.0177740 (PMC5436793; doi:10.1371/journal.pone.0177740)
Supplement: S1 File — (ZIP) [file pone.0177740.s001.zip › supporting information/results/Fig04/ala10_allfree_path_0.txt]

       2     0.0128     2.2673    -1.3857     0.0760     0.0109     0.0118    -0.1141    -0.1031    -0.1202
       3     0.0254     2.2294    -0.6129     0.0544     0.0081     0.0143    -0.1675    -0.1465    -0.1743
       4     0.0380     2.1979     0.2161    -0.0115     0.0090     0.0169    -0.1505    -0.1305    -0.1561
       5     0.0506     2.2082     1.0262     0.0430     0.0088     0.0190    -0.0667    -0.0467    -0.0696
       6     0.0633     2.1696     1.5925     0.0120     0.0086     0.0209     0.0590     0.0790     0.0533
       7     0.0760     2.2717     2.2914     0.0677     0.0087     0.0226     0.2436     0.2636     0.2409
       8     0.0887     2.1734     2.6452    -0.0218     0.0086     0.0242     0.4496     0.4695     0.4514
       9     0.1014     2.1667     2.5915    -0.0081     0.0085     0.0257     0.6524     0.6724     0.6491
      10     0.1140     2.1554     2.8572     0.0146     0.0086     0.0270     0.8767     0.8965     0.8763
      11     0.1266     2.1231     2.9754     0.0034     0.0084     0.0283     1.1087     1.1289     1.1077
      12     0.1393     2.1533     3.1278    -0.0465     0.0083     0.0295     1.3513     1.3711     1.3487
      13     0.1520     2.1418     3.3729     0.0323     0.0084     0.0307     1.6175     1.6376     1.6181
      14     0.1646     2.0863     3.3433     0.0096     0.0085     0.0319     1.8783     1.8981     1.8782
      15     0.1772     2.1157     3.3380    -0.0064     0.0085     0.0330     2.1398     2.1600     2.1387
      16     0.1900     2.0950     3.4321    -0.0266     0.0084     0.0340     2.4070     2.4268     2.4068
      17     0.2026     2.0815     3.4601     0.0306     0.0081     0.0350     2.6805     2.7005     2.6800
      18     0.2152     2.0586     3.4740    -0.0046     0.0082     0.0359     2.9508     2.9708     2.9510
      19     0.2279     2.0939     3.4136    -0.0761     0.0083     0.0369     3.2132     3.2332     3.2140
      20     0.2406     2.0551     3.2876     0.0276     0.0081     0.0378     3.4718     3.4918     3.4721
      21     0.2532     2.0535     3.2050    -0.0238     0.0081     0.0386     3.7210     3.7408     3.7209
      22     0.2659     1.9923     3.1509    -0.0078     0.0081     0.0394     3.9671     3.9873     3.9679
      23     0.2786     1.9664     3.0562    -0.0117     0.0080     0.0403     4.2057     4.2255     4.2051
      24     0.2912     1.9455     3.0038    -0.0519     0.0081     0.0411     4.4362     4.4561     4.4381
      25     0.3038     1.9660     2.7391     0.0471     0.0081     0.0418     4.6546     4.6747     4.6565
      26     0.3166     1.9487     2.4976    -0.0854     0.0079     0.0426     4.8445     4.8643     4.8436
      27     0.3292     1.9029     2.4905    -0.0229     0.0079     0.0433     5.0369     5.0569     5.0374
      28     0.3418     1.9189     2.4248    -0.0514     0.0081     0.0441     5.2222     5.2421     5.2222
      29     0.3545     1.9175     2.3472    -0.0710     0.0081     0.0448     5.4009     5.4208     5.4018
      30     0.3671     1.9842     2.1844    -0.0451     0.0079     0.0455     5.5678     5.5878     5.5690
      31     0.3798     1.8863     1.9855     0.0031     0.0080     0.0462     5.7238     5.7437     5.7245
      32     0.3925     1.8583     1.8156    -0.0273     0.0080     0.0469     5.8642     5.8842     5.8651
      33     0.4052     1.8621     1.6605    -0.0779     0.0079     0.0475     5.9879     6.0079     5.9883
      34     0.4178     1.7980     1.5594    -0.0289     0.0080     0.0482     6.1076     6.1275     6.1076
      35     0.4304     1.7676     1.4423    -0.0392     0.0078     0.0488     6.2170     6.2370     6.2198
      36     0.4432     1.7554     1.0880    -0.0606     0.0080     0.0495     6.2980     6.3179     6.2988
      37     0.4558     1.7265     0.8899    -0.0365     0.0079     0.0501     6.3646     6.3846     6.3643
      38     0.4684     1.7072     0.8107    -0.0711     0.0080     0.0507     6.4223     6.4422     6.4241
      39     0.4811     1.6743     0.5377    -0.1044     0.0080     0.0514     6.4563     6.4762     6.4584
      40     0.4937     1.6338     0.2367    -0.0122     0.0080     0.0520     6.4738     6.4937     6.4734
      41     0.5064     1.6630     0.1577    -0.0639     0.0078     0.0526     6.4812     6.5011     6.4821
      42     0.5190     1.6089    -0.0577    -0.0980     0.0079     0.0532     6.4691     6.4890     6.4728
      43     0.5317     1.5881    -0.5453    -0.0301     0.0079     0.0537     6.4239     6.4438     6.4253
      44     0.5444     1.5804    -0.8764    -0.0875     0.0079     0.0543     6.3485     6.3684     6.3502
      45     0.5570     1.5078    -1.1769    -0.0373     0.0080     0.0549     6.2536     6.2734     6.2552
      46     0.5697     1.5044    -1.4612    -0.1013     0.0080     0.0555     6.1309     6.1508     6.1317
      47     0.5824     1.5120    -1.6881    -0.0684     0.0079     0.0560     5.9934     6.0133     5.9952
      48     0.5950     1.5152    -1.9858    -0.0763     0.0079     0.0566     5.8327     5.8527     5.8347
      49     0.6076     1.4534    -2.2914    -0.0761     0.0078     0.0571     5.6472     5.6670     5.6474
      50     0.6204     1.4233    -2.4664    -0.1073     0.0079     0.0577     5.4449     5.4649     5.4466
      51     0.6330     1.3670    -2.7549    -0.0803     0.0078     0.0582     5.2234     5.2434     5.2258
      52     0.6456     1.5076    -3.1417     0.0047     0.0078     0.0587     4.9783     4.9980     4.9801
      53     0.6583     1.4720    -3.4717    -0.0682     0.0079     0.0593     4.7007     4.7207     4.7015
      54     0.6710     1.3775    -3.6949    -0.2356     0.0080     0.0598     4.3929     4.4130     4.3948
      55     0.6836     1.4299    -3.9861     0.0342     0.0078     0.0603     4.0840     4.1036     4.0853
      56     0.6963     1.3082    -4.2530    -0.2611     0.0079     0.0608     3.7300     3.7502     3.7312
      57     0.7089     1.2448    -4.5076    -0.0785     0.0078     0.0613     3.3723     3.3921     3.3743
      58     0.7215     1.2898    -4.8106    -0.1378     0.0079     0.0618     2.9860     3.0059     2.9865
      59     0.7342     1.1500    -5.0151    -0.0656     0.0076     0.0623     2.5882     2.6081     2.5900
      60     0.7469     1.3498    -5.3260    -0.1609     0.0076     0.0627     2.1561     2.1760     2.1585
      61     0.7596     1.1627    -5.6848    -0.1168     0.0079     0.0632     1.7014     1.7213     1.7019
      62     0.7722     1.1622    -5.8797    -0.1079     0.0078     0.0637     1.2371     1.2571     1.2382
      63     0.7849     1.0926    -6.0885    -0.1452     0.0078     0.0642     0.7446     0.7645     0.7459
      64     0.7976     1.0859    -6.2916    -0.1506     0.0076     0.0646     0.2405     0.2604     0.2400
      65     0.8102     1.0972    -6.3931    -0.0865     0.0078     0.0651    -0.2636    -0.2437    -0.2610
      66     0.8228     1.0296    -6.7812    -0.2375     0.0078     0.0655    -0.8113    -0.7914    -0.8082
      67     0.8355     1.0517    -7.1985    -0.1710     0.0077     0.0660    -1.3924    -1.3725    -1.3932
      68     0.8482     0.9744    -7.2653    -0.1464     0.0078     0.0664    -1.9714    -1.9515    -1.9709
      69     0.8608     0.8709    -7.3519    -0.1370     0.0074     0.0669    -2.5560    -2.5361    -2.5561
      70     0.8735     0.9838    -7.4220    -0.1956     0.0076     0.0673    -3.1543    -3.1344    -3.1541
      71     0.8862     0.9234    -7.4909    -0.2062     0.0076     0.0677    -3.7577    -3.7378    -3.7582
      72     0.8987     0.8031    -7.4239    -0.1720     0.0076     0.0681    -4.3479    -4.3280    -4.3515
      73     0.9114     0.7858    -7.0109    -0.2286     0.0077     0.0686    -4.9142    -4.8942    -4.9182
      74     0.9241     0.8649    -6.4514    -0.2287     0.0075     0.0690    -5.4405    -5.4207    -5.4453
      75     0.9368     0.7839    -5.7511    -0.1918     0.0076     0.0694    -5.9065    -5.8862    -5.9127
      76     0.9494     0.7654    -4.8080    -0.1913     0.0074     0.0698    -6.2961    -6.2768    -6.3060
      77     0.9621     0.6675    -3.3771    -0.2604     0.0076     0.0702    -6.5819    -6.5613    -6.5941
      78     0.9747     0.7446    -1.5976    -0.2205     0.0068     0.0705    -6.7240    -6.7035    -6.7381
      79     0.9874     0.7786     0.4278    -0.2006     0.0095     0.0712    -6.6873    -6.6857    -6.7092
      80     1.0000     0.8101     2.9867    -0.2159     0.0039     0.0713    -6.4543    -6.4687    -6.4550
