# Supplementary material for: Fast exploration of an optimal path on the multidimensional free energy surface
Source: PLoS One. 2017 May 18;12(5):e0177740. doi: 10.1371/journal.pone.0177740 (PMC5436793; doi:10.1371/journal.pone.0177740)
Supplement: S1 File — (ZIP) [file pone.0177740.s001.zip › supporting information/results/Fig04/ala2_allfree_path_0.txt]

       2     0.0258     2.4790     1.7486     0.3392     0.0288     0.0289     0.2229     0.1829     0.2018
       3     0.0514     2.4887     3.8553     0.0982     0.0205     0.0354     0.5932     0.5275     0.5921
       4     0.0770     2.4755     5.1011     0.1647     0.0232     0.0423     1.0441     0.9868     1.0304
       5     0.1026     2.4092     6.3605     0.1973     0.0251     0.0492     1.6196     1.5588     1.6122
       6     0.1282     2.2845     7.5486     0.2398     0.0262     0.0558     2.3000     2.2408     2.2915
       7     0.1540     2.3254     8.5047     0.1585     0.0224     0.0601     3.0595     2.9994     3.0568
       8     0.1796     2.1627     8.9935     0.1587     0.0238     0.0646     3.8574     3.7976     3.8536
       9     0.2052     2.0066     9.3587     0.1409     0.0218     0.0682     4.6863     4.6262     4.6856
      10     0.2308     1.7382     9.4059     0.1082     0.0217     0.0716     5.5190     5.4593     5.5212
      11     0.2564     1.4890     9.1127     0.1411     0.0234     0.0753     6.3261     6.2664     6.3291
      12     0.2822     1.2767     8.6776     0.1118     0.0234     0.0788     7.0961     7.0360     7.0994
      13     0.3078     1.0014     8.1898     0.1134     0.0226     0.0820     7.8201     7.7603     7.8231
      14     0.3334     0.8070     7.5902     0.1535     0.0217     0.0848     8.4957     8.4357     8.5042
      15     0.3590     0.7590     6.5004     0.0655     0.0219     0.0876     9.0704     9.0106     9.0786
      16     0.3846     0.6111     5.4066     0.1161     0.0217     0.0902     9.5521     9.4923     9.5568
      17     0.4104     0.5269     4.5934     0.0973     0.0204     0.0925     9.9630     9.9031     9.9698
      18     0.4360     0.4339     3.6478     0.1308     0.0210     0.0949    10.2925    10.2326    10.2998
      19     0.4616     0.3955     2.5021    -0.1212     0.0235     0.0977    10.5002    10.4403    10.5119
      20     0.4872     0.3836     0.9961     0.0032     0.0245     0.1008    10.5876    10.5278    10.5972
      21     0.5128     0.3687    -0.3253     0.0317     0.0234     0.1034    10.5621    10.5022    10.5678
      22     0.5386     0.3538    -1.3005     0.0591     0.0214     0.1056    10.4533    10.3935    10.4613
      23     0.5642     0.3372    -2.4291    -0.1225     0.0246     0.1085    10.2308    10.1709    10.2404
      24     0.5898     0.3204    -3.6612     0.0071     0.0261     0.1115     9.9120     9.8522     9.9176
      25     0.6154     0.3040    -4.4956    -0.0416     0.0231     0.1139     9.5148     9.4549     9.5172
      26     0.6410     0.2869    -5.0053    -0.1326     0.0228     0.1162     9.0667     9.0068     9.0717
      27     0.6668     0.2699    -5.5953    -0.0362     0.0249     0.1188     8.5734     8.5137     8.5746
      28     0.6924     0.2565    -5.9250    -0.0120     0.0255     0.1215     8.0558     7.9959     8.0583
      29     0.7180     0.2351    -6.2907    -0.1372     0.0261     0.1242     7.4949     7.4352     7.4977
      30     0.7436     0.2155    -6.5665    -0.1758     0.0257     0.1269     6.9048     6.8448     6.9012
      31     0.7692     0.1970    -6.3667    -0.0536     0.0239     0.1291     6.3448     6.2848     6.3452
      32     0.7950     0.1799    -6.5087     0.0265     0.0236     0.1312     5.7769     5.7172     5.7823
      33     0.8206     0.1616    -7.0908    -0.0023     0.0233     0.1333     5.1585     5.0986     5.1598
      34     0.8462     0.1448    -7.2768    -0.1080     0.0231     0.1353     4.5142     4.4545     4.5096
      35     0.8718     0.1300    -6.7887    -0.1296     0.0239     0.1374     3.9085     3.8487     3.9025
      36     0.8976     0.1094    -6.0241    -0.1660     0.0189     0.1387     3.3670     3.3067     3.3596
      37     0.9232     0.0977    -4.9384    -0.1398     0.0225     0.1405     2.9218     2.8637     2.9099
      38     0.9488     0.0944    -3.6145    -0.1425     0.0217     0.1421     2.5999     2.5360     2.5914
      39     0.9744     0.0939    -2.1441    -0.1510     0.0303     0.1453     2.3932     2.3359     2.3789
      40     1.0000     0.0828    -0.5674    -0.2041     0.0111     0.1457     2.3100     2.2684     2.3097
