# Supplementary material for: Fast exploration of an optimal path on the multidimensional free energy surface
Source: PLoS One. 2017 May 18;12(5):e0177740. doi: 10.1371/journal.pone.0177740 (PMC5436793; doi:10.1371/journal.pone.0177740)
Supplement: S1 File — (ZIP) [file pone.0177740.s001.zip › supporting information/results/Fig05/Fig5_tensor_arraow.m]

temp=dlmread('surfacedata.txt');
dimarray(1:2)=temp(2:3,2); ntot=dimarray(1)*dimarray(2);
xlow=temp(2,3); xup=temp(2,4);
ylow=temp(3,3); yup=temp(3,4);
x=temp(4:ntot+3,3); y=temp(4:ntot+3,4); z=temp(4:ntot+3,1);
[xi,yi]=meshgrid(-2:0.1:2,-2:0.1:2);
[xi,yi,zi]=griddata(x,y,z,xi,yi,'cubic');
contourf(xi,yi,zi,40,'EdgeColor','none','LineWidth',.1);  
colorbar('fontsize',10,'position',[0.915 0.11 0.02 0.815]);
colormap(hot);
%axis([-3.14 3.14 -3.14 3.14]); 
caxis([-18 -2]); 
set(gca,'FontName','Times New Roman','fontsize',20,'xtick',[-3:1:3],'ytick',[-3:1:3]); 
xlabel('\Phi (rad)','FontSize',22);
ylabel('\Psi (rad)','FontSize',22);
text(-1.5,1.5,'C7_e_q','fontsize',22,'color','g','fontweight','bold')
text(1.1,-1.4,'C7_a_x','fontsize',22,'color','g','fontweight','bold')
hold on;

temp=dlmread('freegrads_on_initialpath/pathabmd_1_onlygrad.txt');
freedevabmd1=temp(:,6); freedevabmd2=temp(:,7);

temp=dlmread('freegrads_on_initialpath/cst_path_1_onlygrad_100ps.txt'); x=temp(:,3); y=temp(:,4); 
freedev1=temp(:,5); freedev2=temp(:,6);
%temp=dlmread('freegrads_on_initialpath/cst_path_1_tensorgrad_100ps.txt'); x=temp(:,3); y=temp(:,4); 
%freedevtensor1=temp(:,5); freedevtensor2=temp(:,6);
h=plot(x,y,'c-','linewidth',3);
hold on;

tpsize=0.06;
for i=[1 5 10 15 20 25 30 35 40]
    h=plot(x(i),y(i),'kO','linewidth',5);
    h1=quiver(x(i),y(i),tpsize*freedevabmd1(i),tpsize*freedevabmd2(i),'b','MaxHeadSize',1.0,'LineWidth',4);   
    h2=quiver(x(i),y(i),tpsize*freedev1(i),tpsize*freedev2(i),'m','MaxHeadSize',1.0,'LineWidth',2);   
%    h3=quiver(x(i),y(i),0.08*tpsize*freedevtensor1(i),0.08*tpsize*freedevtensor2(i),'k-.','MaxHeadSize',1.0,'LineWidth',2);   
end

%h4=legend([h1,h2,h3],'\nabla{\itF} (ABMD)','\nabla{\itF} (constrained MD) ','{\bfM}\cdot\nabla{\itF} (constrained MD) ');
h4=legend([h1,h2],'\nabla{\itF} (ABMD)','\nabla{\itF} (constrained MD)');
set(h4,'Fontsize',18,'Position',[0.68,0.8,0.1,0.1]);

temp=dlmread('cst_path_200_lbfgs.txt'); x=temp(:,3); y=temp(:,4); 
h=plot(x,y,'m-','linewidth',3); hold on;
temp=dlmread('cst_path_200_abmd_sdp_step0.002.txt'); x=temp(:,4); y=temp(:,5); 
h=plot(x,y,'b.','markersize',15); hold on;

set(gcf,'position',[50 50 1000 800]);
