# Supplementary material for: Fast exploration of an optimal path on the multidimensional free energy surface
Source: PLoS One. 2017 May 18;12(5):e0177740. doi: 10.1371/journal.pone.0177740 (PMC5436793; doi:10.1371/journal.pone.0177740)
Supplement: S1 File — (ZIP) [file pone.0177740.s001.zip › supporting information/results/Fig05/compare_different_optimized_paths.m]

temp=dlmread('surfacedata.txt');
dimarray(1:2)=temp(2:3,2); ntot=dimarray(1)*dimarray(2);
xlow=temp(2,3); xup=temp(2,4);
ylow=temp(3,3); yup=temp(3,4);
x=temp(4:ntot+3,3); y=temp(4:ntot+3,4); z=temp(4:ntot+3,1);
[xi,yi]=meshgrid(-2:0.1:2,-2:0.1:2);
[xi,yi,zi]=griddata(x,y,z,xi,yi,'cubic');
contourf(xi,yi,zi,40,'EdgeColor','none','LineWidth',.1);  
colorbar('fontsize',10,'position',[0.915 0.11 0.02 0.815]);
colormap(hot);
%axis([-3.14 3.14 -3.14 3.14]); 
caxis([-18 -2]); 
set(gca,'FontName','Times New Roman','fontsize',20,'xtick',[-3:1:3],'ytick',[-3:1:3]); 
xlabel('\Phi (rad)','FontSize',22);
ylabel('\Psi (rad)','FontSize',22);
text(-1.5,1.5,'C7_e_q','fontsize',22,'color','g','fontweight','bold')
text(1.1,-1.4,'C7_a_x','fontsize',22,'color','g','fontweight','bold')
hold on;


temp=dlmread('freegrads_on_initialpath/cst_path_1_onlygrad_100ps.txt'); x=temp(:,3); y=temp(:,4); 
h0=plot(x,y,'c-','linewidth',3);
hold on;

temp=dlmread('cst_path_200_lbfgs.txt'); x=temp(:,3); y=temp(:,4); 
h2=plot(x,y,'m-','linewidth',3); hold on;
temp=dlmread('cst_path_200_abmd_sdp_step0.002.txt'); x=temp(:,4); y=temp(:,5); 
h1=plot(x,y,'b.','markersize',15); hold on;
temp=dlmread('cst_path_200_tensorgrad.txt'); x=temp(:,3); y=temp(:,4); 
h3=plot(x,y,'g--','linewidth',3); hold on;

h4=legend([h0,h1,h2,h3],'initial path','optimized by \nabla{\itF} (from ABMD)','optimized by \nabla{\itF} (from constrained MD)','optimized by {\bfM}\cdot\nabla{\itF} (from constrained MD) ');
set(h4,'Fontsize',18,'Position',[0.6,0.77,0.1,0.1]);

set(gcf,'position',[50 50 1000 800]);
