# Supplementary material for: Fast exploration of an optimal path on the multidimensional free energy surface
Source: PLoS One. 2017 May 18;12(5):e0177740. doi: 10.1371/journal.pone.0177740 (PMC5436793; doi:10.1371/journal.pone.0177740)
Supplement: S1 File — (ZIP) [file pone.0177740.s001.zip › supporting information/results/Fig05/cst_path_200_abmd_sdp_step0.002.txt]

       1  0.0000     0.000    -1.297     1.299     0.666    -0.134
       2  0.0257     0.122    -1.319     1.194     0.547    -0.096
       3  0.0513     0.333    -1.330     1.087     0.286    -0.013
       4  0.0770     0.619    -1.331     0.979     0.137     0.004
       5  0.1027     0.960    -1.323     0.872    -0.009    -0.001
       6  0.1283     1.337    -1.309     0.765    -0.049    -0.008
       7  0.1539     1.735    -1.291     0.659    -0.059    -0.011
       8  0.1795     2.140    -1.271     0.553    -0.046    -0.009
       9  0.2052     2.529    -1.251     0.447    -0.036    -0.007
      10  0.2308     2.887    -1.232     0.341    -0.034    -0.006
      11  0.2564     3.206    -1.214     0.235    -0.033    -0.006
      12  0.2821     3.480    -1.196     0.129    -0.021    -0.003
      13  0.3078     3.700    -1.178     0.023    -0.004    -0.001
      14  0.3334     3.869    -1.158    -0.083     0.002     0.000
      15  0.3590     3.996    -1.136    -0.188    -0.003    -0.001
      16  0.3846     4.095    -1.110    -0.293     0.002     0.001
      17  0.4103     4.184    -1.077    -0.396     0.036     0.013
      18  0.4360     4.285    -1.036    -0.495     0.104     0.049
      19  0.4616     4.419    -0.985    -0.590     0.164     0.102
      20  0.4872     4.607    -0.922    -0.677     0.198     0.163
      21  0.5129     4.866    -0.849    -0.756     0.187     0.200
      22  0.5386     5.201    -0.766    -0.824     0.124     0.169
      23  0.5642     5.603    -0.676    -0.883     0.070     0.118
      24  0.5898     6.050    -0.582    -0.935     0.048     0.095
      25  0.6154     6.514    -0.484    -0.982     0.059     0.132
      26  0.6411     6.953    -0.385    -1.024     0.073     0.181
      27  0.6668     7.330    -0.284    -1.062     0.078     0.216
      28  0.6924     7.598    -0.183    -1.097     0.085     0.261
      29  0.7180     7.722    -0.080    -1.128     0.091     0.315
      30  0.7436     7.678     0.024    -1.157     0.092     0.368
      31  0.7693     7.452     0.129    -1.181     0.089     0.426
      32  0.7950     7.045     0.235    -1.200     0.083     0.496
      33  0.8206     6.473     0.341    -1.216     0.070     0.546
      34  0.8462     5.773     0.448    -1.228     0.050     0.556
      35  0.8718     4.996     0.556    -1.236     0.029     0.568
      36  0.8975     4.223     0.664    -1.239     0.001     0.657
      37  0.9231     3.528     0.771    -1.234    -0.101     1.027
      38  0.9487     2.979     0.878    -1.218    -0.246     1.216
      39  0.9745     2.631     0.981    -1.187    -0.526     1.289
      40  1.0000     2.506     1.079    -1.142    -0.353     0.779
