# Supplementary material for: Fast exploration of an optimal path on the multidimensional free energy surface
Source: PLoS One. 2017 May 18;12(5):e0177740. doi: 10.1371/journal.pone.0177740 (PMC5436793; doi:10.1371/journal.pone.0177740)
Supplement: S1 File — (ZIP) [file pone.0177740.s001.zip › supporting information/results/Fig05/cst_path_200_lbfgs.txt]

       1  0.0000    -1.297     1.299    -0.088    -0.488
       2  0.0257    -1.318     1.193     0.003    -1.224
       3  0.0513    -1.310     1.085     0.541    -2.023
       4  0.0770    -1.304     0.977     0.456    -2.870
       5  0.1026    -1.294     0.869     0.744    -3.365
       6  0.1282    -1.283     0.761     0.343    -3.647
       7  0.1539    -1.270     0.653     0.565    -3.901
       8  0.1795    -1.256     0.546     0.203    -4.066
       9  0.2052    -1.240     0.439    -0.020    -3.865
      10  0.2308    -1.224     0.331    -0.036    -3.462
      11  0.2565    -1.208     0.224    -0.343    -3.512
      12  0.2821    -1.191     0.117    -0.339    -2.278
      13  0.3078    -1.174     0.010     0.855    -0.769
      14  0.3333    -1.154    -0.096     0.370    -1.373
      15  0.3590    -1.130    -0.203    -0.105    -1.125
      16  0.3847    -1.100    -0.306     0.326    -0.790
      17  0.4104    -1.063    -0.408     0.331    -1.096
      18  0.4359    -1.016    -0.506     0.656    -1.003
      19  0.4616    -0.959    -0.598     1.057    -1.401
      20  0.4873    -0.892    -0.684     1.847    -1.685
      21  0.5129    -0.817    -0.761     2.335    -1.813
      22  0.5386    -0.733    -0.830     2.809    -2.113
      23  0.5642    -0.643    -0.891     3.299    -1.959
      24  0.5898    -0.549    -0.945     3.227    -2.251
      25  0.6154    -0.452    -0.993     3.396    -1.551
      26  0.6411    -0.352    -1.036     2.480    -1.520
      27  0.6667    -0.251    -1.074     1.805    -0.770
      28  0.6924    -0.148    -1.109     0.953    -0.095
      29  0.7180    -0.045    -1.141    -0.295     0.336
      30  0.7436     0.060    -1.169    -3.377     0.493
      31  0.7693     0.166    -1.194    -4.468     0.776
      32  0.7949     0.272    -1.214    -5.799     1.108
      33  0.8205     0.379    -1.230    -7.505     0.901
      34  0.8462     0.487    -1.241    -7.570     0.540
      35  0.8718     0.596    -1.246    -7.301     0.807
      36  0.8975     0.704    -1.247    -6.782     0.189
      37  0.9232     0.812    -1.242    -4.614     0.265
      38  0.9488     0.920    -1.235    -3.405    -0.272
      39  0.9744     1.028    -1.233    -1.007    -0.384
      40  1.0000     1.079    -1.142    -0.210     0.348
