# Supplementary material for: Fast exploration of an optimal path on the multidimensional free energy surface
Source: PLoS One. 2017 May 18;12(5):e0177740. doi: 10.1371/journal.pone.0177740 (PMC5436793; doi:10.1371/journal.pone.0177740)
Supplement: S1 File — (ZIP) [file pone.0177740.s001.zip › supporting information/results/Fig05/cst_path_200_tensorgrad.txt]

       1  0.0000    -1.297     1.299     0.609    -1.822
       2  0.0258    -1.359     1.202    -0.988    -3.339
       3  0.0513    -1.368     1.089    -1.691    -6.240
       4  0.0770    -1.376     0.974    -0.463    -9.604
       5  0.1027    -1.379     0.859     5.734   -15.152
       6  0.1282    -1.377     0.744     1.543   -15.619
       7  0.1539    -1.368     0.629     1.514   -15.785
       8  0.1796    -1.353     0.515     3.510   -17.612
       9  0.2053    -1.333     0.401    -0.035   -14.153
      10  0.2308    -1.309     0.288     0.867   -13.418
      11  0.2564    -1.281     0.177     2.555   -12.750
      12  0.2821    -1.250     0.066     1.221    -8.771
      13  0.3078    -1.215    -0.044     2.167    -7.359
      14  0.3335    -1.176    -0.152     1.063    -5.299
      15  0.3590    -1.130    -0.258     1.696    -4.294
      16  0.3847    -1.077    -0.360     5.042    -6.094
      17  0.4103    -1.016    -0.458     8.363    -9.253
      18  0.4360    -0.946    -0.548    12.933   -11.234
      19  0.4616    -0.867    -0.633    21.583   -17.037
      20  0.4872    -0.780    -0.709    23.495   -16.670
      21  0.5128    -0.688    -0.777    29.088   -20.406
      22  0.5386    -0.592    -0.840    33.805   -22.487
      23  0.5641    -0.492    -0.898    31.915   -19.936
      24  0.5898    -0.391    -0.954    31.189   -19.447
      25  0.6154    -0.291    -1.010    24.019   -14.070
      26  0.6411    -0.191    -1.068    13.346    -6.887
      27  0.6667    -0.094    -1.129     0.118     1.231
      28  0.6924     0.002    -1.193   -14.125     6.200
      29  0.7181     0.096    -1.260   -33.063    16.244
      30  0.7436     0.190    -1.327   -41.371    19.673
      31  0.7693     0.285    -1.391   -45.991    21.859
      32  0.7949     0.385    -1.447   -48.142    19.675
      33  0.8205     0.492    -1.491   -42.933    15.193
      34  0.8462     0.605    -1.515   -43.145    14.619
      35  0.8718     0.719    -1.515   -28.789     7.252
      36  0.8974     0.829    -1.480   -21.373     3.136
      37  0.9231     0.923    -1.415   -10.397    -1.158
      38  0.9488     1.012    -1.342     1.056    -6.404
      39  0.9745     1.076    -1.257     8.157    -7.149
      40  1.0000     1.079    -1.142    -2.126     2.292
