# Supplementary material for: Fast exploration of an optimal path on the multidimensional free energy surface
Source: PLoS One. 2017 May 18;12(5):e0177740. doi: 10.1371/journal.pone.0177740 (PMC5436793; doi:10.1371/journal.pone.0177740)
Supplement: S1 File — (ZIP) [file pone.0177740.s001.zip › supporting information/results/Fig05/freegrads_on_initialpath/cst_path_1_onlygrad_100ps.txt]

       1  0.0000    -1.297     1.299     0.153    -0.233
       2  0.0257    -1.236     1.237     2.091    -1.352
       3  0.0513    -1.176     1.174     3.695    -1.921
       4  0.0770    -1.115     1.112     5.121    -2.404
       5  0.1026    -1.054     1.049     6.485    -2.808
       6  0.1283    -0.993     0.986     7.806    -2.950
       7  0.1539    -0.932     0.924     8.812    -3.105
       8  0.1795    -0.871     0.861     9.515    -3.129
       9  0.2052    -0.810     0.799    10.319    -2.945
      10  0.2308    -0.749     0.736    10.699    -2.760
      11  0.2565    -0.688     0.673    11.004    -2.366
      12  0.2821    -0.627     0.611    11.153    -2.012
      13  0.3077    -0.566     0.548    11.079    -1.471
      14  0.3334    -0.505     0.486    10.760    -1.015
      15  0.3590    -0.444     0.423    10.067    -0.511
      16  0.3847    -0.384     0.360     9.195     0.064
      17  0.4103    -0.323     0.297     8.040     0.542
      18  0.4359    -0.262     0.235     6.739     1.000
      19  0.4616    -0.201     0.172     5.449     1.458
      20  0.4872    -0.140     0.110     3.723     1.764
      21  0.5129    -0.079     0.047     2.241     2.200
      22  0.5385    -0.018    -0.016     0.293     2.290
      23  0.5642     0.043    -0.078    -1.130     2.567
      24  0.5898     0.104    -0.141    -2.615     2.753
      25  0.6154     0.165    -0.203    -4.141     2.868
      26  0.6411     0.226    -0.266    -5.193     3.084
      27  0.6667     0.287    -0.329    -6.157     3.219
      28  0.6924     0.348    -0.391    -6.845     3.276
      29  0.7180     0.408    -0.454    -7.537     3.378
      30  0.7436     0.469    -0.516    -7.790     3.509
      31  0.7693     0.530    -0.579    -7.946     3.551
      32  0.7949     0.591    -0.642    -7.779     3.611
      33  0.8206     0.652    -0.704    -7.445     3.600
      34  0.8462     0.713    -0.767    -6.781     3.577
      35  0.8718     0.774    -0.829    -6.208     3.300
      36  0.8975     0.835    -0.892    -5.456     2.969
      37  0.9231     0.896    -0.955    -4.061     2.586
      38  0.9488     0.957    -1.017    -3.005     1.971
      39  0.9744     1.018    -1.080    -1.493     1.267
      40  1.0000     1.079    -1.142    -0.159     0.398
