# Supplementary material for: Fast exploration of an optimal path on the multidimensional free energy surface
Source: PLoS One. 2017 May 18;12(5):e0177740. doi: 10.1371/journal.pone.0177740 (PMC5436793; doi:10.1371/journal.pone.0177740)
Supplement: S1 File — (ZIP) [file pone.0177740.s001.zip › supporting information/results/Fig05/freegrads_on_initialpath/pathabmd_1_onlygrad.txt]

    1  0.0000     0.000    -1.297     1.299     0.532    -0.854
    2  0.0258     0.151    -1.236     1.237     2.053    -1.480
    3  0.0514     0.433    -1.176     1.174     3.585    -2.077
    4  0.0770     0.841    -1.115     1.112     5.035    -2.565
    5  0.1026     1.363    -1.054     1.049     6.360    -2.946
    6  0.1282     1.982    -0.993     0.986     7.548    -3.202
    7  0.1540     2.678    -0.932     0.924     8.592    -3.323
    8  0.1796     3.441    -0.871     0.861     9.496    -3.320
    9  0.2052     4.246    -0.810     0.799    10.216    -3.205
   10  0.2308     5.081    -0.749     0.736    10.738    -2.960
   11  0.2564     5.922    -0.688     0.673    11.056    -2.601
   12  0.2822     6.749    -0.627     0.611    11.150    -2.176
   13  0.3078     7.549    -0.566     0.548    11.038    -1.688
   14  0.3334     8.303    -0.505     0.486    10.717    -1.205
   15  0.3590     9.001    -0.444     0.423    10.161    -0.698
   16  0.3846     9.615    -0.384     0.360     9.366    -0.166
   17  0.4104    10.151    -0.323     0.297     8.362     0.351
   18  0.4360    10.589    -0.262     0.235     7.180     0.842
   19  0.4616    10.919    -0.201     0.172     5.844     1.297
   20  0.4872    11.140    -0.140     0.110     4.433     1.684
   21  0.5128    11.249    -0.079     0.047     2.949     2.025
   22  0.5386    11.246    -0.018    -0.016     1.443     2.307
   23  0.5642    11.137     0.043    -0.078    -0.053     2.550
   24  0.5898    10.921     0.104    -0.141    -1.546     2.768
   25  0.6154    10.606     0.165    -0.203    -2.942     2.949
   26  0.6410    10.195     0.226    -0.266    -4.236     3.126
   27  0.6668     9.698     0.287    -0.329    -5.402     3.281
   28  0.6924     9.131     0.348    -0.391    -6.338     3.414
   29  0.7180     8.510     0.408    -0.454    -7.047     3.543
   30  0.7436     7.840     0.469    -0.516    -7.544     3.651
   31  0.7692     7.138     0.530    -0.579    -7.791     3.754
   32  0.7950     6.423     0.591    -0.642    -7.787     3.807
   33  0.8206     5.718     0.652    -0.704    -7.548     3.787
   34  0.8462     5.035     0.713    -0.767    -7.079     3.698
   35  0.8718     4.399     0.774    -0.829    -6.396     3.504
   36  0.8976     3.823     0.835    -0.892    -5.540     3.182
   37  0.9232     3.328     0.896    -0.955    -4.513     2.743
   38  0.9488     2.934     0.957    -1.017    -3.335     2.196
   39  0.9744     2.653     1.018    -1.080    -2.007     1.511
   40  1.0000     2.506     1.079    -1.142    -0.520     0.705
