# Supplementary material for: Fast exploration of an optimal path on the multidimensional free energy surface
Source: PLoS One. 2017 May 18;12(5):e0177740. doi: 10.1371/journal.pone.0177740 (PMC5436793; doi:10.1371/journal.pone.0177740)
Supplement: S1 File — (ZIP) [file pone.0177740.s001.zip › supporting information/results/Fig06/Fig6_diff_optmethods.m]

temp=dlmread('pathsummary_sdp_step0.002.txt');
x=temp(:,1); y=temp(:,2);
h1=plot(x,y,'k--','linewidth',4);hold on;
temp=dlmread('pathsummary_sdp_step0.004_0.5prepath.txt');
x=temp(:,1); y=temp(:,3);
h2=plot(x,y,'r-.','linewidth',4);hold on;
temp=dlmread('pathsummary_lbfgs.txt');
x=temp(:,1); y=temp(:,3);
h3=plot(x,y,'m-','linewidth',4);hold on;

temp=dlmread('pathsummary_abmd_sdp_0.002.txt');
x=temp(:,1); y=temp(:,3);
h4=plot(x(1:2:200),y(1:2:200),'b.','markersize',15); hold on;

xlow=0.0; xup=200.0; ylow=0.0; yup=12.0;
set(gca,'xtick',[xlow:50:xup],'ytick',[ylow:2.0:yup],'FontSize',20);
h5=legend([h1,h2,h3,h4],'Steepest Descent (fixed stepsize)','Steepest Descent (variable stepsize)','quasi-Newton optimization','full-surface optimization');
set(h5,'Fontsize',14,'Position',[0.65,0.76,0.1,0.1]);

xlabel('Iterations','FontSize',22);
ylabel('\sigma_\perp (kcal/mol/rad)^2','FontSize',22,'fontweight','normal');
axis([xlow xup ylow yup]);

set(gcf,'position',[50 50 1000 600]);
