# Supplementary material for: Fast exploration of an optimal path on the multidimensional free energy surface
Source: PLoS One. 2017 May 18;12(5):e0177740. doi: 10.1371/journal.pone.0177740 (PMC5436793; doi:10.1371/journal.pone.0177740)
Supplement: S1 File — (ZIP) [file pone.0177740.s001.zip › supporting information/results/Fig06/pathsummary_abmd_sdp_0.002.txt]

     1   254.672     7.234     1.000       NaN
     2   253.506     7.523     1.000     0.002
     3   252.310     7.810     1.000     0.002
     4   251.072     8.093     1.000     0.002
     5   249.811     8.370     1.000     0.003
     6   248.511     8.638     1.000     0.003
     7   247.171     8.894     1.000     0.003
     8   245.814     9.135     1.000     0.003
     9   244.425     9.357     1.000     0.003
    10   243.009     9.556     1.000     0.003
    11   241.563     9.731     1.000     0.003
    12   240.096     9.878     1.000     0.003
    13   238.614     9.996     1.000     0.003
    14   237.138    10.082     1.000     0.003
    15   235.629    10.134     1.000     0.003
    16   234.123    10.152     1.000     0.003
    17   232.614    10.137     1.000     0.003
    18   231.121    10.087     1.000     0.003
    19   229.622    10.006     1.000     0.003
    20   228.143     9.895     1.000     0.003
    21   226.675     9.758     1.000     0.003
    22   225.234     9.595     1.000     0.003
    23   223.815     9.412     1.000     0.003
    24   222.414     9.210     1.000     0.003
    25   221.047     8.994     1.000     0.003
    26   219.707     8.766     1.000     0.003
    27   218.409     8.530     1.000     0.003
    28   217.140     8.289     1.000     0.003
    29   215.904     8.047     1.000     0.003
    30   214.701     7.803     1.000     0.003
    31   213.532     7.563     1.000     0.003
    32   212.404     7.325     1.000     0.003
    33   211.305     7.094     1.000     0.002
    34   210.245     6.868     1.000     0.002
    35   209.204     6.649     1.000     0.002
    36   208.202     6.439     1.000     0.002
    37   207.237     6.239     1.000     0.002
    38   206.304     6.046     1.000     0.002
    39   205.382     5.863     1.000     0.002
    40   204.505     5.690     1.000     0.002
    41   203.639     5.526     1.000     0.002
    42   202.807     5.372     1.000     0.002
    43   201.993     5.227     1.000     0.002
    44   201.201     5.091     1.000     0.002
    45   200.419     4.964     1.000     0.002
    46   199.680     4.846     1.000     0.002
    47   198.939     4.735     1.000     0.002
    48   198.232     4.632     1.000     0.002
    49   197.532     4.537     1.000     0.002
    50   196.842     4.449     1.000     0.002
    51   196.173     4.368     1.000     0.002
    52   195.513     4.292     1.000     0.002
    53   194.864     4.223     1.000     0.002
    54   194.227     4.160     1.000     0.002
    55   193.613     4.101     1.000     0.001
    56   193.003     4.048     1.000     0.001
    57   192.396     3.998     1.000     0.001
    58   191.802     3.953     1.000     0.001
    59   191.207     3.911     1.000     0.001
    60   190.629     3.873     1.000     0.001
    61   190.053     3.838     1.000     0.001
    62   189.495     3.806     1.000     0.001
    63   188.928     3.776     1.000     0.001
    64   188.376     3.748     1.000     0.001
    65   187.830     3.722     1.000     0.001
    66   187.296     3.699     1.000     0.001
    67   186.760     3.676     1.000     0.001
    68   186.235     3.654     1.000     0.001
    69   185.713     3.634     1.000     0.001
    70   185.190     3.614     1.000     0.001
    71   184.684     3.595     1.000     0.001
    72   184.173     3.577     1.000     0.001
    73   183.673     3.560     1.000     0.001
    74   183.178     3.542     1.000     0.001
    75   182.687     3.524     1.000     0.001
    76   182.197     3.506     1.000     0.001
    77   181.718     3.488     1.000     0.001
    78   181.245     3.470     1.000     0.001
    79   180.776     3.450     1.000     0.001
    80   180.310     3.428     1.000     0.001
    81   179.855     3.407     1.000     0.001
    82   179.407     3.385     1.000     0.001
    83   178.962     3.361     1.000     0.001
    84   178.529     3.337     1.000     0.001
    85   178.096     3.310     1.000     0.001
    86   177.676     3.284     1.000     0.001
    87   177.258     3.255     1.000     0.001
    88   176.853     3.227     1.000     0.001
    89   176.453     3.197     1.000     0.001
    90   176.059     3.165     1.000     0.001
    91   175.670     3.133     1.000     0.001
    92   175.293     3.100     1.000     0.001
    93   174.920     3.066     1.000     0.001
    94   174.561     3.031     1.000     0.001
    95   174.202     2.995     1.000     0.001
    96   173.865     2.958     1.000     0.001
    97   173.525     2.920     1.000     0.001
    98   173.199     2.881     1.000     0.001
    99   172.881     2.841     1.000     0.001
   100   172.572     2.799     1.000     0.001
   101   172.268     2.757     1.000     0.001
   102   171.979     2.713     1.000     0.001
   103   171.697     2.670     1.000     0.001
   104   171.427     2.625     1.000     0.001
   105   171.163     2.579     1.000     0.001
   106   170.920     2.533     1.000     0.001
   107   170.677     2.487     1.000     0.001
   108   170.452     2.440     1.000     0.001
   109   170.224     2.392     1.000     0.001
   110   170.014     2.344     1.000     0.001
   111   169.810     2.295     1.000     0.001
   112   169.617     2.247     1.000     0.001
   113   169.436     2.198     1.000     0.001
   114   169.262     2.149     1.000     0.001
   115   169.097     2.100     1.000     0.001
   116   168.943     2.051     1.000     0.001
   117   168.794     2.002     1.000     0.001
   118   168.656     1.952     1.000     0.001
   119   168.526     1.904     1.000     0.001
   120   168.405     1.854     1.000     0.001
   121   168.288     1.806     1.000     0.001
   122   168.183     1.757     1.000     0.001
   123   168.073     1.707     1.000     0.001
   124   167.978     1.659     1.000     0.001
   125   167.890     1.611     1.000     0.001
   126   167.796     1.562     1.000     0.001
   127   167.716     1.515     1.000     0.001
   128   167.641     1.468     1.000     0.001
   129   167.560     1.421     1.000     0.001
   130   167.493     1.375     1.000     0.001
   131   167.424     1.329     1.000     0.001
   132   167.363     1.284     1.000     0.001
   133   167.295     1.240     1.000     0.001
   134   167.236     1.197     1.000     0.001
   135   167.173     1.154     1.000     0.001
   136   167.121     1.112     1.000     0.001
   137   167.063     1.071     1.000     0.001
   138   167.007     1.032     1.000     0.001
   139   166.953     0.993     1.000     0.001
   140   166.906     0.956     1.000     0.000
   141   166.857     0.919     1.000     0.000
   142   166.802     0.884     1.000     0.000
   143   166.765     0.850     1.000     0.000
   144   166.715     0.816     1.000     0.000
   145   166.670     0.784     1.000     0.000
   146   166.629     0.753     1.000     0.000
   147   166.585     0.724     1.000     0.000
   148   166.548     0.695     1.000     0.000
   149   166.514     0.667     1.000     0.000
   150   166.468     0.641     1.000     0.000
   151   166.434     0.615     1.000     0.000
   152   166.404     0.591     1.000     0.000
   153   166.357     0.567     1.000     0.000
   154   166.333     0.544     1.000     0.000
   155   166.307     0.523     1.000     0.000
   156   166.270     0.502     1.000     0.000
   157   166.247     0.482     1.000     0.000
   158   166.216     0.463     1.000     0.000
   159   166.192     0.444     1.000     0.000
   160   166.165     0.426     1.000     0.000
   161   166.134     0.410     1.000     0.000
   162   166.116     0.393     1.000     0.000
   163   166.093     0.378     1.000     0.000
   164   166.071     0.363     1.000     0.000
   165   166.055     0.349     1.000     0.000
   166   166.033     0.335     1.000     0.000
   167   166.012     0.322     1.000     0.000
   168   165.997     0.310     1.000     0.000
   169   165.979     0.298     1.000     0.000
   170   165.958     0.286     1.000     0.000
   171   165.938     0.275     1.000     0.000
   172   165.923     0.265     1.000     0.000
   173   165.905     0.255     1.000     0.000
   174   165.893     0.245     1.000     0.000
   175   165.876     0.236     1.000     0.000
   176   165.868     0.228     1.000     0.000
   177   165.851     0.219     1.000     0.000
   178   165.837     0.212     1.000     0.000
   179   165.823     0.204     1.000     0.000
   180   165.812     0.197     1.000     0.000
   181   165.801     0.190     1.000     0.000
   182   165.788     0.183     1.000     0.000
   183   165.779     0.177     1.000     0.000
   184   165.766     0.171     1.000     0.000
   185   165.758     0.166     1.000     0.000
   186   165.745     0.160     1.000     0.000
   187   165.734     0.155     1.000     0.000
   188   165.722     0.150     1.000     0.000
   189   165.715     0.146     1.000     0.000
   190   165.703     0.142     1.000     0.000
   191   165.693     0.137     1.000     0.000
   192   165.685     0.133     1.000     0.000
   193   165.677     0.130     1.000     0.000
   194   165.668     0.126     1.000     0.000
   195   165.661     0.123     1.000     0.000
   196   165.653     0.120     1.000     0.000
   197   165.646     0.117     1.000     0.000
   198   165.638     0.114     1.000     0.000
   199   165.632     0.111     1.000     0.000
   200   165.624     0.108     1.000     0.000
   201   165.618     0.106     1.000     0.000
   202   165.609     0.104     1.000     0.000
   203   165.604     0.102     1.000     0.000
   204   165.595     0.100     1.000     0.000
   205   165.591     0.098     1.000     0.000
   206   165.582     0.096     1.000     0.000
   207   165.578     0.094     1.000     0.000
   208   165.570     0.092     1.000     0.000
   209   165.564     0.091     1.000     0.000
   210   165.560     0.089     1.000     0.000
   211   165.553     0.088     1.000     0.000
   212   165.548     0.087     1.000     0.000
   213   165.542     0.086     1.000     0.000
   214   165.537     0.084     1.000     0.000
   215   165.531     0.083     1.000     0.000
   216   165.525     0.082     1.000     0.000
   217   165.520     0.081     1.000     0.000
   218   165.513     0.080     1.000     0.000
   219   165.509     0.080     1.000     0.000
   220   165.504     0.079     1.000     0.000
