# Supplementary material for: Fast exploration of an optimal path on the multidimensional free energy surface
Source: PLoS One. 2017 May 18;12(5):e0177740. doi: 10.1371/journal.pone.0177740 (PMC5436793; doi:10.1371/journal.pone.0177740)
Supplement: S1 File — (ZIP) [file pone.0177740.s001.zip › supporting information/results/Fig06/pathsummary_lbfgs.txt]

     1   234.726     6.327     0.003     0.022
     2   232.678     8.216     0.006     0.021
     3   232.572     9.282     0.009     0.021
     4   222.510     9.123     0.012     0.021
     5   215.010     8.525     0.015     0.021
     6   209.302     7.973     0.018     0.021
     7   206.588     7.399     0.021     0.021
     8   203.719     6.668     0.024     0.020
     9   198.845     5.377     0.027     0.020
    10   194.317     4.643     0.030     0.020
    11   193.834     4.077     0.033     0.020
    12   188.936     3.188     0.036     0.020
    13   186.248     2.989     0.039     0.020
    14   185.353     2.795     0.042     0.020
    15   176.892     2.779     0.045     0.020
    16   179.074     2.703     0.048     0.020
    17   173.152     2.627     0.051     0.021
    18   172.925     2.512     0.054     0.021
    19   171.986     2.520     0.057     0.021
    20   165.325     2.145     0.060     0.021
    21   173.247     2.147     0.063     0.021
    22   169.289     2.018     0.066     0.022
    23   169.791     1.741     0.069     0.022
    24   170.455     1.307     0.072     0.022
    25   165.633     1.158     0.075     0.022
    26   167.444     0.942     0.078     0.022
    27   171.704     0.640     0.081     0.022
    28   163.970     0.403     0.084     0.020
    29   163.086     0.238     0.087     0.019
    30   162.058     0.113     0.090     0.012
    31   160.889     0.103     0.093     0.010
    32   161.146     0.094     0.096     0.011
    33   159.776     0.091     0.099     0.011
    34   166.788     0.099     0.102     0.009
    35   162.320     0.102     0.105     0.011
    36   166.044     0.106     0.108     0.009
    37   162.956     0.107     0.111     0.007
    38   165.186     0.082     0.114     0.011
    39   166.552     0.087     0.117     0.015
    40   162.956     0.096     0.120     0.010
    41   165.140     0.063     0.123     0.008
    42   162.916     0.088     0.126     0.006
    43   164.318     0.082     0.129     0.006
    44   161.728     0.083     0.132     0.008
    45   162.628     0.097     0.135     0.006
    46   159.872     0.084     0.138     0.008
    47   157.336     0.093     0.141     0.011
    48   160.939     0.111     0.144     0.010
    49   163.412     0.084     0.147     0.008
    50   161.292     0.092     0.150     0.008
    51   159.232     0.073     0.153     0.007
    52   166.141     0.085     0.156     0.007
    53   166.423     0.099     0.159     0.008
    54   165.990     0.105     0.162     0.006
    55   159.251     0.092     0.165     0.007
    56   157.835     0.080     0.168     0.006
    57   165.297     0.110     0.171     0.009
    58   167.108     0.120     0.174     0.006
    59   168.459     0.106     0.177     0.005
    60   169.426     0.089     0.180     0.005
    61   162.125     0.080     0.183     0.011
    62   161.001     0.105     0.186     0.013
    63   161.874     0.114     0.189     0.010
    64   161.655     0.112     0.192     0.008
    65   164.534     0.069     0.195     0.005
    66   161.825     0.077     0.198     0.008
    67   162.815     0.117     0.201     0.008
    68   158.396     0.081     0.204     0.009
    69   159.963     0.121     0.207     0.011
    70   157.470     0.094     0.210     0.011
    71   159.783     0.091     0.213     0.010
    72   159.694     0.096     0.216     0.012
    73   163.824     0.095     0.219     0.012
    74   168.117     0.133     0.222     0.010
    75   162.286     0.138     0.225     0.011
    76   164.562     0.105     0.228     0.005
    77   162.970     0.079     0.231     0.006
    78   161.773     0.125     0.234     0.006
    79   162.218     0.113     0.237     0.007
    80   156.394     0.126     0.240     0.007
    81   155.749     0.173     0.243     0.007
    82   161.328     0.180     0.246     0.008
    83   159.213     0.131     0.249     0.007
    84   165.276     0.103     0.252     0.008
    85   159.235     0.108     0.255     0.011
    86   160.421     0.095     0.258     0.011
    87   160.913     0.103     0.261     0.011
    88   157.824     0.141     0.264     0.011
    89   158.780     0.103     0.267     0.009
    90   160.659     0.089     0.270     0.007
    91   161.745     0.072     0.273     0.008
    92   157.048     0.090     0.276     0.007
    93   157.584     0.081     0.279     0.007
    94   154.809     0.074     0.282     0.008
    95   160.535     0.104     0.285     0.008
    96   157.143     0.088     0.288     0.010
    97   154.997     0.108     0.291     0.011
    98   156.301     0.092     0.294     0.010
    99   159.550     0.079     0.297     0.012
   100   162.113     0.103     0.300     0.010
   101   161.794     0.088     0.303     0.008
   102   159.210     0.080     0.306     0.007
   103   159.741     0.076     0.309     0.008
   104   166.460     0.094     0.312     0.011
   105   163.275     0.092     0.315     0.011
   106   162.286     0.105     0.318     0.015
   107   163.327     0.079     0.321     0.011
   108   161.942     0.102     0.324     0.010
   109   160.500     0.067     0.327     0.008
   110   162.466     0.099     0.330     0.007
   111   163.968     0.077     0.333     0.007
   112   165.721     0.067     0.336     0.009
   113   161.659     0.073     0.339     0.007
   114   159.730     0.084     0.342     0.006
   115   164.292     0.075     0.345     0.013
   116   160.912     0.108     0.348     0.013
   117   160.048     0.085     0.351     0.013
   118   164.163     0.102     0.354     0.015
   119   158.953     0.083     0.357     0.012
   120   163.876     0.075     0.360     0.008
   121   158.280     0.051     0.363     0.007
   122   162.221     0.081     0.366     0.010
   123   164.343     0.081     0.369     0.011
   124   162.628     0.078     0.372     0.012
   125   163.133     0.088     0.375     0.011
   126   159.856     0.060     0.378     0.010
   127   161.005     0.074     0.381     0.011
   128   164.074     0.108     0.384     0.012
   129   165.861     0.088     0.387     0.011
   130   163.091     0.075     0.390     0.011
   131   161.333     0.088     0.393     0.013
   132   167.032     0.106     0.396     0.012
   133   161.218     0.081     0.399     0.009
   134   166.250     0.073     0.402     0.012
   135   165.018     0.104     0.405     0.015
   136   168.989     0.068     0.408     0.012
   137   160.119     0.077     0.411     0.013
   138   167.123     0.112     0.414     0.015
   139   166.139     0.069     0.417     0.014
   140   167.200     0.083     0.420     0.011
   141   161.329     0.066     0.423     0.011
   142   164.176     0.054     0.426     0.012
   143   168.013     0.071     0.429     0.012
   144   162.392     0.060     0.432     0.009
   145   160.505     0.083     0.435     0.014
   146   162.474     0.091     0.438     0.014
   147   164.004     0.086     0.441     0.010
   148   165.034     0.074     0.444     0.012
   149   163.840     0.051     0.447     0.017
   150   161.826     0.088     0.450     0.015
   151   163.298     0.060     0.453     0.013
   152   167.156     0.105     0.456     0.013
   153   173.638     0.062     0.459     0.010
   154   162.941     0.076     0.462     0.011
   155   167.810     0.056     0.465     0.011
   156   162.715     0.079     0.468     0.010
   157   169.745     0.091     0.471     0.014
   158   166.583     0.119     0.474     0.016
   159   159.744     0.086     0.477     0.014
   160   158.809     0.060     0.480     0.014
   161   160.357     0.088     0.483     0.015
   162   165.619     0.074     0.486     0.014
   163   162.148     0.069     0.489     0.010
   164   162.544     0.060     0.492     0.015
   165   160.916     0.107     0.495     0.015
   166   168.702     0.092     0.498     0.013
   167   160.710     0.082     0.501     0.008
   168   169.316     0.080     0.504     0.009
   169   162.391     0.050     0.507     0.011
   170   159.519     0.065     0.510     0.008
   171   161.091     0.083     0.513     0.009
   172   160.842     0.069     0.516     0.008
   173   159.952     0.050     0.519     0.007
   174   160.446     0.074     0.522     0.007
   175   163.875     0.071     0.525     0.008
   176   159.581     0.081     0.528     0.007
   177   165.968     0.052     0.531     0.008
   178   165.065     0.056     0.534     0.008
   179   162.544     0.085     0.537     0.008
   180   166.191     0.050     0.540     0.006
   181   162.288     0.090     0.543     0.008
   182   165.475     0.066     0.546     0.006
   183   165.672     0.054     0.549     0.008
   184   165.834     0.076     0.552     0.014
   185   162.448     0.130     0.555     0.016
   186   162.341     0.098     0.558     0.014
   187   162.413     0.114     0.561     0.013
   188   163.302     0.056     0.564     0.012
   189   161.426     0.062     0.567     0.010
   190   158.244     0.050     0.570     0.012
   191   157.157     0.077     0.573     0.012
   192   160.973     0.084     0.576     0.015
   193   170.981     0.077     0.579     0.016
   194   162.814     0.075     0.582     0.010
   195   166.810     0.062     0.585     0.011
   196   170.928     0.066     0.588     0.014
   197   163.953     0.079     0.591     0.011
   198   161.414     0.077     0.594     0.011
   199   159.648     0.072     0.597     0.008
   200   161.010     0.050     0.600     0.008
   201   163.675     0.059     0.603     0.013
   202   164.928     0.073     0.606     0.017
   203   159.470     0.099     0.609     0.015
   204   161.261     0.077     0.612     0.016
   205   161.849     0.152     0.615     0.013
   206   165.913     0.054     0.618     0.009
   207   161.870     0.080     0.621     0.009
   208   160.044     0.083     0.624     0.011
   209   167.386     0.078     0.627     0.014
   210   164.622     0.086     0.630     0.013
   211   165.038     0.076     0.633     0.011
   212   171.634     0.098     0.636     0.013
   213   164.772     0.076     0.639     0.013
   214   165.538     0.104     0.642     0.011
   215   164.206     0.107     0.645     0.012
   216   167.528     0.084     0.648     0.010
   217   162.917     0.093     0.651     0.009
   218   166.327     0.081     0.654     0.009
   219   160.294     0.091     0.657     0.007
