# Supplementary material for: Fast exploration of an optimal path on the multidimensional free energy surface
Source: PLoS One. 2017 May 18;12(5):e0177740. doi: 10.1371/journal.pone.0177740 (PMC5436793; doi:10.1371/journal.pone.0177740)
Supplement: S1 File — (ZIP) [file pone.0177740.s001.zip › supporting information/results/Fig06/pathsummary_sdp_step0.004_0.5prepath.txt]

     1   237.804     5.949     0.003     0.010
     2   234.393     7.394     0.006     0.011
     3   236.705     8.917     0.009     0.006
     4   236.331     8.978     0.012     0.012
     5   234.246     9.392     0.015     0.012
     6   234.122     9.388     0.018     0.012
     7   229.086     9.958     0.021     0.013
     8   225.034     9.769     0.024     0.012
     9   221.040     9.646     0.027     0.012
    10   215.126     9.439     0.030     0.012
    11   215.570     9.131     0.033     0.006
    12   215.877     8.528     0.036     0.003
    13   216.901     8.329     0.039     0.001
    14   212.422     8.275     0.042     0.012
    15   210.665     8.116     0.045     0.011
    16   204.839     7.358     0.048     0.011
    17   204.045     7.135     0.051     0.011
    18   207.744     6.910     0.054     0.005
    19   212.454     6.626     0.057     0.003
    20   201.963     6.524     0.060     0.010
    21   206.339     6.476     0.063     0.005
    22   202.982     6.160     0.066     0.010
    23   203.620     6.080     0.069     0.005
    24   202.557     5.952     0.072     0.010
    25   203.752     6.151     0.075     0.005
    26   199.662     5.921     0.078     0.010
    27   200.942     5.330     0.081     0.005
    28   194.672     5.237     0.084     0.009
    29   193.118     5.338     0.087     0.009
    30   200.322     5.373     0.090     0.005
    31   199.156     5.287     0.093     0.009
    32   199.326     5.078     0.096     0.005
    33   192.268     4.878     0.099     0.009
    34   194.813     5.130     0.102     0.005
    35   189.365     5.346     0.105     0.009
    36   197.627     5.182     0.108     0.005
    37   190.989     4.759     0.111     0.009
    38   198.723     4.790     0.114     0.004
    39   191.433     5.030     0.117     0.009
    40   193.057     5.429     0.120     0.005
    41   191.644     4.959     0.123     0.009
    42   188.268     4.802     0.126     0.009
    43   180.668     5.032     0.129     0.009
    44   179.786     5.154     0.132     0.009
    45   188.594     4.614     0.135     0.004
    46   190.238     4.768     0.138     0.002
    47   194.040     4.519     0.141     0.001
    48   185.672     4.758     0.144     0.009
    49   178.132     4.350     0.147     0.008
    50   178.426     4.439     0.150     0.004
    51   178.168     4.404     0.153     0.008
    52   176.718     4.165     0.156     0.008
    53   173.540     4.041     0.159     0.008
    54   167.472     3.899     0.162     0.008
    55   173.574     3.553     0.165     0.004
    56   171.152     3.573     0.168     0.008
    57   170.279     3.679     0.171     0.008
    58   172.442     3.599     0.174     0.004
    59   172.200     3.191     0.177     0.007
    60   174.409     3.448     0.180     0.004
    61   166.294     3.473     0.183     0.007
    62   163.686     3.388     0.186     0.007
    63   171.942     3.216     0.189     0.004
    64   169.018     3.135     0.192     0.007
    65   167.914     3.139     0.195     0.007
    66   169.427     3.124     0.198     0.004
    67   167.483     3.229     0.201     0.007
    68   172.486     3.105     0.204     0.004
    69   166.740     2.904     0.207     0.007
    70   168.966     2.904     0.210     0.003
    71   171.769     2.884     0.213     0.002
    72   167.761     2.831     0.216     0.007
    73   165.490     3.049     0.219     0.007
    74   167.856     2.797     0.222     0.003
    75   167.019     2.580     0.225     0.006
    76   167.592     2.618     0.228     0.003
    77   164.016     2.605     0.231     0.006
    78   165.489     2.536     0.234     0.003
    79   169.243     2.281     0.237     0.002
    80   160.191     2.245     0.240     0.006
    81   162.037     2.090     0.243     0.003
    82   167.524     2.143     0.246     0.001
    83   163.583     2.127     0.249     0.006
    84   166.984     2.085     0.252     0.003
    85   172.137     1.923     0.255     0.001
    86   164.164     1.747     0.258     0.005
    87   165.410     1.693     0.261     0.003
    88   163.554     1.742     0.264     0.005
    89   164.032     1.643     0.267     0.003
    90   161.912     1.553     0.270     0.005
    91   164.361     1.518     0.273     0.002
    92   161.973     1.494     0.276     0.005
    93   160.910     1.458     0.279     0.005
    94   157.943     1.455     0.282     0.005
    95   158.529     1.309     0.285     0.002
    96   166.202     1.283     0.288     0.001
    97   164.067     1.368     0.291     0.005
    98   164.291     1.298     0.294     0.002
    99   157.316     1.284     0.297     0.004
   100   157.838     1.295     0.300     0.002
   101   158.399     1.183     0.303     0.001
   102   157.273     1.099     0.306     0.004
   103   161.165     1.195     0.309     0.002
   104   161.132     1.240     0.312     0.004
   105   158.083     1.218     0.315     0.004
   106   154.939     1.144     0.318     0.004
   107   162.490     1.123     0.321     0.002
   108   161.524     1.153     0.324     0.004
   109   158.669     1.245     0.327     0.004
   110   163.455     1.334     0.330     0.002
   111   162.289     1.302     0.333     0.005
   112   164.028     1.225     0.336     0.002
   113   162.358     1.151     0.339     0.004
   114   163.608     1.033     0.342     0.002
   115   163.791     1.014     0.345     0.001
   116   159.027     1.037     0.348     0.004
   117   161.372     1.237     0.351     0.002
   118   167.245     1.257     0.354     0.001
   119   160.848     1.008     0.357     0.004
   120   165.135     0.860     0.360     0.002
   121   163.732     0.794     0.363     0.004
   122   162.429     0.819     0.366     0.004
   123   154.545     0.747     0.369     0.003
   124   162.006     0.755     0.372     0.002
   125   165.901     0.783     0.375     0.001
   126   165.602     0.754     0.378     0.003
   127   162.246     0.774     0.381     0.004
   128   165.868     0.762     0.384     0.002
   129   160.181     0.596     0.387     0.003
   130   160.626     0.492     0.390     0.001
   131   163.274     0.466     0.393     0.001
   132   163.155     0.472     0.396     0.003
   133   161.624     0.500     0.399     0.003
   134   163.218     0.439     0.402     0.001
   135   159.569     0.433     0.405     0.003
   136   165.003     0.444     0.408     0.001
   137   167.111     0.429     0.411     0.001
   138   165.653     0.497     0.414     0.003
   139   168.299     0.426     0.417     0.001
   140   172.107     0.415     0.420     0.001
   141   167.834     0.402     0.423     0.003
   142   172.702     0.437     0.426     0.001
   143   170.240     0.445     0.429     0.003
   144   171.051     0.446     0.432     0.001
   145   161.920     0.449     0.435     0.003
   146   165.138     0.551     0.438     0.001
   147   160.533     0.573     0.441     0.003
   148   160.260     0.472     0.444     0.003
   149   159.363     0.546     0.447     0.003
   150   161.488     0.440     0.450     0.001
   151   155.746     0.416     0.453     0.003
   152   159.885     0.466     0.456     0.001
   153   155.721     0.480     0.459     0.003
   154   161.604     0.549     0.462     0.001
   155   165.896     0.507     0.465     0.001
   156   164.925     0.517     0.468     0.003
   157   165.582     0.413     0.471     0.001
   158   166.784     0.435     0.474     0.001
   159   163.252     0.385     0.477     0.002
   160   164.706     0.405     0.480     0.001
   161   168.116     0.435     0.483     0.001
   162   166.785     0.435     0.486     0.003
   163   162.721     0.441     0.489     0.003
   164   160.339     0.546     0.492     0.003
   165   164.840     0.505     0.495     0.001
   166   160.964     0.484     0.498     0.003
   167   160.976     0.481     0.501     0.001
   168   162.141     0.403     0.504     0.001
   169   165.045     0.427     0.507     0.000
   170   164.157     0.352     0.510     0.002
   171   159.281     0.387     0.513     0.002
   172   165.354     0.422     0.516     0.001
   173   170.603     0.418     0.519     0.001
   174   168.092     0.365     0.522     0.002
   175   171.147     0.409     0.525     0.001
   176   173.944     0.366     0.528     0.001
   177   167.522     0.375     0.531     0.002
   178   164.869     0.362     0.534     0.002
   179   166.410     0.451     0.537     0.001
   180   165.297     0.386     0.540     0.002
   181   168.747     0.416     0.543     0.001
   182   165.648     0.451     0.546     0.003
   183   166.755     0.456     0.549     0.001
   184   158.024     0.467     0.552     0.003
   185   161.326     0.519     0.555     0.001
   186   162.603     0.596     0.558     0.001
   187   161.085     0.606     0.561     0.003
   188   157.534     0.599     0.564     0.003
   189   159.601     0.573     0.567     0.002
   190   159.273     0.523     0.570     0.003
   191   161.689     0.546     0.573     0.001
   192   161.018     0.552     0.576     0.003
   193   167.715     0.607     0.579     0.002
   194   167.876     0.464     0.582     0.001
   195   167.609     0.420     0.585     0.003
   196   158.772     0.440     0.588     0.003
   197   164.878     0.496     0.591     0.001
   198   163.307     0.509     0.594     0.003
   199   161.133     0.478     0.597     0.003
   200   164.325     0.475     0.600     0.001
   201   166.032     0.547     0.603     0.001
   202   161.803     0.547     0.606     0.003
   203   163.779     0.562     0.609     0.001
   204   165.120     0.570     0.612     0.001
   205   163.823     0.663     0.615     0.003
   206   165.041     0.676     0.618     0.002
   207   168.270     0.659     0.621     0.001
   208   168.412     0.626     0.624     0.000
   209   167.761     0.604     0.627     0.003
   210   160.777     0.662     0.630     0.003
   211   161.692     0.598     0.633     0.002
   212   167.114     0.682     0.636     0.001
   213   162.317     0.708     0.639     0.003
   214   159.423     0.806     0.642     0.004
   215   156.817     0.662     0.645     0.003
   216   161.137     0.636     0.648     0.002
   217   162.188     0.664     0.651     0.001
   218   163.019     0.654     0.654     0.000
   219   158.246     0.656     0.657     0.003
