# Supplementary material for: Fast exploration of an optimal path on the multidimensional free energy surface
Source: PLoS One. 2017 May 18;12(5):e0177740. doi: 10.1371/journal.pone.0177740 (PMC5436793; doi:10.1371/journal.pone.0177740)
Supplement: S1 File — (ZIP) [file pone.0177740.s001.zip › supporting information/results/Fig07-08/Fig7_nhbalpha_nhbpi.m]

temp=dlmread('lbfgs\allpathfree_fromstraight.txt');
for ipath=1:3:1800
    x=temp(ipath,1:80); y=temp(ipath+1,1:80); c=temp(ipath+2,1:80);
    cplot(x,y,c,'-','markerfacecolor','flat','markeredgecolor','none','linewidth',2); hold on;
end

ipath=3*1;
x=temp(ipath+1,:); y=temp(ipath+2,:);
h1=plot(x,y,'b-.','linewidth',5);hold on;

temp=dlmread('lbfgs\allpathfree_fromsmd.txt');
ipath=3*1;
x=temp(ipath+1,:); y=temp(ipath+2,:);
h2=plot(x,y,'r.','linewidth',5,'markersize',15);hold on;

ipath=3*600;
x=temp(ipath+1,:); y=temp(ipath+2,:);
h3=plot(x,y,'m--','linewidth',5);hold on;

colorbar; %colormap(hot);
xlabel('nHB_\alpha ','FontSize',22);
ylabel('nHB_\pi','FontSize',22);
xlow=3.8; xup=5.9; ylow=1.1; yup=4.4;
axis([xlow xup ylow yup]);
set(gca,'xtick',[xlow:0.4:xup],'ytick',[ylow:0.4:yup],'FontSize',20);
legend([h1,h2,h3],'interpolated path','growth path','optimized path','location',[0.58,0.768,0.2,0.12]);

set(gcf,'position',[50 50 1000 800]);
%saveas(gcf,'pathsummary.eps','psc2');
