# Supplementary material for: Fast exploration of an optimal path on the multidimensional free energy surface
Source: PLoS One. 2017 May 18;12(5):e0177740. doi: 10.1371/journal.pone.0177740 (PMC5436793; doi:10.1371/journal.pone.0177740)
Supplement: S1 File — (ZIP) [file pone.0177740.s001.zip › supporting information/results/Fig07-08/Fig8_pathsummary.m]

winxpos=0.15; winxsize=0.8; winysize=0.37;
subplot(2,1,1,'position',[winxpos 0.57 winxsize winysize]);


temp=dlmread('lbfgs/pathsmdopt/allfree_path_0.txt');
x=temp(:,2); y=temp(:,9);
h2=plot(x,y,'b-','linewidth',3);hold on;
temp=dlmread('lbfgs/pathsmdopt/allfree_path_100.txt');
x=temp(:,2); y=temp(:,9);
h2=plot(x,y,'b-','linewidth',3);hold on;
temp=dlmread('lbfgs/pathsmdopt/allfree_path_200.txt');
x=temp(:,2); y=temp(:,9);
h2=plot(x,y,'b-','linewidth',3);hold on;
temp=dlmread('lbfgs/pathsmdopt/allfree_path_600.txt');
x=temp(:,2); y=temp(:,9);
h2=plot(x,y,'b-','linewidth',3);hold on;

temp=dlmread('lbfgs/pathcstopt/allfree_path_0.txt');
x=temp(:,2); y=temp(:,9);
h1=plot(x,y,'k--','linewidth',3);hold on;
temp=dlmread('lbfgs/pathcstopt/allfree_path_100.txt');
x=temp(:,2); y=temp(:,9);
h1=plot(x,y,'k--','linewidth',3);hold on;
temp=dlmread('lbfgs/pathcstopt/allfree_path_200.txt');
x=temp(:,2); y=temp(:,9);
h1=plot(x,y,'k--','linewidth',3);hold on;
temp=dlmread('lbfgs/pathcstopt/allfree_path_600.txt');
x=temp(:,2); y=temp(:,9);
h1=plot(x,y,'k--','linewidth',3);hold on;


text(0.91,6.5,'(a)','fontsize',28,'color','k','fontweight','bold');

xlabel('Reaction Coordinate \it\xi','FontSize',22);
ylabel('Free Energy (kcal/mol)','FontSize',22);
xlow=0.0; xup=1.0; ylow=-8.0; yup=8.0;
axis([xlow xup ylow yup]);
set(gca,'xtick',[xlow:0.1:xup],'ytick',[ylow:4:yup],'FontSize',20);
h4=legend([h1,h2],'interpolation method','growing method');
set(h4,'Fontsize',18,'Position',[0.205,0.545,0.2,0.15]);


subplot(2,1,2,'position',[winxpos 0.1 winxsize winysize]);
xlow=0; xup=600.0; ylow=0.0; yup=12.0;
temp=dlmread('lbfgs/pathcstopt/pathsummary.txt');
x=temp(1:1:600,1); y=temp(1:1:600,3);
h1=plot(x,y,'k--','linewidth',3);hold on;
temp=dlmread('lbfgs/pathsmdopt/pathsummary.txt');
x=temp(1:1:600,1); y=temp(1:1:600,3);
h2=plot(x,y,'b-','linewidth',3);hold on;
text(545,1.35,'(b)','fontsize',28,'color','k','fontweight','bold');

xlabel('Iterations','FontSize',22,'fontweight','normal');
ylabel('\sigma_\perp (kcal/mol/rad)^2','FontSize',22,'fontweight','normal');
xlow=0.0; xup=600.0; ylow=0.0; yup=1.5;
axis([xlow xup ylow yup]);
set(gca,'xtick',[xlow:100:xup],'ytick',[ylow:0.3:yup],'FontSize',20);

set(gcf,'position',[50 50 1000 900]);
%saveas(gcf,'pathsummary.eps','psc2');
