# Supplementary material for: Fast exploration of an optimal path on the multidimensional free energy surface
Source: PLoS One. 2017 May 18;12(5):e0177740. doi: 10.1371/journal.pone.0177740 (PMC5436793; doi:10.1371/journal.pone.0177740)
Supplement: S1 File — (ZIP) [file pone.0177740.s001.zip › supporting information/results/Fig07-08/lbfgs/allpathfree_fromsmd.txt]

   3.964   3.951   3.934   3.951   3.975   3.998   4.017   4.041   4.063   4.086   4.106   4.125   4.149   4.170   4.193   4.216   4.237   4.261   4.278   4.305   4.323   4.346   4.367   4.393   4.415   4.440   4.470   4.499   4.527   4.556   4.586   4.615   4.642   4.672   4.706   4.736   4.766   4.794   4.819   4.845   4.869   4.892   4.915   4.937   4.960   4.984   5.007   5.028   5.049   5.073   5.098   5.123   5.149   5.175   5.201   5.230   5.261   5.291   5.319   5.349   5.380   5.412   5.445   5.477   5.509   5.539   5.568   5.597   5.624   5.650   5.673   5.696   5.717   5.736   5.754   5.770   5.784   5.795   5.803   5.822
   4.308   4.299   4.289   4.269   4.247   4.222   4.195   4.170   4.144   4.117   4.086   4.056   4.025   3.992   3.957   3.924   3.887   3.848   3.805   3.760   3.711   3.662   3.609   3.557   3.503   3.446   3.389   3.331   3.274   3.217   3.160   3.105   3.048   2.992   2.944   2.894   2.843   2.793   2.743   2.695   2.647   2.599   2.556   2.508   2.463   2.417   2.371   2.322   2.273   2.228   2.182   2.135   2.087   2.041   1.998   1.953   1.908   1.864   1.818   1.772   1.727   1.683   1.644   1.604   1.565   1.528   1.492   1.457   1.425   1.395   1.364   1.336   1.310   1.283   1.258   1.233   1.217   1.192   1.177   1.179
   0.000  -0.248  -0.374  -0.414  -0.413  -0.379  -0.319  -0.230  -0.115   0.004   0.130   0.269   0.409   0.536   0.655   0.742   0.822   0.902   0.964   1.013   1.050   1.076   1.092   1.100   1.097   1.087   1.058   1.022   0.971   0.923   0.852   0.770   0.684   0.596   0.509   0.421   0.315   0.209   0.104  -0.007  -0.125  -0.242  -0.362  -0.461  -0.537  -0.585  -0.609  -0.607  -0.600  -0.596  -0.590  -0.601  -0.629  -0.693  -0.760  -0.833  -0.946  -1.069  -1.207  -1.367  -1.547  -1.760  -1.993  -2.230  -2.483  -2.748  -3.040  -3.355  -3.692  -4.061  -4.457  -4.874  -5.304  -5.722  -6.128  -6.460  -6.689  -6.872  -6.915  -6.418
   3.964   3.951   3.934   3.951   3.975   3.998   4.017   4.041   4.063   4.086   4.106   4.125   4.149   4.170   4.193   4.216   4.237   4.260   4.278   4.304   4.323   4.345   4.367   4.392   4.415   4.440   4.470   4.499   4.527   4.556   4.586   4.615   4.642   4.671   4.705   4.736   4.765   4.793   4.818   4.844   4.869   4.892   4.915   4.936   4.960   4.983   5.007   5.027   5.048   5.073   5.098   5.123   5.149   5.174   5.201   5.229   5.260   5.291   5.318   5.348   5.379   5.411   5.444   5.476   5.508   5.538   5.567   5.596   5.623   5.649   5.672   5.695   5.716   5.736   5.754   5.769   5.783   5.794   5.802   5.822
   4.308   4.299   4.289   4.269   4.247   4.223   4.195   4.171   4.144   4.117   4.087   4.056   4.025   3.992   3.958   3.924   3.887   3.848   3.805   3.760   3.712   3.663   3.610   3.558   3.503   3.447   3.390   3.332   3.275   3.217   3.161   3.105   3.048   2.992   2.945   2.895   2.844   2.794   2.745   2.696   2.648   2.600   2.557   2.509   2.464   2.418   2.371   2.323   2.274   2.230   2.183   2.136   2.089   2.042   1.999   1.954   1.909   1.865   1.820   1.773   1.728   1.685   1.645   1.605   1.566   1.529   1.493   1.458   1.426   1.397   1.365   1.337   1.311   1.284   1.259   1.234   1.217   1.193   1.177   1.179
   0.000  -0.203  -0.321  -0.357  -0.343  -0.303  -0.254  -0.172  -0.058   0.057   0.191   0.333   0.477   0.594   0.711   0.800   0.880   0.955   1.024   1.078   1.113   1.142   1.154   1.151   1.130   1.110   1.082   1.057   1.000   0.941   0.855   0.771   0.677   0.589   0.510   0.418   0.317   0.218   0.122   0.011  -0.105  -0.229  -0.342  -0.440  -0.511  -0.549  -0.569  -0.565  -0.553  -0.540  -0.531  -0.540  -0.568  -0.606  -0.655  -0.720  -0.812  -0.925  -1.081  -1.258  -1.436  -1.628  -1.855  -2.095  -2.357  -2.632  -2.935  -3.258  -3.603  -3.951  -4.324  -4.726  -5.125  -5.543  -5.943  -6.289  -6.586  -6.775  -6.824  -6.332
   3.964   3.951   3.933   3.950   3.974   3.997   4.015   4.040   4.062   4.084   4.104   4.123   4.147   4.168   4.192   4.214   4.235   4.258   4.276   4.302   4.321   4.343   4.365   4.391   4.413   4.439   4.468   4.497   4.526   4.554   4.585   4.614   4.640   4.670   4.704   4.735   4.764   4.792   4.817   4.843   4.867   4.890   4.913   4.935   4.959   4.982   5.005   5.026   5.047   5.072   5.097   5.121   5.148   5.173   5.199   5.229   5.260   5.290   5.318   5.348   5.380   5.412   5.445   5.477   5.508   5.539   5.568   5.596   5.625   5.649   5.673   5.696   5.717   5.737   5.755   5.769   5.783   5.794   5.801   5.822
   4.308   4.299   4.290   4.269   4.247   4.223   4.195   4.171   4.144   4.116   4.086   4.056   4.025   3.992   3.957   3.924   3.886   3.847   3.804   3.759   3.711   3.662   3.609   3.556   3.502   3.445   3.388   3.330   3.273   3.215   3.159   3.103   3.046   2.990   2.942   2.893   2.841   2.792   2.743   2.695   2.646   2.599   2.555   2.508   2.462   2.416   2.369   2.321   2.273   2.228   2.181   2.134   2.087   2.041   1.996   1.952   1.907   1.862   1.816   1.771   1.725   1.681   1.643   1.603   1.563   1.527   1.491   1.456   1.424   1.394   1.364   1.336   1.309   1.283   1.259   1.232   1.215   1.192   1.175   1.179
   0.000  -0.199  -0.315  -0.364  -0.374  -0.344  -0.300  -0.224  -0.117  -0.006   0.120   0.263   0.408   0.535   0.676   0.765   0.852   0.927   0.984   1.037   1.081   1.112   1.134   1.139   1.124   1.097   1.067   1.034   0.978   0.916   0.835   0.758   0.668   0.586   0.490   0.398   0.278   0.167   0.057  -0.058  -0.181  -0.308  -0.412  -0.505  -0.578  -0.599  -0.608  -0.603  -0.582  -0.550  -0.536  -0.546  -0.565  -0.606  -0.665  -0.736  -0.822  -0.944  -1.095  -1.263  -1.451  -1.670  -1.886  -2.129  -2.381  -2.657  -2.955  -3.263  -3.593  -3.951  -4.334  -4.729  -5.134  -5.542  -5.942  -6.300  -6.548  -6.730  -6.775  -6.231
   3.964   3.951   3.933   3.949   3.973   3.996   4.014   4.038   4.060   4.083   4.102   4.121   4.145   4.166   4.190   4.213   4.233   4.256   4.275   4.300   4.319   4.341   4.364   4.389   4.412   4.437   4.467   4.496   4.524   4.553   4.584   4.613   4.639   4.669   4.702   4.734   4.763   4.791   4.816   4.842   4.865   4.889   4.910   4.933   4.957   4.980   5.004   5.024   5.046   5.071   5.095   5.120   5.146   5.172   5.198   5.228   5.259   5.290   5.317   5.348   5.380   5.413   5.445   5.478   5.508   5.539   5.569   5.597   5.625   5.650   5.674   5.696   5.718   5.737   5.755   5.770   5.783   5.794   5.801   5.822
   4.308   4.299   4.290   4.269   4.247   4.222   4.195   4.171   4.143   4.116   4.086   4.056   4.025   3.991   3.957   3.924   3.886   3.846   3.803   3.758   3.710   3.660   3.607   3.555   3.500   3.443   3.386   3.327   3.271   3.212   3.156   3.101   3.043   2.988   2.939   2.891   2.839   2.790   2.741   2.693   2.645   2.597   2.553   2.507   2.460   2.414   2.367   2.319   2.271   2.226   2.179   2.132   2.085   2.038   1.994   1.949   1.905   1.860   1.813   1.768   1.722   1.679   1.641   1.600   1.560   1.525   1.488   1.454   1.422   1.390   1.364   1.334   1.308   1.283   1.258   1.231   1.214   1.190   1.174   1.179
   0.000  -0.248  -0.371  -0.415  -0.415  -0.380  -0.320  -0.240  -0.121  -0.010   0.115   0.263   0.401   0.512   0.627   0.725   0.808   0.890   0.964   1.018   1.065   1.096   1.118   1.120   1.106   1.073   1.041   1.012   0.951   0.883   0.795   0.718   0.627   0.538   0.459   0.376   0.269   0.161   0.053  -0.065  -0.195  -0.316  -0.419  -0.511  -0.573  -0.601  -0.607  -0.590  -0.568  -0.542  -0.529  -0.531  -0.556  -0.602  -0.676  -0.757  -0.860  -0.991  -1.148  -1.327  -1.531  -1.740  -1.966  -2.204  -2.470  -2.745  -3.045  -3.365  -3.713  -4.081  -4.480  -4.894  -5.305  -5.713  -6.104  -6.439  -6.695  -6.882  -6.933  -6.448
   3.964   3.951   3.932   3.948   3.972   3.994   4.012   4.037   4.058   4.081   4.099   4.120   4.144   4.164   4.188   4.211   4.231   4.254   4.272   4.299   4.317   4.339   4.362   4.387   4.410   4.435   4.465   4.494   4.523   4.551   4.583   4.612   4.637   4.668   4.701   4.733   4.761   4.789   4.815   4.841   4.863   4.887   4.909   4.931   4.955   4.978   5.001   5.022   5.044   5.068   5.093   5.118   5.144   5.170   5.196   5.227   5.258   5.289   5.317   5.347   5.380   5.412   5.444   5.477   5.508   5.539   5.568   5.597   5.625   5.650   5.675   5.697   5.718   5.737   5.755   5.770   5.783   5.793   5.802   5.822
   4.308   4.299   4.290   4.269   4.247   4.222   4.194   4.171   4.143   4.116   4.087   4.057   4.025   3.992   3.956   3.923   3.886   3.846   3.802   3.757   3.709   3.659   3.606   3.553   3.498   3.442   3.385   3.326   3.269   3.211   3.155   3.099   3.041   2.986   2.938   2.889   2.837   2.789   2.739   2.692   2.644   2.596   2.553   2.505   2.458   2.413   2.366   2.318   2.270   2.225   2.178   2.131   2.084   2.037   1.994   1.948   1.904   1.859   1.813   1.767   1.720   1.678   1.638   1.599   1.558   1.524   1.487   1.453   1.421   1.390   1.362   1.334   1.306   1.281   1.257   1.230   1.212   1.188   1.173   1.179
   0.000  -0.229  -0.344  -0.390  -0.387  -0.359  -0.303  -0.218  -0.103   0.015   0.140   0.279   0.416   0.527   0.648   0.747   0.823   0.897   0.963   1.010   1.044   1.062   1.081   1.069   1.049   1.025   0.993   0.947   0.888   0.828   0.748   0.660   0.570   0.480   0.387   0.287   0.170   0.060  -0.044  -0.167  -0.283  -0.397  -0.497  -0.586  -0.643  -0.651  -0.646  -0.633  -0.613  -0.590  -0.579  -0.574  -0.595  -0.658  -0.718  -0.793  -0.894  -1.006  -1.149  -1.353  -1.545  -1.736  -1.963  -2.210  -2.477  -2.753  -3.049  -3.368  -3.714  -4.084  -4.463  -4.878  -5.298  -5.710  -6.082  -6.403  -6.678  -6.863  -6.895  -6.484
   3.964   3.951   3.932   3.947   3.971   3.993   4.011   4.035   4.055   4.080   4.098   4.118   4.141   4.163   4.185   4.209   4.229   4.253   4.270   4.297   4.315   4.338   4.360   4.385   4.408   4.434   4.464   4.493   4.522   4.550   4.581   4.610   4.636   4.666   4.699   4.731   4.760   4.787   4.813   4.839   4.862   4.885   4.906   4.929   4.953   4.976   4.999   5.020   5.041   5.066   5.091   5.116   5.143   5.169   5.195   5.225   5.256   5.287   5.316   5.346   5.379   5.411   5.443   5.476   5.507   5.538   5.568   5.597   5.625   5.650   5.675   5.697   5.718   5.737   5.755   5.770   5.782   5.793   5.801   5.822
   4.308   4.299   4.290   4.269   4.247   4.222   4.195   4.171   4.142   4.115   4.087   4.056   4.025   3.991   3.956   3.923   3.885   3.846   3.802   3.756   3.708   3.658   3.605   3.553   3.497   3.440   3.383   3.324   3.267   3.209   3.153   3.098   3.040   2.985   2.937   2.888   2.836   2.788   2.739   2.691   2.643   2.596   2.552   2.504   2.458   2.412   2.365   2.318   2.268   2.224   2.177   2.131   2.084   2.037   1.993   1.948   1.903   1.859   1.812   1.766   1.719   1.677   1.637   1.598   1.557   1.522   1.487   1.453   1.421   1.388   1.361   1.332   1.306   1.279   1.257   1.230   1.210   1.188   1.172   1.179
   0.000  -0.242  -0.378  -0.426  -0.429  -0.395  -0.346  -0.267  -0.141  -0.014   0.103   0.231   0.353   0.459   0.578   0.688   0.769   0.848   0.914   0.962   0.998   1.018   1.021   1.024   1.005   0.988   0.948   0.906   0.855   0.794   0.704   0.623   0.523   0.428   0.337   0.241   0.127   0.019  -0.096  -0.219  -0.335  -0.448  -0.546  -0.628  -0.686  -0.700  -0.684  -0.656  -0.633  -0.613  -0.616  -0.633  -0.659  -0.717  -0.780  -0.865  -0.973  -1.090  -1.241  -1.403  -1.581  -1.782  -2.009  -2.248  -2.506  -2.778  -3.082  -3.401  -3.729  -4.084  -4.475  -4.878  -5.285  -5.701  -6.091  -6.418  -6.715  -6.920  -6.984  -6.530
   3.964   3.951   3.931   3.946   3.970   3.992   4.010   4.034   4.053   4.078   4.096   4.117   4.140   4.160   4.182   4.206   4.227   4.250   4.268   4.295   4.313   4.337   4.358   4.383   4.406   4.432   4.463   4.491   4.520   4.548   4.580   4.609   4.634   4.664   4.698   4.730   4.758   4.786   4.811   4.837   4.860   4.883   4.905   4.927   4.950   4.974   4.997   5.018   5.039   5.064   5.089   5.114   5.140   5.167   5.193   5.224   5.255   5.286   5.315   5.344   5.378   5.411   5.443   5.476   5.507   5.538   5.568   5.597   5.625   5.650   5.674   5.697   5.719   5.737   5.755   5.770   5.782   5.792   5.801   5.822
   4.308   4.299   4.290   4.269   4.247   4.222   4.195   4.171   4.141   4.115   4.087   4.057   4.025   3.992   3.957   3.923   3.886   3.845   3.801   3.756   3.707   3.658   3.605   3.552   3.496   3.439   3.382   3.323   3.266   3.208   3.151   3.096   3.038   2.982   2.935   2.886   2.835   2.786   2.737   2.690   2.641   2.595   2.551   2.503   2.456   2.411   2.364   2.317   2.268   2.222   2.176   2.129   2.083   2.037   1.992   1.947   1.902   1.858   1.811   1.766   1.719   1.677   1.637   1.597   1.556   1.520   1.488   1.453   1.420   1.388   1.360   1.331   1.306   1.278   1.256   1.230   1.209   1.187   1.172   1.179
   0.000  -0.234  -0.354  -0.404  -0.407  -0.372  -0.313  -0.231  -0.123  -0.013   0.127   0.273   0.418   0.528   0.627   0.748   0.838   0.892   0.951   0.990   1.032   1.067   1.073   1.073   1.050   1.017   0.984   0.938   0.871   0.807   0.711   0.615   0.511   0.423   0.327   0.235   0.117   0.013  -0.095  -0.219  -0.337  -0.456  -0.546  -0.622  -0.671  -0.674  -0.651  -0.623  -0.603  -0.585  -0.581  -0.599  -0.617  -0.659  -0.719  -0.798  -0.918  -1.059  -1.226  -1.414  -1.597  -1.795  -2.014  -2.248  -2.509  -2.784  -3.079  -3.396  -3.732  -4.094  -4.482  -4.890  -5.308  -5.720  -6.115  -6.449  -6.720  -6.871  -6.896  -6.478
   3.964   3.951   3.931   3.945   3.969   3.991   4.009   4.033   4.051   4.076   4.094   4.115   4.138   4.158   4.180   4.204   4.226   4.249   4.267   4.293   4.310   4.335   4.356   4.381   4.404   4.430   4.461   4.489   4.518   4.547   4.579   4.607   4.632   4.663   4.696   4.728   4.757   4.785   4.809   4.835   4.858   4.881   4.902   4.925   4.948   4.971   4.995   5.016   5.037   5.062   5.087   5.112   5.138   5.165   5.191   5.222   5.254   5.285   5.314   5.344   5.377   5.410   5.443   5.475   5.506   5.537   5.568   5.597   5.624   5.650   5.674   5.697   5.719   5.737   5.755   5.770   5.783   5.792   5.801   5.822
   4.308   4.299   4.290   4.269   4.247   4.222   4.195   4.171   4.141   4.115   4.087   4.057   4.025   3.992   3.957   3.924   3.885   3.845   3.801   3.755   3.707   3.657   3.604   3.552   3.496   3.438   3.381   3.322   3.265   3.207   3.150   3.094   3.037   2.981   2.934   2.885   2.833   2.785   2.736   2.689   2.641   2.594   2.550   2.503   2.456   2.410   2.362   2.316   2.267   2.222   2.176   2.129   2.083   2.036   1.992   1.947   1.901   1.857   1.809   1.765   1.718   1.677   1.637   1.597   1.555   1.520   1.487   1.454   1.419   1.388   1.358   1.331   1.305   1.277   1.255   1.229   1.208   1.187   1.171   1.179
   0.000  -0.252  -0.388  -0.448  -0.449  -0.424  -0.372  -0.297  -0.207  -0.102   0.020   0.151   0.280   0.387   0.493   0.596   0.682   0.764   0.820   0.864   0.905   0.932   0.940   0.942   0.929   0.905   0.864   0.821   0.754   0.689   0.603   0.511   0.408   0.318   0.218   0.116  -0.005  -0.122  -0.235  -0.353  -0.465  -0.576  -0.662  -0.733  -0.773  -0.765  -0.753  -0.723  -0.694  -0.676  -0.664  -0.675  -0.701  -0.753  -0.812  -0.889  -0.993  -1.114  -1.272  -1.449  -1.646  -1.858  -2.082  -2.321  -2.587  -2.861  -3.156  -3.476  -3.829  -4.184  -4.571  -4.981  -5.386  -5.790  -6.180  -6.512  -6.782  -6.940  -6.963  -6.529
   3.964   3.952   3.931   3.944   3.968   3.990   4.007   4.031   4.050   4.075   4.093   4.114   4.136   4.157   4.178   4.202   4.224   4.246   4.265   4.291   4.309   4.333   4.354   4.380   4.402   4.429   4.459   4.488   4.517   4.546   4.577   4.605   4.631   4.661   4.694   4.726   4.755   4.783   4.808   4.833   4.856   4.879   4.900   4.923   4.946   4.969   4.993   5.014   5.035   5.060   5.085   5.110   5.137   5.164   5.190   5.221   5.252   5.284   5.313   5.343   5.376   5.410   5.442   5.476   5.506   5.537   5.567   5.597   5.624   5.650   5.675   5.697   5.719   5.737   5.755   5.770   5.782   5.792   5.801   5.822
   4.308   4.299   4.290   4.269   4.247   4.222   4.195   4.171   4.142   4.116   4.087   4.057   4.024   3.991   3.957   3.924   3.885   3.844   3.801   3.755   3.706   3.657   3.603   3.551   3.494   3.436   3.380   3.321   3.263   3.206   3.148   3.093   3.036   2.980   2.933   2.884   2.832   2.784   2.735   2.688   2.640   2.594   2.550   2.502   2.455   2.409   2.362   2.316   2.266   2.222   2.176   2.127   2.082   2.035   1.991   1.946   1.901   1.856   1.809   1.764   1.717   1.676   1.635   1.597   1.554   1.519   1.485   1.454   1.417   1.387   1.357   1.329   1.305   1.277   1.255   1.229   1.207   1.186   1.171   1.179
   0.000  -0.279  -0.411  -0.459  -0.460  -0.432  -0.380  -0.302  -0.200  -0.076   0.043   0.176   0.310   0.417   0.517   0.618   0.694   0.784   0.852   0.893   0.925   0.940   0.939   0.933   0.909   0.871   0.830   0.769   0.707   0.628   0.533   0.444   0.346   0.257   0.160   0.060  -0.072  -0.190  -0.309  -0.436  -0.547  -0.655  -0.745  -0.807  -0.837  -0.817  -0.789  -0.761  -0.737  -0.702  -0.672  -0.682  -0.707  -0.756  -0.806  -0.866  -0.974  -1.089  -1.232  -1.400  -1.601  -1.819  -2.053  -2.292  -2.551  -2.837  -3.143  -3.464  -3.821  -4.188  -4.596  -5.016  -5.425  -5.841  -6.229  -6.565  -6.852  -7.040  -7.051  -6.586
   3.964   3.952   3.930   3.943   3.967   3.988   4.006   4.030   4.049   4.073   4.091   4.113   4.134   4.155   4.176   4.201   4.222   4.245   4.263   4.289   4.307   4.332   4.353   4.378   4.401   4.427   4.459   4.487   4.516   4.545   4.576   4.604   4.629   4.660   4.694   4.725   4.754   4.782   4.806   4.832   4.854   4.876   4.898   4.921   4.943   4.967   4.991   5.012   5.033   5.058   5.083   5.108   5.135   5.162   5.189   5.220   5.250   5.282   5.312   5.342   5.375   5.410   5.441   5.475   5.505   5.537   5.567   5.597   5.624   5.650   5.675   5.697   5.719   5.737   5.755   5.770   5.782   5.791   5.801   5.822
   4.308   4.299   4.290   4.269   4.247   4.222   4.195   4.171   4.141   4.116   4.087   4.057   4.024   3.991   3.957   3.923   3.885   3.844   3.800   3.754   3.705   3.655   3.602   3.549   3.492   3.434   3.377   3.319   3.261   3.203   3.146   3.091   3.034   2.977   2.931   2.882   2.830   2.783   2.733   2.687   2.639   2.593   2.549   2.501   2.454   2.408   2.361   2.315   2.265   2.220   2.175   2.127   2.082   2.034   1.989   1.946   1.900   1.854   1.807   1.762   1.715   1.673   1.633   1.595   1.553   1.517   1.484   1.453   1.415   1.387   1.357   1.328   1.305   1.276   1.254   1.229   1.206   1.185   1.170   1.179
   0.000  -0.240  -0.365  -0.410  -0.412  -0.381  -0.323  -0.233  -0.126  -0.018   0.099   0.227   0.352   0.460   0.564   0.648   0.717   0.792   0.851   0.896   0.935   0.959   0.957   0.948   0.932   0.905   0.866   0.824   0.761   0.677   0.580   0.484   0.378   0.281   0.185   0.073  -0.052  -0.180  -0.306  -0.419  -0.545  -0.645  -0.721  -0.783  -0.816  -0.800  -0.771  -0.733  -0.701  -0.665  -0.634  -0.639  -0.658  -0.696  -0.759  -0.848  -0.955  -1.077  -1.246  -1.426  -1.604  -1.802  -2.037  -2.285  -2.540  -2.813  -3.107  -3.427  -3.782  -4.146  -4.547  -4.972  -5.392  -5.805  -6.188  -6.520  -6.781  -6.949  -6.958  -6.547
   3.964   3.952   3.930   3.941   3.965   3.987   4.005   4.028   4.047   4.072   4.089   4.111   4.132   4.153   4.175   4.199   4.220   4.242   4.262   4.287   4.305   4.330   4.351   4.376   4.399   4.426   4.457   4.486   4.515   4.543   4.574   4.603   4.628   4.659   4.692   4.724   4.752   4.780   4.804   4.829   4.852   4.874   4.896   4.919   4.941   4.965   4.989   5.010   5.031   5.056   5.081   5.106   5.132   5.161   5.188   5.218   5.249   5.281   5.311   5.341   5.374   5.408   5.441   5.475   5.505   5.537   5.567   5.597   5.624   5.650   5.675   5.697   5.719   5.737   5.755   5.771   5.782   5.791   5.801   5.822
   4.308   4.299   4.290   4.269   4.247   4.222   4.195   4.170   4.142   4.116   4.087   4.057   4.024   3.990   3.956   3.923   3.885   3.844   3.799   3.753   3.704   3.655   3.601   3.547   3.491   3.433   3.375   3.318   3.259   3.201   3.144   3.090   3.032   2.976   2.930   2.879   2.829   2.781   2.732   2.686   2.638   2.592   2.548   2.500   2.452   2.407   2.360   2.314   2.264   2.218   2.173   2.126   2.081   2.034   1.987   1.945   1.899   1.853   1.805   1.761   1.714   1.673   1.631   1.594   1.553   1.517   1.483   1.452   1.414   1.385   1.357   1.328   1.303   1.275   1.253   1.228   1.206   1.184   1.170   1.179
   0.000  -0.246  -0.349  -0.399  -0.387  -0.356  -0.302  -0.218  -0.109   0.005   0.133   0.265   0.396   0.507   0.609   0.705   0.775   0.845   0.906   0.951   0.980   0.998   0.990   0.975   0.951   0.919   0.878   0.833   0.769   0.707   0.607   0.511   0.397   0.289   0.168   0.048  -0.084  -0.205  -0.329  -0.451  -0.567  -0.669  -0.754  -0.824  -0.847  -0.837  -0.808  -0.764  -0.726  -0.695  -0.675  -0.675  -0.685  -0.805  -0.955  -1.027  -1.136  -1.270  -1.433  -1.602  -1.776  -1.957  -2.177  -2.410  -2.682  -2.969  -3.276  -3.602  -3.943  -4.304  -4.680  -5.097  -5.525  -5.943  -6.333  -6.659  -6.927  -7.101  -7.109  -6.673
   3.964   3.952   3.929   3.941   3.964   3.985   4.003   4.027   4.045   4.071   4.087   4.110   4.130   4.151   4.173   4.197   4.218   4.240   4.260   4.286   4.303   4.328   4.349   4.375   4.398   4.425   4.456   4.484   4.513   4.542   4.573   4.601   4.627   4.657   4.691   4.723   4.751   4.778   4.802   4.827   4.850   4.872   4.893   4.917   4.939   4.963   4.986   5.008   5.029   5.054   5.079   5.104   5.130   5.159   5.186   5.217   5.248   5.280   5.309   5.340   5.373   5.408   5.440   5.474   5.505   5.536   5.567   5.596   5.624   5.650   5.675   5.696   5.719   5.738   5.755   5.771   5.782   5.791   5.801   5.822
   4.308   4.299   4.290   4.268   4.247   4.222   4.195   4.171   4.142   4.117   4.086   4.057   4.024   3.991   3.957   3.923   3.885   3.844   3.799   3.753   3.704   3.654   3.600   3.546   3.489   3.431   3.374   3.315   3.257   3.199   3.143   3.087   3.030   2.974   2.928   2.878   2.827   2.780   2.730   2.684   2.637   2.592   2.546   2.499   2.450   2.406   2.358   2.312   2.263   2.218   2.172   2.124   2.080   2.034   1.987   1.944   1.898   1.853   1.804   1.761   1.713   1.673   1.631   1.594   1.552   1.515   1.482   1.450   1.413   1.384   1.357   1.326   1.302   1.275   1.252   1.228   1.204   1.183   1.169   1.179
   0.000  -0.257  -0.392  -0.432  -0.426  -0.397  -0.337  -0.277  -0.181  -0.065   0.060   0.185   0.317   0.420   0.506   0.605   0.681   0.749   0.811   0.856   0.897   0.918   0.917   0.921   0.902   0.876   0.846   0.807   0.751   0.674   0.589   0.490   0.388   0.289   0.179   0.071  -0.060  -0.185  -0.305  -0.434  -0.563  -0.658  -0.751  -0.815  -0.832  -0.805  -0.765  -0.710  -0.672  -0.633  -0.609  -0.615  -0.626  -0.661  -0.729  -0.839  -0.942  -1.088  -1.279  -1.460  -1.639  -1.843  -2.066  -2.295  -2.581  -2.863  -3.167  -3.481  -3.804  -4.186  -4.606  -5.034  -5.438  -5.849  -6.238  -6.566  -6.840  -7.041  -7.043  -6.624
   3.964   3.952   3.929   3.939   3.963   3.984   4.002   4.026   4.044   4.069   4.085   4.108   4.128   4.150   4.171   4.195   4.216   4.238   4.258   4.284   4.301   4.326   4.348   4.373   4.397   4.423   4.454   4.483   4.511   4.540   4.571   4.600   4.626   4.657   4.689   4.721   4.750   4.777   4.801   4.826   4.849   4.870   4.891   4.915   4.937   4.960   4.984   5.005   5.027   5.052   5.078   5.102   5.129   5.154   5.184   5.215   5.247   5.279   5.308   5.339   5.373   5.407   5.439   5.474   5.506   5.536   5.566   5.596   5.624   5.650   5.675   5.696   5.718   5.738   5.755   5.770   5.782   5.790   5.801   5.822
   4.308   4.299   4.290   4.268   4.247   4.222   4.196   4.171   4.142   4.117   4.086   4.057   4.024   3.991   3.957   3.922   3.884   3.843   3.798   3.752   3.703   3.653   3.599   3.545   3.488   3.430   3.372   3.313   3.255   3.197   3.140   3.086   3.029   2.973   2.926   2.876   2.826   2.778   2.729   2.683   2.636   2.592   2.545   2.498   2.450   2.405   2.358   2.311   2.262   2.217   2.171   2.123   2.080   2.036   1.987   1.943   1.898   1.852   1.803   1.759   1.712   1.671   1.630   1.593   1.553   1.513   1.480   1.449   1.413   1.383   1.356   1.325   1.301   1.275   1.250   1.228   1.204   1.182   1.169   1.179
   0.000  -0.260  -0.388  -0.399  -0.372  -0.341  -0.289  -0.223  -0.102   0.020   0.161   0.302   0.419   0.523   0.615   0.704   0.777   0.841   0.896   0.942   0.977   0.995   0.997   0.987   0.954   0.925   0.875   0.823   0.762   0.686   0.594   0.499   0.382   0.285   0.180   0.071  -0.061  -0.187  -0.306  -0.434  -0.551  -0.646  -0.732  -0.778  -0.790  -0.767  -0.723  -0.662  -0.626  -0.592  -0.567  -0.567  -0.586  -0.634  -0.692  -0.762  -0.848  -0.959  -1.090  -1.250  -1.429  -1.625  -1.845  -2.079  -2.334  -2.606  -2.919  -3.228  -3.578  -3.946  -4.337  -4.754  -5.170  -5.561  -5.924  -6.245  -6.501  -6.685  -6.694  -6.248
   3.964   3.952   3.929   3.938   3.962   3.983   4.001   4.024   4.042   4.067   4.083   4.107   4.126   4.149   4.170   4.193   4.214   4.237   4.257   4.283   4.300   4.325   4.346   4.372   4.395   4.422   4.452   4.481   4.510   4.539   4.571   4.598   4.625   4.656   4.688   4.720   4.748   4.775   4.799   4.824   4.847   4.868   4.889   4.913   4.935   4.958   4.982   5.003   5.025   5.050   5.076   5.100   5.127   5.153   5.182   5.214   5.246   5.277   5.307   5.339   5.372   5.406   5.439   5.474   5.505   5.535   5.566   5.596   5.624   5.650   5.675   5.696   5.718   5.738   5.755   5.770   5.782   5.790   5.801   5.822
   4.308   4.299   4.290   4.268   4.247   4.222   4.196   4.171   4.142   4.117   4.086   4.057   4.024   3.991   3.957   3.922   3.884   3.842   3.797   3.752   3.701   3.652   3.597   3.543   3.487   3.428   3.370   3.311   3.253   3.195   3.139   3.083   3.027   2.972   2.924   2.875   2.823   2.776   2.728   2.682   2.635   2.591   2.544   2.497   2.448   2.403   2.356   2.311   2.261   2.216   2.170   2.123   2.079   2.035   1.987   1.943   1.897   1.852   1.802   1.758   1.711   1.669   1.630   1.591   1.552   1.512   1.479   1.448   1.415   1.382   1.356   1.324   1.300   1.274   1.250   1.227   1.204   1.181   1.168   1.179
   0.000  -0.258  -0.373  -0.392  -0.359  -0.328  -0.285  -0.213  -0.101   0.017   0.132   0.256   0.392   0.516   0.603   0.686   0.762   0.841   0.911   0.951   0.978   0.986   0.979   0.965   0.933   0.893   0.850   0.799   0.723   0.640   0.538   0.435   0.320   0.215   0.097  -0.011  -0.135  -0.249  -0.361  -0.480  -0.604  -0.700  -0.784  -0.829  -0.831  -0.800  -0.754  -0.698  -0.656  -0.620  -0.593  -0.591  -0.607  -0.638  -0.707  -0.797  -0.895  -1.017  -1.176  -1.345  -1.531  -1.722  -1.953  -2.200  -2.470  -2.746  -3.052  -3.380  -3.723  -4.080  -4.464  -4.892  -5.314  -5.738  -6.120  -6.468  -6.753  -6.943  -6.942  -6.489
   3.964   3.952   3.929   3.937   3.962   3.982   4.000   4.022   4.040   4.066   4.080   4.106   4.124   4.148   4.169   4.191   4.212   4.235   4.255   4.282   4.298   4.324   4.345   4.371   4.394   4.421   4.451   4.479   4.509   4.538   4.569   4.597   4.624   4.654   4.687   4.718   4.747   4.773   4.797   4.822   4.845   4.866   4.887   4.910   4.933   4.955   4.980   5.001   5.023   5.048   5.074   5.099   5.126   5.151   5.180   5.213   5.244   5.276   5.306   5.337   5.371   5.405   5.438   5.473   5.505   5.535   5.566   5.595   5.624   5.650   5.675   5.696   5.718   5.738   5.755   5.770   5.782   5.790   5.801   5.822
   4.308   4.299   4.290   4.267   4.248   4.221   4.196   4.171   4.143   4.116   4.085   4.057   4.024   3.990   3.956   3.922   3.883   3.842   3.797   3.751   3.701   3.651   3.596   3.542   3.485   3.427   3.369   3.309   3.252   3.193   3.137   3.082   3.025   2.970   2.923   2.874   2.822   2.775   2.727   2.681   2.634   2.590   2.543   2.495   2.447   2.402   2.355   2.309   2.260   2.215   2.170   2.122   2.078   2.035   1.987   1.942   1.896   1.851   1.801   1.758   1.711   1.667   1.630   1.590   1.550   1.512   1.478   1.445   1.416   1.382   1.354   1.324   1.299   1.273   1.249   1.225   1.203   1.180   1.168   1.179
   0.000  -0.225  -0.328  -0.346  -0.300  -0.273  -0.237  -0.172  -0.063   0.070   0.192   0.327   0.440   0.541   0.645   0.724   0.792   0.858   0.920   0.952   0.990   0.997   0.987   0.976   0.949   0.916   0.878   0.821   0.752   0.673   0.568   0.461   0.353   0.243   0.121   0.009  -0.123  -0.250  -0.379  -0.498  -0.615  -0.709  -0.792  -0.827  -0.826  -0.794  -0.754  -0.710  -0.678  -0.635  -0.607  -0.601  -0.615  -0.649  -0.702  -0.770  -0.874  -1.013  -1.166  -1.357  -1.581  -1.785  -2.017  -2.253  -2.511  -2.790  -3.095  -3.420  -3.766  -4.140  -4.530  -4.949  -5.372  -5.785  -6.170  -6.500  -6.753  -6.921  -6.956  -6.523
   3.964   3.952   3.928   3.935   3.960   3.981   3.998   4.021   4.039   4.063   4.079   4.104   4.122   4.146   4.167   4.189   4.210   4.233   4.254   4.280   4.297   4.322   4.343   4.370   4.393   4.420   4.450   4.478   4.508   4.536   4.568   4.596   4.622   4.653   4.686   4.717   4.745   4.772   4.795   4.820   4.843   4.864   4.885   4.908   4.931   4.953   4.978   4.998   5.021   5.046   5.072   5.097   5.124   5.150   5.179   5.212   5.244   5.275   5.305   5.337   5.371   5.405   5.438   5.473   5.505   5.535   5.567   5.596   5.624   5.651   5.675   5.697   5.718   5.739   5.755   5.770   5.782   5.789   5.801   5.822
   4.308   4.299   4.290   4.267   4.248   4.222   4.195   4.171   4.143   4.116   4.085   4.056   4.024   3.990   3.956   3.921   3.883   3.842   3.796   3.750   3.700   3.650   3.594   3.541   3.484   3.426   3.367   3.307   3.250   3.192   3.136   3.080   3.023   2.968   2.922   2.872   2.821   2.773   2.725   2.679   2.634   2.589   2.541   2.494   2.446   2.400   2.354   2.308   2.259   2.214   2.168   2.120   2.076   2.034   1.986   1.941   1.895   1.850   1.801   1.755   1.709   1.666   1.627   1.589   1.549   1.510   1.477   1.443   1.413   1.381   1.353   1.324   1.298   1.273   1.248   1.224   1.203   1.179   1.167   1.179
   0.000  -0.235  -0.355  -0.371  -0.334  -0.308  -0.260  -0.196  -0.096   0.048   0.159   0.293   0.419   0.524   0.619   0.705   0.781   0.845   0.904   0.952   0.975   0.980   0.973   0.958   0.925   0.892   0.846   0.792   0.725   0.633   0.525   0.428   0.323   0.220   0.103  -0.013  -0.142  -0.265  -0.396  -0.520  -0.631  -0.718  -0.801  -0.840  -0.840  -0.805  -0.757  -0.703  -0.668  -0.646  -0.628  -0.633  -0.646  -0.690  -0.769  -0.859  -0.969  -1.100  -1.250  -1.428  -1.624  -1.831  -2.074  -2.319  -2.594  -2.867  -3.172  -3.489  -3.838  -4.209  -4.606  -5.030  -5.432  -5.829  -6.216  -6.557  -6.826  -6.991  -6.949  -6.437
   3.964   3.952   3.929   3.933   3.958   3.979   3.997   4.019   4.036   4.061   4.077   4.102   4.120   4.144   4.164   4.186   4.208   4.230   4.251   4.277   4.295   4.319   4.341   4.367   4.391   4.418   4.448   4.475   4.505   4.534   4.566   4.593   4.620   4.651   4.684   4.715   4.743   4.770   4.792   4.818   4.840   4.861   4.883   4.906   4.929   4.950   4.975   4.996   5.018   5.044   5.070   5.095   5.122   5.148   5.176   5.209   5.241   5.273   5.304   5.335   5.369   5.404   5.437   5.472   5.503   5.534   5.565   5.594   5.623   5.650   5.675   5.696   5.718   5.738   5.755   5.770   5.781   5.790   5.801   5.822
   4.308   4.299   4.291   4.266   4.248   4.222   4.196   4.172   4.143   4.117   4.087   4.058   4.025   3.992   3.957   3.922   3.884   3.843   3.797   3.751   3.701   3.650   3.595   3.542   3.484   3.426   3.368   3.307   3.250   3.191   3.136   3.080   3.023   2.968   2.922   2.873   2.821   2.774   2.725   2.680   2.634   2.590   2.542   2.494   2.446   2.400   2.355   2.308   2.260   2.214   2.169   2.121   2.077   2.034   1.987   1.942   1.896   1.851   1.802   1.755   1.712   1.667   1.628   1.590   1.549   1.512   1.477   1.442   1.412   1.380   1.353   1.323   1.297   1.271   1.248   1.224   1.202   1.179   1.167   1.179
   0.000  -0.250  -0.365  -0.405  -0.350  -0.332  -0.281  -0.213  -0.118   0.025   0.138   0.273   0.395   0.504   0.618   0.702   0.779   0.848   0.902   0.953   0.982   0.991   0.985   0.971   0.938   0.901   0.850   0.788   0.710   0.621   0.517   0.410   0.297   0.187   0.064  -0.054  -0.185  -0.312  -0.434  -0.564  -0.688  -0.781  -0.850  -0.869  -0.859  -0.816  -0.757  -0.685  -0.634  -0.595  -0.561  -0.553  -0.573  -0.622  -0.677  -0.748  -0.845  -0.968  -1.124  -1.294  -1.493  -1.700  -1.920  -2.157  -2.423  -2.700  -3.000  -3.327  -3.674  -4.056  -4.449  -4.857  -5.269  -5.684  -6.057  -6.378  -6.619  -6.782  -6.779  -6.326
   3.964   3.952   3.929   3.931   3.957   3.977   3.996   4.018   4.034   4.058   4.074   4.099   4.117   4.142   4.162   4.184   4.205   4.227   4.248   4.275   4.293   4.317   4.339   4.365   4.388   4.415   4.446   4.473   4.503   4.532   4.564   4.591   4.618   4.648   4.682   4.713   4.741   4.768   4.790   4.816   4.837   4.859   4.880   4.904   4.926   4.948   4.973   4.994   5.016   5.042   5.068   5.093   5.120   5.146   5.174   5.208   5.240   5.273   5.303   5.334   5.368   5.404   5.436   5.471   5.503   5.534   5.565   5.595   5.624   5.650   5.676   5.697   5.718   5.739   5.756   5.770   5.782   5.789   5.801   5.822
   4.308   4.300   4.291   4.266   4.248   4.223   4.196   4.172   4.143   4.118   4.087   4.059   4.026   3.994   3.959   3.924   3.884   3.845   3.799   3.752   3.702   3.651   3.596   3.542   3.485   3.426   3.368   3.307   3.249   3.192   3.135   3.080   3.024   2.967   2.922   2.872   2.821   2.774   2.724   2.679   2.634   2.589   2.541   2.494   2.446   2.400   2.353   2.308   2.261   2.214   2.168   2.120   2.076   2.033   1.986   1.940   1.895   1.850   1.802   1.753   1.710   1.666   1.626   1.588   1.547   1.510   1.476   1.442   1.411   1.378   1.353   1.322   1.295   1.271   1.247   1.223   1.201   1.178   1.166   1.179
   0.000  -0.252  -0.297  -0.346  -0.305  -0.294  -0.254  -0.189  -0.115   0.029   0.152   0.288   0.417   0.521   0.614   0.695   0.758   0.819   0.880   0.921   0.948   0.958   0.956   0.951   0.927   0.892   0.841   0.778   0.709   0.625   0.511   0.407   0.296   0.188   0.066  -0.054  -0.185  -0.320  -0.455  -0.575  -0.686  -0.782  -0.842  -0.863  -0.847  -0.789  -0.736  -0.669  -0.634  -0.605  -0.576  -0.583  -0.586  -0.619  -0.680  -0.749  -0.850  -0.956  -1.094  -1.251  -1.434  -1.631  -1.857  -2.096  -2.373  -2.651  -2.959  -3.277  -3.616  -3.990  -4.382  -4.815  -5.239  -5.626  -5.963  -6.269  -6.502  -6.665  -6.666  -6.211
   3.964   3.952   3.929   3.929   3.955   3.976   3.994   4.016   4.031   4.055   4.071   4.097   4.115   4.139   4.160   4.181   4.203   4.225   4.246   4.273   4.290   4.314   4.337   4.362   4.386   4.412   4.444   4.471   4.500   4.530   4.561   4.589   4.616   4.646   4.679   4.711   4.738   4.765   4.788   4.813   4.835   4.855   4.878   4.901   4.924   4.946   4.970   4.991   5.013   5.039   5.065   5.091   5.118   5.144   5.172   5.206   5.238   5.271   5.302   5.333   5.366   5.403   5.435   5.471   5.503   5.534   5.564   5.594   5.623   5.650   5.676   5.697   5.718   5.739   5.756   5.770   5.782   5.789   5.801   5.822
   4.308   4.299   4.291   4.266   4.248   4.224   4.197   4.173   4.143   4.120   4.089   4.061   4.027   3.996   3.961   3.925   3.886   3.846   3.800   3.754   3.703   3.652   3.597   3.543   3.486   3.427   3.369   3.308   3.250   3.192   3.136   3.080   3.024   2.968   2.922   2.873   2.821   2.774   2.724   2.680   2.634   2.589   2.541   2.495   2.446   2.399   2.353   2.309   2.261   2.214   2.167   2.120   2.076   2.034   1.986   1.940   1.894   1.851   1.802   1.753   1.709   1.666   1.624   1.587   1.546   1.509   1.475   1.440   1.410   1.378   1.352   1.322   1.295   1.272   1.246   1.222   1.200   1.177   1.167   1.179
   0.000  -0.251  -0.326  -0.360  -0.309  -0.288  -0.239  -0.172  -0.064   0.021   0.122   0.253   0.369   0.480   0.574   0.663   0.744   0.810   0.863   0.896   0.922   0.941   0.937   0.926   0.897   0.857   0.805   0.744   0.656   0.561   0.455   0.345   0.235   0.139   0.023  -0.086  -0.221  -0.357  -0.490  -0.614  -0.725  -0.809  -0.874  -0.884  -0.855  -0.799  -0.741  -0.677  -0.626  -0.581  -0.551  -0.550  -0.563  -0.598  -0.647  -0.714  -0.812  -0.953  -1.117  -1.291  -1.475  -1.679  -1.927  -2.171  -2.447  -2.743  -3.041  -3.358  -3.706  -4.088  -4.476  -4.892  -5.292  -5.673  -6.045  -6.389  -6.678  -6.871  -6.886  -6.406
   3.964   3.952   3.927   3.927   3.954   3.975   3.993   4.015   4.028   4.054   4.070   4.095   4.113   4.137   4.158   4.179   4.201   4.222   4.243   4.270   4.288   4.312   4.336   4.360   4.384   4.411   4.442   4.469   4.498   4.528   4.560   4.588   4.614   4.644   4.678   4.709   4.737   4.764   4.786   4.811   4.832   4.853   4.876   4.899   4.921   4.944   4.968   4.989   5.011   5.038   5.064   5.089   5.116   5.143   5.170   5.205   5.237   5.270   5.301   5.332   5.365   5.402   5.434   5.470   5.502   5.534   5.564   5.593   5.623   5.649   5.676   5.697   5.718   5.739   5.755   5.770   5.781   5.789   5.801   5.822
   4.308   4.299   4.290   4.265   4.249   4.223   4.197   4.172   4.143   4.121   4.089   4.062   4.028   3.997   3.962   3.926   3.887   3.847   3.800   3.753   3.703   3.652   3.597   3.543   3.485   3.427   3.368   3.307   3.249   3.191   3.135   3.079   3.023   2.968   2.921   2.872   2.821   2.773   2.723   2.680   2.633   2.588   2.540   2.494   2.445   2.399   2.352   2.307   2.261   2.213   2.167   2.119   2.074   2.034   1.986   1.939   1.893   1.848   1.801   1.752   1.709   1.666   1.624   1.586   1.545   1.507   1.475   1.440   1.409   1.378   1.353   1.321   1.295   1.270   1.245   1.221   1.199   1.177   1.167   1.179
   0.000  -0.261  -0.342  -0.368  -0.311  -0.290  -0.245  -0.173  -0.048   0.056   0.170   0.299   0.422   0.531   0.625   0.711   0.785   0.836   0.883   0.918   0.957   0.984   0.974   0.962   0.921   0.873   0.817   0.754   0.675   0.580   0.477   0.358   0.248   0.130  -0.001  -0.126  -0.269  -0.409  -0.536  -0.668  -0.787  -0.876  -0.928  -0.935  -0.902  -0.827  -0.765  -0.700  -0.643  -0.598  -0.569  -0.560  -0.571  -0.597  -0.650  -0.728  -0.820  -0.968  -1.141  -1.312  -1.517  -1.718  -1.958  -2.219  -2.511  -2.818  -3.125  -3.449  -3.797  -4.165  -4.562  -4.995  -5.416  -5.822  -6.181  -6.493  -6.767  -6.946  -6.920  -6.465
   3.964   3.952   3.925   3.926   3.953   3.973   3.992   4.013   4.027   4.052   4.068   4.094   4.112   4.136   4.156   4.178   4.199   4.221   4.242   4.269   4.287   4.311   4.335   4.359   4.383   4.409   4.441   4.468   4.497   4.528   4.559   4.587   4.614   4.643   4.677   4.708   4.736   4.763   4.784   4.809   4.830   4.852   4.874   4.897   4.920   4.942   4.966   4.987   5.010   5.036   5.062   5.088   5.114   5.142   5.169   5.204   5.236   5.269   5.301   5.332   5.365   5.402   5.435   5.470   5.502   5.534   5.564   5.594   5.623   5.650   5.676   5.697   5.717   5.738   5.755   5.771   5.782   5.790   5.801   5.822
   4.308   4.299   4.289   4.264   4.249   4.223   4.197   4.173   4.144   4.121   4.089   4.062   4.028   3.996   3.961   3.926   3.886   3.845   3.799   3.752   3.702   3.651   3.596   3.540   3.482   3.425   3.365   3.304   3.247   3.189   3.132   3.077   3.021   2.966   2.919   2.869   2.819   2.771   2.721   2.678   2.631   2.585   2.538   2.492   2.442   2.397   2.351   2.306   2.259   2.211   2.165   2.117   2.072   2.032   1.984   1.936   1.893   1.847   1.800   1.750   1.705   1.664   1.623   1.583   1.542   1.505   1.473   1.438   1.407   1.378   1.352   1.321   1.293   1.269   1.244   1.221   1.199   1.177   1.167   1.179
   0.000  -0.246  -0.316  -0.338  -0.292  -0.265  -0.201  -0.134  -0.074   0.026   0.138   0.262   0.372   0.476   0.575   0.658   0.728   0.777   0.822   0.845   0.865   0.865   0.847   0.831   0.797   0.745   0.696   0.639   0.557   0.468   0.359   0.247   0.137   0.018  -0.107  -0.233  -0.378  -0.517  -0.652  -0.786  -0.905  -0.980  -1.019  -1.016  -0.981  -0.911  -0.845  -0.788  -0.742  -0.695  -0.662  -0.658  -0.671  -0.693  -0.752  -0.824  -0.958  -1.133  -1.314  -1.492  -1.672  -1.854  -2.080  -2.317  -2.593  -2.907  -3.205  -3.519  -3.856  -4.245  -4.627  -5.050  -5.465  -5.858  -6.223  -6.547  -6.792  -6.963  -6.923  -6.470
   3.964   3.952   3.923   3.925   3.952   3.971   3.991   4.012   4.026   4.051   4.067   4.093   4.111   4.135   4.155   4.176   4.198   4.219   4.241   4.267   4.285   4.310   4.333   4.358   4.381   4.408   4.440   4.466   4.497   4.527   4.558   4.585   4.613   4.643   4.676   4.707   4.734   4.761   4.782   4.807   4.828   4.850   4.872   4.895   4.918   4.940   4.965   4.985   5.009   5.034   5.061   5.087   5.113   5.141   5.169   5.203   5.236   5.269   5.300   5.331   5.365   5.402   5.435   5.470   5.504   5.536   5.565   5.594   5.623   5.650   5.676   5.698   5.718   5.739   5.755   5.771   5.782   5.789   5.801   5.822
   4.308   4.299   4.288   4.263   4.248   4.223   4.197   4.174   4.145   4.121   4.090   4.061   4.027   3.996   3.961   3.925   3.885   3.845   3.798   3.751   3.701   3.649   3.594   3.539   3.481   3.422   3.363   3.302   3.245   3.187   3.130   3.074   3.019   2.964   2.917   2.868   2.818   2.770   2.720   2.675   2.629   2.584   2.536   2.490   2.440   2.395   2.349   2.304   2.257   2.210   2.163   2.116   2.070   2.031   1.982   1.935   1.891   1.846   1.798   1.749   1.704   1.663   1.622   1.581   1.541   1.503   1.473   1.438   1.406   1.377   1.350   1.320   1.293   1.269   1.241   1.219   1.199   1.175   1.167   1.179
   0.000  -0.239  -0.338  -0.381  -0.410  -0.389  -0.358  -0.315  -0.239  -0.141  -0.028   0.091   0.213   0.318   0.412   0.491   0.564   0.619   0.676   0.722   0.756   0.767   0.761   0.740   0.700   0.648   0.594   0.524   0.438   0.346   0.223   0.106  -0.010  -0.139  -0.272  -0.409  -0.562  -0.703  -0.842  -0.968  -1.076  -1.146  -1.184  -1.170  -1.124  -1.064  -1.002  -0.934  -0.885  -0.845  -0.818  -0.818  -0.828  -0.860  -0.926  -1.010  -1.103  -1.226  -1.380  -1.546  -1.734  -1.933  -2.171  -2.414  -2.690  -2.987  -3.291  -3.611  -3.950  -4.336  -4.717  -5.117  -5.542  -5.951  -6.299  -6.632  -6.891  -7.048  -7.032  -6.564
   3.964   3.952   3.921   3.924   3.951   3.970   3.990   4.010   4.024   4.048   4.065   4.091   4.109   4.133   4.152   4.174   4.197   4.218   4.240   4.265   4.284   4.309   4.332   4.357   4.380   4.407   4.439   4.465   4.496   4.525   4.557   4.585   4.612   4.641   4.675   4.706   4.733   4.759   4.781   4.805   4.826   4.848   4.870   4.894   4.916   4.939   4.963   4.984   5.007   5.033   5.059   5.085   5.112   5.140   5.167   5.202   5.234   5.269   5.300   5.332   5.365   5.402   5.435   5.470   5.504   5.536   5.564   5.593   5.623   5.649   5.675   5.698   5.718   5.739   5.755   5.771   5.782   5.789   5.801   5.822
   4.308   4.298   4.287   4.263   4.248   4.223   4.198   4.173   4.144   4.121   4.090   4.061   4.028   3.997   3.961   3.925   3.885   3.844   3.797   3.751   3.700   3.648   3.593   3.537   3.479   3.421   3.362   3.301   3.244   3.185   3.129   3.072   3.017   2.962   2.915   2.867   2.817   2.769   2.719   2.675   2.629   2.583   2.535   2.488   2.439   2.394   2.348   2.302   2.256   2.208   2.162   2.116   2.070   2.029   1.980   1.934   1.890   1.846   1.798   1.748   1.702   1.663   1.622   1.581   1.540   1.502   1.473   1.438   1.407   1.376   1.348   1.319   1.292   1.269   1.240   1.219   1.198   1.174   1.166   1.179
   0.000  -0.257  -0.330  -0.366  -0.395  -0.374  -0.329  -0.257  -0.158  -0.058   0.072   0.216   0.342   0.436   0.528   0.622   0.700   0.758   0.813   0.854   0.884   0.885   0.877   0.863   0.828   0.783   0.731   0.668   0.592   0.494   0.370   0.255   0.128  -0.003  -0.141  -0.283  -0.429  -0.559  -0.688  -0.816  -0.925  -0.998  -1.022  -0.999  -0.957  -0.883  -0.815  -0.751  -0.704  -0.657  -0.626  -0.620  -0.628  -0.659  -0.707  -0.761  -0.864  -0.989  -1.162  -1.335  -1.524  -1.735  -1.965  -2.208  -2.506  -2.803  -3.122  -3.459  -3.822  -4.227  -4.599  -4.982  -5.396  -5.773  -6.128  -6.439  -6.668  -6.843  -6.824  -6.362
   3.964   3.952   3.919   3.923   3.950   3.969   3.989   4.010   4.024   4.047   4.064   4.091   4.109   4.132   4.151   4.174   4.195   4.218   4.239   4.265   4.284   4.308   4.331   4.356   4.380   4.406   4.439   4.464   4.495   4.524   4.556   4.583   4.611   4.641   4.674   4.705   4.732   4.758   4.779   4.804   4.824   4.846   4.868   4.892   4.915   4.937   4.961   4.982   5.006   5.032   5.058   5.084   5.111   5.139   5.166   5.201   5.233   5.268   5.298   5.331   5.364   5.401   5.435   5.470   5.504   5.536   5.564   5.593   5.623   5.649   5.676   5.698   5.718   5.739   5.755   5.770   5.782   5.789   5.801   5.822
   4.308   4.298   4.287   4.264   4.248   4.223   4.197   4.173   4.143   4.121   4.089   4.060   4.028   3.995   3.961   3.924   3.884   3.843   3.796   3.749   3.698   3.646   3.590   3.534   3.476   3.418   3.359   3.297   3.241   3.182   3.126   3.070   3.014   2.959   2.913   2.864   2.814   2.767   2.717   2.673   2.626   2.581   2.533   2.486   2.437   2.392   2.346   2.302   2.253   2.207   2.161   2.115   2.068   2.028   1.979   1.932   1.888   1.844   1.795   1.747   1.701   1.661   1.621   1.579   1.539   1.502   1.471   1.437   1.406   1.374   1.346   1.319   1.292   1.269   1.241   1.218   1.197   1.174   1.166   1.179
   0.000  -0.247  -0.354  -0.414  -0.438  -0.421  -0.388  -0.327  -0.243  -0.146  -0.033   0.096   0.210   0.300   0.389   0.467   0.542   0.600   0.648   0.683   0.695   0.694   0.691   0.678   0.641   0.599   0.546   0.478   0.399   0.313   0.205   0.087  -0.036  -0.162  -0.300  -0.439  -0.590  -0.732  -0.877  -1.000  -1.102  -1.157  -1.168  -1.140  -1.093  -1.029  -0.963  -0.888  -0.838  -0.792  -0.758  -0.752  -0.770  -0.813  -0.881  -0.966  -1.079  -1.205  -1.361  -1.556  -1.759  -1.954  -2.181  -2.444  -2.724  -3.030  -3.354  -3.689  -4.047  -4.430  -4.808  -5.180  -5.590  -5.965  -6.313  -6.621  -6.878  -7.049  -7.024  -6.491
   3.964   3.953   3.918   3.923   3.950   3.968   3.988   4.009   4.024   4.046   4.064   4.090   4.108   4.131   4.150   4.173   4.194   4.217   4.238   4.264   4.283   4.308   4.331   4.356   4.379   4.406   4.439   4.464   4.495   4.524   4.556   4.583   4.611   4.640   4.674   4.704   4.730   4.757   4.778   4.803   4.823   4.845   4.867   4.890   4.913   4.935   4.960   4.980   5.004   5.031   5.057   5.083   5.109   5.138   5.166   5.200   5.233   5.268   5.298   5.331   5.364   5.401   5.435   5.470   5.504   5.536   5.565   5.593   5.623   5.649   5.677   5.698   5.718   5.740   5.756   5.770   5.782   5.789   5.801   5.822
   4.308   4.298   4.287   4.264   4.248   4.223   4.197   4.173   4.144   4.120   4.089   4.060   4.026   3.994   3.960   3.922   3.882   3.842   3.794   3.747   3.696   3.643   3.587   3.531   3.473   3.415   3.356   3.294   3.237   3.178   3.122   3.067   3.010   2.956   2.910   2.862   2.812   2.765   2.715   2.671   2.624   2.580   2.531   2.483   2.434   2.390   2.343   2.300   2.251   2.204   2.160   2.112   2.066   2.026   1.976   1.930   1.888   1.842   1.793   1.746   1.699   1.659   1.620   1.577   1.538   1.502   1.470   1.436   1.406   1.373   1.345   1.318   1.289   1.268   1.241   1.216   1.197   1.173   1.165   1.179
   0.000  -0.211  -0.327  -0.368  -0.394  -0.390  -0.351  -0.277  -0.188  -0.087   0.019   0.139   0.242   0.342   0.434   0.511   0.579   0.637   0.677   0.702   0.723   0.725   0.711   0.691   0.648   0.601   0.537   0.464   0.377   0.274   0.154   0.026  -0.110  -0.242  -0.374  -0.511  -0.663  -0.803  -0.945  -1.076  -1.165  -1.218  -1.232  -1.186  -1.119  -1.058  -0.988  -0.916  -0.865  -0.821  -0.781  -0.767  -0.769  -0.812  -0.872  -0.952  -1.054  -1.154  -1.306  -1.471  -1.666  -1.857  -2.079  -2.316  -2.581  -2.871  -3.188  -3.525  -3.889  -4.266  -4.644  -5.027  -5.447  -5.840  -6.199  -6.503  -6.744  -6.902  -6.854  -6.337
   3.964   3.952   3.918   3.923   3.949   3.968   3.988   4.008   4.023   4.045   4.064   4.089   4.107   4.130   4.149   4.172   4.193   4.216   4.237   4.263   4.282   4.307   4.331   4.356   4.379   4.406   4.439   4.463   4.495   4.524   4.556   4.583   4.611   4.641   4.674   4.704   4.730   4.756   4.777   4.802   4.822   4.844   4.865   4.889   4.911   4.934   4.959   4.979   5.003   5.030   5.056   5.082   5.109   5.137   5.165   5.200   5.233   5.268   5.299   5.331   5.364   5.402   5.436   5.471   5.506   5.538   5.566   5.594   5.625   5.650   5.677   5.698   5.718   5.740   5.756   5.770   5.783   5.789   5.801   5.822
   4.308   4.298   4.287   4.264   4.247   4.222   4.197   4.172   4.143   4.118   4.088   4.059   4.025   3.993   3.959   3.921   3.881   3.840   3.791   3.744   3.693   3.640   3.585   3.528   3.470   3.411   3.352   3.291   3.234   3.175   3.119   3.063   3.007   2.953   2.908   2.858   2.809   2.762   2.712   2.668   2.622   2.577   2.528   2.480   2.432   2.387   2.341   2.297   2.248   2.201   2.158   2.110   2.064   2.024   1.973   1.927   1.885   1.839   1.790   1.744   1.697   1.656   1.617   1.575   1.537   1.500   1.468   1.432   1.403   1.372   1.343   1.317   1.288   1.265   1.240   1.215   1.196   1.172   1.165   1.179
   0.000  -0.198  -0.309  -0.356  -0.385  -0.370  -0.333  -0.261  -0.171  -0.077   0.045   0.172   0.276   0.385   0.485   0.556   0.625   0.672   0.712   0.748   0.778   0.784   0.770   0.750   0.697   0.649   0.594   0.522   0.435   0.340   0.225   0.106  -0.019  -0.146  -0.285  -0.429  -0.571  -0.711  -0.854  -0.987  -1.084  -1.151  -1.169  -1.126  -1.066  -0.989  -0.921  -0.855  -0.808  -0.765  -0.740  -0.732  -0.739  -0.792  -0.850  -0.918  -1.031  -1.159  -1.310  -1.490  -1.696  -1.901  -2.133  -2.382  -2.652  -2.940  -3.245  -3.571  -3.928  -4.311  -4.690  -5.065  -5.486  -5.871  -6.225  -6.533  -6.781  -6.938  -6.930  -6.451
   3.964   3.951   3.918   3.923   3.949   3.968   3.987   4.007   4.023   4.044   4.063   4.089   4.107   4.129   4.148   4.171   4.193   4.215   4.237   4.263   4.282   4.307   4.331   4.355   4.378   4.406   4.438   4.463   4.495   4.524   4.556   4.583   4.611   4.641   4.674   4.703   4.729   4.755   4.776   4.801   4.820   4.842   4.863   4.888   4.909   4.933   4.957   4.978   5.002   5.028   5.055   5.081   5.108   5.137   5.165   5.199   5.232   5.268   5.299   5.331   5.364   5.402   5.437   5.472   5.507   5.539   5.567   5.595   5.626   5.650   5.678   5.699   5.718   5.740   5.756   5.770   5.783   5.788   5.801   5.822
   4.308   4.297   4.287   4.264   4.247   4.221   4.195   4.171   4.142   4.117   4.087   4.058   4.024   3.992   3.957   3.919   3.880   3.837   3.789   3.742   3.691   3.637   3.581   3.525   3.466   3.407   3.348   3.287   3.230   3.171   3.116   3.059   3.004   2.950   2.904   2.856   2.805   2.759   2.709   2.665   2.622   2.574   2.525   2.479   2.430   2.384   2.339   2.295   2.246   2.200   2.156   2.108   2.063   2.022   1.970   1.925   1.884   1.837   1.788   1.742   1.695   1.654   1.615   1.574   1.534   1.498   1.467   1.430   1.400   1.371   1.342   1.315   1.286   1.265   1.238   1.215   1.196   1.171   1.165   1.179
   0.000  -0.202  -0.282  -0.329  -0.346  -0.336  -0.284  -0.221  -0.149  -0.040   0.075   0.189   0.301   0.400   0.488   0.565   0.630   0.684   0.740   0.774   0.793   0.786   0.769   0.745   0.694   0.642   0.583   0.496   0.404   0.305   0.178   0.058  -0.065  -0.205  -0.346  -0.496  -0.658  -0.817  -0.966  -1.095  -1.187  -1.247  -1.251  -1.205  -1.142  -1.066  -0.991  -0.921  -0.857  -0.803  -0.769  -0.760  -0.773  -0.801  -0.862  -0.936  -1.033  -1.180  -1.356  -1.544  -1.753  -1.955  -2.189  -2.451  -2.722  -3.020  -3.347  -3.675  -4.041  -4.433  -4.798  -5.163  -5.565  -5.979  -6.347  -6.652  -6.905  -7.071  -7.045  -6.584
   3.964   3.949   3.919   3.923   3.948   3.967   3.985   4.005   4.022   4.043   4.063   4.087   4.105   4.128   4.147   4.169   4.191   4.213   4.235   4.262   4.281   4.306   4.330   4.354   4.376   4.405   4.437   4.462   4.494   4.524   4.555   4.582   4.610   4.640   4.673   4.700   4.727   4.753   4.774   4.799   4.819   4.840   4.862   4.886   4.907   4.931   4.955   4.976   5.001   5.027   5.052   5.079   5.107   5.135   5.163   5.198   5.230   5.266   5.298   5.330   5.364   5.401   5.436   5.471   5.506   5.538   5.567   5.595   5.626   5.650   5.678   5.699   5.718   5.739   5.756   5.770   5.783   5.788   5.801   5.822
   4.308   4.296   4.287   4.264   4.246   4.221   4.195   4.170   4.143   4.116   4.087   4.057   4.024   3.992   3.956   3.918   3.878   3.836   3.788   3.741   3.689   3.635   3.580   3.523   3.464   3.406   3.346   3.284   3.228   3.169   3.113   3.058   3.002   2.948   2.903   2.855   2.804   2.757   2.708   2.664   2.621   2.573   2.523   2.477   2.428   2.383   2.337   2.294   2.246   2.199   2.156   2.106   2.063   2.023   1.970   1.925   1.883   1.836   1.789   1.742   1.695   1.653   1.614   1.573   1.535   1.499   1.466   1.429   1.400   1.369   1.340   1.315   1.287   1.264   1.239   1.214   1.195   1.171   1.166   1.179
   0.000  -0.236  -0.342  -0.398  -0.424  -0.407  -0.366  -0.296  -0.205  -0.101   0.006   0.117   0.224   0.322   0.409   0.496   0.560   0.606   0.648   0.684   0.693   0.686   0.670   0.645   0.593   0.544   0.479   0.393   0.308   0.201   0.070  -0.055  -0.178  -0.308  -0.454  -0.608  -0.769  -0.918  -1.053  -1.186  -1.282  -1.333  -1.333  -1.277  -1.216  -1.121  -1.034  -0.941  -0.904  -0.848  -0.811  -0.826  -0.855  -0.900  -0.969  -1.041  -1.152  -1.260  -1.415  -1.576  -1.772  -1.979  -2.216  -2.490  -2.775  -3.071  -3.390  -3.727  -4.072  -4.463  -4.843  -5.216  -5.631  -6.019  -6.356  -6.659  -6.896  -7.057  -7.030  -6.606
   3.964   3.948   3.919   3.922   3.948   3.965   3.984   4.004   4.021   4.042   4.061   4.086   4.104   4.127   4.146   4.168   4.190   4.213   4.234   4.260   4.280   4.305   4.329   4.353   4.376   4.405   4.437   4.462   4.494   4.523   4.554   4.582   4.610   4.639   4.672   4.700   4.726   4.751   4.774   4.797   4.818   4.839   4.861   4.885   4.906   4.930   4.954   4.975   4.999   5.025   5.050   5.078   5.105   5.134   5.162   5.196   5.230   5.265   5.296   5.329   5.362   5.400   5.435   5.471   5.505   5.538   5.568   5.596   5.625   5.650   5.678   5.699   5.718   5.739   5.756   5.770   5.783   5.788   5.801   5.822
   4.308   4.296   4.288   4.265   4.246   4.221   4.195   4.170   4.142   4.116   4.087   4.057   4.024   3.992   3.956   3.918   3.878   3.835   3.787   3.740   3.687   3.633   3.578   3.521   3.462   3.402   3.343   3.282   3.225   3.166   3.111   3.055   3.000   2.946   2.900   2.852   2.802   2.756   2.706   2.661   2.618   2.570   2.520   2.474   2.426   2.380   2.334   2.295   2.243   2.197   2.155   2.105   2.061   2.021   1.970   1.922   1.882   1.835   1.788   1.742   1.693   1.652   1.613   1.572   1.534   1.500   1.466   1.428   1.399   1.369   1.339   1.314   1.287   1.264   1.238   1.213   1.194   1.170   1.166   1.179
   0.000  -0.235  -0.363  -0.425  -0.447  -0.429  -0.396  -0.350  -0.279  -0.189  -0.075   0.045   0.138   0.221   0.309   0.378   0.438   0.493   0.539   0.582   0.603   0.606   0.590   0.573   0.525   0.483   0.430   0.352   0.265   0.156   0.029  -0.095  -0.220  -0.356  -0.496  -0.650  -0.813  -0.967  -1.120  -1.249  -1.343  -1.382  -1.360  -1.286  -1.211  -1.125  -1.040  -0.948  -0.907  -0.858  -0.827  -0.822  -0.840  -0.858  -0.917  -0.983  -1.088  -1.202  -1.356  -1.526  -1.737  -1.947  -2.175  -2.439  -2.708  -2.989  -3.279  -3.611  -3.961  -4.339  -4.701  -5.081  -5.492  -5.877  -6.231  -6.551  -6.803  -6.960  -6.938  -6.544
   3.964   3.946   3.920   3.922   3.946   3.964   3.982   4.001   4.019   4.041   4.059   4.085   4.101   4.125   4.144   4.166   4.188   4.211   4.232   4.259   4.278   4.303   4.327   4.352   4.374   4.403   4.435   4.459   4.492   4.522   4.553   4.580   4.608   4.638   4.670   4.698   4.724   4.749   4.771   4.795   4.815   4.836   4.857   4.882   4.903   4.927   4.951   4.972   4.997   5.023   5.048   5.075   5.103   5.131   5.161   5.195   5.228   5.265   5.295   5.329   5.361   5.400   5.434   5.470   5.505   5.538   5.567   5.595   5.625   5.649   5.677   5.699   5.718   5.738   5.756   5.769   5.782   5.788   5.800   5.822
   4.308   4.295   4.288   4.266   4.246   4.221   4.195   4.170   4.143   4.117   4.087   4.057   4.024   3.992   3.956   3.919   3.878   3.836   3.788   3.740   3.688   3.633   3.577   3.521   3.461   3.402   3.342   3.281   3.224   3.166   3.111   3.055   2.999   2.945   2.900   2.852   2.802   2.757   2.706   2.661   2.618   2.570   2.520   2.474   2.425   2.380   2.335   2.294   2.243   2.197   2.155   2.105   2.061   2.022   1.970   1.923   1.881   1.836   1.788   1.742   1.693   1.653   1.612   1.571   1.535   1.500   1.465   1.427   1.398   1.368   1.338   1.313   1.288   1.262   1.238   1.212   1.194   1.170   1.167   1.179
   0.000  -0.248  -0.403  -0.458  -0.473  -0.432  -0.357  -0.293  -0.206  -0.098   0.020   0.147   0.251   0.349   0.437   0.512   0.585   0.646   0.685   0.717   0.735   0.735   0.725   0.699   0.652   0.594   0.543   0.469   0.388   0.270   0.133   0.007  -0.121  -0.252  -0.392  -0.550  -0.709  -0.873  -1.019  -1.139  -1.219  -1.251  -1.226  -1.155  -1.085  -0.985  -0.896  -0.798  -0.757  -0.700  -0.660  -0.651  -0.665  -0.715  -0.767  -0.838  -0.948  -1.059  -1.221  -1.405  -1.602  -1.792  -2.015  -2.276  -2.555  -2.852  -3.158  -3.491  -3.837  -4.219  -4.588  -4.960  -5.343  -5.714  -6.031  -6.342  -6.607  -6.782  -6.738  -6.212
   3.964   3.947   3.920   3.921   3.946   3.962   3.981   4.000   4.018   4.039   4.058   4.084   4.101   4.124   4.142   4.165   4.187   4.210   4.232   4.258   4.277   4.302   4.326   4.351   4.373   4.402   4.434   4.458   4.492   4.521   4.552   4.579   4.606   4.637   4.668   4.696   4.723   4.747   4.769   4.793   4.813   4.835   4.856   4.879   4.901   4.926   4.950   4.971   4.995   5.022   5.047   5.074   5.103   5.131   5.161   5.195   5.228   5.264   5.295   5.329   5.361   5.400   5.435   5.470   5.505   5.538   5.567   5.595   5.625   5.649   5.677   5.700   5.718   5.738   5.756   5.769   5.783   5.789   5.800   5.822
   4.308   4.296   4.289   4.266   4.246   4.220   4.194   4.170   4.142   4.116   4.086   4.057   4.024   3.992   3.956   3.918   3.877   3.834   3.786   3.738   3.685   3.631   3.575   3.519   3.458   3.400   3.340   3.279   3.222   3.164   3.108   3.053   2.997   2.944   2.898   2.849   2.801   2.755   2.704   2.660   2.617   2.568   2.518   2.471   2.423   2.378   2.333   2.292   2.241   2.196   2.152   2.104   2.059   2.018   1.968   1.920   1.880   1.832   1.785   1.740   1.692   1.651   1.610   1.569   1.533   1.497   1.465   1.427   1.396   1.366   1.337   1.314   1.288   1.261   1.238   1.212   1.195   1.170   1.168   1.179
   0.000  -0.252  -0.391  -0.436  -0.457  -0.447  -0.374  -0.305  -0.210  -0.111   0.003   0.115   0.211   0.302   0.389   0.466   0.541   0.596   0.631   0.660   0.668   0.668   0.643   0.614   0.561   0.507   0.463   0.379   0.289   0.180   0.050  -0.079  -0.227  -0.365  -0.523  -0.688  -0.847  -1.008  -1.171  -1.303  -1.375  -1.404  -1.376  -1.311  -1.226  -1.135  -1.054  -0.973  -0.927  -0.882  -0.855  -0.847  -0.860  -0.876  -0.934  -1.019  -1.135  -1.247  -1.413  -1.603  -1.808  -2.005  -2.244  -2.525  -2.793  -3.086  -3.389  -3.730  -4.077  -4.447  -4.786  -5.212  -5.635  -6.022  -6.362  -6.659  -6.886  -7.034  -6.987  -6.465
   3.964   3.948   3.920   3.921   3.945   3.960   3.980   3.999   4.018   4.038   4.057   4.082   4.099   4.122   4.141   4.164   4.187   4.209   4.231   4.256   4.276   4.301   4.326   4.350   4.373   4.402   4.434   4.458   4.491   4.521   4.551   4.578   4.606   4.636   4.668   4.695   4.722   4.745   4.768   4.791   4.812   4.833   4.854   4.878   4.900   4.924   4.949   4.970   4.994   5.021   5.047   5.074   5.103   5.131   5.161   5.195   5.228   5.264   5.295   5.330   5.362   5.401   5.436   5.471   5.505   5.538   5.568   5.596   5.626   5.649   5.677   5.700   5.719   5.738   5.756   5.770   5.783   5.788   5.801   5.822
   4.308   4.296   4.289   4.267   4.246   4.220   4.194   4.170   4.143   4.116   4.086   4.057   4.024   3.992   3.955   3.917   3.876   3.833   3.785   3.736   3.684   3.629   3.573   3.516   3.456   3.398   3.338   3.277   3.220   3.161   3.105   3.051   2.995   2.942   2.896   2.847   2.799   2.752   2.703   2.658   2.615   2.565   2.515   2.468   2.420   2.376   2.331   2.288   2.238   2.193   2.150   2.101   2.057   2.017   1.966   1.918   1.877   1.830   1.783   1.737   1.688   1.649   1.607   1.566   1.533   1.497   1.463   1.427   1.395   1.364   1.336   1.313   1.288   1.259   1.237   1.212   1.193   1.168   1.168   1.179
   0.000  -0.253  -0.383  -0.430  -0.447  -0.434  -0.360  -0.306  -0.228  -0.126  -0.015   0.107   0.219   0.322   0.414   0.474   0.534   0.585   0.621   0.647   0.663   0.662   0.642   0.609   0.554   0.492   0.451   0.356   0.254   0.142   0.012  -0.116  -0.249  -0.403  -0.566  -0.727  -0.885  -1.042  -1.184  -1.310  -1.376  -1.394  -1.362  -1.284  -1.208  -1.112  -1.022  -0.935  -0.894  -0.851  -0.817  -0.815  -0.838  -0.856  -0.907  -0.996  -1.096  -1.209  -1.369  -1.539  -1.744  -1.959  -2.194  -2.462  -2.705  -2.979  -3.283  -3.626  -3.969  -4.358  -4.710  -5.141  -5.536  -5.927  -6.285  -6.609  -6.873  -7.038  -7.008  -6.555
   3.964   3.948   3.921   3.920   3.944   3.958   3.979   3.998   4.017   4.037   4.055   4.081   4.097   4.120   4.139   4.163   4.185   4.208   4.229   4.255   4.275   4.301   4.325   4.350   4.372   4.401   4.433   4.456   4.489   4.519   4.549   4.576   4.604   4.635   4.665   4.693   4.720   4.743   4.766   4.789   4.810   4.830   4.852   4.877   4.897   4.923   4.946   4.967   4.993   5.020   5.045   5.072   5.102   5.130   5.160   5.193   5.226   5.264   5.295   5.329   5.362   5.401   5.436   5.471   5.505   5.538   5.568   5.596   5.626   5.649   5.678   5.701   5.719   5.738   5.756   5.770   5.782   5.788   5.801   5.822
   4.308   4.296   4.289   4.267   4.245   4.218   4.194   4.170   4.143   4.116   4.086   4.056   4.023   3.991   3.954   3.918   3.876   3.833   3.783   3.735   3.683   3.628   3.572   3.515   3.455   3.397   3.337   3.277   3.219   3.160   3.105   3.050   2.995   2.942   2.895   2.847   2.798   2.752   2.703   2.657   2.614   2.563   2.514   2.467   2.419   2.374   2.330   2.287   2.238   2.193   2.150   2.100   2.056   2.015   1.967   1.918   1.876   1.829   1.782   1.735   1.688   1.647   1.606   1.565   1.531   1.495   1.462   1.425   1.394   1.365   1.337   1.312   1.288   1.258   1.235   1.210   1.193   1.167   1.168   1.179
   0.000  -0.240  -0.363  -0.405  -0.412  -0.400  -0.339  -0.271  -0.172  -0.067   0.053   0.171   0.259   0.353   0.435   0.502   0.559   0.597   0.632   0.665   0.680   0.672   0.640   0.612   0.557   0.480   0.449   0.368   0.278   0.168   0.045  -0.085  -0.233  -0.381  -0.538  -0.700  -0.863  -1.021  -1.176  -1.302  -1.373  -1.387  -1.344  -1.261  -1.176  -1.078  -0.985  -0.884  -0.828  -0.762  -0.719  -0.708  -0.718  -0.746  -0.814  -0.899  -1.005  -1.123  -1.290  -1.467  -1.661  -1.867  -2.090  -2.352  -2.630  -2.919  -3.221  -3.560  -3.925  -4.315  -4.680  -5.087  -5.470  -5.852  -6.189  -6.490  -6.710  -6.851  -6.803  -6.384
   3.964   3.949   3.921   3.920   3.944   3.956   3.978   3.996   4.015   4.035   4.053   4.079   4.096   4.118   4.138   4.161   4.183   4.206   4.227   4.253   4.273   4.299   4.323   4.349   4.371   4.399   4.431   4.454   4.487   4.517   4.546   4.575   4.602   4.632   4.663   4.691   4.718   4.741   4.763   4.786   4.807   4.827   4.849   4.874   4.895   4.920   4.944   4.965   4.990   5.017   5.042   5.070   5.100   5.128   5.157   5.191   5.224   5.263   5.294   5.328   5.362   5.399   5.435   5.471   5.503   5.536   5.567   5.594   5.626   5.647   5.677   5.701   5.719   5.738   5.756   5.770   5.783   5.788   5.800   5.822
   4.308   4.296   4.289   4.267   4.245   4.218   4.195   4.170   4.144   4.117   4.087   4.057   4.024   3.992   3.955   3.918   3.877   3.833   3.784   3.735   3.682   3.628   3.572   3.514   3.454   3.397   3.338   3.277   3.220   3.161   3.105   3.051   2.994   2.942   2.895   2.848   2.799   2.752   2.704   2.657   2.615   2.563   2.515   2.467   2.420   2.375   2.330   2.288   2.238   2.194   2.151   2.102   2.057   2.015   1.967   1.918   1.874   1.828   1.782   1.734   1.689   1.646   1.606   1.565   1.529   1.494   1.463   1.425   1.396   1.365   1.339   1.311   1.287   1.258   1.235   1.210   1.193   1.167   1.168   1.179
   0.000  -0.251  -0.360  -0.415  -0.437  -0.414  -0.375  -0.310  -0.225  -0.118  -0.001   0.122   0.235   0.330   0.408   0.481   0.539   0.584   0.624   0.647   0.649   0.637   0.615   0.587   0.539   0.462   0.433   0.339   0.245   0.137   0.003  -0.141  -0.279  -0.426  -0.599  -0.772  -0.952  -1.118  -1.267  -1.399  -1.457  -1.457  -1.406  -1.330  -1.260  -1.167  -1.074  -0.971  -0.910  -0.852  -0.801  -0.799  -0.822  -0.854  -0.906  -0.990  -1.087  -1.212  -1.399  -1.585  -1.784  -1.979  -2.201  -2.456  -2.737  -3.032  -3.341  -3.682  -4.015  -4.405  -4.788  -5.196  -5.537  -5.920  -6.265  -6.576  -6.854  -7.009  -6.987  -6.569
   3.964   3.948   3.921   3.920   3.943   3.955   3.977   3.994   4.014   4.034   4.052   4.077   4.094   4.116   4.136   4.160   4.182   4.205   4.227   4.252   4.272   4.298   4.323   4.348   4.371   4.397   4.429   4.453   4.485   4.515   4.544   4.573   4.600   4.630   4.661   4.689   4.716   4.739   4.761   4.783   4.804   4.825   4.846   4.872   4.892   4.917   4.941   4.963   4.988   5.014   5.040   5.069   5.098   5.126   5.156   5.190   5.223   5.262   5.294   5.328   5.361   5.398   5.434   5.470   5.502   5.535   5.566   5.593   5.624   5.646   5.676   5.701   5.719   5.737   5.756   5.770   5.782   5.788   5.800   5.822
   4.308   4.296   4.289   4.267   4.244   4.218   4.195   4.171   4.145   4.117   4.088   4.058   4.024   3.992   3.955   3.918   3.876   3.832   3.783   3.734   3.681   3.626   3.569   3.512   3.452   3.396   3.338   3.278   3.220   3.161   3.106   3.050   2.994   2.942   2.894   2.848   2.799   2.751   2.704   2.657   2.614   2.563   2.514   2.467   2.419   2.373   2.329   2.286   2.238   2.193   2.151   2.102   2.056   2.013   1.967   1.918   1.872   1.826   1.781   1.733   1.688   1.643   1.605   1.567   1.530   1.494   1.464   1.427   1.395   1.365   1.339   1.312   1.286   1.257   1.235   1.209   1.193   1.167   1.169   1.179
   0.000  -0.249  -0.308  -0.346  -0.353  -0.325  -0.299  -0.234  -0.152  -0.054   0.053   0.165   0.261   0.359   0.448   0.515   0.583   0.632   0.667   0.684   0.691   0.683   0.659   0.631   0.571   0.507   0.452   0.373   0.267   0.134  -0.007  -0.153  -0.307  -0.457  -0.619  -0.786  -0.959  -1.125  -1.279  -1.407  -1.460  -1.458  -1.401  -1.317  -1.239  -1.135  -1.037  -0.944  -0.878  -0.817  -0.798  -0.791  -0.796  -0.824  -0.889  -0.986  -1.114  -1.254  -1.438  -1.626  -1.831  -2.036  -2.277  -2.471  -2.740  -3.033  -3.330  -3.679  -4.026  -4.408  -4.785  -5.169  -5.535  -5.900  -6.242  -6.556  -6.798  -6.960  -6.921  -6.371
   3.964   3.949   3.921   3.920   3.942   3.954   3.975   3.994   4.013   4.033   4.052   4.075   4.092   4.116   4.135   4.160   4.181   4.204   4.225   4.250   4.272   4.297   4.321   4.347   4.370   4.396   4.427   4.451   4.484   4.513   4.543   4.571   4.599   4.628   4.660   4.687   4.714   4.737   4.758   4.781   4.802   4.823   4.845   4.869   4.890   4.915   4.939   4.960   4.986   5.012   5.039   5.067   5.096   5.124   5.154   5.188   5.221   5.260   5.292   5.326   5.361   5.397   5.433   5.470   5.501   5.535   5.566   5.592   5.623   5.646   5.675   5.701   5.719   5.737   5.756   5.770   5.783   5.788   5.800   5.822
   4.308   4.297   4.289   4.267   4.244   4.218   4.195   4.170   4.144   4.117   4.087   4.057   4.023   3.991   3.954   3.917   3.875   3.831   3.782   3.732   3.680   3.625   3.568   3.510   3.450   3.395   3.337   3.277   3.219   3.160   3.104   3.050   2.993   2.941   2.894   2.848   2.799   2.752   2.703   2.657   2.614   2.563   2.514   2.466   2.418   2.373   2.328   2.285   2.238   2.192   2.150   2.103   2.057   2.011   1.966   1.918   1.871   1.827   1.781   1.733   1.688   1.644   1.604   1.566   1.531   1.494   1.464   1.428   1.396   1.366   1.340   1.313   1.284   1.257   1.234   1.208   1.193   1.167   1.169   1.179
   0.000  -0.260  -0.344  -0.372  -0.396  -0.384  -0.355  -0.295  -0.222  -0.140  -0.035   0.082   0.185   0.283   0.379   0.465   0.526   0.577   0.621   0.647   0.655   0.652   0.623   0.588   0.523   0.463   0.411   0.327   0.220   0.100  -0.048  -0.183  -0.318  -0.468  -0.632  -0.810  -0.995  -1.163  -1.323  -1.449  -1.484  -1.481  -1.425  -1.333  -1.250  -1.153  -1.063  -0.975  -0.925  -0.860  -0.822  -0.808  -0.821  -0.841  -0.893  -0.972  -1.069  -1.169  -1.320  -1.500  -1.712  -1.917  -2.146  -2.340  -2.602  -2.909  -3.214  -3.564  -3.922  -4.317  -4.710  -5.103  -5.505  -5.922  -6.271  -6.578  -6.814  -6.967  -6.946  -6.582
   3.964   3.949   3.918   3.919   3.941   3.954   3.975   3.994   4.012   4.032   4.050   4.074   4.091   4.114   4.134   4.158   4.179   4.203   4.223   4.250   4.271   4.296   4.320   4.346   4.369   4.396   4.426   4.451   4.484   4.513   4.542   4.570   4.599   4.628   4.659   4.686   4.712   4.735   4.757   4.779   4.799   4.821   4.843   4.868   4.888   4.914   4.937   4.959   4.984   5.011   5.037   5.066   5.095   5.123   5.154   5.185   5.220   5.257   5.290   5.325   5.360   5.397   5.432   5.469   5.502   5.535   5.565   5.592   5.624   5.646   5.675   5.701   5.719   5.737   5.756   5.770   5.782   5.788   5.800   5.822
   4.308   4.297   4.288   4.266   4.244   4.218   4.195   4.171   4.144   4.117   4.087   4.057   4.023   3.991   3.954   3.916   3.875   3.831   3.781   3.732   3.679   3.623   3.566   3.508   3.448   3.393   3.335   3.274   3.215   3.158   3.101   3.047   2.992   2.939   2.892   2.845   2.796   2.749   2.702   2.655   2.612   2.561   2.512   2.464   2.417   2.371   2.327   2.284   2.237   2.192   2.149   2.102   2.055   2.011   1.966   1.916   1.871   1.827   1.779   1.733   1.689   1.644   1.605   1.566   1.530   1.492   1.462   1.427   1.396   1.365   1.338   1.313   1.281   1.254   1.232   1.207   1.191   1.166   1.169   1.179
   0.000  -0.250  -0.309  -0.322  -0.342  -0.311  -0.276  -0.206  -0.120  -0.022   0.084   0.212   0.303   0.376   0.471   0.546   0.607   0.649   0.688   0.715   0.721   0.725   0.701   0.667   0.612   0.546   0.498   0.414   0.319   0.208   0.072  -0.081  -0.228  -0.379  -0.544  -0.717  -0.884  -1.049  -1.194  -1.318  -1.347  -1.321  -1.251  -1.159  -1.073  -0.982  -0.886  -0.789  -0.733  -0.671  -0.632  -0.617  -0.645  -0.703  -0.763  -0.845  -0.955  -1.083  -1.246  -1.429  -1.632  -1.829  -2.062  -2.279  -2.561  -2.857  -3.174  -3.509  -3.860  -4.249  -4.646  -5.047  -5.443  -5.807  -6.128  -6.426  -6.667  -6.816  -6.770  -6.301
   3.964   3.950   3.916   3.919   3.941   3.954   3.974   3.992   4.010   4.031   4.050   4.073   4.090   4.112   4.133   4.157   4.178   4.201   4.222   4.248   4.269   4.294   4.319   4.344   4.367   4.395   4.425   4.450   4.483   4.512   4.540   4.569   4.598   4.626   4.657   4.684   4.709   4.733   4.754   4.776   4.797   4.819   4.841   4.865   4.885   4.911   4.935   4.957   4.982   5.008   5.034   5.064   5.093   5.121   5.152   5.183   5.218   5.255   5.289   5.324   5.358   5.395   5.429   5.468   5.501   5.534   5.565   5.590   5.623   5.645   5.674   5.700   5.720   5.737   5.755   5.769   5.782   5.788   5.800   5.822
   4.308   4.297   4.287   4.267   4.244   4.218   4.195   4.171   4.144   4.117   4.088   4.057   4.023   3.991   3.954   3.916   3.875   3.831   3.781   3.731   3.678   3.623   3.566   3.508   3.448   3.392   3.334   3.272   3.214   3.156   3.100   3.046   2.991   2.938   2.892   2.844   2.795   2.749   2.702   2.653   2.612   2.560   2.512   2.464   2.416   2.371   2.327   2.284   2.237   2.192   2.150   2.103   2.056   2.012   1.967   1.916   1.870   1.828   1.781   1.735   1.690   1.645   1.605   1.568   1.528   1.491   1.462   1.427   1.395   1.364   1.339   1.312   1.283   1.255   1.233   1.207   1.191   1.166   1.169   1.179
   0.000  -0.270  -0.379  -0.397  -0.411  -0.400  -0.367  -0.306  -0.232  -0.133  -0.015   0.108   0.206   0.315   0.409   0.484   0.547   0.601   0.641   0.670   0.673   0.658   0.629   0.596   0.536   0.459   0.393   0.292   0.182   0.060  -0.083  -0.220  -0.381  -0.538  -0.706  -0.880  -1.061  -1.220  -1.340  -1.431  -1.481  -1.463  -1.387  -1.304  -1.213  -1.099  -1.000  -0.903  -0.855  -0.793  -0.735  -0.727  -0.757  -0.791  -0.853  -0.939  -1.050  -1.161  -1.298  -1.470  -1.674  -1.875  -2.107  -2.336  -2.615  -2.910  -3.219  -3.562  -3.921  -4.311  -4.723  -5.108  -5.481  -5.838  -6.171  -6.469  -6.701  -6.864  -6.825  -6.381
   3.964   3.950   3.914   3.918   3.940   3.953   3.972   3.991   4.008   4.029   4.048   4.071   4.089   4.111   4.132   4.156   4.177   4.201   4.221   4.246   4.267   4.293   4.318   4.343   4.366   4.395   4.424   4.450   4.482   4.512   4.540   4.568   4.598   4.625   4.656   4.682   4.707   4.732   4.753   4.774   4.795   4.817   4.839   4.863   4.884   4.909   4.933   4.956   4.981   5.007   5.033   5.063   5.092   5.120   5.151   5.183   5.217   5.255   5.290   5.324   5.359   5.396   5.429   5.469   5.502   5.534   5.566   5.591   5.623   5.647   5.674   5.701   5.721   5.737   5.756   5.770   5.782   5.787   5.800   5.822
   4.308   4.297   4.286   4.267   4.245   4.219   4.196   4.171   4.145   4.117   4.088   4.057   4.023   3.991   3.955   3.917   3.874   3.831   3.781   3.730   3.678   3.622   3.564   3.506   3.447   3.390   3.332   3.270   3.212   3.154   3.098   3.045   2.989   2.936   2.890   2.843   2.794   2.748   2.701   2.652   2.610   2.558   2.510   2.461   2.414   2.369   2.325   2.283   2.235   2.191   2.148   2.102   2.055   2.011   1.965   1.914   1.870   1.827   1.780   1.731   1.689   1.644   1.603   1.566   1.525   1.489   1.460   1.426   1.393   1.362   1.338   1.311   1.283   1.253   1.232   1.205   1.190   1.164   1.169   1.179
   0.000  -0.197  -0.249  -0.254  -0.266  -0.252  -0.210  -0.141  -0.063   0.037   0.155   0.273   0.363   0.447   0.535   0.607   0.674   0.716   0.744   0.763   0.761   0.753   0.716   0.682   0.618   0.558   0.495   0.394   0.278   0.160   0.014  -0.130  -0.280  -0.442  -0.614  -0.795  -0.971  -1.145  -1.286  -1.386  -1.416  -1.397  -1.317  -1.229  -1.132  -1.025  -0.929  -0.849  -0.796  -0.734  -0.700  -0.695  -0.719  -0.758  -0.812  -0.902  -1.015  -1.153  -1.329  -1.519  -1.738  -1.960  -2.192  -2.391  -2.660  -2.954  -3.267  -3.614  -3.969  -4.370  -4.758  -5.136  -5.533  -5.925  -6.264  -6.580  -6.825  -6.980  -6.930  -6.489
   3.964   3.950   3.913   3.917   3.938   3.952   3.971   3.990   4.007   4.028   4.047   4.070   4.087   4.110   4.131   4.154   4.176   4.200   4.220   4.245   4.266   4.292   4.317   4.342   4.366   4.394   4.424   4.449   4.481   4.511   4.539   4.568   4.598   4.624   4.655   4.681   4.706   4.730   4.751   4.773   4.793   4.815   4.838   4.861   4.882   4.908   4.931   4.954   4.979   5.005   5.031   5.062   5.090   5.119   5.150   5.182   5.216   5.254   5.290   5.324   5.358   5.396   5.430   5.469   5.503   5.535   5.567   5.591   5.622   5.647   5.675   5.701   5.721   5.737   5.756   5.770   5.782   5.787   5.800   5.822
   4.308   4.296   4.285   4.267   4.244   4.219   4.196   4.171   4.145   4.117   4.088   4.057   4.023   3.991   3.955   3.917   3.873   3.830   3.780   3.729   3.676   3.621   3.563   3.504   3.445   3.388   3.330   3.268   3.210   3.152   3.096   3.043   2.987   2.935   2.887   2.841   2.792   2.747   2.701   2.651   2.609   2.555   2.508   2.458   2.412   2.368   2.323   2.282   2.235   2.189   2.147   2.102   2.055   2.010   1.963   1.914   1.868   1.825   1.778   1.730   1.687   1.643   1.601   1.565   1.524   1.486   1.459   1.425   1.391   1.362   1.338   1.310   1.280   1.253   1.231   1.204   1.189   1.163   1.169   1.179
   0.000  -0.204  -0.245  -0.245  -0.254  -0.239  -0.179  -0.125  -0.028   0.076   0.187   0.301   0.400   0.496   0.590   0.661   0.725   0.768   0.791   0.810   0.805   0.793   0.762   0.727   0.655   0.575   0.503   0.415   0.311   0.193   0.053  -0.112  -0.264  -0.425  -0.600  -0.787  -0.967  -1.144  -1.278  -1.365  -1.379  -1.354  -1.282  -1.179  -1.074  -0.969  -0.872  -0.777  -0.716  -0.648  -0.625  -0.618  -0.648  -0.703  -0.756  -0.839  -0.942  -1.045  -1.192  -1.367  -1.572  -1.817  -2.058  -2.290  -2.558  -2.838  -3.166  -3.502  -3.862  -4.256  -4.651  -5.021  -5.398  -5.758  -6.073  -6.360  -6.605  -6.761  -6.716  -6.252
   3.964   3.948   3.911   3.917   3.938   3.951   3.970   3.989   4.006   4.027   4.045   4.069   4.085   4.109   4.129   4.152   4.175   4.198   4.219   4.244   4.266   4.291   4.316   4.342   4.366   4.394   4.423   4.448   4.480   4.510   4.538   4.567   4.596   4.623   4.653   4.680   4.704   4.728   4.749   4.771   4.792   4.813   4.836   4.859   4.880   4.905   4.929   4.952   4.977   5.004   5.030   5.061   5.089   5.118   5.149   5.181   5.214   5.252   5.288   5.323   5.357   5.395   5.428   5.468   5.502   5.534   5.567   5.590   5.622   5.648   5.674   5.701   5.722   5.738   5.756   5.770   5.782   5.787   5.800   5.822
   4.308   4.296   4.285   4.267   4.244   4.220   4.196   4.172   4.144   4.117   4.089   4.057   4.023   3.992   3.955   3.917   3.873   3.829   3.780   3.728   3.675   3.620   3.562   3.503   3.445   3.386   3.328   3.266   3.208   3.151   3.094   3.042   2.987   2.934   2.886   2.840   2.791   2.746   2.701   2.650   2.608   2.553   2.507   2.458   2.411   2.367   2.322   2.282   2.234   2.188   2.147   2.103   2.056   2.009   1.964   1.914   1.868   1.825   1.777   1.731   1.687   1.644   1.602   1.565   1.525   1.486   1.459   1.426   1.392   1.363   1.336   1.309   1.281   1.254   1.231   1.204   1.189   1.162   1.170   1.179
   0.000  -0.222  -0.292  -0.339  -0.357  -0.349  -0.287  -0.232  -0.155  -0.056   0.054   0.157   0.249   0.348   0.440   0.503   0.556   0.606   0.637   0.664   0.662   0.664   0.634   0.595   0.509   0.433   0.388   0.299   0.184   0.047  -0.108  -0.260  -0.417  -0.577  -0.752  -0.932  -1.101  -1.268  -1.412  -1.508  -1.522  -1.487  -1.389  -1.293  -1.187  -1.077  -0.976  -0.868  -0.812  -0.765  -0.731  -0.718  -0.732  -0.772  -0.825  -0.895  -0.998  -1.120  -1.274  -1.448  -1.667  -1.899  -2.130  -2.333  -2.610  -2.919  -3.239  -3.579  -3.929  -4.312  -4.708  -5.088  -5.465  -5.812  -6.160  -6.500  -6.736  -6.875  -6.823  -6.362
   3.964   3.946   3.909   3.916   3.937   3.950   3.968   3.988   4.005   4.026   4.045   4.067   4.084   4.108   4.128   4.151   4.173   4.197   4.219   4.243   4.264   4.291   4.315   4.341   4.366   4.393   4.422   4.448   4.479   4.510   4.538   4.566   4.595   4.622   4.652   4.679   4.702   4.726   4.747   4.769   4.790   4.811   4.834   4.857   4.878   4.903   4.928   4.951   4.976   5.003   5.027   5.060   5.088   5.116   5.148   5.180   5.214   5.251   5.288   5.322   5.357   5.395   5.428   5.468   5.503   5.535   5.567   5.591   5.623   5.649   5.674   5.702   5.722   5.738   5.756   5.770   5.782   5.787   5.800   5.822
   4.308   4.295   4.284   4.268   4.245   4.219   4.195   4.172   4.144   4.117   4.089   4.057   4.023   3.992   3.954   3.916   3.873   3.828   3.778   3.727   3.674   3.618   3.560   3.501   3.443   3.384   3.325   3.264   3.205   3.148   3.092   3.040   2.984   2.932   2.885   2.838   2.790   2.745   2.699   2.649   2.605   2.550   2.503   2.455   2.410   2.365   2.320   2.280   2.233   2.187   2.148   2.102   2.055   2.008   1.963   1.914   1.867   1.822   1.776   1.730   1.683   1.642   1.601   1.564   1.525   1.487   1.458   1.425   1.391   1.362   1.334   1.310   1.279   1.252   1.229   1.203   1.188   1.162   1.170   1.179
   0.000  -0.194  -0.265  -0.343  -0.371  -0.358  -0.296  -0.227  -0.156  -0.073   0.032   0.148   0.244   0.336   0.422   0.472   0.515   0.556   0.580   0.597   0.584   0.567   0.539   0.502   0.417   0.346   0.278   0.184   0.061  -0.069  -0.211  -0.368  -0.530  -0.701  -0.886  -1.072  -1.252  -1.420  -1.558  -1.663  -1.666  -1.631  -1.546  -1.449  -1.339  -1.226  -1.129  -1.040  -0.985  -0.913  -0.871  -0.848  -0.859  -0.896  -0.957  -1.043  -1.133  -1.269  -1.440  -1.668  -1.915  -2.163  -2.383  -2.592  -2.855  -3.155  -3.467  -3.806  -4.165  -4.556  -4.962  -5.344  -5.704  -6.089  -6.438  -6.745  -6.964  -7.131  -7.113  -6.677
   3.964   3.945   3.909   3.916   3.937   3.950   3.966   3.988   4.004   4.025   4.045   4.066   4.084   4.107   4.127   4.151   4.172   4.196   4.217   4.242   4.263   4.290   4.314   4.340   4.365   4.393   4.422   4.448   4.479   4.509   4.537   4.566   4.595   4.621   4.650   4.677   4.701   4.724   4.744   4.766   4.788   4.809   4.832   4.855   4.877   4.902   4.927   4.950   4.975   5.001   5.027   5.059   5.087   5.115   5.148   5.179   5.213   5.251   5.288   5.322   5.358   5.395   5.428   5.468   5.503   5.535   5.568   5.592   5.623   5.648   5.674   5.702   5.722   5.738   5.757   5.770   5.782   5.787   5.800   5.822
   4.308   4.295   4.284   4.268   4.245   4.219   4.193   4.171   4.144   4.117   4.088   4.056   4.023   3.991   3.953   3.916   3.872   3.827   3.776   3.726   3.672   3.617   3.558   3.499   3.440   3.382   3.323   3.262   3.202   3.146   3.090   3.038   2.982   2.932   2.882   2.837   2.788   2.744   2.697   2.647   2.603   2.548   2.502   2.454   2.408   2.363   2.319   2.278   2.231   2.186   2.145   2.100   2.053   2.006   1.962   1.911   1.866   1.821   1.775   1.729   1.683   1.640   1.600   1.565   1.525   1.487   1.458   1.425   1.390   1.360   1.332   1.309   1.279   1.251   1.230   1.202   1.186   1.160   1.170   1.179
   0.000  -0.178  -0.231  -0.293  -0.297  -0.277  -0.226  -0.154  -0.063   0.025   0.129   0.250   0.343   0.435   0.518   0.584   0.648   0.679   0.714   0.735   0.733   0.722   0.696   0.661   0.580   0.493   0.423   0.315   0.194   0.067  -0.075  -0.236  -0.402  -0.576  -0.757  -0.942  -1.134  -1.311  -1.461  -1.556  -1.547  -1.518  -1.428  -1.322  -1.205  -1.093  -0.986  -0.892  -0.839  -0.778  -0.745  -0.720  -0.737  -0.773  -0.848  -0.957  -1.101  -1.307  -1.501  -1.711  -1.904  -2.121  -2.348  -2.574  -2.839  -3.130  -3.433  -3.767  -4.125  -4.497  -4.873  -5.245  -5.626  -5.942  -6.252  -6.562  -6.793  -6.942  -6.901  -6.431
   3.964   3.943   3.910   3.915   3.936   3.948   3.964   3.987   4.003   4.024   4.043   4.065   4.082   4.107   4.126   4.150   4.171   4.195   4.216   4.241   4.262   4.289   4.313   4.339   4.364   4.392   4.421   4.448   4.478   4.509   4.537   4.565   4.594   4.621   4.649   4.676   4.698   4.723   4.743   4.765   4.787   4.807   4.830   4.854   4.875   4.900   4.926   4.948   4.974   5.001   5.026   5.058   5.085   5.115   5.147   5.179   5.213   5.250   5.287   5.322   5.358   5.394   5.426   5.467   5.503   5.535   5.569   5.591   5.623   5.649   5.673   5.702   5.723   5.739   5.757   5.769   5.782   5.787   5.799   5.822
   4.308   4.295   4.285   4.268   4.245   4.219   4.192   4.171   4.144   4.117   4.088   4.056   4.023   3.992   3.953   3.915   3.872   3.826   3.776   3.725   3.672   3.615   3.557   3.498   3.439   3.380   3.322   3.260   3.201   3.144   3.087   3.036   2.981   2.930   2.880   2.836   2.788   2.742   2.695   2.645   2.601   2.545   2.500   2.451   2.406   2.362   2.318   2.277   2.229   2.185   2.144   2.099   2.052   2.004   1.960   1.909   1.864   1.821   1.775   1.728   1.682   1.638   1.600   1.566   1.526   1.486   1.457   1.423   1.391   1.359   1.331   1.308   1.280   1.250   1.229   1.200   1.185   1.160   1.170   1.179
   0.000  -0.245  -0.339  -0.427  -0.452  -0.433  -0.377  -0.281  -0.201  -0.108  -0.003   0.099   0.193   0.286   0.384   0.463   0.525   0.574   0.594   0.612   0.616   0.608   0.578   0.535   0.465   0.385   0.302   0.202   0.075  -0.058  -0.213  -0.383  -0.549  -0.720  -0.898  -1.096  -1.297  -1.477  -1.610  -1.699  -1.701  -1.658  -1.562  -1.452  -1.342  -1.235  -1.134  -1.055  -1.009  -0.958  -0.930  -0.923  -0.949  -0.977  -1.036  -1.140  -1.256  -1.349  -1.504  -1.684  -1.867  -2.082  -2.314  -2.535  -2.813  -3.111  -3.394  -3.728  -4.094  -4.498  -4.893  -5.257  -5.616  -5.932  -6.237  -6.529  -6.763  -6.932  -6.879  -6.438
   3.964   3.942   3.911   3.914   3.935   3.948   3.961   3.986   4.002   4.022   4.042   4.063   4.080   4.105   4.124   4.149   4.169   4.194   4.215   4.239   4.261   4.287   4.312   4.338   4.363   4.391   4.420   4.446   4.477   4.508   4.536   4.563   4.592   4.619   4.647   4.673   4.697   4.721   4.741   4.762   4.784   4.805   4.828   4.852   4.873   4.899   4.924   4.947   4.972   5.000   5.025   5.056   5.085   5.114   5.147   5.178   5.211   5.247   5.285   5.321   5.357   5.393   5.425   5.467   5.503   5.534   5.569   5.591   5.623   5.650   5.673   5.701   5.724   5.739   5.757   5.769   5.782   5.787   5.800   5.822
   4.308   4.294   4.286   4.268   4.245   4.220   4.192   4.172   4.144   4.118   4.089   4.057   4.024   3.993   3.953   3.917   3.873   3.827   3.777   3.726   3.672   3.615   3.557   3.498   3.438   3.379   3.321   3.259   3.200   3.143   3.087   3.035   2.980   2.929   2.880   2.835   2.787   2.742   2.695   2.643   2.599   2.543   2.498   2.449   2.405   2.360   2.318   2.275   2.229   2.185   2.143   2.098   2.050   2.004   1.960   1.908   1.863   1.821   1.776   1.728   1.682   1.637   1.598   1.565   1.526   1.484   1.455   1.421   1.390   1.360   1.329   1.307   1.279   1.248   1.228   1.199   1.185   1.159   1.170   1.179
   0.000  -0.240  -0.327  -0.408  -0.418  -0.409  -0.388  -0.286  -0.215  -0.118  -0.005   0.111   0.204   0.296   0.384   0.441   0.493   0.547   0.567   0.577   0.568   0.544   0.499   0.453   0.387   0.306   0.242   0.141   0.025  -0.103  -0.257  -0.428  -0.600  -0.785  -0.969  -1.159  -1.350  -1.525  -1.663  -1.745  -1.738  -1.685  -1.594  -1.485  -1.373  -1.264  -1.165  -1.079  -1.024  -0.962  -0.920  -0.902  -0.913  -0.968  -1.048  -1.135  -1.259  -1.375  -1.518  -1.697  -1.897  -2.123  -2.363  -2.599  -2.869  -3.165  -3.494  -3.830  -4.175  -4.570  -4.965  -5.347  -5.702  -6.063  -6.408  -6.724  -6.957  -7.044  -6.977  -6.538
   3.964   3.941   3.912   3.913   3.934   3.947   3.958   3.984   4.000   4.020   4.039   4.060   4.078   4.103   4.122   4.146   4.166   4.192   4.212   4.237   4.259   4.285   4.310   4.335   4.361   4.389   4.418   4.444   4.475   4.506   4.534   4.561   4.590   4.616   4.645   4.670   4.694   4.718   4.738   4.759   4.781   4.801   4.825   4.849   4.870   4.896   4.921   4.945   4.969   4.997   5.023   5.053   5.082   5.112   5.144   5.176   5.209   5.245   5.283   5.319   5.357   5.392   5.423   5.464   5.502   5.532   5.567   5.590   5.621   5.649   5.672   5.700   5.723   5.739   5.757   5.769   5.781   5.787   5.799   5.822
   4.308   4.294   4.286   4.269   4.247   4.221   4.193   4.174   4.146   4.119   4.091   4.059   4.026   3.995   3.956   3.919   3.875   3.830   3.779   3.728   3.674   3.618   3.559   3.500   3.441   3.381   3.323   3.261   3.202   3.145   3.089   3.036   2.982   2.931   2.882   2.837   2.789   2.743   2.696   2.645   2.599   2.543   2.499   2.451   2.407   2.361   2.320   2.278   2.230   2.186   2.145   2.099   2.051   2.005   1.961   1.910   1.865   1.821   1.777   1.729   1.683   1.637   1.600   1.564   1.526   1.483   1.452   1.420   1.392   1.360   1.329   1.306   1.281   1.248   1.228   1.200   1.184   1.159   1.170   1.179
   0.000  -0.229  -0.296  -0.380  -0.406  -0.392  -0.347  -0.254  -0.175  -0.072   0.041   0.144   0.226   0.315   0.398   0.478   0.532   0.581   0.611   0.621   0.613   0.601   0.576   0.534   0.462   0.393   0.308   0.208   0.084  -0.052  -0.207  -0.383  -0.556  -0.735  -0.918  -1.111  -1.308  -1.488  -1.616  -1.707  -1.696  -1.635  -1.543  -1.449  -1.324  -1.205  -1.096  -1.018  -0.966  -0.907  -0.877  -0.860  -0.871  -0.907  -1.010  -1.133  -1.242  -1.388  -1.551  -1.732  -1.916  -2.108  -2.341  -2.561  -2.813  -3.122  -3.447  -3.797  -4.170  -4.569  -4.954  -5.338  -5.702  -6.065  -6.390  -6.696  -6.934  -7.075  -7.002  -6.516
   3.964   3.940   3.913   3.912   3.932   3.946   3.955   3.981   3.998   4.018   4.037   4.058   4.075   4.101   4.118   4.144   4.162   4.189   4.209   4.234   4.257   4.282   4.308   4.332   4.359   4.386   4.416   4.441   4.472   4.504   4.531   4.559   4.587   4.613   4.641   4.667   4.691   4.714   4.735   4.756   4.778   4.798   4.822   4.846   4.866   4.892   4.919   4.942   4.966   4.994   5.020   5.050   5.080   5.109   5.142   5.174   5.207   5.243   5.280   5.317   5.354   5.390   5.421   5.462   5.501   5.532   5.566   5.590   5.620   5.649   5.671   5.699   5.724   5.739   5.757   5.769   5.781   5.786   5.799   5.822
   4.308   4.293   4.287   4.270   4.247   4.222   4.194   4.175   4.148   4.121   4.093   4.061   4.028   3.997   3.958   3.921   3.877   3.833   3.782   3.731   3.677   3.620   3.562   3.502   3.443   3.383   3.326   3.263   3.205   3.147   3.092   3.039   2.984   2.933   2.884   2.838   2.791   2.745   2.699   2.647   2.601   2.544   2.501   2.452   2.408   2.363   2.322   2.280   2.232   2.188   2.147   2.102   2.053   2.007   1.963   1.913   1.867   1.821   1.777   1.731   1.683   1.639   1.600   1.565   1.528   1.485   1.452   1.420   1.389   1.360   1.328   1.304   1.282   1.248   1.228   1.201   1.184   1.156   1.170   1.179
   0.000  -0.215  -0.303  -0.374  -0.387  -0.377  -0.380  -0.279  -0.208  -0.114  -0.023   0.062   0.148   0.240   0.328   0.398   0.444   0.482   0.506   0.528   0.538   0.527   0.498   0.457   0.383   0.307   0.225   0.119  -0.010  -0.144  -0.300  -0.466  -0.631  -0.814  -1.017  -1.221  -1.431  -1.617  -1.754  -1.822  -1.804  -1.748  -1.644  -1.532  -1.405  -1.285  -1.179  -1.062  -1.008  -0.944  -0.895  -0.880  -0.916  -0.979  -1.048  -1.136  -1.251  -1.352  -1.487  -1.668  -1.856  -2.066  -2.296  -2.530  -2.799  -3.094  -3.404  -3.749  -4.123  -4.502  -4.892  -5.283  -5.641  -6.001  -6.327  -6.612  -6.810  -6.951  -6.920  -6.452
   3.964   3.940   3.915   3.912   3.931   3.946   3.952   3.979   3.996   4.016   4.035   4.056   4.073   4.098   4.114   4.142   4.161   4.187   4.207   4.232   4.255   4.280   4.306   4.331   4.357   4.384   4.414   4.440   4.470   4.502   4.530   4.557   4.585   4.612   4.639   4.665   4.688   4.712   4.732   4.754   4.775   4.796   4.820   4.843   4.865   4.891   4.917   4.940   4.964   4.993   5.018   5.049   5.079   5.107   5.140   5.173   5.206   5.241   5.280   5.317   5.353   5.390   5.420   5.462   5.501   5.532   5.567   5.591   5.620   5.650   5.672   5.699   5.725   5.739   5.757   5.769   5.781   5.785   5.799   5.822
   4.308   4.293   4.287   4.270   4.248   4.223   4.196   4.176   4.151   4.123   4.095   4.062   4.029   3.999   3.960   3.923   3.880   3.835   3.784   3.733   3.679   3.622   3.564   3.504   3.444   3.385   3.325   3.264   3.205   3.148   3.091   3.039   2.985   2.933   2.884   2.839   2.791   2.745   2.698   2.645   2.600   2.543   2.500   2.450   2.407   2.362   2.321   2.281   2.232   2.188   2.147   2.100   2.052   2.007   1.964   1.913   1.865   1.821   1.776   1.730   1.682   1.640   1.599   1.565   1.527   1.486   1.452   1.419   1.389   1.359   1.328   1.302   1.282   1.246   1.227   1.198   1.183   1.155   1.169   1.179
   0.000  -0.208  -0.378  -0.451  -0.469  -0.457  -0.434  -0.386  -0.318  -0.224  -0.124  -0.021   0.070   0.158   0.239   0.306   0.353   0.397   0.423   0.443   0.438   0.424   0.390   0.352   0.278   0.195   0.104   0.001  -0.131  -0.276  -0.436  -0.608  -0.774  -0.949  -1.141  -1.331  -1.529  -1.707  -1.833  -1.864  -1.833  -1.783  -1.672  -1.566  -1.452  -1.335  -1.221  -1.114  -1.051  -0.979  -0.956  -0.950  -0.962  -1.017  -1.101  -1.189  -1.304  -1.415  -1.553  -1.736  -1.937  -2.152  -2.391  -2.632  -2.900  -3.206  -3.537  -3.889  -4.249  -4.631  -5.027  -5.420  -5.775  -6.109  -6.396  -6.686  -6.956  -7.104  -7.066  -6.597
   3.964   3.939   3.916   3.911   3.930   3.945   3.949   3.975   3.993   4.013   4.032   4.054   4.070   4.095   4.112   4.139   4.158   4.184   4.204   4.229   4.252   4.277   4.303   4.328   4.354   4.382   4.411   4.437   4.467   4.499   4.527   4.555   4.582   4.609   4.636   4.662   4.685   4.708   4.729   4.750   4.771   4.792   4.816   4.841   4.861   4.888   4.914   4.937   4.961   4.989   5.016   5.046   5.075   5.105   5.138   5.172   5.204   5.239   5.278   5.315   5.352   5.390   5.419   5.461   5.501   5.531   5.566   5.591   5.619   5.649   5.672   5.698   5.725   5.739   5.757   5.768   5.781   5.785   5.799   5.822
   4.308   4.292   4.288   4.271   4.249   4.224   4.197   4.178   4.153   4.125   4.097   4.065   4.032   4.002   3.963   3.926   3.883   3.839   3.787   3.737   3.682   3.626   3.567   3.507   3.447   3.389   3.329   3.266   3.207   3.150   3.094   3.042   2.987   2.936   2.886   2.842   2.793   2.748   2.700   2.648   2.601   2.545   2.500   2.452   2.407   2.364   2.321   2.282   2.233   2.190   2.147   2.101   2.053   2.008   1.965   1.916   1.866   1.821   1.777   1.730   1.684   1.639   1.597   1.563   1.527   1.485   1.452   1.419   1.386   1.359   1.328   1.301   1.281   1.246   1.227   1.196   1.183   1.155   1.170   1.179
   0.000  -0.220  -0.363  -0.448  -0.478  -0.468  -0.423  -0.395  -0.316  -0.235  -0.133  -0.026   0.078   0.165   0.240   0.315   0.368   0.406   0.429   0.452   0.453   0.438   0.401   0.364   0.301   0.230   0.154   0.058  -0.067  -0.193  -0.337  -0.506  -0.673  -0.850  -1.041  -1.252  -1.453  -1.642  -1.769  -1.821  -1.798  -1.730  -1.626  -1.521  -1.403  -1.292  -1.191  -1.093  -1.040  -0.971  -0.935  -0.925  -0.941  -0.974  -1.022  -1.132  -1.271  -1.392  -1.534  -1.706  -1.918  -2.162  -2.404  -2.648  -2.902  -3.202  -3.485  -3.800  -4.158  -4.551  -4.944  -5.317  -5.659  -6.023  -6.374  -6.667  -6.889  -7.035  -6.984  -6.530
   3.964   3.940   3.916   3.912   3.930   3.944   3.950   3.976   3.993   4.014   4.033   4.053   4.071   4.096   4.113   4.139   4.159   4.185   4.205   4.230   4.253   4.279   4.304   4.328   4.354   4.383   4.412   4.438   4.468   4.500   4.527   4.555   4.582   4.609   4.635   4.661   4.684   4.707   4.727   4.750   4.770   4.790   4.815   4.838   4.860   4.887   4.913   4.936   4.960   4.988   5.015   5.045   5.074   5.104   5.137   5.170   5.204   5.237   5.277   5.314   5.351   5.389   5.419   5.460   5.501   5.531   5.566   5.591   5.618   5.648   5.672   5.697   5.724   5.739   5.757   5.769   5.781   5.786   5.799   5.822
   4.308   4.292   4.288   4.270   4.247   4.222   4.195   4.177   4.151   4.123   4.094   4.063   4.030   3.999   3.961   3.923   3.879   3.835   3.783   3.732   3.677   3.621   3.562   3.501   3.443   3.384   3.324   3.262   3.203   3.146   3.090   3.038   2.984   2.933   2.883   2.839   2.791   2.745   2.697   2.647   2.596   2.542   2.499   2.449   2.405   2.363   2.320   2.281   2.231   2.189   2.148   2.101   2.052   2.010   1.964   1.916   1.866   1.819   1.776   1.731   1.684   1.639   1.596   1.561   1.527   1.485   1.453   1.419   1.385   1.359   1.329   1.301   1.282   1.246   1.226   1.198   1.183   1.155   1.170   1.179
   0.000  -0.257  -0.412  -0.476  -0.491  -0.480  -0.425  -0.386  -0.328  -0.241  -0.135  -0.040   0.063   0.163   0.241   0.308   0.356   0.395   0.420   0.426   0.418   0.405   0.366   0.312   0.229   0.147   0.064  -0.040  -0.173  -0.309  -0.471  -0.654  -0.830  -1.021  -1.215  -1.404  -1.591  -1.768  -1.879  -1.919  -1.894  -1.831  -1.715  -1.603  -1.478  -1.350  -1.235  -1.140  -1.086  -1.020  -0.980  -0.967  -0.972  -0.986  -1.033  -1.140  -1.261  -1.380  -1.527  -1.709  -1.931  -2.138  -2.372  -2.611  -2.865  -3.156  -3.466  -3.810  -4.178  -4.561  -4.957  -5.348  -5.685  -6.046  -6.346  -6.630  -6.867  -7.009  -6.952  -6.470
   3.964   3.941   3.915   3.911   3.931   3.944   3.951   3.976   3.994   4.014   4.033   4.052   4.071   4.096   4.114   4.140   4.160   4.186   4.205   4.231   4.254   4.280   4.304   4.330   4.355   4.385   4.413   4.439   4.469   4.501   4.528   4.556   4.583   4.610   4.636   4.661   4.684   4.707   4.726   4.748   4.769   4.789   4.814   4.837   4.860   4.887   4.913   4.936   4.960   4.987   5.015   5.045   5.075   5.104   5.136   5.170   5.204   5.238   5.278   5.315   5.352   5.389   5.419   5.460   5.501   5.530   5.566   5.592   5.619   5.648   5.672   5.697   5.724   5.740   5.757   5.770   5.781   5.785   5.799   5.822
   4.308   4.293   4.287   4.269   4.246   4.220   4.194   4.176   4.149   4.121   4.093   4.061   4.028   3.997   3.958   3.920   3.877   3.830   3.779   3.727   3.672   3.616   3.556   3.496   3.438   3.379   3.319   3.256   3.198   3.142   3.085   3.033   2.980   2.930   2.880   2.836   2.789   2.743   2.694   2.642   2.592   2.538   2.495   2.444   2.401   2.359   2.317   2.278   2.228   2.186   2.145   2.099   2.049   2.007   1.961   1.914   1.864   1.818   1.774   1.728   1.681   1.636   1.596   1.560   1.526   1.482   1.449   1.420   1.386   1.357   1.327   1.299   1.280   1.247   1.226   1.198   1.182   1.154   1.170   1.179
   0.000  -0.228  -0.365  -0.421  -0.419  -0.417  -0.380  -0.339  -0.273  -0.184  -0.089   0.014   0.113   0.197   0.273   0.346   0.390   0.418   0.436   0.452   0.434   0.407   0.370   0.329   0.237   0.153   0.072  -0.051  -0.193  -0.328  -0.480  -0.655  -0.836  -1.034  -1.232  -1.435  -1.625  -1.798  -1.915  -1.968  -1.952  -1.886  -1.774  -1.670  -1.546  -1.428  -1.317  -1.207  -1.156  -1.088  -1.046  -1.022  -1.019  -1.030  -1.090  -1.193  -1.323  -1.464  -1.608  -1.778  -1.984  -2.207  -2.450  -2.689  -2.943  -3.244  -3.560  -3.886  -4.242  -4.625  -5.009  -5.385  -5.726  -6.076  -6.409  -6.734  -6.970  -7.118  -7.058  -6.580
   3.964   3.941   3.915   3.911   3.930   3.943   3.952   3.977   3.995   4.015   4.033   4.052   4.072   4.097   4.114   4.141   4.160   4.187   4.206   4.232   4.255   4.280   4.305   4.330   4.356   4.386   4.414   4.440   4.469   4.502   4.530   4.556   4.583   4.610   4.635   4.660   4.683   4.705   4.724   4.746   4.767   4.788   4.814   4.836   4.858   4.886   4.912   4.935   4.959   4.987   5.013   5.044   5.073   5.103   5.136   5.169   5.204   5.238   5.277   5.314   5.352   5.389   5.419   5.460   5.501   5.531   5.566   5.592   5.619   5.648   5.673   5.696   5.724   5.740   5.757   5.770   5.781   5.786   5.799   5.822
   4.308   4.293   4.287   4.268   4.245   4.220   4.194   4.174   4.147   4.120   4.090   4.059   4.026   3.995   3.955   3.917   3.873   3.827   3.775   3.722   3.668   3.611   3.551   3.492   3.434   3.373   3.314   3.252   3.193   3.138   3.082   3.030   2.976   2.926   2.877   2.836   2.787   2.741   2.691   2.638   2.588   2.535   2.492   2.442   2.399   2.357   2.316   2.276   2.226   2.185   2.143   2.097   2.048   2.006   1.960   1.914   1.863   1.817   1.772   1.727   1.679   1.635   1.593   1.560   1.526   1.482   1.448   1.419   1.386   1.355   1.326   1.298   1.279   1.246   1.224   1.197   1.181   1.154   1.170   1.179
   0.000  -0.207  -0.353  -0.369  -0.342  -0.330  -0.295  -0.243  -0.178  -0.098   0.003   0.106   0.206   0.288   0.363   0.426   0.481   0.529   0.549   0.558   0.546   0.528   0.488   0.445   0.361   0.273   0.182   0.065  -0.084  -0.230  -0.392  -0.578  -0.748  -0.923  -1.129  -1.333  -1.535  -1.709  -1.813  -1.829  -1.776  -1.689  -1.576  -1.473  -1.337  -1.211  -1.094  -0.997  -0.944  -0.871  -0.816  -0.799  -0.801  -0.838  -0.903  -0.986  -1.104  -1.219  -1.372  -1.549  -1.780  -2.024  -2.266  -2.506  -2.757  -3.082  -3.392  -3.723  -4.096  -4.470  -4.839  -5.214  -5.549  -5.916  -6.245  -6.559  -6.783  -6.913  -6.872  -6.471
   3.964   3.942   3.916   3.911   3.930   3.942   3.952   3.977   3.994   4.014   4.032   4.052   4.072   4.097   4.114   4.141   4.160   4.187   4.206   4.232   4.254   4.280   4.304   4.331   4.357   4.387   4.414   4.441   4.469   4.502   4.529   4.556   4.583   4.609   4.634   4.659   4.681   4.703   4.722   4.744   4.765   4.786   4.812   4.834   4.857   4.885   4.910   4.934   4.958   4.985   5.012   5.043   5.072   5.102   5.135   5.168   5.202   5.237   5.278   5.314   5.350   5.389   5.419   5.459   5.501   5.531   5.566   5.593   5.619   5.648   5.673   5.696   5.724   5.741   5.758   5.770   5.781   5.785   5.799   5.822
   4.308   4.293   4.287   4.267   4.244   4.219   4.194   4.173   4.145   4.119   4.088   4.058   4.026   3.993   3.954   3.916   3.870   3.825   3.773   3.721   3.666   3.608   3.548   3.489   3.431   3.370   3.311   3.248   3.189   3.134   3.079   3.027   2.974   2.923   2.875   2.835   2.786   2.739   2.689   2.636   2.586   2.533   2.491   2.440   2.397   2.356   2.314   2.275   2.226   2.184   2.142   2.096   2.047   2.003   1.957   1.913   1.862   1.816   1.771   1.727   1.677   1.635   1.591   1.557   1.526   1.481   1.447   1.416   1.386   1.354   1.325   1.297   1.278   1.246   1.225   1.196   1.180   1.154   1.171   1.179
   0.000  -0.260  -0.380  -0.418  -0.431  -0.409  -0.368  -0.300  -0.219  -0.132  -0.043   0.056   0.141   0.227   0.305   0.367   0.411   0.453   0.487   0.496   0.474   0.444   0.408   0.365   0.283   0.197   0.104  -0.013  -0.152  -0.290  -0.468  -0.655  -0.825  -0.995  -1.193  -1.395  -1.603  -1.763  -1.864  -1.896  -1.849  -1.761  -1.643  -1.537  -1.413  -1.291  -1.177  -1.078  -1.028  -0.975  -0.931  -0.929  -0.973  -1.018  -1.076  -1.158  -1.270  -1.393  -1.543  -1.728  -1.915  -2.122  -2.360  -2.613  -2.862  -3.154  -3.470  -3.818  -4.180  -4.565  -4.953  -5.336  -5.679  -6.028  -6.329  -6.598  -6.845  -7.016  -6.969  -6.561
   3.964   3.942   3.915   3.910   3.930   3.942   3.952   3.977   3.994   4.013   4.031   4.052   4.071   4.096   4.114   4.141   4.161   4.187   4.206   4.232   4.254   4.280   4.305   4.332   4.357   4.387   4.414   4.441   4.470   4.503   4.529   4.556   4.582   4.608   4.633   4.659   4.680   4.702   4.720   4.742   4.763   4.786   4.811   4.833   4.856   4.884   4.909   4.933   4.957   4.985   5.012   5.043   5.072   5.101   5.135   5.169   5.202   5.239   5.278   5.315   5.350   5.390   5.420   5.459   5.501   5.531   5.566   5.594   5.619   5.648   5.674   5.696   5.724   5.742   5.758   5.771   5.780   5.785   5.799   5.822
   4.308   4.294   4.287   4.265   4.243   4.219   4.194   4.173   4.144   4.118   4.088   4.057   4.024   3.991   3.953   3.914   3.869   3.823   3.770   3.718   3.663   3.605   3.546   3.485   3.427   3.366   3.307   3.245   3.186   3.132   3.076   3.024   2.974   2.921   2.874   2.833   2.785   2.737   2.686   2.634   2.582   2.531   2.488   2.437   2.395   2.354   2.313   2.273   2.223   2.181   2.140   2.096   2.045   2.001   1.955   1.912   1.860   1.814   1.769   1.725   1.675   1.633   1.591   1.553   1.523   1.478   1.443   1.414   1.385   1.353   1.325   1.294   1.276   1.247   1.224   1.197   1.179   1.153   1.171   1.179
   0.000  -0.256  -0.398  -0.421  -0.386  -0.377  -0.343  -0.292  -0.227  -0.127  -0.024   0.085   0.160   0.251   0.324   0.379   0.421   0.448   0.477   0.483   0.472   0.443   0.400   0.345   0.262   0.173   0.082  -0.040  -0.185  -0.332  -0.500  -0.684  -0.866  -1.020  -1.234  -1.446  -1.643  -1.801  -1.891  -1.917  -1.871  -1.780  -1.655  -1.533  -1.405  -1.291  -1.174  -1.064  -1.009  -0.946  -0.908  -0.895  -0.901  -0.955  -1.049  -1.152  -1.263  -1.379  -1.529  -1.710  -1.907  -2.122  -2.364  -2.639  -2.889  -3.204  -3.517  -3.899  -4.287  -4.663  -5.040  -5.417  -5.745  -6.067  -6.408  -6.729  -6.952  -7.049  -6.950  -6.532
   3.964   3.943   3.915   3.910   3.929   3.942   3.952   3.977   3.994   4.013   4.031   4.051   4.069   4.096   4.114   4.140   4.161   4.187   4.207   4.232   4.254   4.281   4.304   4.332   4.359   4.388   4.414   4.442   4.470   4.503   4.529   4.556   4.582   4.607   4.632   4.658   4.678   4.700   4.719   4.741   4.761   4.784   4.809   4.832   4.855   4.883   4.907   4.932   4.955   4.984   5.010   5.041   5.071   5.102   5.135   5.169   5.202   5.239   5.277   5.315   5.350   5.390   5.421   5.458   5.502   5.532   5.567   5.595   5.619   5.648   5.675   5.697   5.723   5.743   5.757   5.771   5.781   5.785   5.798   5.822
   4.308   4.294   4.287   4.265   4.244   4.218   4.194   4.171   4.143   4.117   4.087   4.056   4.023   3.990   3.951   3.913   3.867   3.821   3.768   3.715   3.660   3.602   3.543   3.482   3.425   3.362   3.303   3.242   3.183   3.129   3.073   3.022   2.972   2.920   2.873   2.832   2.783   2.736   2.684   2.631   2.580   2.529   2.484   2.434   2.394   2.352   2.312   2.271   2.222   2.180   2.138   2.095   2.045   2.000   1.954   1.910   1.857   1.813   1.766   1.723   1.674   1.631   1.591   1.550   1.522   1.478   1.442   1.412   1.383   1.352   1.324   1.294   1.273   1.247   1.222   1.195   1.179   1.152   1.172   1.179
   0.000  -0.244  -0.364  -0.376  -0.339  -0.330  -0.302  -0.257  -0.182  -0.100  -0.016   0.086   0.139   0.241   0.315   0.383   0.430   0.459   0.479   0.476   0.459   0.432   0.393   0.337   0.252   0.165   0.048  -0.085  -0.229  -0.378  -0.523  -0.700  -0.878  -1.064  -1.272  -1.475  -1.680  -1.835  -1.933  -1.943  -1.892  -1.810  -1.697  -1.591  -1.470  -1.350  -1.231  -1.125  -1.071  -0.995  -0.950  -0.937  -0.941  -0.970  -1.032  -1.093  -1.200  -1.321  -1.468  -1.646  -1.843  -2.077  -2.329  -2.592  -2.850  -3.160  -3.476  -3.837  -4.208  -4.585  -4.957  -5.324  -5.651  -6.003  -6.315  -6.602  -6.814  -6.933  -6.867  -6.416
   3.964   3.944   3.916   3.908   3.927   3.941   3.951   3.976   3.993   4.012   4.029   4.050   4.067   4.093   4.112   4.139   4.159   4.186   4.207   4.231   4.252   4.280   4.303   4.331   4.358   4.387   4.413   4.441   4.469   4.502   4.528   4.556   4.581   4.605   4.630   4.656   4.675   4.698   4.715   4.738   4.758   4.781   4.806   4.830   4.853   4.881   4.905   4.930   4.954   4.983   5.009   5.039   5.070   5.099   5.133   5.167   5.201   5.238   5.276   5.314   5.350   5.390   5.421   5.457   5.501   5.532   5.567   5.596   5.619   5.649   5.675   5.697   5.723   5.743   5.757   5.771   5.781   5.784   5.799   5.822
   4.308   4.295   4.287   4.263   4.244   4.219   4.194   4.171   4.144   4.117   4.088   4.056   4.023   3.991   3.953   3.914   3.868   3.822   3.769   3.716   3.660   3.603   3.543   3.482   3.424   3.362   3.303   3.241   3.182   3.128   3.072   3.023   2.974   2.921   2.874   2.832   2.784   2.738   2.685   2.631   2.580   2.530   2.483   2.435   2.394   2.351   2.311   2.270   2.223   2.180   2.137   2.096   2.046   2.001   1.953   1.910   1.857   1.813   1.768   1.723   1.675   1.631   1.590   1.548   1.520   1.478   1.444   1.411   1.381   1.352   1.324   1.291   1.270   1.245   1.221   1.194   1.177   1.150   1.172   1.179
   0.000  -0.264  -0.393  -0.442  -0.381  -0.369  -0.328  -0.272  -0.204  -0.111   0.002   0.110   0.167   0.273   0.347   0.408   0.452   0.493   0.520   0.534   0.512   0.481   0.442   0.401   0.317   0.238   0.151   0.024  -0.114  -0.265  -0.430  -0.596  -0.778  -0.971  -1.183  -1.385  -1.597  -1.763  -1.859  -1.882  -1.837  -1.744  -1.616  -1.494  -1.356  -1.230  -1.118  -1.012  -0.941  -0.864  -0.814  -0.799  -0.817  -0.853  -0.923  -1.012  -1.127  -1.251  -1.393  -1.562  -1.774  -2.018  -2.272  -2.529  -2.784  -3.088  -3.414  -3.785  -4.168  -4.553  -4.931  -5.310  -5.645  -5.974  -6.290  -6.598  -6.817  -6.946  -6.899  -6.410
   3.964   3.944   3.916   3.906   3.927   3.941   3.951   3.975   3.991   4.011   4.028   4.048   4.064   4.091   4.111   4.135   4.157   4.184   4.205   4.229   4.250   4.278   4.301   4.330   4.356   4.385   4.411   4.439   4.467   4.500   4.526   4.554   4.579   4.603   4.627   4.653   4.673   4.695   4.713   4.735   4.756   4.779   4.803   4.828   4.851   4.879   4.903   4.928   4.951   4.980   5.007   5.037   5.068   5.097   5.131   5.166   5.200   5.237   5.275   5.314   5.348   5.388   5.420   5.456   5.500   5.532   5.566   5.596   5.619   5.648   5.675   5.696   5.722   5.743   5.757   5.771   5.780   5.784   5.798   5.822
   4.308   4.295   4.287   4.263   4.244   4.220   4.195   4.172   4.144   4.118   4.088   4.057   4.024   3.993   3.955   3.916   3.870   3.824   3.771   3.718   3.662   3.605   3.545   3.484   3.425   3.364   3.305   3.243   3.184   3.129   3.075   3.024   2.975   2.922   2.874   2.832   2.785   2.738   2.684   2.632   2.579   2.529   2.483   2.434   2.393   2.352   2.312   2.271   2.222   2.182   2.138   2.097   2.046   2.002   1.955   1.908   1.859   1.813   1.769   1.723   1.674   1.629   1.590   1.548   1.519   1.481   1.443   1.412   1.382   1.352   1.322   1.291   1.271   1.246   1.220   1.194   1.176   1.150   1.172   1.179
   0.000  -0.247  -0.364  -0.395  -0.355  -0.333  -0.298  -0.238  -0.164  -0.081   0.012   0.104   0.153   0.281   0.354   0.411   0.453   0.480   0.503   0.510   0.478   0.451   0.412   0.354   0.263   0.192   0.128  -0.003  -0.136  -0.285  -0.459  -0.626  -0.811  -1.007  -1.220  -1.439  -1.647  -1.806  -1.898  -1.897  -1.839  -1.749  -1.642  -1.525  -1.384  -1.255  -1.140  -1.040  -0.980  -0.911  -0.869  -0.858  -0.861  -0.887  -0.950  -1.050  -1.170  -1.298  -1.456  -1.638  -1.831  -2.035  -2.262  -2.541  -2.793  -3.110  -3.433  -3.783  -4.169  -4.549  -4.925  -5.303  -5.654  -5.989  -6.313  -6.594  -6.814  -6.918  -6.830  -6.365
   3.964   3.945   3.916   3.905   3.926   3.940   3.952   3.975   3.991   4.010   4.028   4.048   4.061   4.090   4.110   4.135   4.156   4.183   4.204   4.228   4.249   4.277   4.300   4.328   4.356   4.384   4.410   4.438   4.466   4.500   4.524   4.552   4.577   4.601   4.625   4.651   4.671   4.693   4.710   4.733   4.753   4.777   4.801   4.826   4.849   4.878   4.900   4.927   4.950   4.979   5.005   5.035   5.067   5.097   5.130   5.164   5.199   5.237   5.275   5.313   5.347   5.387   5.421   5.455   5.499   5.532   5.565   5.596   5.620   5.648   5.675   5.695   5.722   5.743   5.757   5.771   5.781   5.784   5.798   5.822
   4.308   4.295   4.287   4.262   4.243   4.220   4.195   4.171   4.143   4.117   4.087   4.056   4.024   3.994   3.955   3.916   3.870   3.823   3.771   3.717   3.661   3.605   3.544   3.483   3.425   3.363   3.305   3.243   3.184   3.129   3.076   3.024   2.975   2.923   2.875   2.833   2.785   2.738   2.685   2.631   2.579   2.529   2.483   2.434   2.393   2.352   2.312   2.272   2.223   2.182   2.137   2.098   2.046   2.001   1.955   1.908   1.859   1.812   1.768   1.722   1.673   1.629   1.591   1.548   1.519   1.481   1.444   1.412   1.383   1.350   1.322   1.289   1.269   1.246   1.220   1.195   1.176   1.150   1.172   1.179
   0.000  -0.260  -0.310  -0.356  -0.381  -0.371  -0.336  -0.283  -0.194  -0.096   0.003   0.126   0.182   0.316   0.388   0.448   0.495   0.528   0.548   0.548   0.532   0.502   0.445   0.394   0.308   0.222   0.127   0.011  -0.126  -0.278  -0.453  -0.638  -0.819  -1.026  -1.233  -1.451  -1.653  -1.814  -1.895  -1.907  -1.862  -1.763  -1.635  -1.516  -1.388  -1.263  -1.137  -1.031  -0.980  -0.906  -0.868  -0.856  -0.884  -0.935  -0.988  -1.058  -1.169  -1.311  -1.494  -1.668  -1.866  -2.077  -2.313  -2.594  -2.838  -3.138  -3.455  -3.818  -4.183  -4.572  -4.956  -5.329  -5.655  -5.980  -6.299  -6.596  -6.819  -6.941  -6.874  -6.416
   3.964   3.945   3.916   3.905   3.926   3.940   3.952   3.977   3.991   4.010   4.029   4.049   4.060   4.089   4.109   4.134   4.155   4.182   4.203   4.228   4.248   4.278   4.299   4.328   4.356   4.383   4.409   4.437   4.465   4.499   4.523   4.551   4.576   4.600   4.623   4.649   4.669   4.690   4.708   4.731   4.750   4.775   4.799   4.823   4.847   4.876   4.898   4.925   4.950   4.978   5.004   5.035   5.067   5.096   5.129   5.163   5.200   5.237   5.275   5.314   5.347   5.387   5.421   5.453   5.498   5.532   5.564   5.596   5.620   5.647   5.675   5.695   5.722   5.743   5.757   5.771   5.781   5.784   5.798   5.822
   4.308   4.295   4.287   4.262   4.240   4.218   4.193   4.170   4.141   4.115   4.085   4.055   4.023   3.993   3.954   3.915   3.869   3.822   3.770   3.716   3.659   3.603   3.542   3.481   3.423   3.362   3.304   3.242   3.184   3.129   3.076   3.024   2.975   2.923   2.874   2.833   2.786   2.738   2.684   2.630   2.578   2.527   2.481   2.433   2.392   2.351   2.312   2.271   2.222   2.181   2.136   2.097   2.046   2.001   1.954   1.906   1.857   1.811   1.768   1.722   1.673   1.629   1.588   1.544   1.516   1.481   1.441   1.412   1.384   1.349   1.322   1.289   1.268   1.244   1.220   1.193   1.175   1.150   1.172   1.179
   0.000  -0.245  -0.322  -0.346  -0.366  -0.353  -0.313  -0.243  -0.166  -0.065   0.049   0.146   0.208   0.291   0.377   0.441   0.489   0.525   0.548   0.559   0.535   0.508   0.455   0.400   0.315   0.226   0.132   0.020  -0.118  -0.260  -0.430  -0.623  -0.816  -1.012  -1.224  -1.435  -1.649  -1.806  -1.885  -1.867  -1.795  -1.702  -1.597  -1.478  -1.343  -1.222  -1.105  -1.004  -0.948  -0.865  -0.819  -0.814  -0.822  -0.861  -0.951  -1.077  -1.188  -1.313  -1.466  -1.641  -1.829  -2.020  -2.268  -2.535  -2.782  -3.072  -3.392  -3.750  -4.126  -4.504  -4.871  -5.252  -5.588  -5.920  -6.239  -6.515  -6.715  -6.806  -6.737  -6.250
   3.964   3.946   3.914   3.905   3.926   3.940   3.953   3.976   3.991   4.010   4.028   4.047   4.058   4.087   4.108   4.132   4.154   4.181   4.202   4.228   4.247   4.277   4.298   4.327   4.355   4.382   4.409   4.436   4.465   4.499   4.522   4.550   4.575   4.599   4.622   4.648   4.667   4.688   4.707   4.730   4.749   4.774   4.798   4.822   4.845   4.875   4.897   4.924   4.949   4.977   5.003   5.033   5.065   5.095   5.129   5.162   5.199   5.235   5.274   5.314   5.346   5.386   5.421   5.453   5.497   5.532   5.565   5.597   5.620   5.647   5.676   5.696   5.722   5.743   5.758   5.771   5.782   5.784   5.798   5.822
   4.308   4.296   4.285   4.262   4.240   4.218   4.192   4.168   4.140   4.114   4.085   4.054   4.022   3.993   3.954   3.915   3.869   3.821   3.768   3.715   3.659   3.602   3.540   3.480   3.422   3.361   3.303   3.241   3.183   3.128   3.075   3.023   2.973   2.921   2.873   2.833   2.785   2.737   2.683   2.629   2.575   2.525   2.480   2.433   2.391   2.350   2.310   2.269   2.219   2.180   2.136   2.097   2.046   2.000   1.953   1.904   1.857   1.810   1.766   1.723   1.672   1.628   1.587   1.545   1.514   1.480   1.443   1.411   1.383   1.348   1.321   1.289   1.268   1.244   1.221   1.192   1.175   1.149   1.172   1.179
   0.000  -0.263  -0.350  -0.377  -0.396  -0.372  -0.353  -0.288  -0.209  -0.119  -0.013   0.083   0.167   0.252   0.332   0.385   0.428   0.459   0.467   0.466   0.440   0.409   0.365   0.314   0.216   0.116   0.012  -0.110  -0.269  -0.434  -0.623  -0.822  -1.020  -1.217  -1.434  -1.649  -1.856  -2.006  -2.081  -2.072  -2.015  -1.921  -1.794  -1.663  -1.527  -1.408  -1.293  -1.192  -1.125  -1.050  -1.017  -1.000  -1.016  -1.059  -1.133  -1.225  -1.345  -1.514  -1.653  -1.821  -2.034  -2.245  -2.492  -2.756  -2.996  -3.293  -3.613  -3.978  -4.353  -4.718  -5.060  -5.413  -5.764  -6.089  -6.415  -6.703  -6.910  -7.025  -6.942  -6.424
   3.964   3.947   3.911   3.905   3.926   3.940   3.953   3.976   3.990   4.010   4.027   4.046   4.058   4.087   4.107   4.132   4.154   4.180   4.201   4.228   4.247   4.277   4.297   4.327   4.355   4.382   4.409   4.437   4.465   4.498   4.521   4.549   4.574   4.598   4.621   4.646   4.665   4.687   4.706   4.728   4.747   4.771   4.796   4.820   4.844   4.873   4.895   4.922   4.947   4.976   5.003   5.033   5.064   5.094   5.129   5.161   5.198   5.235   5.274   5.313   5.346   5.386   5.421   5.453   5.496   5.531   5.564   5.598   5.620   5.647   5.676   5.696   5.721   5.743   5.757   5.770   5.781   5.784   5.798   5.822
   4.308   4.295   4.284   4.263   4.239   4.217   4.192   4.168   4.140   4.113   4.084   4.053   4.022   3.993   3.954   3.915   3.869   3.820   3.767   3.715   3.658   3.601   3.539   3.479   3.420   3.359   3.301   3.239   3.180   3.127   3.073   3.021   2.972   2.920   2.872   2.832   2.784   2.736   2.681   2.626   2.574   2.523   2.478   2.431   2.389   2.349   2.310   2.267   2.219   2.179   2.136   2.096   2.045   2.000   1.955   1.903   1.855   1.809   1.765   1.722   1.672   1.628   1.585   1.545   1.514   1.478   1.442   1.412   1.381   1.347   1.321   1.289   1.266   1.243   1.220   1.191   1.174   1.149   1.171   1.179
   0.000  -0.272  -0.378  -0.443  -0.466  -0.446  -0.418  -0.348  -0.267  -0.164  -0.066   0.028   0.117   0.211   0.283   0.332   0.363   0.388   0.408   0.405   0.384   0.356   0.307   0.247   0.160   0.064  -0.045  -0.174  -0.325  -0.485  -0.669  -0.849  -1.048  -1.238  -1.462  -1.674  -1.881  -2.023  -2.081  -2.068  -2.000  -1.903  -1.778  -1.652  -1.514  -1.393  -1.273  -1.168  -1.103  -1.034  -0.987  -0.974  -0.989  -1.032  -1.095  -1.177  -1.288  -1.450  -1.623  -1.800  -2.016  -2.259  -2.511  -2.775  -3.015  -3.322  -3.646  -4.004  -4.376  -4.745  -5.095  -5.451  -5.771  -6.079  -6.385  -6.645  -6.837  -6.938  -6.893  -6.478
   3.964   3.947   3.910   3.905   3.925   3.939   3.951   3.975   3.989   4.009   4.026   4.045   4.058   4.087   4.107   4.131   4.154   4.179   4.202   4.228   4.247   4.277   4.297   4.327   4.355   4.383   4.410   4.437   4.465   4.498   4.522   4.548   4.575   4.597   4.620   4.645   4.664   4.685   4.705   4.726   4.745   4.770   4.794   4.819   4.843   4.873   4.894   4.922   4.947   4.975   5.003   5.033   5.065   5.095   5.129   5.162   5.199   5.235   5.275   5.314   5.348   5.388   5.423   5.454   5.498   5.532   5.565   5.599   5.621   5.647   5.676   5.697   5.722   5.743   5.758   5.770   5.782   5.784   5.798   5.822
   4.308   4.296   4.283   4.263   4.240   4.217   4.192   4.168   4.140   4.113   4.084   4.053   4.022   3.992   3.954   3.914   3.868   3.819   3.766   3.714   3.656   3.599   3.537   3.477   3.418   3.357   3.299   3.237   3.179   3.124   3.070   3.019   2.970   2.918   2.870   2.830   2.782   2.733   2.679   2.624   2.570   2.520   2.476   2.428   2.387   2.346   2.307   2.264   2.216   2.178   2.135   2.094   2.044   1.998   1.953   1.902   1.854   1.807   1.761   1.717   1.669   1.624   1.582   1.545   1.514   1.474   1.441   1.411   1.378   1.345   1.318   1.290   1.266   1.240   1.219   1.191   1.174   1.148   1.172   1.179
   0.000  -0.238  -0.355  -0.421  -0.439  -0.419  -0.386  -0.319  -0.237  -0.141  -0.051   0.045   0.144   0.218   0.288   0.336   0.376   0.409   0.426   0.435   0.404   0.370   0.315   0.258   0.171   0.075  -0.039  -0.166  -0.308  -0.457  -0.642  -0.829  -1.040  -1.232  -1.454  -1.668  -1.877  -2.012  -2.059  -2.048  -1.992  -1.902  -1.781  -1.655  -1.514  -1.388  -1.281  -1.187  -1.133  -1.063  -1.022  -1.000  -1.005  -1.033  -1.082  -1.181  -1.308  -1.442  -1.588  -1.766  -1.995  -2.234  -2.487  -2.746  -2.994  -3.294  -3.632  -3.994  -4.362  -4.712  -5.061  -5.417  -5.749  -6.068  -6.385  -6.649  -6.865  -6.988  -6.959  -6.545
   3.964   3.948   3.911   3.905   3.924   3.938   3.950   3.975   3.988   4.008   4.025   4.043   4.057   4.086   4.107   4.131   4.153   4.178   4.201   4.227   4.247   4.277   4.297   4.326   4.355   4.382   4.409   4.436   4.464   4.496   4.520   4.547   4.573   4.596   4.618   4.643   4.662   4.682   4.702   4.724   4.744   4.768   4.793   4.816   4.841   4.871   4.893   4.921   4.945   4.973   5.002   5.031   5.064   5.094   5.128   5.162   5.198   5.234   5.274   5.313   5.347   5.385   5.422   5.452   5.495   5.530   5.563   5.598   5.621   5.646   5.675   5.697   5.720   5.742   5.757   5.770   5.781   5.785   5.798   5.822
   4.308   4.296   4.284   4.264   4.240   4.217   4.192   4.168   4.141   4.114   4.085   4.054   4.022   3.993   3.954   3.913   3.867   3.818   3.766   3.714   3.656   3.599   3.536   3.477   3.418   3.356   3.298   3.235   3.178   3.123   3.070   3.019   2.970   2.917   2.870   2.830   2.782   2.731   2.677   2.621   2.568   2.519   2.475   2.426   2.385   2.346   2.307   2.263   2.217   2.178   2.136   2.094   2.045   1.998   1.953   1.902   1.853   1.810   1.761   1.719   1.670   1.625   1.584   1.545   1.510   1.476   1.441   1.411   1.379   1.346   1.318   1.289   1.265   1.239   1.219   1.190   1.174   1.148   1.172   1.179
   0.000  -0.271  -0.368  -0.429  -0.452  -0.431  -0.392  -0.345  -0.277  -0.182  -0.076   0.017   0.109   0.191   0.280   0.345   0.389   0.418   0.436   0.432   0.403   0.368   0.314   0.251   0.153   0.062  -0.056  -0.194  -0.353  -0.514  -0.693  -0.883  -1.083  -1.280  -1.512  -1.722  -1.916  -2.038  -2.085  -2.071  -2.011  -1.904  -1.787  -1.663  -1.529  -1.396  -1.270  -1.166  -1.081  -1.009  -0.983  -0.982  -0.999  -1.068  -1.159  -1.242  -1.349  -1.474  -1.621  -1.787  -1.991  -2.194  -2.425  -2.695  -2.953  -3.250  -3.585  -3.939  -4.303  -4.678  -5.035  -5.371  -5.706  -6.031  -6.364  -6.666  -6.874  -6.978  -6.931  -6.519
   3.964   3.948   3.911   3.906   3.923   3.938   3.949   3.973   3.988   4.007   4.023   4.042   4.057   4.086   4.107   4.131   4.153   4.178   4.201   4.226   4.247   4.278   4.297   4.327   4.355   4.381   4.410   4.436   4.465   4.496   4.520   4.546   4.574   4.595   4.617   4.642   4.660   4.681   4.701   4.722   4.742   4.768   4.791   4.815   4.840   4.870   4.892   4.921   4.944   4.972   5.001   5.030   5.064   5.093   5.128   5.161   5.197   5.233   5.274   5.313   5.345   5.386   5.422   5.452   5.495   5.531   5.562   5.598   5.621   5.646   5.676   5.697   5.719   5.741   5.758   5.769   5.781   5.785   5.798   5.822
   4.308   4.296   4.284   4.264   4.240   4.217   4.192   4.169   4.141   4.114   4.085   4.055   4.023   3.991   3.953   3.912   3.865   3.817   3.765   3.712   3.654   3.596   3.534   3.475   3.416   3.354   3.296   3.233   3.176   3.121   3.068   3.017   2.968   2.915   2.869   2.828   2.780   2.729   2.673   2.618   2.566   2.516   2.473   2.424   2.384   2.346   2.307   2.262   2.215   2.176   2.135   2.092   2.044   1.996   1.953   1.900   1.853   1.807   1.761   1.717   1.666   1.625   1.583   1.544   1.510   1.477   1.440   1.410   1.377   1.345   1.318   1.290   1.265   1.239   1.219   1.190   1.173   1.149   1.172   1.179
   0.000  -0.256  -0.362  -0.429  -0.444  -0.442  -0.384  -0.332  -0.270  -0.172  -0.080  -0.006   0.076   0.154   0.220   0.280   0.324   0.363   0.390   0.391   0.379   0.342   0.291   0.228   0.132   0.023  -0.089  -0.229  -0.399  -0.574  -0.765  -0.962  -1.179  -1.387  -1.620  -1.845  -2.038  -2.140  -2.164  -2.127  -2.067  -1.974  -1.850  -1.710  -1.557  -1.421  -1.301  -1.201  -1.131  -1.063  -1.146  -1.237  -1.248  -1.298  -1.380  -1.491  -1.618  -1.754  -1.904  -2.066  -2.266  -2.473  -2.711  -2.971  -3.227  -3.526  -3.863  -4.200  -4.585  -4.962  -5.286  -5.638  -5.965  -6.274  -6.590  -6.874  -7.078  -7.219  -7.185  -6.753
   3.964   3.948   3.912   3.905   3.923   3.935   3.949   3.971   3.987   4.006   4.023   4.041   4.056   4.086   4.108   4.131   4.153   4.178   4.201   4.227   4.247   4.277   4.296   4.326   4.355   4.381   4.409   4.437   4.464   4.495   4.520   4.546   4.573   4.595   4.615   4.640   4.659   4.680   4.698   4.721   4.740   4.767   4.789   4.813   4.839   4.868   4.891   4.919   4.943   4.972   5.000   5.030   5.063   5.091   5.127   5.162   5.197   5.234   5.273   5.313   5.345   5.386   5.422   5.452   5.494   5.532   5.562   5.597   5.621   5.645   5.675   5.697   5.718   5.741   5.758   5.769   5.781   5.785   5.798   5.822
   4.308   4.296   4.284   4.264   4.240   4.216   4.193   4.169   4.141   4.115   4.086   4.054   4.024   3.991   3.952   3.912   3.865   3.816   3.763   3.710   3.652   3.595   3.532   3.473   3.414   3.353   3.293   3.231   3.174   3.120   3.066   3.016   2.968   2.915   2.867   2.826   2.779   2.728   2.670   2.617   2.563   2.515   2.471   2.423   2.383   2.345   2.306   2.262   2.215   2.176   2.134   2.090   2.045   1.997   1.952   1.900   1.851   1.806   1.760   1.715   1.664   1.625   1.580   1.544   1.510   1.477   1.439   1.410   1.376   1.345   1.316   1.289   1.264   1.239   1.219   1.190   1.173   1.149   1.171   1.179
   0.000  -0.247  -0.351  -0.422  -0.449  -0.454  -0.398  -0.342  -0.266  -0.175  -0.080   0.004   0.092   0.190   0.253   0.308   0.346   0.374   0.375   0.358   0.328   0.293   0.235   0.161   0.069  -0.026  -0.127  -0.259  -0.420  -0.595  -0.781  -0.981  -1.191  -1.413  -1.651  -1.867  -2.051  -2.153  -2.184  -2.156  -2.088  -1.973  -1.845  -1.706  -1.559  -1.412  -1.278  -1.177  -1.105  -1.030  -1.115  -1.141  -1.144  -1.194  -1.270  -1.371  -1.495  -1.616  -1.770  -1.938  -2.134  -2.366  -2.598  -2.852  -3.107  -3.391  -3.700  -4.064  -4.433  -4.769  -5.118  -5.474  -5.797  -6.108  -6.431  -6.726  -6.912  -6.998  -6.943  -6.431
   3.964   3.948   3.913   3.906   3.922   3.933   3.948   3.970   3.986   4.004   4.021   4.040   4.056   4.085   4.108   4.130   4.152   4.178   4.201   4.226   4.247   4.277   4.296   4.326   4.355   4.382   4.410   4.437   4.465   4.496   4.520   4.547   4.573   4.594   4.614   4.640   4.657   4.679   4.697   4.720   4.739   4.766   4.788   4.812   4.839   4.868   4.890   4.919   4.942   4.972   4.994   5.029   5.062   5.090   5.127   5.160   5.196   5.232   5.272   5.311   5.345   5.384   5.422   5.451   5.493   5.531   5.561   5.596   5.621   5.644   5.674   5.697   5.717   5.740   5.758   5.768   5.780   5.785   5.798   5.822
   4.308   4.296   4.285   4.264   4.239   4.215   4.192   4.168   4.141   4.116   4.085   4.055   4.024   3.990   3.952   3.912   3.864   3.815   3.762   3.708   3.651   3.593   3.530   3.471   3.411   3.350   3.291   3.228   3.172   3.117   3.065   3.014   2.966   2.912   2.865   2.825   2.777   2.726   2.667   2.614   2.560   2.514   2.468   2.420   2.381   2.345   2.304   2.260   2.214   2.175   2.137   2.091   2.046   1.998   1.952   1.901   1.852   1.807   1.759   1.713   1.665   1.622   1.581   1.543   1.508   1.476   1.436   1.411   1.376   1.346   1.318   1.287   1.263   1.239   1.219   1.189   1.173   1.149   1.172   1.179
   0.000  -0.235  -0.331  -0.376  -0.394  -0.406  -0.335  -0.274  -0.214  -0.140  -0.054   0.037   0.128   0.212   0.276   0.322   0.359   0.378   0.396   0.391   0.371   0.337   0.294   0.225   0.134   0.041  -0.037  -0.175  -0.334  -0.499  -0.695  -0.903  -1.113  -1.333  -1.571  -1.775  -1.951  -2.040  -2.042  -2.004  -1.938  -1.829  -1.702  -1.568  -1.422  -1.287  -1.178  -1.091  -1.028  -0.959  -0.917  -0.910  -0.916  -0.942  -1.015  -1.127  -1.251  -1.392  -1.533  -1.708  -1.920  -2.142  -2.362  -2.626  -2.884  -3.172  -3.510  -3.859  -4.228  -4.603  -4.945  -5.298  -5.616  -5.930  -6.246  -6.555  -6.786  -6.920  -6.869  -6.445
   3.964   3.949   3.913   3.906   3.921   3.930   3.948   3.968   3.984   4.003   4.020   4.038   4.055   4.085   4.107   4.129   4.152   4.177   4.200   4.225   4.247   4.277   4.296   4.326   4.355   4.382   4.409   4.437   4.464   4.495   4.520   4.545   4.571   4.592   4.613   4.638   4.655   4.676   4.694   4.718   4.738   4.765   4.786   4.811   4.838   4.867   4.889   4.918   4.943   4.971   4.989   5.026   5.060   5.086   5.124   5.158   5.193   5.230   5.270   5.309   5.343   5.381   5.421   5.448   5.490   5.529   5.559   5.594   5.622   5.642   5.674   5.697   5.716   5.739   5.758   5.769   5.779   5.785   5.798   5.822
   4.308   4.296   4.285   4.264   4.240   4.215   4.192   4.169   4.143   4.117   4.086   4.056   4.026   3.990   3.952   3.912   3.864   3.815   3.760   3.708   3.650   3.593   3.530   3.470   3.411   3.349   3.290   3.228   3.171   3.116   3.064   3.014   2.966   2.912   2.865   2.825   2.777   2.724   2.665   2.613   2.558   2.512   2.466   2.420   2.380   2.343   2.303   2.258   2.214   2.174   2.140   2.092   2.047   2.001   1.955   1.904   1.855   1.808   1.761   1.714   1.669   1.624   1.586   1.544   1.509   1.478   1.440   1.410   1.378   1.342   1.317   1.286   1.260   1.238   1.220   1.190   1.171   1.148   1.171   1.179
   0.000  -0.258  -0.379  -0.442  -0.464  -0.495  -0.432  -0.376  -0.306  -0.220  -0.111  -0.003   0.087   0.188   0.257   0.302   0.332   0.364   0.377   0.366   0.346   0.313   0.251   0.173   0.070  -0.042  -0.099  -0.232  -0.395  -0.562  -0.756  -0.962  -1.181  -1.386  -1.618  -1.840  -2.035  -2.134  -2.147  -2.128  -2.055  -1.954  -1.824  -1.671  -1.530  -1.406  -1.288  -1.186  -1.117  -1.026  -0.974  -0.966  -0.992  -1.028  -1.081  -1.215  -1.366  -1.496  -1.642  -1.823  -2.050  -2.273  -2.505  -2.762  -3.037  -3.332  -3.660  -3.985  -4.349  -4.714  -5.049  -5.404  -5.731  -6.053  -6.364  -6.652  -6.870  -6.997  -6.928  -6.423
   3.964   3.950   3.914   3.906   3.921   3.928   3.947   3.966   3.983   4.001   4.018   4.037   4.054   4.083   4.105   4.128   4.150   4.176   4.198   4.223   4.245   4.275   4.296   4.326   4.355   4.380   4.407   4.434   4.462   4.492   4.518   4.543   4.569   4.590   4.609   4.634   4.652   4.673   4.692   4.715   4.735   4.762   4.784   4.809   4.836   4.864   4.887   4.916   4.940   4.969   4.988   5.025   5.058   5.085   5.122   5.157   5.192   5.229   5.268   5.309   5.343   5.380   5.421   5.448   5.488   5.529   5.558   5.593   5.622   5.642   5.673   5.697   5.716   5.739   5.758   5.769   5.779   5.785   5.798   5.822
   4.308   4.297   4.285   4.265   4.239   4.215   4.194   4.171   4.144   4.119   4.088   4.058   4.028   3.990   3.954   3.914   3.866   3.817   3.763   3.710   3.651   3.594   3.532   3.470   3.410   3.351   3.292   3.231   3.174   3.119   3.066   3.016   2.967   2.915   2.866   2.826   2.778   2.726   2.666   2.613   2.559   2.513   2.466   2.420   2.379   2.344   2.304   2.260   2.215   2.175   2.140   2.093   2.046   2.000   1.955   1.906   1.854   1.809   1.759   1.715   1.670   1.623   1.585   1.544   1.508   1.478   1.439   1.411   1.379   1.344   1.316   1.286   1.261   1.237   1.219   1.191   1.170   1.148   1.172   1.179
   0.000  -0.292  -0.413  -0.468  -0.466  -0.491  -0.446  -0.387  -0.326  -0.242  -0.140  -0.034   0.064   0.157   0.220   0.270   0.305   0.325   0.332   0.326   0.304   0.270   0.205   0.132   0.032  -0.092  -0.146  -0.276  -0.444  -0.611  -0.800  -1.006  -1.224  -1.446  -1.679  -1.886  -2.077  -2.171  -2.193  -2.163  -2.093  -1.982  -1.856  -1.728  -1.588  -1.458  -1.338  -1.238  -1.162  -1.098  -1.071  -1.060  -1.066  -1.099  -1.181  -1.298  -1.408  -1.537  -1.714  -1.905  -2.104  -2.321  -2.547  -2.808  -3.082  -3.368  -3.692  -4.038  -4.404  -4.769  -5.103  -5.441  -5.736  -6.038  -6.367  -6.668  -6.866  -6.988  -6.948  -6.515
   3.964   3.950   3.914   3.906   3.921   3.925   3.945   3.964   3.980   3.998   4.016   4.035   4.052   4.080   4.103   4.126   4.148   4.173   4.196   4.221   4.243   4.273   4.295   4.324   4.354   4.377   4.403   4.431   4.459   4.490   4.515   4.540   4.566   4.587   4.606   4.631   4.649   4.670   4.688   4.712   4.732   4.759   4.781   4.805   4.832   4.862   4.884   4.914   4.938   4.967   4.987   5.022   5.057   5.084   5.120   5.154   5.190   5.228   5.266   5.307   5.342   5.379   5.421   5.447   5.488   5.529   5.557   5.592   5.623   5.642   5.673   5.698   5.715   5.739   5.758   5.769   5.780   5.785   5.798   5.822
   4.308   4.296   4.286   4.265   4.239   4.215   4.196   4.172   4.145   4.121   4.091   4.061   4.031   3.993   3.956   3.916   3.868   3.820   3.764   3.712   3.653   3.596   3.534   3.472   3.412   3.355   3.296   3.235   3.179   3.123   3.069   3.019   2.972   2.919   2.869   2.829   2.781   2.729   2.670   2.616   2.562   2.515   2.468   2.421   2.381   2.346   2.305   2.262   2.217   2.177   2.141   2.094   2.048   2.000   1.955   1.907   1.856   1.810   1.760   1.715   1.671   1.625   1.586   1.542   1.508   1.478   1.438   1.409   1.379   1.343   1.317   1.286   1.260   1.236   1.218   1.189   1.170   1.146   1.172   1.179
   0.000  -0.253  -0.379  -0.445  -0.465  -0.448  -0.442  -0.385  -0.318  -0.228  -0.121  -0.034   0.053   0.145   0.220   0.277   0.309   0.331   0.346   0.347   0.319   0.268   0.200   0.130   0.037  -0.089  -0.137  -0.261  -0.424  -0.599  -0.788  -0.988  -1.212  -1.442  -1.681  -1.892  -2.075  -2.164  -2.191  -2.167  -2.095  -1.981  -1.852  -1.710  -1.570  -1.450  -1.333  -1.232  -1.157  -1.072  -1.023  -1.020  -1.054  -1.092  -1.158  -1.253  -1.365  -1.525  -1.697  -1.865  -2.084  -2.316  -2.555  -2.830  -3.108  -3.382  -3.708  -4.062  -4.434  -4.813  -5.167  -5.505  -5.825  -6.167  -6.476  -6.764  -6.999  -7.112  -7.057  -6.618
   3.964   3.951   3.915   3.905   3.920   3.923   3.944   3.962   3.978   3.996   4.014   4.034   4.051   4.078   4.102   4.124   4.146   4.172   4.195   4.220   4.242   4.272   4.295   4.322   4.353   4.375   4.401   4.430   4.456   4.486   4.512   4.538   4.564   4.586   4.603   4.628   4.646   4.667   4.686   4.709   4.729   4.757   4.777   4.803   4.830   4.859   4.881   4.911   4.936   4.966   4.985   5.020   5.056   5.082   5.117   5.153   5.188   5.226   5.263   5.305   5.340   5.377   5.420   5.446   5.486   5.528   5.557   5.591   5.622   5.641   5.671   5.697   5.714   5.738   5.758   5.768   5.780   5.786   5.798   5.822
   4.308   4.296   4.285   4.266   4.239   4.216   4.198   4.174   4.147   4.123   4.093   4.063   4.032   3.995   3.959   3.918   3.870   3.821   3.767   3.713   3.655   3.597   3.535   3.472   3.413   3.358   3.300   3.238   3.182   3.126   3.072   3.021   2.974   2.921   2.870   2.831   2.784   2.731   2.672   2.617   2.563   2.516   2.469   2.422   2.382   2.347   2.306   2.263   2.219   2.179   2.143   2.095   2.050   2.000   1.957   1.909   1.857   1.809   1.760   1.715   1.671   1.626   1.587   1.541   1.508   1.478   1.438   1.409   1.378   1.343   1.315   1.286   1.257   1.236   1.218   1.188   1.171   1.146   1.172   1.179
   0.000  -0.293  -0.432  -0.494  -0.506  -0.477  -0.474  -0.415  -0.328  -0.234  -0.153  -0.067   0.017   0.096   0.159   0.217   0.247   0.266   0.277   0.268   0.247   0.199   0.135   0.066  -0.031  -0.161  -0.211  -0.338  -0.506  -0.683  -0.879  -1.077  -1.297  -1.518  -1.753  -1.968  -2.164  -2.250  -2.254  -2.232  -2.171  -2.063  -1.946  -1.803  -1.669  -1.552  -1.435  -1.328  -1.256  -1.181  -1.157  -1.170  -1.208  -1.249  -1.304  -1.366  -1.479  -1.622  -1.808  -1.989  -2.218  -2.475  -2.702  -2.967  -3.251  -3.540  -3.867  -4.222  -4.574  -4.933  -5.265  -5.620  -5.953  -6.304  -6.617  -6.926  -7.158  -7.248  -7.179  -6.681
   3.964   3.952   3.915   3.905   3.919   3.923   3.944   3.962   3.978   3.996   4.014   4.033   4.052   4.079   4.102   4.125   4.146   4.172   4.195   4.221   4.243   4.273   4.295   4.323   4.353   4.374   4.400   4.428   4.455   4.484   4.510   4.537   4.562   4.584   4.600   4.625   4.644   4.664   4.683   4.705   4.727   4.755   4.775   4.800   4.827   4.857   4.879   4.909   4.934   4.964   4.984   5.017   5.055   5.082   5.116   5.152   5.187   5.225   5.261   5.303   5.340   5.376   5.418   5.445   5.483   5.526   5.556   5.589   5.623   5.640   5.670   5.696   5.715   5.737   5.757   5.769   5.780   5.785   5.797   5.822
   4.308   4.297   4.285   4.266   4.239   4.217   4.197   4.173   4.146   4.123   4.092   4.063   4.031   3.994   3.957   3.916   3.867   3.818   3.764   3.710   3.652   3.594   3.532   3.469   3.410   3.358   3.301   3.239   3.182   3.126   3.073   3.022   2.974   2.923   2.872   2.832   2.786   2.731   2.673   2.617   2.564   2.517   2.469   2.423   2.383   2.348   2.308   2.263   2.220   2.180   2.144   2.097   2.051   2.001   1.958   1.911   1.858   1.810   1.761   1.716   1.672   1.627   1.588   1.540   1.507   1.479   1.439   1.409   1.382   1.344   1.316   1.286   1.258   1.235   1.216   1.189   1.172   1.145   1.171   1.179
   0.000  -0.274  -0.390  -0.444  -0.456  -0.404  -0.397  -0.338  -0.265  -0.184  -0.102  -0.002   0.089   0.170   0.226   0.278   0.320   0.339   0.349   0.339   0.317   0.276   0.215   0.142   0.041  -0.077  -0.172  -0.301  -0.474  -0.649  -0.836  -1.044  -1.274  -1.502  -1.745  -1.960  -2.147  -2.234  -2.256  -2.235  -2.178  -2.071  -1.948  -1.806  -1.657  -1.524  -1.404  -1.302  -1.231  -1.159  -1.122  -1.106  -1.125  -1.163  -1.210  -1.299  -1.411  -1.554  -1.697  -1.861  -2.056  -2.290  -2.517  -2.791  -3.056  -3.316  -3.636  -3.991  -4.332  -4.700  -5.048  -5.374  -5.688  -6.017  -6.348  -6.654  -6.892  -7.025  -6.969  -6.531
   3.964   3.952   3.916   3.904   3.919   3.923   3.944   3.961   3.978   3.995   4.014   4.033   4.053   4.080   4.103   4.125   4.147   4.173   4.196   4.220   4.244   4.275   4.296   4.324   4.354   4.374   4.399   4.427   4.455   4.484   4.509   4.535   4.561   4.583   4.599   4.623   4.642   4.663   4.680   4.704   4.726   4.753   4.774   4.799   4.826   4.855   4.878   4.908   4.933   4.963   4.982   5.017   5.054   5.081   5.116   5.152   5.186   5.225   5.259   5.302   5.338   5.374   5.418   5.445   5.482   5.524   5.556   5.588   5.623   5.640   5.669   5.696   5.715   5.737   5.757   5.769   5.780   5.784   5.798   5.822
   4.308   4.296   4.285   4.267   4.239   4.217   4.197   4.173   4.147   4.122   4.091   4.062   4.030   3.993   3.956   3.914   3.865   3.816   3.761   3.708   3.649   3.591   3.529   3.465   3.407   3.356   3.300   3.239   3.181   3.126   3.073   3.022   2.974   2.923   2.873   2.831   2.785   2.730   2.672   2.615   2.562   2.515   2.468   2.422   2.383   2.347   2.306   2.263   2.220   2.179   2.143   2.100   2.050   2.001   1.955   1.909   1.857   1.809   1.760   1.714   1.671   1.627   1.589   1.542   1.507   1.478   1.438   1.408   1.381   1.344   1.316   1.287   1.260   1.235   1.216   1.189   1.172   1.144   1.171   1.179
   0.000  -0.284  -0.399  -0.455  -0.467  -0.438  -0.401  -0.357  -0.294  -0.207  -0.113  -0.010   0.083   0.165   0.222   0.273   0.305   0.324   0.320   0.304   0.281   0.230   0.167   0.096  -0.007  -0.102  -0.197  -0.325  -0.493  -0.676  -0.872  -1.082  -1.315  -1.534  -1.764  -1.977  -2.156  -2.221  -2.240  -2.224  -2.157  -2.043  -1.903  -1.764  -1.627  -1.502  -1.387  -1.291  -1.218  -1.141  -1.109  -1.124  -1.160  -1.188  -1.254  -1.343  -1.472  -1.617  -1.744  -1.922  -2.155  -2.389  -2.615  -2.877  -3.155  -3.437  -3.747  -4.086  -4.426  -4.768  -5.100  -5.430  -5.750  -6.082  -6.396  -6.698  -6.917  -7.024  -6.956  -6.488
   3.964   3.952   3.916   3.904   3.918   3.923   3.944   3.961   3.977   3.996   4.013   4.033   4.053   4.080   4.103   4.124   4.147   4.174   4.196   4.220   4.244   4.275   4.296   4.325   4.354   4.375   4.401   4.428   4.455   4.484   4.510   4.535   4.560   4.582   4.598   4.622   4.642   4.661   4.679   4.702   4.724   4.752   4.772   4.798   4.825   4.854   4.876   4.908   4.933   4.963   4.982   5.017   5.055   5.083   5.116   5.152   5.187   5.226   5.260   5.302   5.339   5.374   5.418   5.446   5.482   5.524   5.557   5.587   5.623   5.641   5.669   5.697   5.715   5.737   5.757   5.770   5.780   5.784   5.798   5.822
   4.308   4.297   4.285   4.267   4.241   4.218   4.197   4.173   4.146   4.121   4.091   4.062   4.029   3.991   3.955   3.913   3.864   3.815   3.760   3.705   3.646   3.589   3.526   3.463   3.405   3.353   3.298   3.236   3.178   3.123   3.072   3.020   2.972   2.920   2.871   2.830   2.784   2.728   2.669   2.613   2.560   2.512   2.465   2.421   2.382   2.345   2.303   2.261   2.219   2.179   2.141   2.097   2.049   1.999   1.952   1.908   1.855   1.808   1.758   1.713   1.668   1.624   1.585   1.542   1.502   1.476   1.437   1.407   1.381   1.343   1.315   1.287   1.259   1.233   1.215   1.188   1.172   1.144   1.171   1.179
   0.000  -0.270  -0.388  -0.452  -0.453  -0.445  -0.425  -0.381  -0.315  -0.225  -0.126  -0.026   0.070   0.157   0.213   0.264   0.302   0.318   0.319   0.294   0.260   0.212   0.148   0.082  -0.026  -0.117  -0.230  -0.376  -0.549  -0.725  -0.926  -1.144  -1.370  -1.585  -1.811  -2.025  -2.197  -2.281  -2.287  -2.253  -2.168  -2.048  -1.932  -1.791  -1.644  -1.523  -1.399  -1.297  -1.220  -1.155  -1.126  -1.077  -1.095  -1.179  -1.293  -1.378  -1.508  -1.672  -1.825  -2.004  -2.211  -2.465  -2.701  -2.965  -3.239  -3.526  -3.836  -4.178  -4.519  -4.862  -5.190  -5.503  -5.822  -6.168  -6.458  -6.742  -6.966  -7.087  -7.021  -6.535
   3.964   3.952   3.917   3.904   3.918   3.923   3.943   3.960   3.977   3.994   4.012   4.033   4.053   4.080   4.102   4.124   4.148   4.174   4.196   4.220   4.245   4.275   4.296   4.326   4.354   4.376   4.401   4.428   4.455   4.485   4.510   4.535   4.560   4.582   4.598   4.621   4.640   4.660   4.677   4.701   4.722   4.751   4.772   4.797   4.825   4.853   4.876   4.906   4.933   4.962   4.982   5.015   5.054   5.082   5.115   5.151   5.186   5.225   5.260   5.301   5.340   5.374   5.418   5.447   5.481   5.523   5.558   5.587   5.623   5.642   5.668   5.696   5.716   5.737   5.757   5.770   5.780   5.784   5.797   5.822
   4.308   4.298   4.285   4.267   4.241   4.218   4.196   4.172   4.147   4.121   4.091   4.062   4.027   3.990   3.955   3.912   3.863   3.813   3.757   3.704   3.645   3.586   3.524   3.462   3.403   3.351   3.295   3.234   3.177   3.122   3.070   3.018   2.970   2.919   2.870   2.828   2.782   2.725   2.667   2.610   2.558   2.511   2.464   2.419   2.381   2.344   2.302   2.260   2.219   2.179   2.140   2.100   2.048   1.999   1.954   1.908   1.856   1.809   1.757   1.710   1.666   1.623   1.585   1.542   1.501   1.474   1.437   1.405   1.379   1.341   1.313   1.287   1.260   1.233   1.215   1.188   1.171   1.143   1.172   1.179
   0.000  -0.295  -0.411  -0.477  -0.498  -0.466  -0.446  -0.390  -0.323  -0.232  -0.140  -0.055   0.031   0.122   0.173   0.223   0.261   0.282   0.286   0.270   0.229   0.181   0.119   0.045  -0.059  -0.159  -0.276  -0.420  -0.598  -0.792  -0.996  -1.215  -1.447  -1.654  -1.882  -2.088  -2.247  -2.315  -2.326  -2.294  -2.212  -2.086  -1.950  -1.808  -1.656  -1.516  -1.399  -1.301  -1.225  -1.149  -1.108  -1.079  -1.102  -1.137  -1.190  -1.277  -1.402  -1.537  -1.696  -1.877  -2.099  -2.356  -2.581  -2.843  -3.128  -3.398  -3.717  -4.080  -4.420  -4.781  -5.109  -5.419  -5.744  -6.084  -6.413  -6.719  -6.942  -7.061  -7.001  -6.508
   3.964   3.953   3.918   3.903   3.918   3.923   3.943   3.960   3.977   3.993   4.012   4.033   4.054   4.081   4.103   4.123   4.146   4.173   4.195   4.220   4.244   4.275   4.297   4.326   4.354   4.376   4.402   4.429   4.456   4.484   4.511   4.535   4.559   4.581   4.596   4.620   4.639   4.659   4.676   4.700   4.722   4.750   4.770   4.797   4.824   4.852   4.876   4.906   4.933   4.962   4.982   5.016   5.054   5.080   5.116   5.152   5.187   5.226   5.262   5.302   5.342   5.374   5.419   5.448   5.482   5.524   5.558   5.587   5.624   5.643   5.668   5.696   5.716   5.737   5.757   5.770   5.780   5.784   5.798   5.822
   4.308   4.298   4.285   4.267   4.241   4.218   4.195   4.172   4.147   4.121   4.090   4.062   4.027   3.991   3.956   3.911   3.862   3.813   3.758   3.704   3.644   3.586   3.524   3.461   3.402   3.349   3.293   3.232   3.174   3.119   3.068   3.017   2.969   2.918   2.869   2.827   2.780   2.722   2.663   2.607   2.555   2.509   2.461   2.416   2.380   2.343   2.301   2.258   2.219   2.178   2.139   2.096   2.045   1.998   1.953   1.905   1.855   1.806   1.755   1.707   1.665   1.621   1.582   1.541   1.501   1.473   1.436   1.402   1.377   1.342   1.313   1.284   1.259   1.232   1.214   1.188   1.170   1.143   1.171   1.179
   0.000  -0.252  -0.370  -0.429  -0.448  -0.431  -0.418  -0.359  -0.282  -0.199  -0.108  -0.026   0.053   0.148   0.205   0.254   0.288   0.309   0.327   0.309   0.275   0.221   0.148   0.071  -0.032  -0.135  -0.251  -0.386  -0.551  -0.728  -0.920  -1.138  -1.377  -1.597  -1.817  -2.021  -2.181  -2.229  -2.227  -2.200  -2.122  -2.008  -1.883  -1.738  -1.588  -1.450  -1.323  -1.226  -1.159  -1.083  -1.051  -1.041  -1.076  -1.114  -1.200  -1.305  -1.424  -1.555  -1.684  -1.846  -2.069  -2.307  -2.534  -2.806  -3.097  -3.385  -3.708  -4.068  -4.394  -4.732  -5.050  -5.367  -5.720  -6.062  -6.367  -6.647  -6.832  -6.935  -6.862  -6.414
   3.964   3.954   3.919   3.903   3.917   3.923   3.943   3.960   3.976   3.993   4.011   4.033   4.054   4.081   4.102   4.123   4.146   4.172   4.196   4.220   4.244   4.275   4.297   4.325   4.353   4.377   4.402   4.429   4.456   4.484   4.511   4.534   4.558   4.581   4.596   4.619   4.637   4.657   4.674   4.699   4.721   4.749   4.768   4.796   4.823   4.851   4.875   4.906   4.932   4.961   4.983   5.017   5.054   5.080   5.117   5.152   5.187   5.227   5.262   5.303   5.343   5.374   5.418   5.447   5.481   5.522   5.558   5.586   5.624   5.644   5.668   5.696   5.717   5.737   5.757   5.770   5.780   5.784   5.797   5.822
   4.308   4.298   4.285   4.267   4.241   4.218   4.194   4.172   4.147   4.120   4.090   4.062   4.027   3.990   3.956   3.910   3.861   3.812   3.757   3.703   3.643   3.584   3.523   3.459   3.399   3.348   3.291   3.231   3.172   3.118   3.066   3.016   2.967   2.917   2.867   2.825   2.777   2.720   2.660   2.605   2.554   2.507   2.458   2.414   2.379   2.341   2.300   2.257   2.217   2.177   2.136   2.093   2.043   1.995   1.951   1.904   1.853   1.802   1.754   1.704   1.664   1.623   1.583   1.540   1.501   1.467   1.435   1.402   1.377   1.341   1.314   1.282   1.260   1.230   1.215   1.188   1.170   1.142   1.172   1.179
   0.000  -0.274  -0.383  -0.443  -0.448  -0.436  -0.420  -0.358  -0.281  -0.190  -0.090   0.010   0.113   0.202   0.265   0.309   0.360   0.393   0.413   0.403   0.375   0.317   0.245   0.166   0.060  -0.061  -0.180  -0.324  -0.504  -0.696  -0.884  -1.099  -1.336  -1.564  -1.783  -1.980  -2.124  -2.164  -2.154  -2.117  -2.038  -1.931  -1.790  -1.641  -1.493  -1.357  -1.252  -1.161  -1.081  -1.013  -0.988  -0.972  -0.993  -1.024  -1.081  -1.163  -1.275  -1.403  -1.565  -1.747  -1.975  -2.198  -2.431  -2.697  -2.982  -3.281  -3.596  -3.952  -4.274  -4.629  -4.942  -5.245  -5.586  -5.935  -6.220  -6.469  -6.666  -6.785  -6.713  -6.264
   3.964   3.954   3.920   3.903   3.916   3.923   3.942   3.960   3.976   3.992   4.011   4.032   4.053   4.081   4.102   4.122   4.146   4.173   4.196   4.220   4.244   4.275   4.297   4.326   4.353   4.378   4.404   4.430   4.457   4.484   4.511   4.535   4.558   4.580   4.596   4.618   4.636   4.656   4.673   4.698   4.721   4.748   4.768   4.797   4.823   4.851   4.875   4.907   4.933   4.962   4.983   5.017   5.055   5.082   5.118   5.154   5.189   5.228   5.263   5.305   5.346   5.375   5.418   5.448   5.481   5.522   5.559   5.585   5.623   5.645   5.667   5.696   5.718   5.737   5.757   5.770   5.780   5.783   5.797   5.822
   4.308   4.298   4.286   4.267   4.241   4.218   4.195   4.171   4.146   4.120   4.090   4.061   4.027   3.990   3.955   3.909   3.860   3.811   3.756   3.702   3.642   3.582   3.520   3.457   3.396   3.345   3.288   3.228   3.168   3.114   3.063   3.012   2.964   2.915   2.864   2.824   2.774   2.716   2.656   2.602   2.550   2.502   2.455   2.412   2.377   2.339   2.297   2.254   2.215   2.175   2.133   2.091   2.042   1.992   1.950   1.900   1.851   1.798   1.751   1.704   1.661   1.623   1.582   1.536   1.499   1.467   1.436   1.399   1.377   1.340   1.310   1.283   1.259   1.229   1.214   1.187   1.170   1.143   1.172   1.179
   0.000  -0.267  -0.392  -0.446  -0.464  -0.448  -0.427  -0.372  -0.308  -0.230  -0.144  -0.062   0.021   0.107   0.163   0.225   0.268   0.293   0.293   0.275   0.233   0.183   0.108   0.025  -0.081  -0.198  -0.304  -0.449  -0.614  -0.800  -1.009  -1.238  -1.475  -1.700  -1.918  -2.115  -2.260  -2.286  -2.266  -2.222  -2.148  -2.053  -1.912  -1.757  -1.613  -1.491  -1.375  -1.279  -1.199  -1.139  -1.104  -1.074  -1.103  -1.146  -1.218  -1.308  -1.439  -1.599  -1.761  -1.946  -2.167  -2.393  -2.626  -2.888  -3.177  -3.475  -3.796  -4.138  -4.448  -4.810  -5.144  -5.459  -5.788  -6.116  -6.422  -6.693  -6.907  -7.017  -6.960  -6.556
   3.964   3.955   3.921   3.903   3.916   3.924   3.941   3.960   3.975   3.992   4.011   4.032   4.053   4.080   4.101   4.121   4.145   4.172   4.196   4.220   4.245   4.275   4.297   4.326   4.353   4.379   4.404   4.431   4.457   4.485   4.511   4.535   4.557   4.580   4.595   4.618   4.634   4.654   4.673   4.697   4.721   4.747   4.769   4.798   4.823   4.851   4.876   4.907   4.934   4.961   4.984   5.019   5.056   5.083   5.119   5.155   5.191   5.230   5.265   5.307   5.348   5.375   5.419   5.449   5.480   5.521   5.559   5.585   5.623   5.646   5.668   5.696   5.718   5.736   5.757   5.770   5.780   5.783   5.797   5.822
   4.308   4.298   4.287   4.267   4.242   4.218   4.194   4.172   4.146   4.121   4.090   4.061   4.027   3.990   3.954   3.909   3.859   3.811   3.756   3.701   3.641   3.581   3.519   3.456   3.396   3.343   3.286   3.226   3.167   3.112   3.060   3.010   2.962   2.914   2.863   2.822   2.770   2.712   2.652   2.598   2.547   2.499   2.452   2.410   2.373   2.337   2.295   2.252   2.214   2.174   2.131   2.090   2.040   1.988   1.947   1.897   1.849   1.797   1.750   1.703   1.661   1.619   1.583   1.535   1.497   1.464   1.434   1.397   1.375   1.339   1.309   1.283   1.258   1.226   1.212   1.186   1.169   1.142   1.172   1.179
   0.000  -0.274  -0.418  -0.487  -0.500  -0.498  -0.484  -0.442  -0.377  -0.299  -0.210  -0.111  -0.009   0.074   0.117   0.151   0.168   0.183   0.193   0.176   0.152   0.113   0.056  -0.026  -0.127  -0.233  -0.355  -0.505  -0.687  -0.886  -1.078  -1.289  -1.522  -1.743  -1.968  -2.161  -2.289  -2.323  -2.320  -2.288  -2.202  -2.084  -1.959  -1.826  -1.691  -1.562  -1.437  -1.344  -1.272  -1.197  -1.163  -1.152  -1.184  -1.230  -1.310  -1.420  -1.565  -1.699  -1.847  -2.024  -2.257  -2.474  -2.702  -2.965  -3.253  -3.547  -3.834  -4.176  -4.500  -4.850  -5.179  -5.495  -5.833  -6.183  -6.477  -6.738  -6.968  -7.085  -7.010  -6.513
   3.964   3.954   3.922   3.903   3.915   3.924   3.941   3.959   3.975   3.991   4.011   4.032   4.053   4.080   4.100   4.122   4.145   4.171   4.198   4.221   4.245   4.274   4.298   4.326   4.353   4.380   4.405   4.431   4.457   4.485   4.511   4.535   4.555   4.580   4.594   4.616   4.632   4.653   4.671   4.696   4.720   4.746   4.768   4.797   4.823   4.851   4.876   4.907   4.934   4.962   4.985   5.021   5.057   5.083   5.120   5.157   5.192   5.230   5.267   5.308   5.351   5.375   5.418   5.449   5.480   5.520   5.559   5.584   5.622   5.648   5.667   5.695   5.718   5.736   5.756   5.770   5.780   5.783   5.797   5.822
   4.308   4.298   4.287   4.267   4.242   4.218   4.194   4.171   4.145   4.120   4.090   4.060   4.027   3.990   3.953   3.908   3.859   3.809   3.755   3.699   3.640   3.580   3.518   3.454   3.395   3.341   3.284   3.223   3.164   3.111   3.059   3.009   2.960   2.914   2.863   2.820   2.768   2.708   2.648   2.595   2.544   2.497   2.449   2.409   2.371   2.335   2.294   2.251   2.212   2.173   2.129   2.086   2.038   1.988   1.945   1.895   1.847   1.793   1.745   1.701   1.661   1.619   1.582   1.536   1.498   1.464   1.437   1.394   1.374   1.341   1.310   1.282   1.258   1.226   1.212   1.187   1.171   1.143   1.173   1.179
   0.000  -0.258  -0.383  -0.429  -0.449  -0.432  -0.405  -0.354  -0.284  -0.198  -0.103  -0.017   0.072   0.148   0.207   0.254   0.289   0.308   0.295   0.262   0.218   0.151   0.096   0.025  -0.096  -0.227  -0.354  -0.512  -0.678  -0.876  -1.081  -1.287  -1.530  -1.754  -1.979  -2.164  -2.294  -2.328  -2.310  -2.269  -2.191  -2.088  -1.951  -1.809  -1.676  -1.550  -1.436  -1.348  -1.267  -1.185  -1.160  -1.156  -1.186  -1.222  -1.288  -1.371  -1.486  -1.644  -1.815  -1.992  -2.203  -2.417  -2.660  -2.933  -3.222  -3.519  -3.817  -4.175  -4.500  -4.837  -5.164  -5.480  -5.815  -6.169  -6.473  -6.733  -6.934  -7.044  -6.988  -6.526
   3.964   3.954   3.922   3.902   3.915   3.924   3.941   3.958   3.974   3.991   4.010   4.031   4.052   4.079   4.100   4.121   4.145   4.172   4.197   4.220   4.245   4.273   4.297   4.326   4.352   4.380   4.405   4.431   4.457   4.485   4.510   4.534   4.554   4.579   4.593   4.615   4.631   4.652   4.670   4.695   4.719   4.746   4.767   4.796   4.823   4.851   4.876   4.906   4.934   4.962   4.985   5.023   5.057   5.084   5.121   5.158   5.194   5.232   5.269   5.310   5.353   5.375   5.417   5.450   5.480   5.517   5.559   5.583   5.620   5.647   5.665   5.694   5.718   5.736   5.755   5.769   5.781   5.783   5.797   5.822
   4.308   4.298   4.287   4.267   4.242   4.218   4.194   4.171   4.146   4.121   4.090   4.060   4.027   3.990   3.953   3.908   3.858   3.808   3.754   3.699   3.640   3.579   3.517   3.455   3.394   3.340   3.281   3.221   3.162   3.109   3.059   3.008   2.959   2.914   2.863   2.819   2.767   2.706   2.647   2.593   2.542   2.493   2.447   2.407   2.370   2.334   2.292   2.249   2.211   2.171   2.127   2.084   2.036   1.986   1.943   1.894   1.845   1.792   1.744   1.699   1.659   1.620   1.582   1.536   1.498   1.460   1.438   1.396   1.373   1.341   1.309   1.282   1.257   1.226   1.209   1.186   1.171   1.142   1.172   1.179
   0.000  -0.270  -0.408  -0.458  -0.482  -0.473  -0.441  -0.384  -0.319  -0.232  -0.137  -0.044   0.050   0.131   0.190   0.237   0.278   0.303   0.311   0.293   0.243   0.180   0.105   0.015  -0.111  -0.236  -0.310  -0.452  -0.626  -0.822  -1.046  -1.237  -1.476  -1.717  -1.946  -2.136  -2.248  -2.283  -2.293  -2.247  -2.152  -2.034  -1.889  -1.742  -1.617  -1.487  -1.362  -1.274  -1.202  -1.141  -1.103  -1.085  -1.116  -1.170  -1.244  -1.347  -1.471  -1.610  -1.759  -1.948  -2.210  -2.402  -2.632  -2.904  -3.176  -3.492  -3.786  -4.139  -4.477  -4.837  -5.129  -5.438  -5.779  -6.110  -6.399  -6.644  -6.825  -6.915  -6.851  -6.344
   3.964   3.954   3.923   3.903   3.915   3.925   3.940   3.957   3.973   3.991   4.011   4.031   4.052   4.079   4.100   4.122   4.144   4.172   4.198   4.220   4.246   4.274   4.297   4.326   4.354   4.382   4.406   4.432   4.458   4.485   4.510   4.534   4.554   4.578   4.593   4.613   4.630   4.651   4.670   4.694   4.719   4.745   4.766   4.797   4.823   4.851   4.877   4.907   4.935   4.962   4.986   5.024   5.058   5.086   5.123   5.160   5.196   5.233   5.271   5.313   5.355   5.375   5.417   5.450   5.479   5.516   5.558   5.583   5.620   5.648   5.665   5.694   5.719   5.736   5.754   5.769   5.781   5.783   5.797   5.822
   4.308   4.297   4.287   4.267   4.242   4.218   4.194   4.170   4.145   4.121   4.090   4.060   4.026   3.989   3.952   3.907   3.857   3.806   3.751   3.696   3.637   3.576   3.514   3.452   3.392   3.337   3.278   3.219   3.160   3.106   3.057   3.006   2.957   2.912   2.861   2.815   2.763   2.702   2.644   2.589   2.538   2.489   2.444   2.405   2.368   2.331   2.290   2.247   2.208   2.168   2.126   2.080   2.032   1.983   1.940   1.889   1.841   1.787   1.740   1.696   1.658   1.619   1.584   1.535   1.498   1.461   1.435   1.396   1.370   1.339   1.307   1.281   1.256   1.224   1.207   1.184   1.170   1.142   1.173   1.179
   0.000  -0.221  -0.333  -0.398  -0.425  -0.406  -0.342  -0.279  -0.206  -0.126  -0.046   0.040   0.124   0.201   0.249   0.305   0.340   0.349   0.354   0.323   0.280   0.229   0.154   0.062  -0.045  -0.167  -0.299  -0.460  -0.642  -0.830  -1.041  -1.273  -1.519  -1.745  -1.974  -2.164  -2.283  -2.311  -2.315  -2.276  -2.197  -2.080  -1.932  -1.785  -1.645  -1.520  -1.402  -1.322  -1.243  -1.188  -1.153  -1.137  -1.178  -1.225  -1.312  -1.443  -1.573  -1.724  -1.883  -2.085  -2.351  -2.532  -2.774  -3.032  -3.320  -3.629  -3.926  -4.275  -4.595  -4.929  -5.240  -5.552  -5.862  -6.190  -6.491  -6.767  -6.979  -7.098  -7.023  -6.519
   3.964   3.954   3.922   3.903   3.914   3.925   3.939   3.957   3.972   3.990   4.010   4.031   4.052   4.078   4.099   4.122   4.145   4.172   4.199   4.221   4.246   4.274   4.297   4.326   4.354   4.382   4.406   4.432   4.459   4.485   4.510   4.532   4.553   4.577   4.592   4.612   4.628   4.648   4.667   4.693   4.717   4.744   4.765   4.795   4.822   4.849   4.875   4.905   4.934   4.961   4.985   5.023   5.056   5.085   5.124   5.159   5.196   5.233   5.271   5.312   5.357   5.374   5.415   5.450   5.478   5.514   5.556   5.582   5.618   5.648   5.664   5.693   5.719   5.735   5.753   5.768   5.780   5.782   5.797   5.822
   4.308   4.298   4.286   4.268   4.241   4.218   4.192   4.170   4.146   4.120   4.090   4.060   4.026   3.988   3.952   3.907   3.857   3.806   3.751   3.695   3.636   3.576   3.513   3.451   3.391   3.335   3.275   3.217   3.158   3.103   3.057   3.006   2.958   2.913   2.862   2.815   2.763   2.702   2.643   2.589   2.538   2.490   2.444   2.405   2.369   2.331   2.292   2.249   2.208   2.168   2.126   2.081   2.033   1.984   1.940   1.888   1.841   1.787   1.740   1.695   1.657   1.619   1.583   1.536   1.496   1.462   1.435   1.397   1.371   1.339   1.307   1.280   1.258   1.224   1.206   1.184   1.170   1.141   1.172   1.179
   0.000  -0.287  -0.385  -0.423  -0.443  -0.427  -0.375  -0.298  -0.229  -0.124  -0.028   0.060   0.156   0.237   0.286   0.335   0.366   0.389   0.380   0.349   0.312   0.258   0.179   0.089  -0.025  -0.146  -0.285  -0.432  -0.620  -0.824  -1.028  -1.257  -1.499  -1.730  -1.956  -2.131  -2.214  -2.213  -2.188  -2.137  -2.045  -1.927  -1.786  -1.645  -1.517  -1.392  -1.273  -1.188  -1.106  -1.039  -1.011  -1.001  -1.027  -1.073  -1.160  -1.254  -1.372  -1.534  -1.706  -1.918  -2.138  -2.379  -2.621  -2.878  -3.167  -3.456  -3.755  -4.114  -4.431  -4.757  -5.051  -5.377  -5.696  -6.037  -6.349  -6.603  -6.819  -6.952  -6.895  -6.424
   3.964   3.953   3.921   3.903   3.913   3.925   3.937   3.956   3.971   3.990   4.010   4.031   4.051   4.077   4.098   4.123   4.145   4.172   4.198   4.221   4.246   4.275   4.297   4.326   4.354   4.383   4.407   4.432   4.458   4.485   4.509   4.532   4.553   4.576   4.590   4.610   4.627   4.647   4.666   4.692   4.717   4.744   4.764   4.795   4.822   4.849   4.876   4.905   4.934   4.962   4.986   5.024   5.057   5.087   5.124   5.160   5.198   5.234   5.273   5.315   5.359   5.375   5.415   5.451   5.479   5.514   5.557   5.583   5.619   5.649   5.665   5.693   5.719   5.736   5.754   5.768   5.780   5.782   5.797   5.822
   4.308   4.298   4.287   4.267   4.241   4.218   4.191   4.171   4.146   4.120   4.089   4.060   4.026   3.987   3.952   3.908   3.857   3.806   3.750   3.694   3.636   3.575   3.512   3.449   3.389   3.334   3.274   3.215   3.158   3.104   3.056   3.005   2.957   2.912   2.861   2.815   2.761   2.699   2.640   2.587   2.536   2.487   2.442   2.403   2.367   2.330   2.289   2.247   2.208   2.166   2.124   2.079   2.030   1.982   1.936   1.886   1.837   1.785   1.736   1.692   1.656   1.616   1.582   1.536   1.493   1.462   1.434   1.397   1.370   1.337   1.306   1.276   1.256   1.223   1.206   1.184   1.168   1.141   1.172   1.179
   0.000  -0.262  -0.372  -0.436  -0.456  -0.438  -0.395  -0.298  -0.208  -0.118  -0.022   0.070   0.161   0.244   0.301   0.328   0.334   0.344   0.340   0.308   0.266   0.206   0.133   0.047  -0.077  -0.224  -0.347  -0.496  -0.681  -0.890  -1.105  -1.340  -1.581  -1.816  -2.038  -2.207  -2.300  -2.291  -2.257  -2.193  -2.099  -1.988  -1.822  -1.666  -1.513  -1.377  -1.260  -1.181  -1.107  -1.040  -1.006  -1.000  -1.035  -1.077  -1.146  -1.253  -1.374  -1.519  -1.682  -1.886  -2.102  -2.336  -2.588  -2.846  -3.130  -3.452  -3.753  -4.107  -4.422  -4.763  -5.069  -5.384  -5.703  -6.030  -6.279  -6.538  -6.766  -6.878  -6.779  -6.242
   3.964   3.952   3.922   3.903   3.913   3.925   3.934   3.955   3.970   3.989   4.008   4.030   4.049   4.077   4.097   4.122   4.144   4.171   4.198   4.219   4.246   4.274   4.297   4.325   4.353   4.383   4.406   4.432   4.457   4.484   4.508   4.531   4.551   4.574   4.589   4.608   4.626   4.645   4.665   4.690   4.715   4.742   4.763   4.794   4.820   4.847   4.874   4.904   4.933   4.961   4.985   5.022   5.056   5.086   5.123   5.159   5.197   5.234   5.271   5.315   5.360   5.376   5.414   5.452   5.479   5.513   5.557   5.582   5.619   5.649   5.665   5.692   5.719   5.735   5.754   5.769   5.780   5.783   5.797   5.822
   4.308   4.299   4.287   4.268   4.241   4.218   4.191   4.171   4.148   4.121   4.091   4.061   4.026   3.989   3.954   3.907   3.858   3.807   3.751   3.694   3.637   3.576   3.513   3.451   3.390   3.334   3.274   3.215   3.157   3.103   3.056   3.005   2.958   2.913   2.862   2.814   2.760   2.698   2.639   2.586   2.535   2.486   2.442   2.404   2.367   2.329   2.289   2.248   2.209   2.167   2.123   2.080   2.032   1.983   1.937   1.885   1.838   1.787   1.736   1.693   1.656   1.616   1.579   1.538   1.492   1.458   1.435   1.396   1.370   1.338   1.304   1.274   1.256   1.223   1.204   1.185   1.169   1.140   1.173   1.179
   0.000  -0.281  -0.408  -0.461  -0.479  -0.471  -0.436  -0.347  -0.275  -0.172  -0.073   0.013   0.104   0.175   0.216   0.284   0.318   0.328   0.329   0.304   0.268   0.201   0.115   0.020  -0.101  -0.237  -0.375  -0.533  -0.721  -0.930  -1.143  -1.362  -1.609  -1.853  -2.084  -2.247  -2.339  -2.359  -2.337  -2.277  -2.202  -2.114  -1.983  -1.825  -1.679  -1.543  -1.419  -1.326  -1.235  -1.168  -1.134  -1.120  -1.145  -1.196  -1.274  -1.380  -1.500  -1.642  -1.809  -2.013  -2.199  -2.434  -2.692  -2.958  -3.257  -3.575  -3.870  -4.191  -4.503  -4.849  -5.150  -5.471  -5.794  -6.133  -6.427  -6.689  -6.904  -6.997  -6.933  -6.487
   3.964   3.952   3.922   3.903   3.913   3.924   3.932   3.954   3.967   3.989   4.006   4.028   4.048   4.076   4.096   4.120   4.143   4.170   4.197   4.218   4.244   4.272   4.296   4.323   4.353   4.382   4.404   4.431   4.456   4.482   4.506   4.530   4.550   4.573   4.587   4.606   4.624   4.643   4.663   4.688   4.713   4.739   4.762   4.793   4.818   4.845   4.873   4.903   4.933   4.959   4.985   5.022   5.055   5.085   5.122   5.158   5.196   5.232   5.271   5.313   5.360   5.377   5.414   5.452   5.480   5.511   5.556   5.582   5.617   5.649   5.665   5.692   5.719   5.735   5.753   5.769   5.779   5.783   5.797   5.822
   4.308   4.299   4.286   4.267   4.242   4.218   4.191   4.172   4.148   4.123   4.092   4.062   4.028   3.990   3.955   3.908   3.860   3.809   3.752   3.696   3.639   3.577   3.515   3.452   3.392   3.336   3.276   3.217   3.160   3.106   3.058   3.006   2.959   2.915   2.863   2.815   2.760   2.698   2.640   2.586   2.535   2.486   2.442   2.404   2.368   2.329   2.289   2.248   2.210   2.167   2.125   2.082   2.033   1.984   1.937   1.886   1.838   1.788   1.737   1.693   1.656   1.619   1.579   1.540   1.495   1.457   1.436   1.397   1.367   1.339   1.304   1.274   1.255   1.223   1.202   1.185   1.167   1.140   1.172   1.179
   0.000  -0.274  -0.402  -0.460  -0.478  -0.472  -0.434  -0.369  -0.307  -0.217  -0.120  -0.018   0.076   0.149   0.205   0.241   0.252   0.270   0.262   0.234   0.188   0.122   0.049  -0.041  -0.165  -0.291  -0.434  -0.595  -0.786  -0.988  -1.208  -1.440  -1.684  -1.925  -2.149  -2.317  -2.409  -2.428  -2.429  -2.392  -2.310  -2.191  -2.038  -1.902  -1.773  -1.650  -1.541  -1.454  -1.375  -1.308  -1.280  -1.269  -1.291  -1.330  -1.410  -1.518  -1.641  -1.797  -1.965  -2.181  -2.376  -2.622  -2.880  -3.140  -3.444  -3.749  -4.037  -4.354  -4.660  -4.981  -5.273  -5.579  -5.896  -6.245  -6.564  -6.835  -7.050  -7.173  -7.108  -6.674
   3.964   3.952   3.923   3.902   3.912   3.924   3.929   3.952   3.963   3.987   4.005   4.025   4.046   4.073   4.094   4.118   4.140   4.167   4.194   4.216   4.241   4.270   4.294   4.320   4.350   4.380   4.403   4.429   4.454   4.480   4.504   4.528   4.547   4.571   4.585   4.604   4.622   4.640   4.660   4.684   4.708   4.736   4.759   4.789   4.815   4.842   4.870   4.899   4.930   4.956   4.982   5.019   5.052   5.081   5.118   5.154   5.191   5.229   5.267   5.307   5.356   5.377   5.411   5.450   5.480   5.508   5.552   5.580   5.614   5.648   5.665   5.689   5.717   5.735   5.751   5.767   5.779   5.782   5.797   5.822
   4.308   4.299   4.287   4.267   4.242   4.219   4.191   4.173   4.148   4.124   4.094   4.064   4.032   3.993   3.959   3.914   3.864   3.812   3.757   3.701   3.643   3.582   3.520   3.457   3.396   3.341   3.280   3.221   3.164   3.110   3.062   3.011   2.962   2.918   2.867   2.819   2.763   2.701   2.643   2.588   2.538   2.489   2.444   2.406   2.371   2.333   2.292   2.251   2.214   2.171   2.129   2.086   2.038   1.987   1.940   1.893   1.841   1.793   1.742   1.696   1.659   1.620   1.583   1.540   1.499   1.458   1.436   1.398   1.368   1.341   1.306   1.275   1.256   1.224   1.203   1.183   1.168   1.140   1.173   1.179
   0.000  -0.298  -0.425  -0.483  -0.500  -0.490  -0.427  -0.389  -0.322  -0.230  -0.150  -0.066   0.032   0.119   0.166   0.201   0.232   0.246   0.254   0.233   0.181   0.126   0.060  -0.003  -0.114  -0.235  -0.381  -0.541  -0.722  -0.929  -1.155  -1.361  -1.586  -1.829  -2.049  -2.213  -2.304  -2.320  -2.338  -2.296  -2.212  -2.095  -1.949  -1.808  -1.668  -1.544  -1.437  -1.356  -1.279  -1.204  -1.157  -1.135  -1.159  -1.204  -1.272  -1.365  -1.492  -1.653  -1.826  -2.030  -2.209  -2.438  -2.712  -2.977  -3.257  -3.569  -3.851  -4.182  -4.502  -4.811  -5.123  -5.452  -5.749  -6.067  -6.373  -6.625  -6.817  -6.916  -6.843  -6.409
   3.964   3.951   3.923   3.902   3.912   3.923   3.928   3.951   3.962   3.986   4.005   4.023   4.046   4.072   4.094   4.116   4.139   4.167   4.194   4.215   4.241   4.270   4.292   4.319   4.349   4.379   4.402   4.428   4.453   4.480   4.502   4.527   4.546   4.570   4.584   4.602   4.620   4.639   4.657   4.683   4.706   4.734   4.757   4.787   4.813   4.841   4.868   4.898   4.928   4.955   4.980   5.017   5.051   5.080   5.116   5.152   5.190   5.228   5.265   5.305   5.355   5.378   5.410   5.450   5.481   5.507   5.551   5.580   5.614   5.648   5.667   5.689   5.717   5.735   5.751   5.768   5.780   5.782   5.797   5.822
   4.308   4.299   4.287   4.268   4.241   4.220   4.192   4.173   4.149   4.124   4.095   4.066   4.032   3.993   3.959   3.913   3.864   3.814   3.758   3.701   3.643   3.584   3.521   3.457   3.397   3.342   3.281   3.222   3.165   3.111   3.062   3.012   2.963   2.918   2.869   2.819   2.762   2.701   2.642   2.588   2.537   2.489   2.445   2.405   2.371   2.332   2.293   2.253   2.215   2.172   2.130   2.087   2.039   1.988   1.943   1.894   1.842   1.792   1.742   1.695   1.661   1.619   1.580   1.540   1.501   1.458   1.434   1.396   1.367   1.339   1.306   1.273   1.256   1.225   1.204   1.182   1.167   1.140   1.173   1.179
   0.000  -0.265  -0.393  -0.452  -0.470  -0.446  -0.403  -0.366  -0.285  -0.193  -0.100  -0.018   0.065   0.145   0.195   0.240   0.295   0.325   0.324   0.297   0.246   0.190   0.118   0.022  -0.093  -0.234  -0.377  -0.526  -0.719  -0.928  -1.145  -1.381  -1.632  -1.875  -2.100  -2.257  -2.326  -2.329  -2.321  -2.276  -2.199  -2.081  -1.946  -1.813  -1.673  -1.546  -1.427  -1.343  -1.266  -1.206  -1.173  -1.152  -1.174  -1.210  -1.274  -1.371  -1.509  -1.663  -1.821  -2.001  -2.172  -2.422  -2.690  -2.964  -3.253  -3.558  -3.852  -4.180  -4.503  -4.811  -5.132  -5.451  -5.764  -6.085  -6.379  -6.631  -6.840  -6.952  -6.882  -6.416
   3.964   3.951   3.923   3.902   3.912   3.922   3.927   3.951   3.962   3.986   4.004   4.024   4.045   4.071   4.095   4.115   4.139   4.168   4.195   4.215   4.242   4.269   4.293   4.319   4.349   4.380   4.403   4.429   4.452   4.480   4.503   4.526   4.546   4.569   4.583   4.601   4.619   4.637   4.656   4.682   4.705   4.734   4.756   4.787   4.813   4.841   4.868   4.898   4.927   4.955   4.980   5.017   5.051   5.080   5.116   5.153   5.190   5.226   5.265   5.302   5.353   5.377   5.409   5.448   5.480   5.505   5.549   5.579   5.612   5.647   5.667   5.688   5.715   5.735   5.751   5.766   5.779   5.782   5.797   5.822
   4.308   4.299   4.287   4.268   4.241   4.221   4.193   4.173   4.149   4.123   4.094   4.066   4.032   3.993   3.958   3.912   3.863   3.813   3.757   3.700   3.642   3.583   3.520   3.456   3.396   3.341   3.279   3.220   3.163   3.109   3.060   3.012   2.962   2.918   2.868   2.818   2.760   2.698   2.640   2.586   2.535   2.487   2.443   2.405   2.370   2.333   2.293   2.254   2.215   2.172   2.129   2.086   2.039   1.987   1.942   1.894   1.841   1.791   1.742   1.692   1.663   1.617   1.581   1.542   1.499   1.459   1.435   1.397   1.368   1.340   1.308   1.274   1.255   1.225   1.204   1.181   1.167   1.138   1.173   1.179
   0.000  -0.293  -0.400  -0.459  -0.483  -0.479  -0.450  -0.411  -0.340  -0.254  -0.162  -0.084   0.001   0.079   0.126   0.166   0.187   0.196   0.185   0.159   0.117   0.056  -0.024  -0.138  -0.250  -0.376  -0.517  -0.680  -0.882  -1.099  -1.314  -1.537  -1.787  -2.036  -2.256  -2.410  -2.474  -2.476  -2.487  -2.442  -2.358  -2.241  -2.095  -1.957  -1.826  -1.700  -1.584  -1.501  -1.421  -1.364  -1.339  -1.328  -1.359  -1.404  -1.497  -1.613  -1.740  -1.923  -2.111  -2.281  -2.429  -2.678  -2.920  -3.172  -3.461  -3.772  -4.072  -4.395  -4.726  -5.036  -5.344  -5.667  -5.979  -6.300  -6.597  -6.846  -7.028  -7.135  -7.048  -6.567
   3.964   3.951   3.923   3.902   3.911   3.921   3.928   3.951   3.962   3.985   4.004   4.024   4.046   4.072   4.095   4.115   4.139   4.169   4.195   4.216   4.242   4.270   4.293   4.319   4.350   4.380   4.405   4.429   4.453   4.480   4.503   4.527   4.545   4.568   4.582   4.600   4.618   4.636   4.656   4.680   4.704   4.733   4.757   4.787   4.813   4.841   4.868   4.897   4.928   4.955   4.980   5.018   5.052   5.080   5.116   5.154   5.190   5.227   5.265   5.303   5.354   5.379   5.410   5.448   5.481   5.504   5.548   5.580   5.611   5.646   5.669   5.688   5.715   5.735   5.751   5.766   5.779   5.782   5.797   5.822
   4.308   4.299   4.286   4.268   4.241   4.220   4.194   4.173   4.150   4.123   4.093   4.066   4.031   3.993   3.956   3.911   3.862   3.812   3.756   3.698   3.640   3.580   3.517   3.454   3.394   3.339   3.278   3.218   3.161   3.106   3.058   3.010   2.960   2.916   2.866   2.815   2.758   2.695   2.637   2.583   2.533   2.484   2.441   2.404   2.370   2.331   2.291   2.253   2.215   2.171   2.128   2.084   2.039   1.985   1.940   1.893   1.840   1.790   1.740   1.693   1.664   1.615   1.580   1.540   1.497   1.458   1.434   1.396   1.367   1.340   1.308   1.274   1.253   1.224   1.203   1.179   1.168   1.138   1.172   1.179
   0.000  -0.281  -0.390  -0.448  -0.476  -0.468  -0.446  -0.388  -0.314  -0.228  -0.141  -0.046   0.026   0.113   0.169   0.207   0.228   0.241   0.226   0.194   0.156   0.098   0.025  -0.072  -0.205  -0.346  -0.500  -0.663  -0.858  -1.072  -1.302  -1.529  -1.761  -1.998  -2.214  -2.361  -2.436  -2.460  -2.453  -2.390  -2.303  -2.171  -2.009  -1.862  -1.728  -1.606  -1.493  -1.422  -1.352  -1.292  -1.259  -1.255  -1.277  -1.332  -1.403  -1.501  -1.655  -1.837  -2.000  -2.182  -2.324  -2.565  -2.818  -3.083  -3.357  -3.670  -3.957  -4.266  -4.591  -4.899  -5.204  -5.508  -5.815  -6.129  -6.432  -6.708  -6.952  -7.073  -7.012  -6.549
   3.964   3.951   3.924   3.902   3.911   3.921   3.927   3.950   3.963   3.985   4.004   4.025   4.047   4.072   4.095   4.116   4.140   4.169   4.196   4.216   4.242   4.271   4.294   4.320   4.351   4.381   4.405   4.430   4.454   4.481   4.504   4.526   4.544   4.568   4.582   4.599   4.617   4.636   4.655   4.678   4.704   4.732   4.757   4.787   4.812   4.841   4.869   4.899   4.928   4.956   4.982   5.019   5.053   5.081   5.116   5.156   5.191   5.227   5.266   5.305   5.355   5.380   5.411   5.448   5.482   5.504   5.548   5.581   5.611   5.646   5.670   5.688   5.715   5.736   5.751   5.765   5.779   5.781   5.797   5.822
   4.308   4.299   4.287   4.268   4.241   4.220   4.194   4.173   4.149   4.123   4.093   4.065   4.030   3.992   3.955   3.910   3.861   3.810   3.755   3.697   3.639   3.579   3.515   3.452   3.392   3.337   3.276   3.216   3.159   3.104   3.056   3.008   2.959   2.915   2.865   2.812   2.754   2.691   2.634   2.580   2.529   2.481   2.440   2.403   2.368   2.329   2.289   2.251   2.214   2.170   2.126   2.083   2.038   1.983   1.937   1.891   1.838   1.787   1.736   1.690   1.658   1.612   1.580   1.533   1.495   1.458   1.433   1.397   1.367   1.339   1.308   1.273   1.252   1.225   1.203   1.178   1.167   1.137   1.173   1.179
   0.000  -0.270  -0.394  -0.440  -0.442  -0.433  -0.410  -0.339  -0.272  -0.195  -0.106  -0.015   0.088   0.162   0.230   0.268   0.301   0.325   0.310   0.275   0.222   0.148   0.076  -0.016  -0.131  -0.270  -0.433  -0.592  -0.793  -1.006  -1.237  -1.470  -1.710  -1.949  -2.150  -2.282  -2.339  -2.344  -2.335  -2.275  -2.179  -2.059  -1.929  -1.793  -1.657  -1.541  -1.428  -1.343  -1.269  -1.210  -1.166  -1.188  -1.259  -1.337  -1.450  -1.585  -1.706  -1.858  -2.031  -2.225  -2.377  -2.612  -2.852  -3.118  -3.405  -3.708  -4.019  -4.352  -4.666  -4.969  -5.272  -5.577  -5.910  -6.245  -6.527  -6.806  -7.028  -7.146  -7.052  -6.488
   3.964   3.951   3.925   3.902   3.910   3.921   3.927   3.949   3.962   3.984   4.003   4.024   4.046   4.071   4.094   4.115   4.139   4.169   4.196   4.215   4.242   4.271   4.294   4.320   4.350   4.381   4.405   4.430   4.453   4.480   4.503   4.526   4.542   4.566   4.580   4.597   4.615   4.633   4.654   4.677   4.702   4.730   4.756   4.786   4.811   4.840   4.868   4.897   4.928   4.954   4.982   5.018   5.052   5.081   5.115   5.155   5.189   5.226   5.266   5.303   5.354   5.382   5.411   5.447   5.482   5.504   5.545   5.581   5.609   5.644   5.670   5.687   5.714   5.735   5.751   5.765   5.780   5.782   5.797   5.822
   4.308   4.300   4.286   4.268   4.241   4.220   4.194   4.173   4.150   4.123   4.095   4.066   4.031   3.993   3.956   3.910   3.861   3.810   3.756   3.698   3.640   3.580   3.516   3.452   3.392   3.337   3.277   3.217   3.160   3.105   3.056   3.009   2.958   2.916   2.866   2.813   2.754   2.691   2.634   2.579   2.529   2.480   2.440   2.403   2.369   2.329   2.289   2.252   2.215   2.171   2.128   2.084   2.038   1.984   1.936   1.892   1.838   1.787   1.738   1.689   1.657   1.614   1.579   1.532   1.496   1.459   1.430   1.400   1.364   1.338   1.309   1.270   1.251   1.222   1.203   1.178   1.168   1.138   1.172   1.179
   0.000  -0.282  -0.399  -0.458  -0.484  -0.465  -0.437  -0.347  -0.273  -0.185  -0.100  -0.021   0.062   0.128   0.184   0.227   0.246   0.267   0.271   0.234   0.190   0.125   0.053  -0.040  -0.163  -0.305  -0.457  -0.608  -0.809  -1.029  -1.263  -1.497  -1.738  -1.973  -2.177  -2.311  -2.364  -2.353  -2.315  -2.243  -2.153  -2.030  -1.891  -1.757  -1.630  -1.508  -1.394  -1.312  -1.234  -1.178  -1.144  -1.124  -1.164  -1.241  -1.333  -1.441  -1.572  -1.743  -1.907  -2.072  -2.216  -2.449  -2.702  -2.960  -3.244  -3.554  -3.860  -4.159  -4.460  -4.760  -5.058  -5.367  -5.675  -6.000  -6.299  -6.571  -6.779  -6.898  -6.835  -6.424
   3.964   3.951   3.925   3.902   3.911   3.921   3.925   3.949   3.962   3.984   4.002   4.023   4.045   4.070   4.094   4.113   4.138   4.169   4.195   4.215   4.242   4.271   4.295   4.319   4.350   4.380   4.405   4.430   4.454   4.480   4.503   4.526   4.543   4.565   4.579   4.596   4.614   4.633   4.653   4.677   4.702   4.729   4.756   4.786   4.812   4.840   4.868   4.898   4.929   4.955   4.982   5.018   5.051   5.082   5.114   5.155   5.189   5.226   5.266   5.303   5.353   5.382   5.411   5.448   5.484   5.504   5.546   5.583   5.610   5.645   5.672   5.688   5.714   5.735   5.751   5.766   5.780   5.782   5.797   5.822
   4.308   4.300   4.286   4.269   4.242   4.220   4.193   4.173   4.151   4.124   4.095   4.066   4.031   3.993   3.956   3.911   3.863   3.811   3.757   3.699   3.640   3.580   3.517   3.452   3.392   3.336   3.277   3.216   3.159   3.104   3.055   3.009   2.958   2.915   2.864   2.811   2.751   2.688   2.631   2.576   2.526   2.478   2.438   2.402   2.368   2.327   2.287   2.251   2.215   2.170   2.126   2.087   2.037   1.983   1.936   1.893   1.838   1.786   1.738   1.688   1.655   1.610   1.577   1.533   1.496   1.457   1.430   1.400   1.364   1.336   1.310   1.269   1.252   1.222   1.201   1.177   1.167   1.137   1.173   1.179
   0.000  -0.262  -0.390  -0.432  -0.444  -0.425  -0.431  -0.338  -0.264  -0.181  -0.094  -0.008   0.081   0.159   0.219   0.260   0.291   0.297   0.294   0.268   0.210   0.141   0.066  -0.038  -0.164  -0.300  -0.462  -0.624  -0.819  -1.037  -1.270  -1.517  -1.772  -2.021  -2.228  -2.354  -2.405  -2.415  -2.389  -2.335  -2.259  -2.146  -2.014  -1.877  -1.743  -1.616  -1.515  -1.447  -1.371  -1.310  -1.282  -1.259  -1.266  -1.325  -1.416  -1.502  -1.623  -1.790  -1.952  -2.129  -2.279  -2.505  -2.755  -3.027  -3.292  -3.603  -3.908  -4.208  -4.512  -4.805  -5.111  -5.432  -5.752  -6.055  -6.370  -6.639  -6.845  -6.942  -6.878  -6.438
   3.964   3.952   3.926   3.901   3.910   3.921   3.922   3.947   3.961   3.982   4.001   4.021   4.044   4.068   4.093   4.112   4.136   4.167   4.194   4.214   4.241   4.270   4.294   4.318   4.349   4.380   4.405   4.430   4.453   4.480   4.502   4.526   4.542   4.564   4.578   4.595   4.613   4.631   4.651   4.675   4.700   4.728   4.755   4.786   4.811   4.838   4.868   4.898   4.928   4.954   4.982   5.018   5.051   5.082   5.114   5.155   5.188   5.226   5.266   5.303   5.352   5.382   5.411   5.448   5.484   5.504   5.544   5.582   5.610   5.644   5.673   5.688   5.714   5.735   5.751   5.765   5.781   5.782   5.797   5.822
   4.308   4.300   4.286   4.269   4.242   4.220   4.194   4.174   4.153   4.125   4.097   4.068   4.033   3.996   3.958   3.913   3.864   3.813   3.757   3.701   3.641   3.581   3.519   3.454   3.392   3.337   3.278   3.217   3.160   3.104   3.055   3.009   2.959   2.915   2.865   2.810   2.750   2.687   2.631   2.575   2.525   2.478   2.437   2.401   2.367   2.326   2.288   2.252   2.216   2.170   2.126   2.087   2.041   1.984   1.937   1.894   1.837   1.786   1.739   1.690   1.655   1.610   1.577   1.534   1.495   1.456   1.428   1.397   1.365   1.334   1.309   1.269   1.251   1.220   1.201   1.175   1.168   1.136   1.172   1.179
   0.000  -0.271  -0.395  -0.444  -0.463  -0.444  -0.429  -0.343  -0.279  -0.190  -0.115  -0.038   0.050   0.127   0.192   0.237   0.261   0.271   0.261   0.220   0.170   0.119   0.040  -0.061  -0.182  -0.335  -0.488  -0.653  -0.847  -1.058  -1.298  -1.558  -1.813  -2.060  -2.260  -2.376  -2.422  -2.414  -2.384  -2.315  -2.224  -2.093  -1.943  -1.795  -1.657  -1.533  -1.429  -1.343  -1.248  -1.186  -1.159  -1.149  -1.182  -1.244  -1.355  -1.444  -1.579  -1.756  -1.918  -2.097  -2.248  -2.479  -2.715  -2.992  -3.274  -3.583  -3.869  -4.181  -4.500  -4.782  -5.040  -5.362  -5.683  -6.002  -6.294  -6.564  -6.761  -6.863  -6.815  -6.333
   3.964   3.951   3.925   3.902   3.909   3.922   3.920   3.946   3.961   3.981   4.000   4.021   4.042   4.066   4.091   4.111   4.135   4.167   4.194   4.214   4.240   4.269   4.293   4.318   4.348   4.379   4.405   4.429   4.452   4.479   4.501   4.525   4.541   4.563   4.577   4.593   4.612   4.630   4.650   4.673   4.699   4.726   4.754   4.785   4.809   4.838   4.867   4.898   4.927   4.954   4.982   5.017   5.050   5.081   5.114   5.156   5.189   5.226   5.267   5.303   5.353   5.383   5.411   5.446   5.486   5.504   5.543   5.583   5.610   5.644   5.674   5.688   5.714   5.735   5.752   5.765   5.781   5.782   5.797   5.822
   4.308   4.299   4.285   4.269   4.242   4.220   4.193   4.176   4.155   4.127   4.098   4.070   4.035   3.998   3.960   3.914   3.865   3.815   3.759   3.702   3.643   3.582   3.520   3.455   3.394   3.338   3.280   3.219   3.161   3.105   3.056   3.010   2.960   2.915   2.865   2.809   2.749   2.687   2.631   2.575   2.524   2.477   2.436   2.402   2.367   2.326   2.287   2.253   2.216   2.170   2.126   2.085   2.040   1.982   1.937   1.892   1.836   1.785   1.736   1.689   1.654   1.606   1.579   1.535   1.499   1.455   1.426   1.398   1.364   1.333   1.309   1.268   1.251   1.220   1.201   1.174   1.169   1.136   1.173   1.179
   0.000  -0.242  -0.345  -0.413  -0.432  -0.428  -0.416  -0.332  -0.268  -0.167  -0.075   0.005   0.102   0.176   0.227   0.267   0.292   0.309   0.305   0.271   0.229   0.163   0.086  -0.008  -0.133  -0.278  -0.439  -0.604  -0.797  -1.008  -1.246  -1.494  -1.747  -1.992  -2.207  -2.329  -2.382  -2.395  -2.380  -2.327  -2.233  -2.101  -1.963  -1.831  -1.770  -1.682  -1.563  -1.478  -1.401  -1.345  -1.322  -1.303  -1.321  -1.369  -1.469  -1.575  -1.686  -1.847  -2.014  -2.186  -2.349  -2.566  -2.815  -3.090  -3.385  -3.676  -3.989  -4.278  -4.573  -4.868  -5.155  -5.481  -5.796  -6.111  -6.445  -6.733  -6.947  -7.041  -6.967  -6.540
   3.964   3.950   3.925   3.902   3.907   3.921   3.918   3.944   3.958   3.979   3.998   4.019   4.041   4.065   4.090   4.109   4.133   4.164   4.192   4.212   4.238   4.266   4.292   4.316   4.345   4.377   4.403   4.427   4.450   4.476   4.500   4.523   4.540   4.560   4.574   4.592   4.609   4.627   4.647   4.669   4.695   4.723   4.751   4.782   4.806   4.834   4.864   4.895   4.925   4.951   4.980   5.015   5.049   5.079   5.111   5.153   5.188   5.223   5.264   5.299   5.349   5.383   5.409   5.445   5.485   5.502   5.540   5.581   5.608   5.641   5.672   5.688   5.713   5.734   5.752   5.765   5.780   5.782   5.797   5.822
   4.308   4.298   4.286   4.269   4.242   4.220   4.195   4.179   4.157   4.129   4.099   4.073   4.038   4.001   3.964   3.917   3.869   3.819   3.763   3.706   3.647   3.587   3.525   3.460   3.398   3.342   3.284   3.223   3.165   3.108   3.060   3.014   2.964   2.919   2.868   2.812   2.752   2.689   2.634   2.577   2.526   2.479   2.439   2.405   2.368   2.328   2.290   2.254   2.218   2.172   2.130   2.086   2.043   1.985   1.942   1.894   1.841   1.788   1.741   1.692   1.658   1.610   1.576   1.535   1.502   1.453   1.425   1.399   1.366   1.331   1.307   1.269   1.249   1.220   1.202   1.174   1.168   1.137   1.172   1.179
   0.000  -0.265  -0.391  -0.448  -0.477  -0.465  -0.430  -0.438  -0.381  -0.311  -0.227  -0.142  -0.047   0.041   0.100   0.138   0.155   0.162   0.149   0.115   0.068   0.005  -0.066  -0.165  -0.290  -0.423  -0.591  -0.768  -0.976  -1.206  -1.445  -1.692  -1.951  -2.199  -2.402  -2.525  -2.572  -2.565  -2.537  -2.475  -2.382  -2.247  -2.091  -1.944  -1.813  -1.692  -1.584  -1.484  -1.390  -1.321  -1.294  -1.300  -1.327  -1.379  -1.458  -1.566  -1.735  -1.930  -2.112  -2.307  -2.469  -2.701  -2.955  -3.235  -3.512  -3.805  -4.112  -4.418  -4.720  -5.003  -5.296  -5.615  -5.917  -6.237  -6.563  -6.840  -7.031  -7.140  -7.074  -6.572
   3.964   3.948   3.925   3.902   3.907   3.921   3.916   3.941   3.957   3.977   3.997   4.017   4.040   4.064   4.088   4.108   4.132   4.162   4.190   4.211   4.237   4.265   4.291   4.316   4.345   4.377   4.403   4.427   4.450   4.475   4.499   4.521   4.539   4.558   4.573   4.590   4.607   4.625   4.646   4.668   4.693   4.723   4.750   4.781   4.800   4.832   4.863   4.894   4.924   4.950   4.979   5.014   5.047   5.077   5.108   5.152   5.187   5.221   5.263   5.297   5.347   5.383   5.408   5.444   5.486   5.502   5.537   5.579   5.607   5.638   5.671   5.689   5.712   5.734   5.752   5.764   5.780   5.781   5.796   5.822
   4.308   4.297   4.285   4.269   4.242   4.220   4.195   4.180   4.159   4.132   4.102   4.074   4.041   4.004   3.965   3.921   3.871   3.823   3.766   3.709   3.650   3.589   3.527   3.463   3.400   3.344   3.285   3.225   3.166   3.110   3.061   3.015   2.965   2.920   2.869   2.813   2.751   2.689   2.633   2.576   2.525   2.480   2.439   2.405   2.374   2.330   2.292   2.257   2.220   2.174   2.133   2.087   2.045   1.988   1.943   1.896   1.843   1.789   1.742   1.692   1.659   1.614   1.573   1.537   1.505   1.453   1.425   1.398   1.368   1.330   1.309   1.272   1.249   1.223   1.203   1.174   1.168   1.136   1.172   1.179
   0.000  -0.280  -0.396  -0.445  -0.464  -0.470  -0.440  -0.417  -0.350  -0.284  -0.195  -0.096  -0.007   0.064   0.122   0.163   0.174   0.209   0.204   0.185   0.132   0.071  -0.004  -0.113  -0.235  -0.368  -0.520  -0.688  -0.897  -1.124  -1.362  -1.602  -1.847  -2.091  -2.285  -2.396  -2.444  -2.453  -2.438  -2.395  -2.307  -2.188  -2.055  -1.913  -1.761  -1.650  -1.537  -1.445  -1.365  -1.309  -1.278  -1.270  -1.291  -1.337  -1.416  -1.493  -1.611  -1.755  -1.927  -2.115  -2.270  -2.486  -2.753  -3.031  -3.299  -3.607  -3.914  -4.206  -4.498  -4.793  -5.089  -5.388  -5.695  -6.022  -6.346  -6.641  -6.826  -6.937  -6.885  -6.461
   3.964   3.948   3.925   3.902   3.907   3.921   3.917   3.942   3.957   3.977   3.997   4.017   4.039   4.064   4.088   4.109   4.131   4.163   4.191   4.212   4.236   4.265   4.292   4.316   4.344   4.377   4.402   4.427   4.449   4.475   4.498   4.521   4.538   4.558   4.572   4.589   4.606   4.624   4.645   4.667   4.692   4.722   4.750   4.780   4.799   4.832   4.862   4.893   4.923   4.949   4.979   5.013   5.046   5.077   5.108   5.151   5.186   5.219   5.263   5.296   5.344   5.383   5.408   5.442   5.485   5.503   5.534   5.577   5.606   5.637   5.671   5.689   5.711   5.733   5.751   5.764   5.779   5.781   5.796   5.822
   4.308   4.298   4.284   4.269   4.242   4.220   4.195   4.181   4.158   4.130   4.102   4.073   4.040   4.004   3.964   3.920   3.870   3.821   3.764   3.707   3.648   3.587   3.526   3.461   3.399   3.344   3.284   3.224   3.166   3.109   3.060   3.015   2.965   2.919   2.868   2.812   2.750   2.687   2.632   2.574   2.524   2.479   2.439   2.406   2.375   2.329   2.292   2.258   2.220   2.175   2.134   2.088   2.045   1.988   1.941   1.897   1.842   1.788   1.743   1.692   1.655   1.616   1.575   1.536   1.508   1.455   1.423   1.398   1.368   1.331   1.309   1.271   1.249   1.221   1.201   1.174   1.168   1.136   1.172   1.179
   0.000  -0.279  -0.407  -0.457  -0.483  -0.472  -0.415  -0.400  -0.317  -0.237  -0.152  -0.062   0.032   0.099   0.155   0.207   0.208   0.247   0.240   0.202   0.143   0.073  -0.016  -0.130  -0.251  -0.396  -0.570  -0.739  -0.945  -1.162  -1.392  -1.639  -1.890  -2.119  -2.306  -2.400  -2.438  -2.427  -2.413  -2.354  -2.259  -2.130  -1.992  -1.854  -1.723  -1.601  -1.498  -1.416  -1.322  -1.256  -1.225  -1.212  -1.232  -1.277  -1.351  -1.442  -1.558  -1.708  -1.877  -2.104  -2.291  -2.505  -2.768  -3.042  -3.320  -3.616  -3.910  -4.188  -4.470  -4.762  -5.047  -5.369  -5.661  -5.985  -6.274  -6.566  -6.794  -6.928  -6.877  -6.470
   3.964   3.948   3.926   3.901   3.906   3.920   3.918   3.943   3.957   3.977   3.996   4.018   4.040   4.064   4.090   4.110   4.130   4.164   4.190   4.212   4.236   4.265   4.293   4.317   4.345   4.377   4.402   4.428   4.450   4.475   4.498   4.521   4.538   4.557   4.572   4.588   4.604   4.623   4.644   4.665   4.692   4.722   4.748   4.779   4.798   4.832   4.862   4.894   4.923   4.949   4.978   5.013   5.046   5.077   5.108   5.151   5.187   5.221   5.264   5.296   5.343   5.384   5.409   5.442   5.485   5.503   5.533   5.575   5.605   5.636   5.670   5.689   5.711   5.732   5.752   5.764   5.778   5.781   5.796   5.822
   4.308   4.298   4.285   4.268   4.242   4.220   4.196   4.180   4.157   4.129   4.103   4.073   4.039   4.003   3.964   3.917   3.870   3.821   3.765   3.706   3.647   3.588   3.525   3.461   3.399   3.343   3.283   3.223   3.165   3.109   3.060   3.015   2.966   2.919   2.868   2.811   2.748   2.687   2.630   2.573   2.523   2.479   2.439   2.407   2.373   2.328   2.292   2.257   2.220   2.176   2.133   2.087   2.042   1.990   1.939   1.892   1.841   1.789   1.744   1.690   1.651   1.614   1.574   1.531   1.508   1.453   1.424   1.398   1.366   1.330   1.309   1.271   1.251   1.221   1.203   1.173   1.166   1.135   1.171   1.179
   0.000  -0.270  -0.362  -0.417  -0.443  -0.447  -0.411  -0.384  -0.320  -0.234  -0.147  -0.041   0.053   0.116   0.173   0.218   0.229   0.240   0.231   0.205   0.151   0.092   0.013  -0.078  -0.196  -0.336  -0.495  -0.665  -0.870  -1.091  -1.329  -1.589  -1.857  -2.119  -2.316  -2.413  -2.442  -2.440  -2.433  -2.386  -2.306  -2.175  -2.037  -1.908  -1.778  -1.652  -1.551  -1.463  -1.379  -1.320  -1.295  -1.286  -1.312  -1.354  -1.487  -1.618  -1.723  -1.879  -2.053  -2.286  -2.486  -2.696  -2.938  -3.206  -3.462  -3.755  -4.073  -4.359  -4.639  -4.930  -5.225  -5.546  -5.857  -6.160  -6.454  -6.740  -6.929  -7.026  -6.962  -6.506
   3.964   3.947   3.926   3.901   3.906   3.920   3.920   3.944   3.958   3.978   3.997   4.018   4.042   4.065   4.090   4.110   4.129   4.163   4.191   4.212   4.236   4.265   4.293   4.317   4.344   4.377   4.403   4.428   4.449   4.474   4.498   4.520   4.537   4.555   4.570   4.587   4.602   4.623   4.642   4.664   4.691   4.721   4.747   4.777   4.799   4.832   4.862   4.893   4.922   4.948   4.979   5.013   5.046   5.078   5.108   5.150   5.187   5.221   5.263   5.294   5.343   5.384   5.409   5.441   5.485   5.505   5.532   5.575   5.606   5.635   5.670   5.690   5.710   5.732   5.752   5.764   5.779   5.782   5.796   5.822
   4.308   4.298   4.285   4.268   4.242   4.221   4.197   4.179   4.156   4.128   4.102   4.072   4.037   4.000   3.963   3.916   3.869   3.821   3.765   3.706   3.647   3.587   3.525   3.460   3.399   3.342   3.283   3.223   3.164   3.110   3.060   3.014   2.967   2.919   2.867   2.811   2.746   2.686   2.629   2.573   2.523   2.478   2.438   2.407   2.373   2.328   2.292   2.258   2.219   2.176   2.133   2.087   2.043   1.990   1.939   1.894   1.842   1.789   1.743   1.689   1.652   1.613   1.573   1.534   1.506   1.454   1.422   1.396   1.367   1.330   1.306   1.270   1.248   1.219   1.202   1.173   1.168   1.136   1.171   1.179
   0.000  -0.287  -0.417  -0.479  -0.511  -0.492  -0.455  -0.418  -0.358  -0.275  -0.192  -0.117  -0.040   0.029   0.082   0.108   0.123   0.128   0.119   0.089   0.043  -0.029  -0.114  -0.223  -0.359  -0.506  -0.671  -0.862  -1.075  -1.299  -1.534  -1.786  -2.038  -2.274  -2.449  -2.542  -2.575  -2.585  -2.586  -2.544  -2.451  -2.313  -2.171  -2.034  -1.902  -1.778  -1.678  -1.604  -1.511  -1.442  -1.425  -1.417  -1.459  -1.510  -1.602  -1.711  -1.833  -1.987  -2.171  -2.390  -2.572  -2.793  -3.059  -3.345  -3.617  -3.913  -4.223  -4.515  -4.775  -5.065  -5.352  -5.673  -5.996  -6.321  -6.649  -6.940  -7.151  -7.269  -7.202  -6.731
   3.964   3.947   3.926   3.901   3.906   3.920   3.922   3.945   3.957   3.978   3.997   4.018   4.041   4.066   4.091   4.110   4.130   4.164   4.192   4.212   4.236   4.266   4.294   4.317   4.344   4.378   4.404   4.428   4.450   4.475   4.497   4.521   4.537   4.554   4.570   4.586   4.601   4.622   4.642   4.664   4.691   4.721   4.747   4.777   4.798   4.833   4.862   4.893   4.921   4.949   4.979   5.015   5.047   5.079   5.107   5.151   5.188   5.221   5.263   5.293   5.343   5.385   5.411   5.441   5.485   5.508   5.533   5.574   5.607   5.636   5.670   5.691   5.711   5.732   5.752   5.764   5.779   5.781   5.796   5.822
   4.308   4.299   4.285   4.268   4.241   4.220   4.198   4.179   4.156   4.127   4.103   4.073   4.036   3.999   3.962   3.916   3.868   3.820   3.763   3.704   3.645   3.585   3.522   3.458   3.396   3.341   3.282   3.221   3.163   3.108   3.059   3.013   2.965   2.917   2.866   2.807   2.743   2.683   2.626   2.570   2.520   2.477   2.437   2.406   2.373   2.327   2.291   2.257   2.218   2.176   2.132   2.087   2.040   1.989   1.939   1.892   1.841   1.789   1.743   1.688   1.652   1.609   1.573   1.532   1.506   1.456   1.423   1.392   1.366   1.328   1.307   1.270   1.247   1.218   1.204   1.171   1.168   1.136   1.172   1.179
   0.000  -0.268  -0.386  -0.440  -0.466  -0.467  -0.434  -0.394  -0.332  -0.254  -0.166  -0.067   0.037   0.085   0.137   0.172   0.180   0.197   0.184   0.155   0.097   0.016  -0.056  -0.170  -0.310  -0.461  -0.642  -0.819  -1.018  -1.239  -1.480  -1.732  -1.984  -2.215  -2.393  -2.476  -2.493  -2.473  -2.452  -2.407  -2.312  -2.190  -2.042  -1.901  -1.760  -1.639  -1.536  -1.457  -1.378  -1.312  -1.277  -1.260  -1.296  -1.345  -1.446  -1.546  -1.666  -1.827  -1.999  -2.180  -2.362  -2.581  -2.805  -3.090  -3.373  -3.674  -3.958  -4.271  -4.549  -4.832  -5.129  -5.459  -5.762  -6.090  -6.414  -6.706  -6.887  -6.971  -6.900  -6.443
   3.964   3.947   3.926   3.902   3.906   3.919   3.922   3.945   3.957   3.978   3.997   4.017   4.042   4.066   4.092   4.110   4.130   4.165   4.191   4.212   4.237   4.267   4.295   4.317   4.345   4.378   4.405   4.428   4.450   4.474   4.497   4.520   4.536   4.552   4.569   4.584   4.600   4.620   4.641   4.663   4.690   4.720   4.747   4.777   4.799   4.833   4.862   4.893   4.921   4.949   4.980   5.016   5.047   5.079   5.107   5.151   5.189   5.221   5.264   5.292   5.342   5.385   5.412   5.439   5.484   5.509   5.533   5.572   5.606   5.635   5.669   5.691   5.710   5.732   5.752   5.764   5.779   5.781   5.796   5.822
   4.308   4.299   4.285   4.268   4.241   4.220   4.198   4.179   4.155   4.128   4.103   4.071   4.036   3.999   3.961   3.915   3.867   3.819   3.761   3.704   3.645   3.585   3.521   3.458   3.395   3.340   3.280   3.220   3.162   3.107   3.058   3.013   2.964   2.915   2.865   2.805   2.742   2.682   2.625   2.567   2.519   2.475   2.435   2.406   2.372   2.326   2.292   2.257   2.218   2.176   2.132   2.086   2.039   1.988   1.938   1.893   1.840   1.790   1.743   1.687   1.652   1.608   1.575   1.532   1.505   1.458   1.422   1.388   1.364   1.328   1.306   1.268   1.247   1.218   1.204   1.171   1.167   1.136   1.172   1.179
   0.000  -0.295  -0.403  -0.467  -0.487  -0.490  -0.452  -0.414  -0.346  -0.264  -0.176  -0.092  -0.002   0.075   0.130   0.160   0.191   0.208   0.185   0.159   0.099   0.018  -0.065  -0.163  -0.291  -0.440  -0.614  -0.778  -0.986  -1.206  -1.452  -1.700  -1.954  -2.207  -2.378  -2.452  -2.481  -2.481  -2.482  -2.447  -2.349  -2.220  -2.086  -1.959  -1.827  -1.703  -1.613  -1.530  -1.440  -1.391  -1.379  -1.370  -1.404  -1.445  -1.558  -1.675  -1.828  -1.994  -2.164  -2.357  -2.530  -2.730  -2.983  -3.270  -3.547  -3.843  -4.125  -4.395  -4.665  -4.964  -5.257  -5.580  -5.880  -6.191  -6.502  -6.794  -6.992  -7.127  -7.078  -6.615
   3.964   3.947   3.926   3.903   3.906   3.919   3.923   3.944   3.957   3.978   3.997   4.016   4.042   4.066   4.092   4.110   4.131   4.166   4.192   4.213   4.238   4.268   4.296   4.319   4.345   4.379   4.405   4.429   4.451   4.474   4.497   4.520   4.536   4.553   4.569   4.583   4.600   4.620   4.640   4.661   4.691   4.720   4.747   4.777   4.800   4.835   4.862   4.893   4.922   4.950   4.981   5.017   5.048   5.081   5.107   5.153   5.191   5.223   5.265   5.294   5.342   5.384   5.413   5.438   5.483   5.508   5.532   5.570   5.605   5.634   5.668   5.691   5.709   5.732   5.752   5.763   5.779   5.780   5.796   5.822
   4.308   4.299   4.286   4.269   4.240   4.220   4.198   4.178   4.155   4.127   4.103   4.070   4.035   3.998   3.960   3.913   3.865   3.818   3.760   3.702   3.643   3.582   3.519   3.455   3.393   3.338   3.277   3.218   3.159   3.105   3.055   3.012   2.963   2.914   2.863   2.803   2.740   2.679   2.621   2.565   2.517   2.473   2.434   2.405   2.371   2.325   2.292   2.257   2.216   2.174   2.130   2.085   2.039   1.987   1.936   1.891   1.839   1.790   1.742   1.687   1.648   1.601   1.575   1.532   1.507   1.457   1.422   1.388   1.363   1.326   1.306   1.268   1.245   1.219   1.204   1.171   1.166   1.135   1.172   1.179
   0.000  -0.268  -0.377  -0.419  -0.431  -0.434  -0.403  -0.353  -0.272  -0.189  -0.103  -0.004   0.096   0.173   0.233   0.264   0.276   0.284   0.277   0.245   0.192   0.115   0.024  -0.085  -0.228  -0.380  -0.562  -0.752  -0.968  -1.187  -1.423  -1.676  -1.935  -2.174  -2.345  -2.432  -2.470  -2.480  -2.485  -2.429  -2.336  -2.219  -2.083  -1.949  -1.821  -1.706  -1.621  -1.549  -1.468  -1.415  -1.401  -1.393  -1.411  -1.465  -1.548  -1.635  -1.780  -1.950  -2.142  -2.357  -2.534  -2.738  -2.988  -3.253  -3.535  -3.840  -4.090  -4.365  -4.646  -4.936  -5.221  -5.535  -5.843  -6.179  -6.514  -6.808  -7.036  -7.149  -7.091  -6.620
   3.964   3.946   3.926   3.902   3.904   3.919   3.923   3.945   3.957   3.978   3.997   4.017   4.043   4.067   4.093   4.111   4.133   4.167   4.192   4.214   4.240   4.270   4.296   4.320   4.347   4.380   4.407   4.430   4.452   4.476   4.498   4.521   4.536   4.553   4.569   4.583   4.600   4.620   4.639   4.663   4.692   4.721   4.749   4.779   4.802   4.838   4.865   4.895   4.924   4.952   4.984   5.020   5.051   5.083   5.109   5.155   5.193   5.225   5.267   5.296   5.345   5.386   5.415   5.438   5.483   5.510   5.531   5.570   5.605   5.633   5.668   5.692   5.709   5.731   5.753   5.763   5.779   5.780   5.796   5.822
   4.308   4.298   4.284   4.268   4.239   4.220   4.197   4.177   4.155   4.127   4.101   4.069   4.033   3.997   3.958   3.911   3.863   3.814   3.757   3.699   3.640   3.579   3.516   3.451   3.388   3.334   3.273   3.214   3.155   3.101   3.052   3.010   2.960   2.912   2.859   2.798   2.736   2.674   2.616   2.561   2.513   2.469   2.432   2.403   2.366   2.322   2.290   2.254   2.212   2.171   2.127   2.082   2.035   1.982   1.932   1.887   1.836   1.784   1.740   1.684   1.647   1.598   1.576   1.529   1.507   1.456   1.421   1.387   1.362   1.327   1.302   1.269   1.244   1.217   1.204   1.170   1.167   1.136   1.171   1.179
   0.000  -0.269  -0.393  -0.455  -0.484  -0.456  -0.414  -0.378  -0.313  -0.234  -0.150  -0.050   0.041   0.107   0.170   0.197   0.217   0.232   0.198   0.164   0.103   0.035  -0.057  -0.178  -0.317  -0.472  -0.645  -0.829  -1.031  -1.256  -1.496  -1.756  -2.018  -2.240  -2.388  -2.448  -2.467  -2.470  -2.462  -2.402  -2.296  -2.165  -2.020  -1.889  -1.771  -1.664  -1.579  -1.510  -1.434  -1.404  -1.400  -1.389  -1.422  -1.476  -1.571  -1.679  -1.809  -1.974  -2.147  -2.335  -2.525  -2.761  -3.007  -3.286  -3.559  -3.879  -4.118  -4.381  -4.647  -4.933  -5.218  -5.537  -5.854  -6.194  -6.495  -6.782  -6.999  -7.124  -7.068  -6.667
   3.964   3.946   3.926   3.903   3.902   3.919   3.924   3.943   3.957   3.978   3.997   4.017   4.042   4.067   4.093   4.111   4.134   4.168   4.193   4.215   4.242   4.271   4.296   4.321   4.347   4.381   4.407   4.430   4.452   4.475   4.498   4.521   4.535   4.552   4.568   4.582   4.600   4.619   4.638   4.662   4.692   4.720   4.749   4.778   4.802   4.838   4.865   4.894   4.924   4.951   4.984   5.020   5.051   5.083   5.110   5.155   5.194   5.225   5.268   5.294   5.342   5.386   5.416   5.439   5.483   5.510   5.530   5.569   5.604   5.633   5.666   5.693   5.709   5.731   5.753   5.762   5.779   5.779   5.796   5.822
   4.308   4.298   4.285   4.267   4.240   4.219   4.197   4.178   4.155   4.127   4.100   4.071   4.033   3.998   3.958   3.911   3.864   3.813   3.756   3.699   3.639   3.578   3.515   3.450   3.388   3.333   3.272   3.213   3.155   3.101   3.052   3.010   2.960   2.911   2.858   2.795   2.733   2.672   2.615   2.559   2.512   2.468   2.433   2.404   2.365   2.323   2.291   2.255   2.212   2.172   2.127   2.082   2.034   1.982   1.932   1.886   1.837   1.786   1.743   1.682   1.645   1.600   1.574   1.530   1.504   1.452   1.418   1.391   1.362   1.328   1.302   1.269   1.244   1.217   1.205   1.171   1.167   1.135   1.171   1.179
   0.000  -0.280  -0.413  -0.468  -0.489  -0.495  -0.474  -0.424  -0.358  -0.276  -0.192  -0.102  -0.029   0.032   0.070   0.092   0.106   0.108   0.093   0.075   0.024  -0.049  -0.138  -0.249  -0.389  -0.534  -0.707  -0.879  -1.084  -1.318  -1.558  -1.814  -2.071  -2.300  -2.447  -2.516  -2.543  -2.535  -2.517  -2.461  -2.370  -2.241  -2.116  -1.994  -1.867  -1.752  -1.661  -1.584  -1.505  -1.457  -1.433  -1.429  -1.460  -1.530  -1.637  -1.721  -1.835  -2.017  -2.219  -2.464  -2.695  -2.895  -3.149  -3.406  -3.682  -3.967  -4.217  -4.516  -4.765  -5.057  -5.340  -5.641  -5.955  -6.296  -6.621  -6.894  -7.052  -7.151  -7.112  -6.693
   3.964   3.946   3.926   3.903   3.899   3.918   3.924   3.942   3.956   3.978   3.996   4.017   4.042   4.066   4.092   4.110   4.134   4.167   4.193   4.215   4.241   4.269   4.296   4.322   4.347   4.381   4.407   4.431   4.452   4.475   4.497   4.520   4.534   4.551   4.568   4.580   4.598   4.617   4.636   4.661   4.690   4.718   4.748   4.777   4.801   4.837   4.865   4.893   4.923   4.949   4.983   5.019   5.050   5.082   5.110   5.153   5.193   5.224   5.268   5.293   5.338   5.385   5.416   5.438   5.482   5.510   5.529   5.568   5.604   5.633   5.666   5.693   5.710   5.730   5.753   5.763   5.779   5.779   5.796   5.822
   4.308   4.298   4.285   4.268   4.239   4.220   4.197   4.178   4.156   4.128   4.101   4.072   4.035   4.000   3.960   3.912   3.865   3.813   3.757   3.700   3.641   3.580   3.516   3.451   3.389   3.333   3.273   3.215   3.156   3.103   3.053   3.011   2.961   2.912   2.858   2.796   2.733   2.672   2.614   2.559   2.511   2.468   2.433   2.405   2.366   2.324   2.293   2.256   2.213   2.173   2.128   2.083   2.036   1.982   1.933   1.887   1.837   1.786   1.744   1.684   1.640   1.603   1.569   1.531   1.501   1.450   1.416   1.390   1.363   1.327   1.302   1.268   1.245   1.215   1.203   1.171   1.167   1.134   1.172   1.179
   0.000  -0.281  -0.406  -0.480  -0.510  -0.507  -0.481  -0.442  -0.372  -0.287  -0.197  -0.097  -0.011   0.068   0.126   0.165   0.190   0.217   0.205   0.166   0.108   0.026  -0.060  -0.170  -0.295  -0.461  -0.633  -0.820  -1.043  -1.280  -1.535  -1.796  -2.051  -2.273  -2.426  -2.507  -2.535  -2.523  -2.501  -2.431  -2.340  -2.210  -2.079  -1.950  -1.819  -1.701  -1.613  -1.525  -1.437  -1.385  -1.364  -1.355  -1.394  -1.459  -1.574  -1.672  -1.770  -1.918  -2.083  -2.305  -2.535  -2.686  -2.912  -3.185  -3.421  -3.711  -4.004  -4.311  -4.576  -4.863  -5.136  -5.450  -5.766  -6.093  -6.401  -6.686  -6.875  -6.989  -6.924  -6.446
   3.964   3.947   3.926   3.903   3.899   3.917   3.923   3.942   3.956   3.977   3.996   4.017   4.042   4.066   4.092   4.109   4.135   4.167   4.193   4.215   4.241   4.270   4.296   4.322   4.347   4.381   4.408   4.431   4.453   4.475   4.498   4.520   4.534   4.550   4.567   4.579   4.598   4.616   4.635   4.661   4.690   4.719   4.748   4.777   4.801   4.837   4.864   4.893   4.924   4.949   4.984   5.020   5.051   5.082   5.111   5.154   5.194   5.224   5.269   5.293   5.337   5.385   5.416   5.437   5.480   5.512   5.530   5.567   5.604   5.632   5.666   5.693   5.710   5.730   5.753   5.762   5.778   5.779   5.796   5.822
   4.308   4.298   4.285   4.268   4.238   4.219   4.198   4.177   4.155   4.129   4.102   4.072   4.035   4.000   3.959   3.913   3.865   3.813   3.757   3.699   3.641   3.579   3.515   3.451   3.388   3.333   3.273   3.215   3.157   3.103   3.053   3.010   2.960   2.911   2.857   2.794   2.730   2.670   2.611   2.557   2.510   2.467   2.433   2.406   2.365   2.324   2.292   2.257   2.213   2.172   2.128   2.083   2.035   1.982   1.930   1.886   1.836   1.784   1.744   1.683   1.639   1.605   1.570   1.527   1.504   1.454   1.418   1.389   1.365   1.328   1.305   1.270   1.247   1.217   1.204   1.169   1.167   1.135   1.170   1.179
   0.000  -0.275  -0.393  -0.452  -0.472  -0.469  -0.429  -0.379  -0.315  -0.238  -0.160  -0.077   0.004   0.063   0.113   0.146   0.169   0.170   0.152   0.116   0.055  -0.027  -0.120  -0.230  -0.366  -0.520  -0.701  -0.887  -1.097  -1.326  -1.571  -1.835  -2.099  -2.318  -2.454  -2.515  -2.531  -2.517  -2.495  -2.428  -2.321  -2.199  -2.074  -1.947  -1.814  -1.698  -1.626  -1.543  -1.472  -1.427  -1.412  -1.396  -1.418  -1.462  -1.589  -1.722  -1.846  -2.014  -2.167  -2.390  -2.610  -2.801  -2.986  -3.255  -3.545  -3.817  -4.115  -4.392  -4.628  -4.914  -5.199  -5.502  -5.799  -6.124  -6.412  -6.682  -6.888  -7.010  -6.925  -6.472
   3.964   3.947   3.926   3.903   3.899   3.917   3.923   3.941   3.956   3.977   3.996   4.016   4.042   4.066   4.092   4.110   4.135   4.167   4.194   4.215   4.243   4.271   4.297   4.323   4.346   4.382   4.409   4.431   4.454   4.476   4.498   4.520   4.533   4.550   4.566   4.579   4.597   4.616   4.634   4.661   4.690   4.719   4.748   4.778   4.803   4.838   4.865   4.895   4.925   4.950   4.986   5.022   5.051   5.082   5.113   5.156   5.196   5.226   5.271   5.293   5.336   5.383   5.416   5.436   5.478   5.513   5.531   5.566   5.603   5.632   5.666   5.693   5.710   5.730   5.753   5.762   5.778   5.779   5.796   5.822
   4.308   4.299   4.285   4.268   4.238   4.219   4.198   4.177   4.155   4.129   4.103   4.071   4.035   4.000   3.959   3.914   3.865   3.812   3.756   3.698   3.640   3.578   3.514   3.449   3.387   3.331   3.272   3.213   3.155   3.102   3.051   3.008   2.959   2.909   2.853   2.791   2.727   2.668   2.609   2.555   2.507   2.465   2.433   2.405   2.364   2.323   2.292   2.254   2.211   2.169   2.127   2.080   2.034   1.982   1.928   1.884   1.834   1.780   1.742   1.680   1.633   1.597   1.573   1.524   1.502   1.456   1.422   1.385   1.365   1.326   1.305   1.271   1.247   1.216   1.205   1.169   1.165   1.134   1.170   1.179
   0.000  -0.273  -0.404  -0.467  -0.489  -0.469  -0.430  -0.381  -0.316  -0.236  -0.146  -0.053   0.029   0.093   0.143   0.176   0.197   0.202   0.177   0.143   0.075  -0.011  -0.112  -0.232  -0.378  -0.544  -0.724  -0.912  -1.141  -1.375  -1.628  -1.896  -2.155  -2.372  -2.510  -2.567  -2.581  -2.568  -2.542  -2.473  -2.377  -2.251  -2.103  -1.972  -1.845  -1.735  -1.657  -1.569  -1.480  -1.430  -1.440  -1.504  -1.578  -1.669  -1.845  -1.982  -2.090  -2.245  -2.422  -2.602  -2.775  -2.983  -3.222  -3.502  -3.776  -4.071  -4.350  -4.621  -4.899  -5.167  -5.450  -5.755  -6.068  -6.415  -6.721  -7.007  -7.219  -7.334  -7.244  -6.690
   3.964   3.948   3.925   3.903   3.900   3.917   3.924   3.941   3.956   3.978   3.996   4.018   4.042   4.068   4.093   4.111   4.138   4.168   4.195   4.217   4.246   4.273   4.299   4.324   4.348   4.384   4.410   4.432   4.455   4.477   4.499   4.521   4.533   4.550   4.567   4.579   4.597   4.616   4.634   4.662   4.691   4.719   4.750   4.778   4.805   4.840   4.866   4.897   4.927   4.953   4.989   5.024   5.054   5.084   5.115   5.158   5.197   5.229   5.273   5.295   5.337   5.385   5.418   5.437   5.478   5.515   5.533   5.567   5.605   5.633   5.666   5.693   5.711   5.730   5.753   5.762   5.778   5.779   5.796   5.822
   4.308   4.299   4.284   4.267   4.238   4.219   4.198   4.176   4.154   4.128   4.101   4.069   4.034   3.998   3.958   3.911   3.863   3.809   3.753   3.695   3.636   3.575   3.511   3.446   3.384   3.328   3.269   3.210   3.153   3.099   3.049   3.005   2.956   2.906   2.850   2.787   2.723   2.664   2.605   2.551   2.504   2.463   2.432   2.402   2.362   2.322   2.291   2.251   2.210   2.167   2.124   2.075   2.030   1.978   1.926   1.882   1.828   1.776   1.737   1.675   1.626   1.591   1.572   1.526   1.499   1.459   1.421   1.380   1.362   1.324   1.303   1.269   1.243   1.215   1.203   1.168   1.164   1.134   1.170   1.179
   0.000  -0.291  -0.421  -0.482  -0.501  -0.504  -0.461  -0.406  -0.338  -0.261  -0.171  -0.086   0.002   0.077   0.131   0.170   0.196   0.197   0.174   0.132   0.068  -0.002  -0.087  -0.203  -0.342  -0.485  -0.665  -0.863  -1.080  -1.330  -1.587  -1.848  -2.116  -2.343  -2.467  -2.522  -2.540  -2.529  -2.509  -2.435  -2.327  -2.184  -2.038  -1.903  -1.773  -1.669  -1.591  -1.503  -1.422  -1.355  -1.323  -1.315  -1.361  -1.412  -1.519  -1.655  -1.803  -1.978  -2.145  -2.410  -2.619  -2.825  -3.056  -3.332  -3.608  -3.888  -4.181  -4.469  -4.713  -4.991  -5.280  -5.589  -5.903  -6.224  -6.523  -6.813  -7.010  -7.121  -7.071  -6.589
   3.964   3.948   3.924   3.903   3.899   3.916   3.924   3.940   3.956   3.977   3.996   4.017   4.042   4.067   4.093   4.111   4.138   4.168   4.196   4.217   4.246   4.273   4.300   4.324   4.348   4.383   4.410   4.432   4.455   4.476   4.498   4.520   4.532   4.549   4.566   4.578   4.596   4.615   4.634   4.660   4.691   4.718   4.748   4.777   4.804   4.840   4.866   4.896   4.925   4.952   4.986   5.022   5.052   5.083   5.115   5.158   5.196   5.228   5.272   5.296   5.336   5.383   5.418   5.437   5.478   5.516   5.535   5.568   5.606   5.633   5.667   5.695   5.712   5.730   5.753   5.762   5.778   5.779   5.796   5.822
   4.308   4.299   4.283   4.267   4.239   4.220   4.198   4.176   4.154   4.129   4.101   4.071   4.035   3.999   3.959   3.912   3.864   3.811   3.754   3.696   3.637   3.575   3.512   3.447   3.384   3.328   3.269   3.210   3.154   3.100   3.050   3.006   2.957   2.907   2.850   2.787   2.723   2.663   2.606   2.551   2.504   2.463   2.433   2.403   2.363   2.323   2.292   2.250   2.210   2.168   2.124   2.077   2.030   1.979   1.930   1.885   1.828   1.778   1.738   1.678   1.629   1.592   1.569   1.523   1.496   1.460   1.421   1.382   1.359   1.321   1.301   1.268   1.242   1.214   1.203   1.168   1.164   1.133   1.170   1.179
   0.000  -0.304  -0.418  -0.483  -0.505  -0.492  -0.455  -0.390  -0.317  -0.237  -0.151  -0.068   0.018   0.080   0.131   0.150   0.157   0.162   0.135   0.112   0.066  -0.018  -0.113  -0.226  -0.366  -0.532  -0.724  -0.908  -1.128  -1.363  -1.619  -1.881  -2.139  -2.355  -2.479  -2.530  -2.542  -2.536  -2.525  -2.466  -2.366  -2.223  -2.066  -1.915  -1.780  -1.678  -1.603  -1.515  -1.437  -1.387  -1.379  -1.390  -1.421  -1.476  -1.581  -1.693  -1.822  -1.964  -2.125  -2.332  -2.506  -2.700  -2.927  -3.178  -3.453  -3.732  -3.999  -4.295  -4.551  -4.812  -5.081  -5.386  -5.720  -6.064  -6.360  -6.648  -6.827  -6.926  -6.856  -6.419
   3.964   3.947   3.924   3.903   3.900   3.916   3.924   3.939   3.954   3.977   3.995   4.016   4.040   4.067   4.093   4.110   4.138   4.168   4.196   4.217   4.246   4.272   4.299   4.324   4.348   4.382   4.410   4.432   4.455   4.476   4.498   4.520   4.531   4.547   4.564   4.577   4.595   4.614   4.632   4.658   4.690   4.717   4.747   4.775   4.802   4.839   4.865   4.895   4.924   4.952   4.983   5.021   5.052   5.082   5.113   5.154   5.194   5.226   5.270   5.295   5.335   5.382   5.419   5.438   5.475   5.516   5.535   5.566   5.605   5.633   5.666   5.694   5.713   5.730   5.753   5.763   5.778   5.780   5.797   5.822
   4.308   4.299   4.283   4.267   4.239   4.220   4.198   4.176   4.155   4.128   4.102   4.070   4.036   4.000   3.960   3.913   3.864   3.811   3.755   3.696   3.638   3.576   3.512   3.447   3.385   3.329   3.270   3.211   3.155   3.101   3.051   3.007   2.958   2.908   2.850   2.788   2.723   2.663   2.607   2.552   2.506   2.464   2.435   2.403   2.364   2.325   2.294   2.252   2.210   2.169   2.126   2.080   2.031   1.982   1.932   1.888   1.832   1.779   1.739   1.680   1.632   1.594   1.566   1.525   1.493   1.460   1.421   1.381   1.357   1.321   1.298   1.268   1.241   1.213   1.202   1.168   1.163   1.134   1.171   1.179
   0.000  -0.265  -0.391  -0.458  -0.488  -0.491  -0.457  -0.409  -0.351  -0.286  -0.204  -0.119  -0.035   0.025   0.076   0.114   0.120   0.139   0.118   0.079   0.016  -0.056  -0.147  -0.255  -0.395  -0.559  -0.739  -0.943  -1.173  -1.414  -1.661  -1.928  -2.190  -2.408  -2.533  -2.577  -2.593  -2.590  -2.581  -2.523  -2.422  -2.292  -2.159  -2.019  -1.884  -1.774  -1.690  -1.601  -1.525  -1.474  -1.442  -1.448  -1.483  -1.530  -1.617  -1.710  -1.838  -2.015  -2.196  -2.383  -2.561  -2.756  -2.989  -3.230  -3.515  -3.784  -4.063  -4.340  -4.584  -4.873  -5.133  -5.413  -5.722  -6.060  -6.333  -6.609  -6.825  -6.952  -6.880  -6.475
   3.964   3.947   3.924   3.902   3.900   3.915   3.925   3.938   3.953   3.976   3.995   4.015   4.040   4.067   4.092   4.110   4.138   4.168   4.196   4.217   4.245   4.272   4.300   4.324   4.348   4.383   4.411   4.431   4.455   4.476   4.496   4.519   4.531   4.546   4.563   4.576   4.593   4.612   4.631   4.657   4.688   4.717   4.746   4.775   4.803   4.837   4.864   4.895   4.924   4.951   4.983   5.021   5.052   5.082   5.112   5.154   5.193   5.226   5.269   5.297   5.335   5.383   5.421   5.439   5.474   5.516   5.535   5.566   5.604   5.632   5.664   5.694   5.714   5.729   5.753   5.763   5.778   5.780   5.797   5.822
   4.308   4.299   4.284   4.267   4.240   4.220   4.198   4.178   4.154   4.129   4.102   4.071   4.036   4.001   3.960   3.913   3.865   3.811   3.756   3.697   3.638   3.576   3.513   3.448   3.386   3.329   3.272   3.213   3.156   3.102   3.051   3.007   2.959   2.909   2.850   2.788   2.723   2.664   2.607   2.552   2.506   2.465   2.435   2.403   2.364   2.326   2.295   2.254   2.211   2.170   2.127   2.081   2.032   1.982   1.932   1.888   1.830   1.780   1.736   1.681   1.632   1.597   1.564   1.528   1.492   1.459   1.420   1.380   1.358   1.319   1.298   1.267   1.242   1.211   1.203   1.168   1.163   1.133   1.172   1.179
   0.000  -0.288  -0.411  -0.462  -0.477  -0.459  -0.424  -0.394  -0.348  -0.283  -0.188  -0.098  -0.012   0.048   0.090   0.123   0.119   0.150   0.124   0.086   0.023  -0.065  -0.158  -0.273  -0.419  -0.585  -0.773  -0.972  -1.190  -1.428  -1.679  -1.949  -2.218  -2.439  -2.558  -2.592  -2.596  -2.586  -2.573  -2.506  -2.407  -2.269  -2.130  -2.007  -1.881  -1.764  -1.683  -1.601  -1.523  -1.481  -1.462  -1.463  -1.492  -1.555  -1.652  -1.757  -1.906  -2.073  -2.244  -2.424  -2.621  -2.802  -3.018  -3.280  -3.584  -3.861  -4.145  -4.425  -4.669  -4.922  -5.205  -5.494  -5.823  -6.143  -6.418  -6.721  -6.905  -7.015  -6.919  -6.343
   3.964   3.947   3.924   3.903   3.901   3.916   3.926   3.937   3.953   3.976   3.995   4.015   4.040   4.067   4.092   4.111   4.137   4.168   4.196   4.217   4.245   4.271   4.299   4.324   4.348   4.382   4.410   4.431   4.455   4.476   4.495   4.518   4.530   4.545   4.562   4.576   4.592   4.611   4.630   4.656   4.687   4.716   4.746   4.774   4.802   4.837   4.864   4.895   4.924   4.951   4.983   5.021   5.053   5.082   5.112   5.155   5.192   5.225   5.268   5.298   5.334   5.382   5.421   5.439   5.472   5.514   5.536   5.565   5.604   5.632   5.663   5.693   5.715   5.729   5.753   5.763   5.779   5.780   5.796   5.822
   4.308   4.298   4.284   4.267   4.240   4.220   4.198   4.178   4.153   4.128   4.102   4.071   4.036   4.001   3.960   3.914   3.865   3.814   3.757   3.698   3.640   3.577   3.515   3.450   3.388   3.331   3.274   3.214   3.157   3.104   3.053   3.008   2.960   2.909   2.851   2.789   2.724   2.664   2.607   2.551   2.505   2.465   2.436   2.404   2.364   2.328   2.296   2.254   2.212   2.170   2.127   2.082   2.031   1.982   1.930   1.887   1.829   1.780   1.737   1.685   1.632   1.600   1.563   1.524   1.490   1.458   1.421   1.380   1.355   1.318   1.295   1.267   1.243   1.210   1.202   1.167   1.164   1.132   1.171   1.179
   0.000  -0.288  -0.401  -0.458  -0.480  -0.472  -0.436  -0.384  -0.323  -0.246  -0.162  -0.068   0.013   0.065   0.110   0.140   0.130   0.172   0.156   0.115   0.052  -0.033  -0.127  -0.236  -0.381  -0.556  -0.749  -0.947  -1.166  -1.401  -1.659  -1.934  -2.189  -2.403  -2.528  -2.574  -2.596  -2.589  -2.566  -2.496  -2.403  -2.281  -2.152  -2.023  -1.895  -1.805  -1.729  -1.650  -1.577  -1.541  -1.530  -1.543  -1.587  -1.653  -1.740  -1.857  -1.972  -2.122  -2.276  -2.500  -2.758  -2.939  -3.158  -3.462  -3.750  -4.008  -4.255  -4.528  -4.780  -5.044  -5.311  -5.611  -5.906  -6.193  -6.475  -6.752  -6.958  -7.055  -7.002  -6.556
   3.964   3.947   3.924   3.902   3.901   3.916   3.924   3.935   3.953   3.976   3.995   4.013   4.040   4.067   4.092   4.111   4.135   4.167   4.196   4.217   4.244   4.270   4.299   4.324   4.348   4.381   4.409   4.431   4.455   4.476   4.495   4.518   4.530   4.544   4.561   4.574   4.591   4.610   4.628   4.655   4.686   4.715   4.745   4.773   4.802   4.837   4.862   4.894   4.924   4.951   4.983   5.020   5.053   5.081   5.112   5.154   5.192   5.225   5.269   5.298   5.332   5.380   5.420   5.439   5.470   5.514   5.537   5.564   5.603   5.633   5.662   5.692   5.717   5.729   5.752   5.762   5.778   5.780   5.797   5.822
   4.308   4.298   4.283   4.266   4.240   4.220   4.198   4.176   4.153   4.129   4.103   4.071   4.037   4.001   3.960   3.915   3.865   3.814   3.759   3.701   3.641   3.579   3.515   3.452   3.390   3.332   3.275   3.215   3.158   3.105   3.053   3.008   2.960   2.910   2.851   2.788   2.724   2.663   2.607   2.551   2.505   2.467   2.437   2.404   2.365   2.328   2.297   2.255   2.215   2.171   2.129   2.084   2.032   1.983   1.930   1.886   1.828   1.778   1.740   1.688   1.633   1.598   1.561   1.524   1.492   1.459   1.423   1.382   1.354   1.320   1.293   1.267   1.244   1.209   1.201   1.167   1.161   1.132   1.172   1.179
   0.000  -0.290  -0.408  -0.453  -0.466  -0.457  -0.413  -0.347  -0.267  -0.194  -0.117  -0.043   0.028   0.086   0.133   0.161   0.130   0.186   0.167   0.130   0.059  -0.029  -0.128  -0.255  -0.408  -0.570  -0.749  -0.940  -1.163  -1.410  -1.671  -1.941  -2.192  -2.391  -2.506  -2.545  -2.559  -2.556  -2.527  -2.438  -2.328  -2.196  -2.058  -1.931  -1.803  -1.699  -1.614  -1.530  -1.469  -1.424  -1.416  -1.426  -1.462  -1.504  -1.586  -1.709  -1.820  -1.971  -2.141  -2.366  -2.570  -2.740  -2.948  -3.218  -3.490  -3.754  -3.994  -4.234  -4.488  -4.772  -5.069  -5.373  -5.680  -5.945  -6.249  -6.551  -6.754  -6.869  -6.813  -6.351
   3.964   3.947   3.923   3.901   3.902   3.916   3.925   3.935   3.952   3.976   3.995   4.014   4.041   4.067   4.093   4.112   4.133   4.166   4.194   4.217   4.244   4.270   4.297   4.323   4.347   4.380   4.409   4.431   4.455   4.476   4.494   4.516   4.530   4.543   4.560   4.573   4.590   4.608   4.626   4.655   4.686   4.714   4.744   4.773   4.803   4.837   4.863   4.894   4.924   4.951   4.983   5.021   5.053   5.082   5.113   5.154   5.192   5.226   5.269   5.299   5.330   5.378   5.420   5.440   5.469   5.512   5.536   5.563   5.601   5.631   5.661   5.691   5.717   5.728   5.752   5.762   5.778   5.780   5.796   5.822
   4.308   4.298   4.283   4.266   4.240   4.220   4.198   4.176   4.153   4.129   4.104   4.071   4.036   4.000   3.961   3.914   3.866   3.817   3.762   3.703   3.644   3.581   3.517   3.454   3.391   3.333   3.276   3.217   3.160   3.107   3.055   3.010   2.962   2.910   2.852   2.787   2.724   2.663   2.606   2.551   2.504   2.468   2.437   2.405   2.366   2.330   2.297   2.255   2.215   2.172   2.130   2.084   2.032   1.985   1.931   1.886   1.830   1.777   1.737   1.688   1.629   1.598   1.567   1.527   1.491   1.457   1.424   1.386   1.356   1.318   1.292   1.264   1.243   1.208   1.202   1.167   1.162   1.132   1.171   1.179
   0.000  -0.250  -0.359  -0.428  -0.446  -0.431  -0.398  -0.343  -0.272  -0.188  -0.091   0.001   0.077   0.137   0.183   0.198   0.135   0.186   0.168   0.131   0.067  -0.016  -0.104  -0.230  -0.380  -0.554  -0.747  -0.946  -1.163  -1.401  -1.660  -1.924  -2.170  -2.373  -2.494  -2.539  -2.551  -2.558  -2.520  -2.427  -2.340  -2.229  -2.103  -1.969  -1.833  -1.721  -1.629  -1.543  -1.480  -1.445  -1.431  -1.438  -1.468  -1.526  -1.648  -1.788  -1.913  -2.074  -2.237  -2.430  -2.605  -2.803  -3.000  -3.261  -3.553  -3.808  -4.071  -4.327  -4.579  -4.857  -5.148  -5.457  -5.769  -6.087  -6.386  -6.679  -6.888  -6.989  -6.899  -6.403
   3.964   3.946   3.923   3.901   3.903   3.915   3.925   3.935   3.953   3.976   3.994   4.014   4.041   4.066   4.094   4.112   4.130   4.165   4.193   4.215   4.242   4.269   4.295   4.322   4.346   4.378   4.408   4.429   4.453   4.475   4.493   4.514   4.530   4.542   4.559   4.571   4.588   4.606   4.624   4.652   4.684   4.713   4.743   4.771   4.802   4.836   4.862   4.893   4.923   4.951   4.983   5.020   5.053   5.082   5.113   5.155   5.192   5.225   5.267   5.301   5.328   5.375   5.419   5.440   5.465   5.510   5.536   5.562   5.599   5.630   5.661   5.690   5.716   5.727   5.752   5.762   5.778   5.780   5.796   5.822
   4.308   4.298   4.284   4.265   4.241   4.221   4.198   4.177   4.154   4.129   4.103   4.070   4.037   4.000   3.961   3.914   3.866   3.820   3.766   3.707   3.646   3.585   3.521   3.457   3.393   3.336   3.279   3.220   3.163   3.110   3.057   3.011   2.965   2.912   2.854   2.790   2.726   2.665   2.608   2.552   2.506   2.470   2.439   2.406   2.368   2.332   2.298   2.257   2.217   2.173   2.132   2.085   2.034   1.986   1.933   1.888   1.831   1.778   1.735   1.692   1.632   1.593   1.567   1.527   1.488   1.456   1.421   1.385   1.356   1.320   1.294   1.264   1.245   1.207   1.204   1.168   1.162   1.132   1.171   1.179
   0.000  -0.292  -0.445  -0.515  -0.536  -0.537  -0.508  -0.458  -0.398  -0.324  -0.234  -0.134  -0.057  -0.002   0.048   0.085   0.077   0.115   0.092   0.052  -0.021  -0.099  -0.187  -0.298  -0.446  -0.616  -0.808  -1.002  -1.215  -1.446  -1.719  -1.994  -2.243  -2.459  -2.588  -2.630  -2.645  -2.639  -2.604  -2.521  -2.426  -2.308  -2.179  -2.054  -1.918  -1.803  -1.715  -1.628  -1.556  -1.510  -1.487  -1.487  -1.526  -1.607  -1.758  -1.882  -1.985  -2.128  -2.303  -2.493  -2.737  -2.945  -3.139  -3.422  -3.707  -3.988  -4.249  -4.492  -4.745  -5.032  -5.316  -5.622  -5.930  -6.246  -6.529  -6.820  -7.036  -7.139  -7.093  -6.610
   3.964   3.944   3.924   3.901   3.903   3.914   3.925   3.935   3.953   3.976   3.994   4.015   4.042   4.067   4.094   4.112   4.128   4.163   4.193   4.215   4.242   4.268   4.295   4.322   4.346   4.378   4.408   4.428   4.452   4.475   4.493   4.514   4.529   4.542   4.558   4.570   4.587   4.605   4.623   4.652   4.683   4.712   4.742   4.770   4.801   4.836   4.861   4.893   4.921   4.950   4.983   5.021   5.053   5.082   5.114   5.155   5.192   5.224   5.267   5.301   5.329   5.374   5.420   5.441   5.463   5.508   5.537   5.561   5.599   5.629   5.660   5.689   5.717   5.727   5.752   5.763   5.778   5.780   5.796   5.822
   4.308   4.299   4.284   4.266   4.241   4.220   4.199   4.177   4.154   4.129   4.103   4.071   4.037   3.999   3.960   3.912   3.866   3.822   3.767   3.709   3.648   3.586   3.521   3.459   3.395   3.337   3.282   3.222   3.165   3.112   3.058   3.012   2.966   2.913   2.855   2.790   2.726   2.666   2.609   2.553   2.506   2.472   2.439   2.407   2.368   2.333   2.299   2.258   2.219   2.176   2.134   2.086   2.035   1.986   1.935   1.888   1.831   1.778   1.735   1.692   1.633   1.588   1.564   1.528   1.488   1.457   1.421   1.385   1.355   1.316   1.294   1.263   1.245   1.208   1.203   1.169   1.161   1.131   1.171   1.179
   0.000  -0.289  -0.401  -0.442  -0.468  -0.462  -0.422  -0.372  -0.298  -0.212  -0.149  -0.056   0.018   0.058   0.104   0.131   0.177   0.169   0.159   0.120   0.070  -0.002  -0.109  -0.223  -0.358  -0.535  -0.712  -0.901  -1.135  -1.395  -1.662  -1.937  -2.190  -2.392  -2.487  -2.529  -2.540  -2.533  -2.509  -2.439  -2.349  -2.223  -2.085  -1.950  -1.825  -1.728  -1.643  -1.562  -1.485  -1.433  -1.415  -1.406  -1.442  -1.494  -1.567  -1.671  -1.788  -1.969  -2.148  -2.360  -2.635  -2.850  -3.076  -3.353  -3.626  -3.890  -4.130  -4.359  -4.614  -4.869  -5.148  -5.460  -5.776  -6.087  -6.405  -6.708  -6.933  -7.034  -6.961  -6.532
   3.964   3.944   3.923   3.901   3.903   3.913   3.926   3.935   3.953   3.976   3.994   4.015   4.042   4.067   4.095   4.112   4.127   4.164   4.193   4.214   4.241   4.268   4.294   4.321   4.345   4.376   4.407   4.428   4.452   4.474   4.492   4.512   4.529   4.539   4.557   4.569   4.586   4.604   4.621   4.650   4.681   4.712   4.740   4.769   4.801   4.835   4.860   4.892   4.921   4.950   4.983   5.020   5.053   5.081   5.111   5.154   5.192   5.224   5.266   5.301   5.328   5.372   5.420   5.442   5.461   5.505   5.537   5.560   5.597   5.628   5.659   5.688   5.717   5.726   5.750   5.762   5.778   5.780   5.796   5.822
   4.308   4.298   4.284   4.266   4.241   4.220   4.198   4.177   4.155   4.130   4.103   4.071   4.036   3.999   3.960   3.913   3.867   3.824   3.769   3.710   3.650   3.589   3.524   3.460   3.397   3.338   3.284   3.224   3.167   3.114   3.060   3.013   2.968   2.916   2.856   2.791   2.728   2.666   2.610   2.553   2.506   2.473   2.440   2.408   2.369   2.334   2.300   2.260   2.221   2.178   2.135   2.089   2.037   1.987   1.934   1.890   1.833   1.779   1.735   1.693   1.634   1.587   1.566   1.529   1.489   1.456   1.423   1.384   1.356   1.316   1.295   1.265   1.247   1.208   1.202   1.170   1.162   1.132   1.171   1.179
   0.000  -0.282  -0.398  -0.457  -0.485  -0.486  -0.454  -0.403  -0.332  -0.252  -0.197  -0.109  -0.033   0.037   0.067   0.079   0.101   0.068   0.052   0.002  -0.055  -0.131  -0.218  -0.334  -0.478  -0.635  -0.821  -1.032  -1.255  -1.497  -1.760  -2.036  -2.287  -2.463  -2.529  -2.579  -2.575  -2.570  -2.575  -2.525  -2.422  -2.293  -2.160  -2.023  -1.888  -1.787  -1.708  -1.606  -1.545  -1.520  -1.517  -1.538  -1.584  -1.636  -1.700  -1.822  -1.939  -2.065  -2.232  -2.438  -2.578  -2.765  -2.958  -3.243  -3.542  -3.832  -4.106  -4.353  -4.602  -4.868  -5.131  -5.434  -5.746  -6.060  -6.370  -6.670  -6.866  -6.966  -6.894  -6.358
   3.964   3.945   3.922   3.901   3.903   3.914   3.925   3.934   3.953   3.976   3.992   4.016   4.043   4.065   4.095   4.112   4.127   4.165   4.194   4.214   4.242   4.269   4.295   4.323   4.346   4.378   4.408   4.429   4.452   4.475   4.493   4.512   4.529   4.539   4.556   4.568   4.586   4.604   4.622   4.651   4.682   4.713   4.740   4.770   4.802   4.835   4.861   4.894   4.923   4.951   4.984   5.022   5.054   5.083   5.114   5.156   5.194   5.225   5.269   5.302   5.328   5.372   5.421   5.444   5.460   5.504   5.538   5.560   5.596   5.628   5.658   5.687   5.717   5.726   5.751   5.762   5.778   5.779   5.796   5.822
   4.308   4.298   4.284   4.266   4.240   4.220   4.198   4.177   4.155   4.130   4.102   4.071   4.036   3.999   3.961   3.914   3.867   3.822   3.767   3.707   3.648   3.587   3.522   3.459   3.394   3.336   3.282   3.223   3.165   3.112   3.059   3.012   2.965   2.914   2.854   2.789   2.725   2.663   2.606   2.551   2.505   2.471   2.439   2.407   2.368   2.333   2.299   2.258   2.217   2.177   2.134   2.085   2.036   1.986   1.932   1.887   1.831   1.777   1.737   1.691   1.630   1.588   1.569   1.530   1.487   1.456   1.418   1.384   1.354   1.318   1.293   1.264   1.248   1.209   1.202   1.169   1.162   1.131   1.170   1.179
   0.000  -0.267  -0.381  -0.428  -0.460  -0.461  -0.432  -0.382  -0.305  -0.228  -0.148  -0.055   0.027   0.109   0.150   0.177   0.201   0.187   0.160   0.131   0.085  -0.001  -0.103  -0.226  -0.364  -0.537  -0.730  -0.941  -1.171  -1.417  -1.679  -1.956  -2.211  -2.405  -2.503  -2.545  -2.576  -2.579  -2.563  -2.495  -2.397  -2.267  -2.124  -1.987  -1.855  -1.757  -1.683  -1.596  -1.539  -1.500  -1.482  -1.490  -1.520  -1.584  -1.680  -1.794  -1.915  -2.066  -2.228  -2.421  -2.652  -2.853  -3.018  -3.283  -3.560  -3.834  -4.088  -4.356  -4.610  -4.889  -5.188  -5.502  -5.801  -6.109  -6.404  -6.679  -6.885  -6.987  -6.927  -6.430
   3.964   3.945   3.922   3.901   3.902   3.913   3.925   3.935   3.953   3.975   3.991   4.016   4.042   4.065   4.095   4.113   4.129   4.167   4.195   4.215   4.244   4.271   4.297   4.324   4.347   4.379   4.410   4.430   4.453   4.475   4.494   4.514   4.528   4.538   4.555   4.568   4.586   4.603   4.622   4.650   4.682   4.712   4.740   4.771   4.802   4.836   4.861   4.894   4.921   4.951   4.984   5.022   5.054   5.084   5.115   5.157   5.194   5.226   5.269   5.302   5.330   5.371   5.420   5.444   5.461   5.504   5.540   5.560   5.597   5.629   5.659   5.687   5.717   5.727   5.751   5.762   5.778   5.779   5.796   5.822
   4.308   4.298   4.284   4.265   4.240   4.220   4.197   4.177   4.155   4.129   4.102   4.071   4.037   4.000   3.962   3.914   3.867   3.821   3.764   3.705   3.646   3.585   3.520   3.456   3.392   3.334   3.280   3.221   3.162   3.110   3.057   3.010   2.963   2.915   2.851   2.787   2.724   2.661   2.604   2.548   2.505   2.472   2.441   2.407   2.368   2.333   2.299   2.258   2.219   2.177   2.134   2.087   2.036   1.988   1.931   1.888   1.831   1.778   1.738   1.692   1.633   1.586   1.568   1.527   1.488   1.455   1.420   1.381   1.354   1.318   1.293   1.263   1.247   1.209   1.200   1.167   1.162   1.131   1.171   1.179
   0.000  -0.291  -0.411  -0.460  -0.471  -0.442  -0.405  -0.348  -0.283  -0.199  -0.102  -0.006   0.074   0.136   0.192   0.221   0.235   0.219   0.196   0.155   0.091   0.006  -0.081  -0.199  -0.337  -0.505  -0.694  -0.903  -1.119  -1.373  -1.642  -1.922  -2.164  -2.348  -2.449  -2.482  -2.485  -2.473  -2.435  -2.364  -2.271  -2.147  -2.015  -1.886  -1.758  -1.663  -1.579  -1.484  -1.410  -1.363  -1.333  -1.352  -1.431  -1.493  -1.563  -1.682  -1.806  -1.945  -2.116  -2.313  -2.557  -2.774  -2.987  -3.251  -3.517  -3.784  -4.027  -4.271  -4.521  -4.805  -5.091  -5.406  -5.695  -6.022  -6.296  -6.586  -6.807  -6.911  -6.866  -6.419
   3.964   3.945   3.923   3.901   3.902   3.913   3.924   3.933   3.952   3.974   3.989   4.015   4.040   4.064   4.095   4.113   4.130   4.167   4.196   4.215   4.244   4.270   4.297   4.324   4.347   4.379   4.410   4.430   4.452   4.475   4.494   4.513   4.528   4.539   4.554   4.566   4.585   4.601   4.621   4.649   4.681   4.711   4.738   4.770   4.802   4.834   4.860   4.892   4.921   4.950   4.983   5.022   5.054   5.083   5.114   5.156   5.195   5.224   5.266   5.302   5.329   5.370   5.419   5.445   5.461   5.502   5.539   5.560   5.595   5.628   5.659   5.685   5.717   5.727   5.750   5.762   5.779   5.779   5.796   5.822
   4.308   4.298   4.284   4.265   4.240   4.220   4.199   4.178   4.156   4.130   4.104   4.072   4.038   4.002   3.963   3.915   3.868   3.819   3.765   3.705   3.645   3.584   3.519   3.456   3.392   3.334   3.280   3.221   3.162   3.111   3.058   3.010   2.963   2.915   2.850   2.786   2.724   2.662   2.604   2.549   2.505   2.473   2.441   2.409   2.369   2.335   2.301   2.261   2.221   2.179   2.135   2.089   2.038   1.990   1.933   1.890   1.835   1.779   1.737   1.694   1.637   1.588   1.563   1.529   1.488   1.454   1.420   1.382   1.352   1.316   1.294   1.263   1.248   1.210   1.200   1.169   1.162   1.131   1.171   1.179
   0.000  -0.296  -0.421  -0.481  -0.498  -0.500  -0.458  -0.406  -0.337  -0.261  -0.189  -0.093  -0.018   0.036   0.077   0.097   0.120   0.116   0.097   0.055  -0.007  -0.079  -0.167  -0.303  -0.460  -0.627  -0.814  -1.027  -1.241  -1.491  -1.760  -2.028  -2.267  -2.453  -2.553  -2.593  -2.620  -2.643  -2.636  -2.569  -2.467  -2.344  -2.209  -2.081  -1.953  -1.849  -1.775  -1.693  -1.638  -1.613  -1.594  -1.607  -1.671  -1.741  -1.819  -1.946  -2.067  -2.234  -2.423  -2.618  -2.846  -3.064  -3.258  -3.476  -3.715  -3.976  -4.223  -4.474  -4.712  -4.991  -5.266  -5.542  -5.852  -6.173  -6.492  -6.791  -7.028  -7.163  -7.103  -6.643
   3.964   3.946   3.923   3.901   3.903   3.913   3.924   3.932   3.952   3.972   3.989   4.014   4.040   4.063   4.095   4.113   4.131   4.167   4.196   4.214   4.244   4.270   4.297   4.324   4.348   4.379   4.410   4.430   4.452   4.475   4.493   4.511   4.528   4.538   4.553   4.566   4.584   4.601   4.620   4.648   4.681   4.710   4.738   4.770   4.803   4.834   4.859   4.893   4.921   4.951   4.984   5.021   5.054   5.083   5.115   5.156   5.196   5.226   5.266   5.303   5.328   5.370   5.418   5.446   5.460   5.501   5.539   5.560   5.595   5.626   5.658   5.684   5.715   5.727   5.750   5.762   5.777   5.779   5.796   5.822
   4.308   4.299   4.284   4.265   4.241   4.220   4.199   4.178   4.156   4.130   4.105   4.073   4.038   4.005   3.964   3.916   3.869   3.819   3.764   3.704   3.645   3.584   3.519   3.457   3.393   3.334   3.281   3.222   3.163   3.111   3.058   3.010   2.964   2.915   2.849   2.786   2.723   2.662   2.604   2.549   2.505   2.472   2.441   2.408   2.369   2.336   2.301   2.261   2.222   2.177   2.134   2.089   2.041   1.989   1.934   1.888   1.836   1.780   1.735   1.694   1.636   1.592   1.562   1.528   1.487   1.456   1.420   1.382   1.353   1.314   1.295   1.264   1.249   1.212   1.199   1.171   1.162   1.131   1.171   1.179
   0.000  -0.288  -0.401  -0.441  -0.469  -0.479  -0.440  -0.394  -0.319  -0.242  -0.186  -0.089  -0.007   0.051   0.084   0.102   0.112   0.108   0.079   0.046  -0.028  -0.108  -0.203  -0.337  -0.485  -0.665  -0.862  -1.090  -1.327  -1.580  -1.843  -2.112  -2.346  -2.536  -2.620  -2.650  -2.666  -2.672  -2.651  -2.578  -2.471  -2.353  -2.219  -2.086  -1.974  -1.885  -1.801  -1.726  -1.669  -1.637  -1.625  -1.619  -1.662  -1.741  -1.840  -1.958  -2.094  -2.240  -2.415  -2.610  -2.851  -3.068  -3.259  -3.523  -3.777  -4.042  -4.287  -4.530  -4.789  -5.057  -5.341  -5.642  -5.928  -6.271  -6.578  -6.880  -7.089  -7.194  -7.133  -6.672
   3.964   3.945   3.924   3.901   3.902   3.913   3.923   3.932   3.953   3.971   3.988   4.014   4.040   4.062   4.095   4.113   4.132   4.168   4.196   4.215   4.245   4.270   4.297   4.324   4.348   4.379   4.411   4.431   4.453   4.475   4.493   4.511   4.528   4.537   4.552   4.566   4.582   4.601   4.620   4.647   4.681   4.709   4.737   4.770   4.803   4.833   4.858   4.892   4.922   4.951   4.984   5.021   5.054   5.083   5.115   5.155   5.196   5.224   5.266   5.302   5.328   5.368   5.416   5.448   5.460   5.499   5.539   5.560   5.593   5.625   5.657   5.684   5.714   5.727   5.750   5.763   5.778   5.779   5.796   5.822
   4.308   4.299   4.284   4.266   4.240   4.220   4.199   4.177   4.157   4.132   4.106   4.074   4.039   4.006   3.965   3.917   3.870   3.820   3.765   3.705   3.645   3.584   3.520   3.456   3.392   3.333   3.279   3.222   3.164   3.110   3.059   3.010   2.964   2.914   2.848   2.785   2.722   2.661   2.603   2.548   2.507   2.472   2.445   2.408   2.371   2.338   2.302   2.263   2.223   2.178   2.135   2.091   2.043   1.990   1.936   1.889   1.837   1.780   1.737   1.694   1.638   1.594   1.561   1.526   1.488   1.457   1.421   1.384   1.353   1.314   1.293   1.262   1.247   1.212   1.199   1.170   1.162   1.131   1.170   1.179
   0.000  -0.305  -0.439  -0.498  -0.522  -0.513  -0.477  -0.436  -0.371  -0.295  -0.239  -0.128  -0.038   0.013   0.045   0.065   0.063   0.052   0.003  -0.020  -0.089  -0.180  -0.282  -0.407  -0.557  -0.733  -0.924  -1.143  -1.384  -1.643  -1.911  -2.186  -2.421  -2.603  -2.688  -2.722  -2.752  -2.765  -2.744  -2.673  -2.582  -2.459  -2.334  -2.202  -2.073  -1.984  -1.937  -1.865  -1.789  -1.760  -1.744  -1.761  -1.800  -1.862  -1.943  -2.047  -2.156  -2.296  -2.454  -2.619  -2.854  -3.075  -3.272  -3.506  -3.727  -4.010  -4.235  -4.458  -4.707  -4.976  -5.251  -5.569  -5.872  -6.204  -6.507  -6.788  -7.014  -7.146  -7.080  -6.552
   3.964   3.945   3.924   3.901   3.901   3.912   3.924   3.931   3.953   3.970   3.986   4.014   4.039   4.061   4.093   4.113   4.132   4.167   4.195   4.215   4.244   4.270   4.298   4.325   4.348   4.378   4.410   4.431   4.452   4.475   4.493   4.509   4.528   4.536   4.551   4.565   4.581   4.600   4.619   4.647   4.680   4.708   4.736   4.770   4.803   4.833   4.857   4.892   4.921   4.950   4.985   5.021   5.053   5.082   5.115   5.154   5.196   5.225   5.265   5.302   5.326   5.366   5.414   5.449   5.459   5.496   5.537   5.560   5.591   5.623   5.657   5.681   5.714   5.727   5.749   5.762   5.778   5.780   5.796   5.822
   4.308   4.299   4.284   4.266   4.240   4.220   4.199   4.177   4.157   4.131   4.106   4.075   4.040   4.006   3.965   3.918   3.872   3.821   3.765   3.706   3.646   3.585   3.521   3.457   3.392   3.335   3.280   3.223   3.164   3.111   3.060   3.012   2.965   2.914   2.848   2.785   2.722   2.662   2.604   2.549   2.507   2.473   2.446   2.410   2.372   2.339   2.304   2.263   2.224   2.180   2.135   2.093   2.043   1.991   1.935   1.888   1.836   1.782   1.734   1.696   1.639   1.597   1.563   1.529   1.488   1.458   1.424   1.385   1.353   1.314   1.296   1.261   1.251   1.213   1.198   1.169   1.161   1.131   1.170   1.179
   0.000  -0.248  -0.330  -0.376  -0.398  -0.398  -0.363  -0.316  -0.249  -0.160  -0.113  -0.035   0.046   0.103   0.139   0.164   0.162   0.141   0.076   0.058   0.002  -0.083  -0.197  -0.322  -0.469  -0.648  -0.837  -1.059  -1.268  -1.508  -1.771  -2.041  -2.283  -2.459  -2.566  -2.619  -2.636  -2.626  -2.595  -2.507  -2.399  -2.270  -2.144  -2.004  -1.872  -1.786  -1.716  -1.642  -1.571  -1.529  -1.500  -1.500  -1.549  -1.599  -1.705  -1.835  -1.965  -2.134  -2.298  -2.484  -2.677  -2.899  -3.108  -3.373  -3.592  -3.846  -4.076  -4.348  -4.615  -4.891  -5.178  -5.500  -5.793  -6.119  -6.441  -6.731  -6.929  -7.039  -6.972  -6.529
   3.964   3.946   3.924   3.900   3.902   3.912   3.923   3.931   3.954   3.969   3.983   4.012   4.038   4.060   4.092   4.113   4.132   4.166   4.192   4.214   4.242   4.269   4.297   4.324   4.347   4.376   4.408   4.431   4.451   4.474   4.492   4.508   4.527   4.535   4.550   4.564   4.580   4.598   4.618   4.646   4.678   4.707   4.735   4.769   4.803   4.832   4.854   4.890   4.920   4.948   4.984   5.020   5.052   5.081   5.114   5.153   5.196   5.225   5.264   5.300   5.329   5.368   5.415   5.451   5.461   5.497   5.538   5.561   5.592   5.624   5.658   5.682   5.715   5.728   5.750   5.763   5.779   5.780   5.796   5.822
   4.308   4.299   4.283   4.266   4.241   4.219   4.199   4.177   4.157   4.132   4.106   4.077   4.043   4.008   3.967   3.922   3.874   3.823   3.767   3.710   3.649   3.590   3.526   3.462   3.397   3.338   3.283   3.226   3.167   3.114   3.063   3.014   2.968   2.916   2.851   2.787   2.724   2.664   2.606   2.550   2.508   2.474   2.448   2.411   2.374   2.340   2.306   2.265   2.226   2.182   2.137   2.097   2.044   1.993   1.937   1.889   1.840   1.785   1.736   1.693   1.640   1.595   1.563   1.523   1.488   1.455   1.419   1.384   1.350   1.312   1.293   1.260   1.250   1.211   1.197   1.169   1.161   1.131   1.170   1.179
   0.000  -0.231  -0.296  -0.353  -0.378  -0.360  -0.317  -0.269  -0.197  -0.128  -0.132  -0.005   0.070   0.121   0.167   0.202   0.214   0.210   0.169   0.144   0.099   0.013  -0.088  -0.229  -0.385  -0.572  -0.774  -0.991  -1.211  -1.462  -1.730  -2.009  -2.257  -2.438  -2.523  -2.562  -2.578  -2.560  -2.523  -2.456  -2.359  -2.245  -2.124  -2.002  -1.893  -1.814  -1.745  -1.670  -1.601  -1.563  -1.556  -1.572  -1.606  -1.649  -1.734  -1.852  -1.982  -2.131  -2.304  -2.497  -2.744  -2.969  -3.182  -3.435  -3.627  -3.903  -4.124  -4.348  -4.589  -4.858  -5.141  -5.446  -5.726  -6.052  -6.367  -6.658  -6.886  -7.008  -6.941  -6.513
   3.964   3.944   3.922   3.901   3.901   3.912   3.924   3.932   3.955   3.967   3.984   4.013   4.038   4.061   4.093   4.114   4.133   4.167   4.190   4.213   4.242   4.268   4.296   4.324   4.347   4.375   4.407   4.431   4.450   4.474   4.492   4.507   4.526   4.534   4.548   4.563   4.578   4.597   4.617   4.644   4.676   4.705   4.734   4.768   4.801   4.831   4.854   4.889   4.920   4.948   4.983   5.018   5.051   5.080   5.112   5.151   5.193   5.224   5.262   5.299   5.328   5.366   5.413   5.451   5.461   5.494   5.537   5.562   5.591   5.624   5.658   5.681   5.714   5.728   5.749   5.762   5.778   5.780   5.796   5.822
   4.308   4.298   4.284   4.266   4.241   4.219   4.199   4.177   4.158   4.131   4.106   4.077   4.043   4.007   3.966   3.921   3.872   3.822   3.766   3.711   3.651   3.591   3.527   3.464   3.399   3.339   3.285   3.228   3.169   3.116   3.065   3.016   2.969   2.917   2.852   2.788   2.725   2.665   2.606   2.551   2.509   2.476   2.450   2.412   2.377   2.343   2.308   2.267   2.228   2.184   2.139   2.100   2.048   1.997   1.941   1.892   1.842   1.789   1.740   1.696   1.646   1.601   1.566   1.528   1.485   1.454   1.422   1.385   1.351   1.314   1.295   1.259   1.250   1.212   1.197   1.167   1.161   1.130   1.170   1.179
   0.000  -0.280  -0.399  -0.447  -0.467  -0.458  -0.422  -0.384  -0.318  -0.276  -0.276  -0.138  -0.064   0.001   0.058   0.089   0.088   0.080   0.069   0.025  -0.036  -0.116  -0.211  -0.344  -0.495  -0.663  -0.858  -1.077  -1.298  -1.555  -1.828  -2.108  -2.362  -2.552  -2.643  -2.672  -2.678  -2.646  -2.620  -2.574  -2.493  -2.385  -2.265  -2.135  -2.016  -1.928  -1.857  -1.774  -1.715  -1.682  -1.656  -1.652  -1.689  -1.731  -1.817  -1.952  -2.079  -2.226  -2.401  -2.605  -2.836  -3.061  -3.267  -3.522  -3.738  -4.007  -4.242  -4.482  -4.732  -5.003  -5.282  -5.593  -5.881  -6.203  -6.516  -6.806  -7.002  -7.098  -7.025  -6.538
   3.964   3.943   3.922   3.901   3.900   3.912   3.923   3.931   3.954   3.964   3.981   4.012   4.037   4.060   4.092   4.112   4.132   4.166   4.189   4.212   4.240   4.268   4.295   4.322   4.346   4.374   4.405   4.431   4.450   4.473   4.491   4.506   4.525   4.533   4.546   4.562   4.577   4.596   4.615   4.643   4.674   4.704   4.734   4.767   4.800   4.829   4.854   4.889   4.920   4.948   4.983   5.018   5.052   5.081   5.112   5.151   5.193   5.225   5.263   5.299   5.326   5.364   5.410   5.450   5.464   5.493   5.536   5.561   5.591   5.622   5.657   5.680   5.713   5.728   5.749   5.762   5.779   5.780   5.796   5.822
   4.308   4.297   4.283   4.266   4.242   4.220   4.199   4.177   4.158   4.132   4.106   4.079   4.044   4.009   3.969   3.922   3.875   3.824   3.769   3.716   3.655   3.595   3.531   3.468   3.403   3.343   3.288   3.231   3.173   3.119   3.067   3.018   2.972   2.917   2.853   2.790   2.726   2.667   2.607   2.552   2.509   2.478   2.451   2.414   2.378   2.345   2.309   2.268   2.230   2.184   2.140   2.101   2.048   1.997   1.942   1.893   1.842   1.790   1.743   1.698   1.643   1.605   1.568   1.527   1.489   1.453   1.421   1.385   1.353   1.314   1.295   1.260   1.249   1.213   1.197   1.166   1.161   1.130   1.171   1.179
   0.000  -0.269  -0.401  -0.475  -0.500  -0.498  -0.467  -0.426  -0.357  -0.318  -0.277  -0.153  -0.081  -0.036  -0.005   0.020   0.031   0.027   0.013  -0.044  -0.112  -0.210  -0.300  -0.410  -0.562  -0.747  -0.944  -1.163  -1.393  -1.642  -1.909  -2.188  -2.426  -2.616  -2.720  -2.752  -2.753  -2.751  -2.717  -2.639  -2.546  -2.424  -2.284  -2.164  -2.047  -1.960  -1.893  -1.821  -1.767  -1.733  -1.712  -1.697  -1.730  -1.778  -1.842  -1.965  -2.081  -2.225  -2.418  -2.602  -2.890  -3.127  -3.324  -3.619  -3.843  -4.052  -4.293  -4.537  -4.780  -5.037  -5.299  -5.611  -5.911  -6.250  -6.572  -6.894  -7.090  -7.186  -7.127  -6.591
   3.964   3.943   3.922   3.900   3.901   3.912   3.924   3.930   3.955   3.961   3.979   4.010   4.036   4.058   4.091   4.111   4.132   4.165   4.189   4.211   4.239   4.268   4.295   4.322   4.346   4.373   4.404   4.431   4.450   4.472   4.491   4.506   4.525   4.532   4.547   4.562   4.577   4.596   4.614   4.642   4.674   4.704   4.735   4.767   4.800   4.830   4.853   4.888   4.921   4.947   4.984   5.019   5.053   5.082   5.112   5.149   5.193   5.225   5.264   5.299   5.325   5.363   5.408   5.451   5.468   5.492   5.535   5.562   5.590   5.621   5.657   5.679   5.711   5.729   5.749   5.762   5.778   5.780   5.796   5.822
   4.308   4.297   4.284   4.266   4.241   4.220   4.199   4.177   4.158   4.131   4.106   4.080   4.046   4.011   3.971   3.924   3.877   3.826   3.772   3.717   3.656   3.596   3.532   3.469   3.404   3.343   3.288   3.232   3.174   3.120   3.067   3.018   2.973   2.918   2.854   2.790   2.726   2.666   2.606   2.552   2.510   2.479   2.452   2.414   2.379   2.346   2.309   2.269   2.231   2.185   2.141   2.101   2.048   1.997   1.943   1.889   1.844   1.792   1.743   1.698   1.643   1.608   1.571   1.530   1.491   1.457   1.423   1.386   1.353   1.314   1.296   1.260   1.247   1.214   1.197   1.166   1.160   1.130   1.171   1.179
   0.000  -0.318  -0.434  -0.470  -0.495  -0.479  -0.442  -0.396  -0.321  -0.357  -0.300  -0.267  -0.192  -0.130  -0.086  -0.068  -0.053  -0.066  -0.084  -0.124  -0.178  -0.268  -0.376  -0.497  -0.641  -0.805  -0.996  -1.216  -1.445  -1.686  -1.943  -2.209  -2.448  -2.630  -2.729  -2.745  -2.760  -2.767  -2.724  -2.657  -2.554  -2.422  -2.307  -2.181  -2.055  -1.974  -1.911  -1.833  -1.774  -1.741  -1.726  -1.731  -1.762  -1.824  -1.941  -2.070  -2.173  -2.327  -2.504  -2.690  -2.908  -3.141  -3.348  -3.598  -3.843  -4.106  -4.338  -4.594  -4.848  -5.101  -5.383  -5.697  -5.992  -6.343  -6.694  -7.014  -7.240  -7.353  -7.296  -6.818
   3.964   3.943   3.921   3.900   3.901   3.913   3.923   3.929   3.955   3.958   3.977   4.009   4.035   4.057   4.090   4.110   4.131   4.164   4.189   4.211   4.239   4.267   4.295   4.322   4.346   4.372   4.403   4.430   4.450   4.472   4.491   4.505   4.524   4.531   4.546   4.561   4.576   4.595   4.613   4.641   4.673   4.702   4.733   4.766   4.798   4.829   4.853   4.887   4.920   4.947   4.983   5.018   5.052   5.082   5.111   5.147   5.192   5.224   5.259   5.295   5.325   5.362   5.408   5.451   5.471   5.492   5.535   5.561   5.590   5.620   5.656   5.678   5.711   5.729   5.749   5.762   5.777   5.781   5.796   5.822
   4.308   4.298   4.284   4.266   4.241   4.220   4.199   4.177   4.158   4.132   4.106   4.081   4.048   4.013   3.973   3.927   3.881   3.829   3.775   3.719   3.659   3.598   3.534   3.471   3.407   3.346   3.290   3.235   3.176   3.122   3.069   3.020   2.975   2.920   2.856   2.791   2.727   2.668   2.608   2.553   2.511   2.480   2.454   2.416   2.382   2.347   2.311   2.272   2.233   2.188   2.143   2.103   2.052   1.999   1.946   1.889   1.849   1.795   1.743   1.697   1.647   1.608   1.568   1.531   1.493   1.455   1.426   1.384   1.353   1.313   1.295   1.259   1.249   1.214   1.198   1.167   1.158   1.130   1.171   1.179
   0.000  -0.277  -0.404  -0.461  -0.483  -0.475  -0.438  -0.377  -0.326  -0.327  -0.252  -0.173  -0.087  -0.027   0.015   0.040   0.048   0.049   0.017  -0.026  -0.093  -0.182  -0.277  -0.401  -0.563  -0.746  -0.948  -1.172  -1.404  -1.640  -1.895  -2.166  -2.406  -2.580  -2.664  -2.686  -2.689  -2.679  -2.655  -2.593  -2.494  -2.365  -2.240  -2.117  -2.008  -1.928  -1.856  -1.780  -1.708  -1.677  -1.669  -1.671  -1.709  -1.769  -1.851  -1.971  -2.083  -2.232  -2.411  -2.589  -2.825  -3.037  -3.247  -3.490  -3.699  -3.939  -4.174  -4.413  -4.661  -4.931  -5.191  -5.490  -5.788  -6.127  -6.470  -6.765  -6.968  -7.075  -7.015  -6.542
   3.964   3.943   3.921   3.900   3.901   3.913   3.924   3.930   3.952   3.956   3.978   4.010   4.036   4.058   4.091   4.110   4.133   4.165   4.191   4.214   4.241   4.270   4.297   4.324   4.347   4.374   4.406   4.432   4.451   4.473   4.492   4.505   4.524   4.532   4.546   4.560   4.575   4.595   4.614   4.642   4.674   4.704   4.735   4.768   4.800   4.829   4.855   4.889   4.920   4.948   4.985   5.020   5.054   5.083   5.111   5.148   5.192   5.224   5.259   5.295   5.327   5.364   5.409   5.451   5.474   5.492   5.534   5.562   5.592   5.619   5.656   5.676   5.711   5.729   5.749   5.762   5.777   5.780   5.796   5.822
   4.308   4.297   4.284   4.265   4.241   4.221   4.199   4.177   4.156   4.132   4.107   4.079   4.047   4.011   3.970   3.925   3.878   3.825   3.772   3.715   3.654   3.594   3.531   3.467   3.403   3.342   3.287   3.232   3.174   3.119   3.067   3.017   2.972   2.917   2.852   2.787   2.723   2.665   2.605   2.551   2.510   2.479   2.452   2.414   2.382   2.347   2.309   2.272   2.232   2.186   2.143   2.102   2.051   1.998   1.946   1.889   1.849   1.795   1.741   1.695   1.648   1.608   1.569   1.528   1.493   1.457   1.424   1.385   1.355   1.314   1.295   1.256   1.250   1.217   1.199   1.168   1.159   1.130   1.170   1.179
   0.000  -0.292  -0.415  -0.475  -0.499  -0.491  -0.466  -0.421  -0.380  -0.331  -0.257  -0.180  -0.101  -0.050  -0.007   0.015   0.016   0.005  -0.038  -0.077  -0.140  -0.223  -0.332  -0.458  -0.605  -0.780  -0.996  -1.225  -1.455  -1.703  -1.956  -2.220  -2.457  -2.635  -2.713  -2.742  -2.750  -2.728  -2.678  -2.605  -2.511  -2.406  -2.304  -2.193  -2.084  -1.996  -1.913  -1.828  -1.763  -1.720  -1.689  -1.686  -1.731  -1.862  -2.005  -2.138  -2.239  -2.377  -2.536  -2.729  -2.948  -3.129  -3.324  -3.577  -3.800  -4.038  -4.267  -4.488  -4.737  -5.022  -5.287  -5.597  -5.869  -6.202  -6.539  -6.831  -7.035  -7.152  -7.080  -6.614
   3.964   3.944   3.920   3.900   3.901   3.912   3.924   3.930   3.948   3.954   3.979   4.010   4.035   4.059   4.091   4.110   4.134   4.165   4.192   4.215   4.242   4.271   4.297   4.325   4.348   4.375   4.405   4.432   4.451   4.474   4.492   4.505   4.523   4.531   4.546   4.560   4.576   4.594   4.614   4.642   4.673   4.704   4.736   4.768   4.800   4.830   4.855   4.890   4.921   4.948   4.986   5.020   5.055   5.082   5.112   5.147   5.192   5.224   5.259   5.294   5.326   5.363   5.408   5.450   5.474   5.490   5.533   5.562   5.591   5.618   5.655   5.676   5.709   5.729   5.749   5.762   5.777   5.780   5.796   5.822
   4.308   4.297   4.283   4.266   4.241   4.219   4.198   4.178   4.156   4.133   4.109   4.079   4.047   4.012   3.971   3.925   3.877   3.825   3.772   3.715   3.654   3.593   3.530   3.467   3.403   3.341   3.286   3.231   3.175   3.119   3.068   3.017   2.972   2.916   2.850   2.786   2.722   2.663   2.604   2.550   2.509   2.480   2.453   2.415   2.382   2.347   2.310   2.271   2.233   2.187   2.144   2.102   2.052   1.996   1.947   1.888   1.850   1.795   1.742   1.693   1.646   1.606   1.570   1.526   1.490   1.458   1.427   1.386   1.355   1.314   1.295   1.258   1.249   1.218   1.199   1.168   1.159   1.130   1.171   1.179
   0.000  -0.269  -0.403  -0.450  -0.466  -0.459  -0.421  -0.378  -0.380  -0.324  -0.249  -0.180  -0.110  -0.058  -0.020   0.009   0.013  -0.003  -0.034  -0.079  -0.150  -0.230  -0.316  -0.443  -0.599  -0.766  -0.970  -1.196  -1.435  -1.678  -1.943  -2.209  -2.436  -2.596  -2.691  -2.733  -2.742  -2.715  -2.676  -2.608  -2.511  -2.401  -2.292  -2.166  -2.051  -1.976  -1.897  -1.824  -1.776  -1.729  -1.702  -1.696  -1.744  -1.829  -1.944  -2.077  -2.198  -2.339  -2.508  -2.687  -2.896  -3.130  -3.362  -3.576  -3.795  -4.045  -4.275  -4.512  -4.743  -5.013  -5.282  -5.601  -5.885  -6.220  -6.526  -6.795  -6.971  -7.063  -7.010  -6.487
   3.964   3.945   3.921   3.899   3.901   3.912   3.924   3.930   3.944   3.954   3.979   4.010   4.036   4.060   4.091   4.110   4.134   4.166   4.193   4.216   4.242   4.271   4.298   4.326   4.349   4.375   4.405   4.432   4.452   4.473   4.492   4.505   4.523   4.531   4.546   4.560   4.575   4.594   4.614   4.642   4.673   4.705   4.737   4.769   4.801   4.830   4.855   4.891   4.922   4.949   4.987   5.021   5.056   5.081   5.112   5.149   5.194   5.227   5.262   5.296   5.327   5.364   5.408   5.450   5.476   5.491   5.533   5.563   5.591   5.617   5.654   5.675   5.709   5.730   5.750   5.762   5.777   5.780   5.796   5.822
   4.308   4.298   4.283   4.265   4.241   4.220   4.198   4.179   4.156   4.134   4.110   4.079   4.047   4.011   3.972   3.926   3.878   3.824   3.771   3.714   3.653   3.593   3.529   3.467   3.403   3.340   3.286   3.230   3.175   3.119   3.069   3.017   2.971   2.915   2.850   2.786   2.722   2.662   2.602   2.550   2.508   2.480   2.452   2.415   2.381   2.348   2.309   2.272   2.233   2.186   2.144   2.101   2.052   1.995   1.942   1.888   1.846   1.793   1.742   1.689   1.641   1.596   1.568   1.522   1.493   1.455   1.425   1.386   1.355   1.315   1.294   1.257   1.248   1.218   1.199   1.167   1.159   1.129   1.171   1.179
   0.000  -0.289  -0.419  -0.469  -0.498  -0.492  -0.445  -0.395  -0.391  -0.340  -0.278  -0.215  -0.149  -0.101  -0.059  -0.035  -0.034  -0.029  -0.064  -0.093  -0.145  -0.239  -0.325  -0.432  -0.591  -0.763  -0.975  -1.213  -1.446  -1.699  -1.969  -2.249  -2.497  -2.668  -2.739  -2.756  -2.776  -2.762  -2.737  -2.673  -2.586  -2.468  -2.340  -2.215  -2.107  -2.036  -1.960  -1.878  -1.818  -1.788  -1.754  -1.736  -1.761  -1.823  -1.948  -2.070  -2.186  -2.329  -2.505  -2.695  -2.931  -3.160  -3.361  -3.561  -3.824  -4.085  -4.312  -4.541  -4.779  -5.027  -5.286  -5.605  -5.910  -6.251  -6.578  -6.856  -7.055  -7.150  -7.080  -6.516
   3.964   3.945   3.920   3.900   3.901   3.912   3.923   3.930   3.941   3.953   3.978   4.009   4.035   4.059   4.090   4.110   4.135   4.165   4.193   4.215   4.241   4.271   4.297   4.326   4.348   4.374   4.405   4.432   4.452   4.472   4.492   4.505   4.522   4.531   4.545   4.560   4.574   4.593   4.613   4.641   4.672   4.705   4.736   4.769   4.800   4.830   4.855   4.891   4.922   4.949   4.988   5.022   5.055   5.081   5.111   5.149   5.193   5.227   5.262   5.297   5.326   5.363   5.407   5.448   5.477   5.490   5.532   5.563   5.591   5.616   5.653   5.674   5.707   5.730   5.749   5.761   5.777   5.780   5.796   5.822
   4.308   4.297   4.283   4.265   4.241   4.219   4.198   4.179   4.156   4.136   4.113   4.080   4.049   4.013   3.973   3.927   3.879   3.825   3.773   3.715   3.654   3.595   3.531   3.469   3.404   3.342   3.286   3.232   3.176   3.121   3.071   3.019   2.972   2.916   2.849   2.787   2.722   2.662   2.603   2.551   2.510   2.481   2.453   2.416   2.383   2.349   2.311   2.273   2.234   2.186   2.145   2.102   2.054   1.995   1.944   1.890   1.847   1.793   1.743   1.695   1.641   1.598   1.570   1.523   1.493   1.456   1.427   1.386   1.353   1.316   1.293   1.257   1.246   1.219   1.197   1.166   1.158   1.130   1.171   1.179
   0.000  -0.256  -0.381  -0.454  -0.478  -0.481  -0.440  -0.390  -0.401  -0.326  -0.250  -0.141  -0.068  -0.029   0.004   0.027   0.035   0.035  -0.002  -0.050  -0.111  -0.193  -0.287  -0.396  -0.547  -0.717  -0.912  -1.136  -1.373  -1.616  -1.873  -2.130  -2.364  -2.542  -2.642  -2.682  -2.706  -2.704  -2.604  -2.459  -2.348  -2.234  -2.130  -2.014  -1.917  -1.843  -1.779  -1.693  -1.616  -1.570  -1.560  -1.577  -1.660  -1.769  -1.858  -1.978  -2.110  -2.282  -2.491  -2.680  -2.868  -3.106  -3.353  -3.565  -3.811  -4.010  -4.231  -4.476  -4.704  -4.965  -5.229  -5.533  -5.832  -6.154  -6.489  -6.791  -6.979  -7.080  -6.998  -6.544
   3.964   3.945   3.920   3.900   3.901   3.911   3.923   3.929   3.937   3.951   3.977   4.008   4.034   4.057   4.087   4.109   4.134   4.164   4.193   4.215   4.240   4.270   4.296   4.326   4.348   4.374   4.404   4.430   4.451   4.471   4.491   4.504   4.522   4.531   4.544   4.558   4.573   4.592   4.611   4.640   4.672   4.704   4.736   4.768   4.799   4.829   4.854   4.891   4.922   4.950   4.988   5.022   5.054   5.081   5.111   5.148   5.192   5.227   5.262   5.297   5.325   5.360   5.404   5.447   5.478   5.489   5.531   5.563   5.591   5.615   5.653   5.674   5.706   5.729   5.749   5.760   5.777   5.780   5.796   5.822
   4.308   4.297   4.283   4.266   4.241   4.220   4.197   4.179   4.156   4.139   4.115   4.082   4.050   4.014   3.975   3.929   3.882   3.828   3.776   3.718   3.657   3.597   3.535   3.472   3.408   3.345   3.289   3.234   3.179   3.123   3.073   3.021   2.974   2.917   2.851   2.789   2.723   2.663   2.604   2.553   2.512   2.482   2.455   2.417   2.384   2.351   2.311   2.275   2.234   2.188   2.145   2.102   2.054   1.996   1.946   1.892   1.846   1.795   1.746   1.697   1.639   1.598   1.572   1.528   1.494   1.457   1.428   1.387   1.356   1.315   1.295   1.258   1.245   1.218   1.198   1.165   1.159   1.129   1.171   1.179
   0.000  -0.233  -0.355  -0.415  -0.442  -0.430  -0.403  -0.342  -0.308  -0.241  -0.156  -0.072   0.006   0.059   0.101   0.125   0.133   0.134   0.115   0.069   0.013  -0.063  -0.162  -0.299  -0.461  -0.642  -0.847  -1.074  -1.312  -1.566  -1.826  -2.091  -2.336  -2.499  -2.575  -2.619  -2.648  -2.644  -2.607  -2.538  -2.436  -2.318  -2.208  -2.088  -1.981  -1.899  -1.827  -1.747  -1.690  -1.671  -1.665  -1.674  -1.702  -1.770  -1.850  -1.966  -2.094  -2.293  -2.501  -2.706  -2.909  -3.138  -3.314  -3.550  -3.796  -4.033  -4.241  -4.470  -4.699  -4.954  -5.223  -5.521  -5.826  -6.150  -6.465  -6.752  -6.946  -7.041  -6.962  -6.425
   3.964   3.946   3.920   3.899   3.902   3.911   3.923   3.928   3.934   3.950   3.974   4.005   4.031   4.054   4.085   4.107   4.131   4.161   4.191   4.214   4.238   4.268   4.293   4.324   4.346   4.371   4.401   4.429   4.449   4.470   4.490   4.502   4.521   4.530   4.543   4.557   4.571   4.590   4.605   4.637   4.669   4.701   4.735   4.766   4.796   4.827   4.852   4.888   4.919   4.948   4.984   5.020   5.052   5.080   5.110   5.145   5.190   5.224   5.260   5.296   5.324   5.358   5.401   5.445   5.478   5.488   5.529   5.562   5.591   5.613   5.652   5.672   5.705   5.729   5.750   5.760   5.776   5.779   5.796   5.822
   4.308   4.297   4.283   4.266   4.240   4.220   4.198   4.180   4.157   4.141   4.118   4.086   4.052   4.017   3.980   3.933   3.886   3.834   3.780   3.722   3.661   3.602   3.538   3.478   3.413   3.350   3.293   3.239   3.183   3.128   3.077   3.025   2.977   2.920   2.855   2.793   2.726   2.666   2.611   2.557   2.515   2.485   2.458   2.421   2.388   2.355   2.315   2.278   2.238   2.192   2.148   2.106   2.060   2.001   1.950   1.895   1.849   1.795   1.750   1.701   1.645   1.602   1.575   1.533   1.495   1.452   1.429   1.387   1.355   1.314   1.295   1.256   1.243   1.217   1.200   1.166   1.158   1.128   1.170   1.179
   0.000  -0.270  -0.373  -0.426  -0.448  -0.453  -0.433  -0.388  -0.414  -0.323  -0.235  -0.150  -0.071  -0.012   0.023   0.038   0.031   0.017  -0.007  -0.047  -0.105  -0.193  -0.307  -0.412  -0.537  -0.718  -0.922  -1.149  -1.389  -1.639  -1.903  -2.181  -2.422  -2.581  -2.670  -2.700  -2.717  -2.721  -2.696  -2.637  -2.539  -2.436  -2.314  -2.197  -2.096  -2.020  -1.945  -1.871  -1.808  -1.778  -1.767  -1.770  -1.794  -1.840  -1.916  -2.034  -2.161  -2.308  -2.475  -2.659  -2.872  -3.098  -3.346  -3.576  -3.806  -4.029  -4.257  -4.493  -4.718  -4.971  -5.236  -5.561  -5.875  -6.222  -6.555  -6.855  -7.097  -7.209  -7.126  -6.631
   3.964   3.946   3.921   3.899   3.901   3.911   3.923   3.928   3.931   3.950   3.974   4.005   4.030   4.054   4.084   4.105   4.130   4.160   4.192   4.214   4.238   4.268   4.292   4.323   4.347   4.371   4.401   4.428   4.449   4.469   4.490   4.502   4.521   4.529   4.542   4.556   4.571   4.590   4.604   4.636   4.669   4.702   4.736   4.767   4.797   4.827   4.853   4.890   4.919   4.949   4.987   5.022   5.053   5.081   5.112   5.149   5.192   5.225   5.261   5.298   5.324   5.358   5.401   5.446   5.480   5.488   5.529   5.562   5.592   5.614   5.652   5.673   5.705   5.729   5.750   5.761   5.777   5.779   5.796   5.822
   4.308   4.297   4.283   4.265   4.241   4.219   4.197   4.181   4.159   4.143   4.120   4.087   4.054   4.018   3.982   3.935   3.889   3.836   3.783   3.725   3.663   3.602   3.540   3.479   3.415   3.351   3.294   3.240   3.184   3.128   3.078   3.025   2.978   2.921   2.855   2.791   2.726   2.665   2.609   2.555   2.514   2.486   2.458   2.420   2.388   2.354   2.315   2.278   2.238   2.192   2.148   2.106   2.056   2.001   1.947   1.894   1.847   1.790   1.747   1.703   1.643   1.600   1.572   1.535   1.495   1.451   1.428   1.385   1.352   1.315   1.292   1.256   1.242   1.215   1.199   1.164   1.158   1.129   1.170   1.179
   0.000  -0.290  -0.420  -0.478  -0.514  -0.512  -0.477  -0.433  -0.461  -0.398  -0.327  -0.243  -0.164  -0.108  -0.063  -0.032  -0.025  -0.022  -0.050  -0.084  -0.118  -0.207  -0.313  -0.438  -0.582  -0.754  -0.952  -1.183  -1.433  -1.690  -1.959  -2.226  -2.466  -2.639  -2.730  -2.770  -2.785  -2.780  -2.752  -2.680  -2.576  -2.463  -2.341  -2.214  -2.111  -2.031  -1.959  -1.884  -1.814  -1.802  -1.801  -1.812  -1.884  -1.959  -2.026  -2.143  -2.306  -2.498  -2.673  -2.864  -3.104  -3.346  -3.566  -3.806  -4.036  -4.251  -4.484  -4.712  -4.943  -5.188  -5.456  -5.772  -6.069  -6.409  -6.748  -7.042  -7.245  -7.336  -7.265  -6.750
   3.964   3.946   3.920   3.898   3.901   3.911   3.922   3.928   3.928   3.948   3.972   4.003   4.028   4.051   4.082   4.104   4.129   4.159   4.191   4.214   4.238   4.267   4.293   4.321   4.347   4.370   4.400   4.428   4.449   4.469   4.489   4.501   4.520   4.529   4.542   4.555   4.570   4.589   4.603   4.636   4.668   4.702   4.734   4.765   4.797   4.826   4.853   4.889   4.919   4.947   4.986   5.021   5.052   5.082   5.111   5.149   5.191   5.225   5.261   5.298   5.324   5.358   5.400   5.444   5.481   5.489   5.528   5.562   5.594   5.614   5.652   5.673   5.705   5.729   5.750   5.762   5.777   5.779   5.796   5.822
   4.308   4.298   4.282   4.263   4.240   4.219   4.197   4.181   4.160   4.144   4.123   4.090   4.056   4.022   3.984   3.938   3.892   3.839   3.785   3.728   3.666   3.605   3.543   3.480   3.417   3.353   3.296   3.242   3.186   3.131   3.079   3.027   2.980   2.923   2.857   2.793   2.727   2.667   2.609   2.557   2.517   2.488   2.460   2.421   2.390   2.356   2.317   2.280   2.240   2.195   2.151   2.109   2.057   2.004   1.948   1.897   1.848   1.792   1.748   1.704   1.644   1.604   1.572   1.531   1.497   1.453   1.424   1.384   1.351   1.316   1.294   1.257   1.242   1.215   1.198   1.166   1.158   1.128   1.170   1.179
   0.000  -0.293  -0.415  -0.473  -0.505  -0.496  -0.457  -0.402  -0.400  -0.322  -0.224  -0.122  -0.058  -0.008   0.046   0.065   0.053   0.045   0.021  -0.019  -0.072  -0.163  -0.264  -0.385  -0.521  -0.694  -0.897  -1.126  -1.371  -1.627  -1.896  -2.166  -2.408  -2.567  -2.664  -2.708  -2.737  -2.727  -2.698  -2.628  -2.543  -2.428  -2.304  -2.181  -2.079  -1.992  -1.911  -1.828  -1.772  -1.741  -1.717  -1.695  -1.746  -1.830  -1.886  -2.015  -2.163  -2.303  -2.469  -2.653  -2.928  -3.148  -3.354  -3.560  -3.755  -3.977  -4.215  -4.443  -4.678  -4.940  -5.206  -5.513  -5.813  -6.147  -6.496  -6.795  -7.028  -7.136  -7.036  -6.498
   3.964   3.946   3.920   3.899   3.900   3.911   3.922   3.927   3.926   3.947   3.971   4.002   4.027   4.050   4.081   4.104   4.128   4.157   4.190   4.213   4.236   4.267   4.293   4.320   4.347   4.369   4.399   4.427   4.448   4.468   4.488   4.501   4.519   4.528   4.540   4.554   4.569   4.588   4.602   4.635   4.667   4.701   4.734   4.765   4.796   4.826   4.852   4.889   4.919   4.946   4.985   5.021   5.052   5.081   5.112   5.148   5.188   5.224   5.260   5.298   5.323   5.357   5.397   5.442   5.482   5.489   5.527   5.561   5.595   5.612   5.650   5.673   5.704   5.728   5.750   5.762   5.777   5.779   5.796   5.822
   4.308   4.297   4.282   4.264   4.239   4.219   4.197   4.181   4.161   4.147   4.125   4.093   4.058   4.024   3.987   3.941   3.895   3.842   3.788   3.731   3.669   3.608   3.546   3.483   3.420   3.356   3.299   3.244   3.189   3.132   3.082   3.028   2.982   2.925   2.859   2.794   2.728   2.668   2.610   2.558   2.518   2.489   2.461   2.422   2.392   2.358   2.319   2.280   2.239   2.196   2.153   2.110   2.061   2.004   1.952   1.899   1.847   1.794   1.749   1.706   1.645   1.609   1.570   1.532   1.500   1.455   1.424   1.382   1.351   1.315   1.296   1.258   1.241   1.215   1.198   1.165   1.158   1.128   1.170   1.179
   0.000  -0.288  -0.414  -0.473  -0.492  -0.481  -0.442  -0.381  -0.404  -0.307  -0.230  -0.125  -0.073  -0.012   0.041   0.067   0.067   0.059   0.040   0.009  -0.053  -0.145  -0.247  -0.367  -0.514  -0.688  -0.896  -1.122  -1.357  -1.619  -1.887  -2.163  -2.391  -2.553  -2.635  -2.672  -2.694  -2.682  -2.664  -2.599  -2.511  -2.410  -2.286  -2.161  -2.068  -2.007  -1.937  -1.860  -1.799  -1.754  -1.734  -1.710  -1.701  -1.757  -1.825  -1.962  -2.146  -2.342  -2.510  -2.689  -2.864  -3.131  -3.358  -3.592  -3.801  -4.005  -4.231  -4.436  -4.649  -4.890  -5.152  -5.452  -5.773  -6.118  -6.434  -6.727  -6.940  -7.050  -6.972  -6.426
   3.964   3.946   3.919   3.900   3.899   3.911   3.922   3.926   3.923   3.946   3.968   4.000   4.022   4.046   4.079   4.101   4.127   4.155   4.188   4.212   4.235   4.266   4.292   4.320   4.346   4.369   4.398   4.427   4.449   4.468   4.489   4.501   4.519   4.528   4.540   4.554   4.568   4.587   4.602   4.636   4.668   4.703   4.736   4.767   4.797   4.826   4.853   4.891   4.920   4.948   4.988   5.024   5.054   5.084   5.114   5.151   5.191   5.226   5.262   5.300   5.322   5.356   5.395   5.440   5.481   5.490   5.526   5.560   5.596   5.612   5.650   5.672   5.704   5.729   5.751   5.762   5.777   5.779   5.796   5.822
   4.308   4.297   4.282   4.264   4.238   4.219   4.197   4.181   4.163   4.150   4.126   4.096   4.061   4.027   3.991   3.944   3.899   3.847   3.792   3.735   3.672   3.611   3.549   3.487   3.422   3.357   3.300   3.246   3.191   3.133   3.082   3.030   2.983   2.923   2.858   2.793   2.727   2.667   2.608   2.557   2.517   2.488   2.460   2.421   2.391   2.358   2.318   2.279   2.237   2.194   2.151   2.107   2.061   2.002   1.948   1.898   1.842   1.794   1.747   1.705   1.640   1.611   1.569   1.529   1.498   1.456   1.424   1.384   1.353   1.314   1.295   1.256   1.239   1.214   1.198   1.164   1.157   1.129   1.171   1.179
   0.000  -0.303  -0.441  -0.494  -0.533  -0.527  -0.488  -0.435  -0.484  -0.390  -0.308  -0.212  -0.117  -0.057  -0.013   0.014   0.005   0.017  -0.004  -0.054  -0.117  -0.195  -0.299  -0.412  -0.557  -0.722  -0.919  -1.144  -1.402  -1.655  -1.919  -2.189  -2.434  -2.601  -2.676  -2.707  -2.705  -2.704  -2.704  -2.641  -2.560  -2.461  -2.352  -2.229  -2.140  -2.069  -1.996  -1.916  -1.854  -1.806  -1.779  -1.771  -1.793  -1.850  -1.933  -2.087  -2.251  -2.422  -2.590  -2.752  -2.995  -3.246  -3.453  -3.683  -3.906  -4.159  -4.383  -4.622  -4.866  -5.133  -5.407  -5.748  -6.070  -6.418  -6.757  -7.053  -7.235  -7.313  -7.234  -6.751
   3.964   3.946   3.919   3.900   3.899   3.911   3.922   3.927   3.921   3.945   3.964   3.997   4.020   4.043   4.075   4.096   4.124   4.151   4.184   4.209   4.232   4.263   4.290   4.317   4.344   4.367   4.396   4.424   4.447   4.466   4.487   4.499   4.517   4.527   4.538   4.553   4.567   4.585   4.600   4.633   4.666   4.700   4.733   4.765   4.794   4.824   4.852   4.888   4.918   4.946   4.986   5.022   5.052   5.083   5.113   5.151   5.188   5.226   5.261   5.299   5.323   5.357   5.395   5.440   5.481   5.491   5.525   5.559   5.596   5.612   5.650   5.674   5.704   5.729   5.750   5.763   5.777   5.779   5.796   5.822
   4.308   4.297   4.282   4.264   4.238   4.219   4.196   4.181   4.163   4.152   4.129   4.099   4.064   4.032   3.996   3.949   3.906   3.854   3.799   3.741   3.679   3.619   3.556   3.493   3.429   3.364   3.306   3.252   3.196   3.139   3.087   3.034   2.987   2.929   2.863   2.798   2.732   2.671   2.612   2.560   2.520   2.491   2.463   2.424   2.395   2.360   2.323   2.282   2.241   2.199   2.155   2.108   2.063   2.006   1.951   1.901   1.845   1.798   1.745   1.706   1.644   1.611   1.566   1.531   1.494   1.456   1.419   1.381   1.354   1.312   1.292   1.259   1.238   1.214   1.197   1.164   1.156   1.130   1.171   1.179
   0.000  -0.319  -0.455  -0.509  -0.537  -0.532  -0.484  -0.437  -0.458  -0.388  -0.306  -0.204  -0.137  -0.074  -0.021  -0.007   0.011   0.002  -0.017  -0.049  -0.109  -0.193  -0.296  -0.423  -0.564  -0.736  -0.946  -1.185  -1.439  -1.693  -1.950  -2.218  -2.462  -2.631  -2.716  -2.737  -2.735  -2.727  -2.712  -2.652  -2.573  -2.473  -2.361  -2.248  -2.158  -2.096  -2.025  -1.952  -1.902  -1.863  -1.853  -1.874  -1.913  -1.980  -2.069  -2.215  -2.354  -2.495  -2.639  -2.821  -2.995  -3.233  -3.454  -3.700  -3.933  -4.157  -4.386  -4.614  -4.854  -5.128  -5.397  -5.709  -6.029  -6.346  -6.660  -6.942  -7.107  -7.200  -7.131  -6.601
   3.964   3.946   3.920   3.901   3.898   3.911   3.922   3.926   3.918   3.943   3.961   3.994   4.018   4.041   4.074   4.095   4.122   4.149   4.183   4.208   4.231   4.261   4.289   4.316   4.343   4.365   4.394   4.422   4.446   4.465   4.485   4.499   4.515   4.527   4.537   4.551   4.565   4.583   4.598   4.631   4.663   4.698   4.731   4.762   4.792   4.821   4.850   4.885   4.916   4.943   4.983   5.019   5.049   5.082   5.111   5.148   5.185   5.223   5.259   5.296   5.323   5.357   5.394   5.438   5.482   5.491   5.524   5.559   5.596   5.612   5.649   5.674   5.703   5.729   5.751   5.762   5.777   5.778   5.796   5.822
   4.308   4.298   4.282   4.263   4.238   4.219   4.196   4.181   4.165   4.154   4.132   4.103   4.068   4.035   3.999   3.953   3.910   3.857   3.803   3.745   3.683   3.622   3.561   3.497   3.435   3.369   3.310   3.256   3.201   3.143   3.091   3.038   2.989   2.933   2.868   2.803   2.737   2.676   2.617   2.563   2.524   2.494   2.466   2.428   2.398   2.363   2.327   2.286   2.246   2.203   2.160   2.113   2.066   2.011   1.954   1.907   1.850   1.804   1.751   1.705   1.649   1.615   1.567   1.533   1.499   1.459   1.420   1.383   1.354   1.312   1.293   1.260   1.239   1.216   1.198   1.164   1.155   1.130   1.172   1.179
   0.000  -0.287  -0.390  -0.436  -0.432  -0.423  -0.392  -0.337  -0.402  -0.315  -0.242  -0.135  -0.049   0.009   0.048   0.087   0.098   0.101   0.080   0.045  -0.001  -0.086  -0.192  -0.321  -0.467  -0.630  -0.834  -1.059  -1.301  -1.553  -1.819  -2.093  -2.354  -2.523  -2.604  -2.643  -2.662  -2.669  -2.661  -2.592  -2.494  -2.402  -2.298  -2.175  -2.086  -2.002  -1.915  -1.835  -1.768  -1.721  -1.699  -1.710  -1.772  -1.855  -1.936  -2.065  -2.200  -2.356  -2.539  -2.723  -2.965  -3.174  -3.413  -3.644  -3.854  -4.085  -4.300  -4.518  -4.747  -4.977  -5.250  -5.555  -5.869  -6.200  -6.529  -6.834  -7.053  -7.123  -7.061  -6.581
   3.964   3.947   3.919   3.900   3.898   3.909   3.922   3.925   3.915   3.941   3.961   3.989   4.017   4.040   4.073   4.093   4.121   4.147   4.181   4.207   4.230   4.259   4.288   4.315   4.343   4.365   4.393   4.422   4.446   4.464   4.484   4.498   4.515   4.527   4.536   4.551   4.565   4.582   4.597   4.630   4.664   4.699   4.731   4.762   4.791   4.822   4.850   4.886   4.917   4.944   4.983   5.020   5.050   5.082   5.111   5.149   5.184   5.222   5.257   5.295   5.322   5.357   5.392   5.435   5.481   5.493   5.523   5.558   5.596   5.611   5.648   5.673   5.701   5.728   5.750   5.761   5.776   5.778   5.796   5.822
   4.308   4.297   4.282   4.263   4.238   4.220   4.197   4.182   4.167   4.157   4.136   4.104   4.070   4.037   4.001   3.954   3.913   3.860   3.807   3.749   3.687   3.626   3.563   3.500   3.438   3.372   3.312   3.257   3.204   3.145   3.093   3.041   2.990   2.934   2.869   2.804   2.738   2.675   2.618   2.563   2.524   2.495   2.468   2.429   2.399   2.365   2.329   2.288   2.247   2.203   2.161   2.113   2.065   2.012   1.953   1.911   1.854   1.809   1.754   1.709   1.653   1.618   1.570   1.532   1.502   1.462   1.421   1.385   1.356   1.315   1.293   1.260   1.237   1.214   1.198   1.164   1.153   1.130   1.172   1.179
   0.000  -0.284  -0.404  -0.459  -0.478  -0.461  -0.433  -0.383  -0.413  -0.327  -0.255  -0.187  -0.102  -0.043   0.000   0.023   0.034   0.026  -0.002  -0.035  -0.097  -0.180  -0.284  -0.405  -0.541  -0.700  -0.906  -1.135  -1.387  -1.652  -1.915  -2.187  -2.426  -2.594  -2.680  -2.720  -2.741  -2.747  -2.733  -2.669  -2.568  -2.445  -2.321  -2.200  -2.116  -2.041  -1.973  -1.910  -1.866  -1.843  -1.804  -1.780  -1.834  -1.897  -1.963  -2.101  -2.236  -2.386  -2.551  -2.754  -2.977  -3.208  -3.430  -3.643  -3.820  -4.044  -4.266  -4.481  -4.698  -4.941  -5.222  -5.547  -5.884  -6.199  -6.499  -6.801  -7.015  -7.098  -7.041  -6.534
   3.964   3.946   3.920   3.900   3.898   3.909   3.922   3.924   3.913   3.938   3.959   3.984   4.014   4.038   4.069   4.090   4.119   4.145   4.179   4.207   4.228   4.258   4.287   4.313   4.342   4.365   4.391   4.420   4.445   4.463   4.483   4.497   4.514   4.526   4.536   4.550   4.564   4.582   4.594   4.628   4.662   4.697   4.728   4.761   4.789   4.820   4.849   4.884   4.916   4.943   4.982   5.018   5.048   5.081   5.111   5.147   5.183   5.219   5.255   5.293   5.322   5.355   5.391   5.433   5.481   5.494   5.523   5.556   5.596   5.611   5.647   5.674   5.700   5.727   5.750   5.761   5.776   5.778   5.796   5.822
   4.308   4.297   4.283   4.264   4.239   4.221   4.197   4.182   4.168   4.159   4.139   4.106   4.074   4.041   4.005   3.960   3.918   3.865   3.811   3.753   3.691   3.630   3.567   3.505   3.443   3.376   3.315   3.261   3.208   3.149   3.096   3.044   2.994   2.937   2.872   2.808   2.742   2.679   2.620   2.566   2.527   2.497   2.470   2.432   2.402   2.367   2.332   2.291   2.250   2.207   2.163   2.116   2.069   2.015   1.956   1.915   1.860   1.811   1.758   1.708   1.658   1.612   1.573   1.533   1.504   1.463   1.424   1.384   1.358   1.314   1.291   1.263   1.236   1.213   1.199   1.165   1.154   1.129   1.172   1.179
   0.000  -0.297  -0.417  -0.478  -0.511  -0.508  -0.480  -0.432  -0.364  -0.371  -0.310  -0.219  -0.145  -0.092  -0.042   0.005  -0.003  -0.004  -0.019  -0.051  -0.089  -0.162  -0.248  -0.362  -0.501  -0.676  -0.880  -1.101  -1.366  -1.628  -1.905  -2.177  -2.409  -2.577  -2.675  -2.714  -2.739  -2.731  -2.706  -2.630  -2.539  -2.432  -2.315  -2.185  -2.095  -2.038  -1.959  -1.875  -1.802  -1.755  -1.729  -1.718  -1.735  -1.830  -1.940  -2.068  -2.196  -2.332  -2.473  -2.642  -2.846  -3.074  -3.306  -3.546  -3.748  -3.947  -4.165  -4.386  -4.587  -4.825  -5.101  -5.425  -5.772  -6.100  -6.384  -6.662  -6.874  -6.966  -6.869  -6.382
   3.964   3.947   3.919   3.899   3.898   3.909   3.922   3.924   3.910   3.936   3.957   3.979   4.011   4.035   4.067   4.087   4.118   4.143   4.177   4.206   4.226   4.256   4.286   4.312   4.341   4.364   4.389   4.418   4.444   4.462   4.483   4.496   4.513   4.526   4.535   4.548   4.563   4.580   4.593   4.627   4.660   4.696   4.728   4.759   4.789   4.820   4.848   4.883   4.916   4.944   4.982   5.017   5.047   5.081   5.111   5.147   5.182   5.217   5.254   5.290   5.321   5.353   5.389   5.428   5.478   5.494   5.522   5.554   5.595   5.610   5.644   5.673   5.700   5.725   5.750   5.761   5.775   5.779   5.796   5.822
   4.308   4.297   4.284   4.263   4.239   4.220   4.195   4.183   4.170   4.161   4.142   4.108   4.078   4.045   4.008   3.964   3.922   3.869   3.816   3.758   3.695   3.635   3.572   3.509   3.446   3.381   3.318   3.264   3.211   3.153   3.100   3.048   2.996   2.940   2.875   2.810   2.745   2.681   2.621   2.568   2.528   2.499   2.472   2.432   2.404   2.370   2.334   2.293   2.253   2.208   2.164   2.117   2.070   2.016   1.959   1.917   1.863   1.810   1.761   1.706   1.663   1.616   1.573   1.529   1.507   1.466   1.428   1.384   1.359   1.317   1.291   1.264   1.237   1.211   1.200   1.166   1.154   1.129   1.172   1.179
   0.000  -0.274  -0.394  -0.443  -0.423  -0.411  -0.378  -0.318  -0.190  -0.253  -0.189  -0.083  -0.004   0.065   0.106   0.144   0.166   0.161   0.134   0.103   0.060  -0.019  -0.110  -0.236  -0.396  -0.569  -0.762  -0.994  -1.259  -1.520  -1.794  -2.067  -2.299  -2.439  -2.479  -2.517  -2.525  -2.528  -2.514  -2.443  -2.362  -2.269  -2.138  -2.007  -1.917  -1.851  -1.779  -1.703  -1.653  -1.621  -1.593  -1.615  -1.665  -1.746  -1.867  -1.944  -2.075  -2.205  -2.359  -2.570  -2.753  -2.990  -3.239  -3.474  -3.671  -3.904  -4.102  -4.331  -4.557  -4.817  -5.095  -5.386  -5.736  -6.088  -6.409  -6.696  -6.892  -7.002  -6.945  -6.443
   3.964   3.947   3.919   3.899   3.897   3.907   3.921   3.924   3.911   3.937   3.959   3.982   4.014   4.038   4.069   4.091   4.122   4.146   4.181   4.209   4.230   4.259   4.290   4.315   4.344   4.368   4.393   4.421   4.447   4.465   4.485   4.498   4.514   4.526   4.536   4.550   4.565   4.581   4.595   4.631   4.664   4.700   4.732   4.763   4.791   4.823   4.852   4.887   4.919   4.949   4.987   5.022   5.051   5.084   5.115   5.152   5.185   5.220   5.257   5.293   5.324   5.355   5.391   5.430   5.479   5.496   5.524   5.554   5.595   5.612   5.645   5.675   5.699   5.725   5.749   5.760   5.777   5.778   5.796   5.822
   4.308   4.296   4.284   4.263   4.240   4.221   4.196   4.183   4.169   4.160   4.140   4.106   4.076   4.041   4.005   3.961   3.917   3.863   3.809   3.750   3.689   3.627   3.565   3.502   3.437   3.373   3.311   3.258   3.205   3.147   3.094   3.042   2.990   2.933   2.866   2.803   2.737   2.673   2.614   2.563   2.525   2.497   2.468   2.430   2.402   2.368   2.331   2.289   2.246   2.203   2.159   2.111   2.063   2.012   1.954   1.913   1.860   1.806   1.758   1.704   1.660   1.608   1.572   1.530   1.502   1.463   1.427   1.379   1.356   1.316   1.289   1.264   1.233   1.210   1.198   1.164   1.156   1.128   1.171   1.179
   0.000  -0.261  -0.351  -0.417  -0.429  -0.400  -0.378  -0.338  -0.231  -0.242  -0.162  -0.085  -0.019   0.038   0.084   0.110   0.115   0.105   0.080   0.064   0.011  -0.077  -0.171  -0.291  -0.436  -0.614  -0.819  -1.054  -1.303  -1.548  -1.819  -2.089  -2.320  -2.468  -2.560  -2.606  -2.655  -2.668  -2.632  -2.540  -2.446  -2.327  -2.204  -2.084  -1.994  -1.931  -1.870  -1.804  -1.759  -1.845  -1.928  -1.979  -2.050  -2.111  -2.174  -2.237  -2.384  -2.539  -2.717  -2.932  -3.124  -3.359  -3.597  -3.838  -4.038  -4.242  -4.456  -4.701  -4.945  -5.174  -5.465  -5.758  -6.092  -6.455  -6.771  -7.059  -7.257  -7.339  -7.277  -6.830
   3.964   3.946   3.919   3.898   3.895   3.908   3.921   3.923   3.915   3.941   3.961   3.986   4.017   4.042   4.072   4.095   4.125   4.150   4.183   4.211   4.233   4.262   4.293   4.318   4.347   4.370   4.396   4.424   4.448   4.467   4.486   4.499   4.515   4.526   4.537   4.551   4.565   4.581   4.596   4.632   4.666   4.702   4.733   4.764   4.793   4.825   4.854   4.889   4.920   4.950   4.988   5.022   5.052   5.084   5.116   5.153   5.187   5.221   5.257   5.293   5.325   5.358   5.391   5.430   5.479   5.497   5.524   5.554   5.596   5.613   5.645   5.675   5.700   5.726   5.750   5.760   5.777   5.778   5.796   5.822
   4.308   4.296   4.284   4.263   4.238   4.220   4.196   4.183   4.169   4.160   4.137   4.105   4.071   4.038   4.000   3.956   3.911   3.857   3.803   3.746   3.684   3.622   3.560   3.496   3.432   3.368   3.307   3.253   3.200   3.143   3.090   3.038   2.986   2.930   2.863   2.799   2.734   2.670   2.611   2.560   2.525   2.496   2.467   2.428   2.402   2.367   2.331   2.288   2.246   2.203   2.157   2.112   2.062   2.012   1.955   1.908   1.860   1.805   1.755   1.701   1.659   1.612   1.572   1.530   1.503   1.462   1.425   1.377   1.355   1.317   1.287   1.262   1.234   1.209   1.198   1.162   1.156   1.128   1.171   1.179
   0.000  -0.228  -0.271  -0.336  -0.359  -0.336  -0.301  -0.242  -0.141  -0.141  -0.068   0.024   0.093   0.152   0.191   0.211   0.207   0.203   0.142   0.130   0.068  -0.021  -0.125  -0.244  -0.392  -0.581  -0.790  -1.017  -1.271  -1.530  -1.790  -2.067  -2.299  -2.454  -2.533  -2.577  -2.612  -2.591  -2.544  -2.471  -2.393  -2.281  -2.161  -2.052  -1.966  -1.897  -1.828  -1.769  -1.729  -1.697  -1.753  -1.920  -1.963  -2.023  -2.082  -2.149  -2.293  -2.446  -2.598  -2.776  -2.978  -3.203  -3.425  -3.655  -3.848  -4.062  -4.268  -4.481  -4.726  -4.958  -5.247  -5.560  -5.878  -6.211  -6.532  -6.832  -7.049  -7.155  -7.093  -6.670
   3.964   3.945   3.919   3.899   3.893   3.908   3.920   3.924   3.919   3.945   3.964   3.990   4.020   4.046   4.075   4.098   4.129   4.153   4.185   4.214   4.236   4.265   4.294   4.320   4.348   4.372   4.398   4.426   4.449   4.468   4.487   4.500   4.516   4.526   4.537   4.551   4.566   4.581   4.597   4.635   4.668   4.703   4.735   4.766   4.794   4.826   4.856   4.891   4.921   4.947   4.988   5.021   5.052   5.085   5.117   5.154   5.188   5.222   5.257   5.293   5.325   5.360   5.391   5.428   5.478   5.497   5.524   5.551   5.595   5.612   5.643   5.673   5.699   5.724   5.749   5.760   5.776   5.778   5.796   5.822
   4.308   4.296   4.283   4.263   4.239   4.220   4.197   4.183   4.169   4.158   4.134   4.101   4.067   4.033   3.996   3.952   3.905   3.851   3.796   3.741   3.678   3.617   3.555   3.491   3.428   3.364   3.303   3.250   3.197   3.140   3.087   3.036   2.982   2.925   2.857   2.794   2.728   2.666   2.607   2.557   2.524   2.495   2.465   2.427   2.400   2.366   2.330   2.287   2.247   2.205   2.158   2.114   2.063   2.012   1.956   1.908   1.860   1.804   1.752   1.700   1.661   1.615   1.575   1.532   1.505   1.463   1.425   1.379   1.356   1.318   1.289   1.260   1.236   1.210   1.198   1.164   1.156   1.128   1.171   1.179
   0.000  -0.275  -0.371  -0.407  -0.446  -0.417  -0.375  -0.304  -0.200  -0.205  -0.134  -0.043   0.039   0.092   0.130   0.151   0.163   0.159   0.130   0.098   0.039  -0.044  -0.128  -0.234  -0.369  -0.547  -0.749  -0.974  -1.218  -1.480  -1.759  -2.029  -2.251  -2.391  -2.464  -2.501  -2.521  -2.505  -2.462  -2.380  -2.276  -2.180  -2.061  -1.954  -1.881  -1.812  -1.743  -1.686  -1.647  -1.626  -1.608  -1.611  -1.651  -1.694  -1.763  -1.844  -2.004  -2.170  -2.352  -2.544  -2.755  -2.975  -3.226  -3.445  -3.634  -3.848  -4.066  -4.313  -4.537  -4.773  -5.053  -5.370  -5.688  -6.028  -6.335  -6.633  -6.869  -7.018  -6.971  -6.514
   3.964   3.943   3.920   3.900   3.890   3.906   3.919   3.924   3.920   3.947   3.964   3.992   4.021   4.047   4.075   4.100   4.131   4.154   4.184   4.214   4.235   4.265   4.295   4.320   4.348   4.373   4.398   4.426   4.450   4.467   4.487   4.499   4.516   4.526   4.537   4.551   4.564   4.580   4.596   4.634   4.668   4.702   4.734   4.765   4.794   4.826   4.856   4.891   4.921   4.948   4.984   5.021   5.054   5.086   5.118   5.156   5.189   5.223   5.259   5.295   5.325   5.361   5.393   5.428   5.478   5.498   5.525   5.552   5.597   5.613   5.642   5.672   5.699   5.723   5.749   5.760   5.776   5.778   5.796   5.822
   4.308   4.294   4.283   4.265   4.239   4.221   4.199   4.185   4.170   4.157   4.134   4.100   4.066   4.032   3.994   3.950   3.904   3.849   3.795   3.742   3.679   3.618   3.556   3.493   3.430   3.365   3.304   3.250   3.197   3.141   3.088   3.037   2.983   2.925   2.858   2.794   2.728   2.667   2.606   2.558   2.525   2.496   2.466   2.429   2.402   2.368   2.333   2.289   2.248   2.207   2.159   2.114   2.064   2.013   1.957   1.909   1.858   1.805   1.752   1.700   1.659   1.613   1.574   1.533   1.503   1.461   1.424   1.377   1.357   1.320   1.288   1.261   1.236   1.208   1.199   1.165   1.155   1.129   1.171   1.179
   0.000  -0.319  -0.460  -0.502  -0.534  -0.498  -0.467  -0.416  -0.345  -0.301  -0.223  -0.135  -0.050   0.004   0.045   0.082   0.092   0.076   0.055   0.020  -0.029  -0.105  -0.204  -0.338  -0.479  -0.664  -0.876  -1.108  -1.365  -1.636  -1.900  -2.162  -2.371  -2.517  -2.606  -2.648  -2.666  -2.657  -2.650  -2.576  -2.492  -2.388  -2.286  -2.181  -2.108  -2.040  -1.966  -1.894  -1.835  -1.787  -1.778  -1.779  -1.811  -1.859  -1.919  -2.007  -2.149  -2.298  -2.456  -2.641  -2.850  -3.075  -3.270  -3.465  -3.658  -3.863  -4.081  -4.312  -4.517  -4.789  -5.086  -5.409  -5.744  -6.069  -6.365  -6.652  -6.891  -7.027  -6.973  -6.503
   3.964   3.943   3.921   3.900   3.888   3.904   3.919   3.924   3.922   3.946   3.965   3.993   4.021   4.047   4.075   4.101   4.131   4.155   4.185   4.215   4.236   4.266   4.296   4.321   4.350   4.373   4.399   4.426   4.450   4.468   4.487   4.500   4.517   4.526   4.538   4.550   4.564   4.580   4.597   4.634   4.668   4.704   4.735   4.766   4.795   4.826   4.857   4.892   4.923   4.949   4.986   5.023   5.055   5.087   5.120   5.158   5.191   5.225   5.260   5.297   5.327   5.363   5.395   5.430   5.479   5.501   5.526   5.553   5.598   5.614   5.643   5.672   5.700   5.723   5.749   5.759   5.777   5.779   5.796   5.822
   4.308   4.294   4.284   4.265   4.239   4.223   4.199   4.185   4.171   4.156   4.134   4.100   4.066   4.032   3.993   3.949   3.902   3.848   3.794   3.740   3.678   3.617   3.556   3.491   3.428   3.363   3.303   3.249   3.197   3.140   3.087   3.037   2.982   2.924   2.856   2.792   2.726   2.666   2.604   2.557   2.524   2.495   2.464   2.429   2.403   2.367   2.332   2.289   2.249   2.207   2.159   2.114   2.063   2.011   1.956   1.907   1.855   1.803   1.748   1.701   1.657   1.614   1.574   1.532   1.501   1.461   1.420   1.375   1.356   1.319   1.289   1.258   1.234   1.206   1.199   1.164   1.156   1.128   1.171   1.179
   0.000  -0.280  -0.417  -0.479  -0.556  -0.519  -0.496  -0.451  -0.352  -0.325  -0.244  -0.166  -0.102  -0.054  -0.022  -0.006  -0.019  -0.039  -0.064  -0.109  -0.160  -0.237  -0.347  -0.483  -0.630  -0.814  -1.025  -1.261  -1.505  -1.775  -2.051  -2.331  -2.550  -2.683  -2.751  -2.776  -2.780  -2.757  -2.736  -2.668  -2.575  -2.473  -2.375  -2.278  -2.198  -2.121  -2.055  -1.984  -1.934  -1.891  -1.876  -1.879  -1.914  -2.013  -2.143  -2.297  -2.461  -2.605  -2.788  -2.974  -3.171  -3.390  -3.631  -3.832  -4.019  -4.206  -4.415  -4.650  -4.861  -5.124  -5.422  -5.746  -6.078  -6.417  -6.735  -7.054  -7.277  -7.386  -7.334  -6.824
   3.964   3.943   3.920   3.900   3.886   3.904   3.918   3.924   3.922   3.946   3.965   3.992   4.021   4.047   4.074   4.101   4.131   4.154   4.185   4.215   4.236   4.267   4.297   4.321   4.350   4.374   4.398   4.427   4.450   4.468   4.488   4.500   4.517   4.526   4.538   4.550   4.563   4.580   4.596   4.634   4.669   4.705   4.735   4.766   4.794   4.826   4.858   4.893   4.923   4.950   4.987   5.023   5.056   5.088   5.121   5.159   5.191   5.225   5.260   5.298   5.327   5.363   5.394   5.428   5.479   5.501   5.526   5.551   5.597   5.615   5.644   5.672   5.700   5.721   5.749   5.760   5.776   5.779   5.795   5.822
   4.308   4.295   4.284   4.264   4.240   4.223   4.200   4.185   4.172   4.157   4.134   4.102   4.067   4.033   3.994   3.950   3.903   3.849   3.796   3.740   3.677   3.618   3.556   3.492   3.428   3.364   3.303   3.249   3.198   3.141   3.088   3.038   2.983   2.923   2.856   2.791   2.727   2.665   2.603   2.557   2.524   2.496   2.466   2.430   2.404   2.369   2.333   2.291   2.249   2.208   2.161   2.115   2.065   2.011   1.956   1.907   1.856   1.802   1.749   1.704   1.660   1.614   1.567   1.527   1.500   1.460   1.422   1.373   1.355   1.319   1.291   1.259   1.233   1.204   1.199   1.165   1.155   1.128   1.171   1.179
   0.000  -0.288  -0.376  -0.435  -0.461  -0.474  -0.445  -0.402  -0.356  -0.299  -0.220  -0.134  -0.040   0.028   0.073   0.096   0.101   0.092   0.068   0.029  -0.047  -0.150  -0.264  -0.392  -0.544  -0.713  -0.918  -1.146  -1.396  -1.658  -1.929  -2.198  -2.422  -2.564  -2.653  -2.689  -2.699  -2.692  -2.696  -2.627  -2.544  -2.455  -2.353  -2.235  -2.156  -2.094  -2.017  -1.947  -1.906  -1.911  -1.903  -1.906  -1.949  -2.048  -2.153  -2.247  -2.405  -2.578  -2.762  -2.930  -3.122  -3.354  -3.567  -3.789  -3.973  -4.167  -4.380  -4.589  -4.805  -5.056  -5.328  -5.661  -5.994  -6.334  -6.628  -6.916  -7.157  -7.298  -7.241  -6.710
   3.964   3.943   3.920   3.900   3.884   3.903   3.918   3.923   3.922   3.945   3.965   3.990   4.021   4.046   4.074   4.100   4.131   4.154   4.186   4.216   4.236   4.267   4.298   4.322   4.351   4.374   4.399   4.427   4.450   4.468   4.488   4.500   4.517   4.526   4.538   4.550   4.563   4.579   4.596   4.635   4.669   4.706   4.736   4.768   4.796   4.827   4.859   4.895   4.923   4.951   4.989   5.025   5.057   5.089   5.122   5.159   5.193   5.227   5.260   5.299   5.327   5.362   5.393   5.426   5.477   5.501   5.526   5.549   5.596   5.616   5.644   5.671   5.700   5.720   5.749   5.760   5.775   5.779   5.795   5.822
   4.308   4.296   4.284   4.264   4.239   4.224   4.202   4.187   4.174   4.157   4.134   4.101   4.068   4.034   3.995   3.950   3.905   3.849   3.797   3.741   3.677   3.617   3.556   3.492   3.428   3.364   3.303   3.248   3.198   3.141   3.089   3.038   2.982   2.922   2.854   2.790   2.724   2.663   2.601   2.556   2.524   2.496   2.465   2.431   2.404   2.369   2.332   2.291   2.248   2.205   2.161   2.113   2.063   2.012   1.954   1.903   1.857   1.804   1.744   1.706   1.660   1.612   1.562   1.530   1.501   1.460   1.422   1.375   1.356   1.319   1.293   1.258   1.235   1.204   1.199   1.167   1.155   1.127   1.171   1.179
   0.000  -0.310  -0.422  -0.475  -0.465  -0.510  -0.481  -0.431  -0.337  -0.298  -0.222  -0.159  -0.067  -0.005   0.037   0.074   0.080   0.066   0.043   0.015  -0.025  -0.103  -0.210  -0.344  -0.509  -0.692  -0.896  -1.119  -1.378  -1.652  -1.926  -2.197  -2.429  -2.574  -2.635  -2.648  -2.637  -2.619  -2.591  -2.511  -2.430  -2.343  -2.224  -2.098  -2.020  -1.949  -1.871  -1.805  -1.765  -1.748  -1.729  -1.745  -1.786  -1.843  -1.913  -2.000  -2.144  -2.287  -2.436  -2.610  -2.791  -3.022  -3.242  -3.433  -3.614  -3.812  -4.014  -4.244  -4.468  -4.721  -4.989  -5.317  -5.636  -5.966  -6.236  -6.547  -6.787  -6.879  -6.823  -6.311
   3.964   3.943   3.919   3.899   3.883   3.904   3.917   3.921   3.922   3.947   3.966   3.988   4.021   4.046   4.075   4.100   4.131   4.155   4.187   4.216   4.237   4.268   4.298   4.322   4.352   4.375   4.399   4.427   4.450   4.468   4.489   4.500   4.517   4.526   4.537   4.550   4.563   4.579   4.597   4.635   4.670   4.706   4.737   4.769   4.796   4.828   4.860   4.896   4.924   4.952   4.991   5.026   5.058   5.090   5.123   5.160   5.194   5.229   5.260   5.299   5.328   5.361   5.394   5.425   5.476   5.502   5.528   5.550   5.596   5.617   5.644   5.672   5.700   5.721   5.749   5.760   5.776   5.780   5.796   5.822
   4.308   4.296   4.283   4.264   4.239   4.224   4.202   4.186   4.176   4.157   4.134   4.099   4.069   4.034   3.996   3.951   3.905   3.850   3.798   3.741   3.677   3.617   3.556   3.492   3.428   3.364   3.303   3.248   3.198   3.141   3.089   3.037   2.981   2.920   2.853   2.789   2.723   2.661   2.599   2.555   2.525   2.496   2.465   2.431   2.404   2.369   2.332   2.291   2.249   2.206   2.160   2.112   2.062   2.012   1.953   1.900   1.852   1.804   1.741   1.705   1.660   1.609   1.567   1.528   1.500   1.458   1.422   1.377   1.355   1.317   1.291   1.255   1.233   1.202   1.198   1.165   1.155   1.128   1.170   1.179
   0.000  -0.279  -0.371  -0.408  -0.422  -0.424  -0.398  -0.343  -0.262  -0.243  -0.162  -0.059   0.011   0.075   0.118   0.145   0.159   0.152   0.123   0.077   0.019  -0.074  -0.179  -0.315  -0.459  -0.644  -0.848  -1.088  -1.346  -1.613  -1.878  -2.143  -2.365  -2.506  -2.580  -2.607  -2.599  -2.577  -2.541  -2.458  -2.367  -2.250  -2.141  -2.045  -1.982  -1.920  -1.854  -1.802  -1.767  -1.748  -1.743  -1.747  -1.781  -1.829  -1.900  -1.999  -2.149  -2.314  -2.455  -2.649  -2.832  -3.096  -3.326  -3.547  -3.729  -3.940  -4.153  -4.376  -4.588  -4.851  -5.154  -5.490  -5.827  -6.175  -6.479  -6.784  -7.008  -7.118  -7.059  -6.604
   3.964   3.943   3.919   3.900   3.884   3.906   3.917   3.921   3.924   3.948   3.967   3.987   4.022   4.046   4.075   4.101   4.132   4.155   4.189   4.217   4.238   4.268   4.298   4.323   4.352   4.376   4.400   4.427   4.451   4.470   4.489   4.501   4.517   4.526   4.538   4.550   4.564   4.579   4.597   4.636   4.671   4.707   4.738   4.768   4.797   4.829   4.862   4.897   4.926   4.953   4.992   5.027   5.060   5.092   5.124   5.161   5.196   5.230   5.261   5.300   5.328   5.362   5.395   5.424   5.476   5.503   5.528   5.550   5.595   5.618   5.644   5.672   5.701   5.721   5.748   5.761   5.776   5.780   5.796   5.822
   4.308   4.296   4.283   4.264   4.240   4.223   4.201   4.186   4.175   4.156   4.133   4.097   4.069   4.035   3.996   3.951   3.905   3.850   3.798   3.740   3.677   3.616   3.555   3.491   3.427   3.363   3.302   3.247   3.198   3.140   3.088   3.036   2.981   2.918   2.852   2.787   2.721   2.659   2.598   2.555   2.525   2.496   2.464   2.433   2.404   2.370   2.332   2.292   2.250   2.206   2.160   2.113   2.062   2.011   1.952   1.899   1.853   1.803   1.742   1.706   1.657   1.610   1.561   1.529   1.501   1.461   1.419   1.380   1.354   1.317   1.288   1.256   1.232   1.200   1.197   1.166   1.156   1.128   1.170   1.179
   0.000  -0.267  -0.361  -0.426  -0.449  -0.436  -0.398  -0.348  -0.283  -0.241  -0.164  -0.085  -0.034   0.017   0.058   0.079   0.081   0.072   0.044   0.006  -0.060  -0.137  -0.242  -0.385  -0.546  -0.720  -0.925  -1.159  -1.397  -1.655  -1.919  -2.173  -2.369  -2.493  -2.596  -2.601  -2.581  -2.589  -2.558  -2.482  -2.399  -2.292  -2.169  -2.069  -2.003  -1.928  -1.859  -1.813  -1.770  -1.743  -1.734  -1.773  -1.848  -1.904  -1.979  -2.047  -2.193  -2.346  -2.525  -2.692  -2.909  -3.147  -3.380  -3.588  -3.745  -3.918  -4.137  -4.358  -4.584  -4.859  -5.147  -5.447  -5.769  -6.122  -6.416  -6.719  -6.944  -7.033  -6.978  -6.478
   3.964   3.943   3.919   3.900   3.886   3.905   3.917   3.920   3.927   3.949   3.968   3.990   4.024   4.048   4.077   4.103   4.134   4.158   4.192   4.219   4.240   4.270   4.300   4.326   4.355   4.378   4.402   4.428   4.453   4.471   4.490   4.502   4.517   4.526   4.538   4.550   4.564   4.579   4.597   4.636   4.672   4.707   4.739   4.769   4.798   4.830   4.864   4.897   4.927   4.955   4.993   5.028   5.061   5.093   5.126   5.161   5.195   5.231   5.261   5.301   5.327   5.361   5.396   5.424   5.476   5.504   5.529   5.550   5.595   5.618   5.645   5.672   5.702   5.721   5.748   5.761   5.777   5.780   5.796   5.822
   4.308   4.295   4.284   4.264   4.240   4.221   4.200   4.186   4.174   4.153   4.131   4.096   4.067   4.033   3.993   3.949   3.902   3.846   3.794   3.736   3.674   3.611   3.551   3.487   3.423   3.361   3.299   3.244   3.195   3.139   3.086   3.034   2.978   2.916   2.849   2.785   2.720   2.656   2.596   2.554   2.526   2.498   2.465   2.433   2.405   2.370   2.333   2.292   2.250   2.207   2.160   2.113   2.062   2.012   1.954   1.899   1.851   1.804   1.744   1.707   1.650   1.604   1.564   1.528   1.503   1.461   1.420   1.378   1.354   1.316   1.288   1.255   1.233   1.200   1.197   1.165   1.155   1.128   1.171   1.179
   0.000  -0.274  -0.384  -0.436  -0.448  -0.451  -0.404  -0.356  -0.312  -0.286  -0.198  -0.116  -0.051   0.004   0.040   0.055   0.039   0.019  -0.011  -0.045  -0.116  -0.204  -0.308  -0.443  -0.604  -0.780  -0.989  -1.223  -1.485  -1.757  -2.031  -2.304  -2.511  -2.625  -2.659  -2.689  -2.709  -2.706  -2.676  -2.602  -2.513  -2.391  -2.281  -2.178  -2.118  -2.069  -1.998  -1.951  -1.910  -1.902  -1.899  -1.918  -1.952  -1.997  -2.109  -2.228  -2.377  -2.527  -2.659  -2.853  -3.066  -3.267  -3.485  -3.700  -3.877  -4.017  -4.209  -4.446  -4.652  -4.926  -5.199  -5.512  -5.846  -6.180  -6.469  -6.787  -7.007  -7.079  -7.003  -6.559
   3.964   3.944   3.920   3.900   3.885   3.905   3.916   3.921   3.929   3.949   3.969   3.993   4.025   4.048   4.078   4.104   4.135   4.160   4.194   4.221   4.242   4.272   4.301   4.328   4.356   4.379   4.404   4.429   4.454   4.471   4.491   4.503   4.517   4.526   4.538   4.550   4.564   4.579   4.599   4.638   4.673   4.709   4.740   4.770   4.800   4.832   4.866   4.899   4.928   4.957   4.995   5.029   5.063   5.093   5.126   5.162   5.197   5.232   5.262   5.301   5.327   5.361   5.397   5.425   5.475   5.504   5.530   5.549   5.595   5.619   5.645   5.671   5.702   5.720   5.748   5.761   5.777   5.780   5.796   5.822
   4.308   4.295   4.283   4.264   4.239   4.221   4.201   4.187   4.174   4.153   4.130   4.094   4.066   4.031   3.992   3.948   3.900   3.844   3.793   3.734   3.672   3.610   3.549   3.485   3.421   3.358   3.297   3.241   3.192   3.135   3.084   3.032   2.975   2.911   2.844   2.783   2.717   2.654   2.594   2.553   2.525   2.498   2.463   2.434   2.404   2.369   2.332   2.293   2.249   2.207   2.159   2.113   2.061   2.010   1.953   1.896   1.848   1.801   1.741   1.706   1.647   1.607   1.567   1.526   1.496   1.461   1.419   1.377   1.353   1.316   1.287   1.252   1.235   1.200   1.197   1.166   1.155   1.128   1.171   1.179
   0.000  -0.245  -0.315  -0.378  -0.402  -0.413  -0.377  -0.325  -0.254  -0.192  -0.110  -0.023   0.049   0.100   0.142   0.160   0.160   0.149   0.117   0.069  -0.005  -0.091  -0.201  -0.342  -0.500  -0.695  -0.916  -1.156  -1.423  -1.697  -1.964  -2.228  -2.441  -2.558  -2.602  -2.631  -2.630  -2.611  -2.580  -2.522  -2.435  -2.320  -2.200  -2.100  -2.028  -1.963  -1.902  -1.846  -1.812  -1.792  -1.795  -1.822  -1.868  -1.931  -2.015  -2.128  -2.274  -2.434  -2.619  -2.796  -2.945  -3.180  -3.430  -3.641  -3.820  -3.982  -4.159  -4.383  -4.609  -4.870  -5.151  -5.460  -5.789  -6.118  -6.396  -6.698  -6.931  -7.035  -6.960  -6.497
   3.964   3.943   3.919   3.899   3.885   3.905   3.915   3.920   3.931   3.950   3.970   3.995   4.027   4.050   4.080   4.108   4.136   4.162   4.197   4.223   4.244   4.274   4.304   4.330   4.358   4.381   4.405   4.431   4.455   4.473   4.492   4.503   4.518   4.526   4.539   4.550   4.565   4.579   4.601   4.640   4.675   4.711   4.742   4.772   4.802   4.835   4.868   4.900   4.930   4.959   4.997   5.032   5.065   5.095   5.127   5.165   5.199   5.234   5.264   5.303   5.326   5.360   5.397   5.424   5.473   5.504   5.531   5.547   5.593   5.619   5.644   5.670   5.702   5.719   5.746   5.761   5.776   5.779   5.796   5.822
   4.308   4.295   4.282   4.263   4.239   4.220   4.200   4.185   4.173   4.152   4.128   4.093   4.065   4.030   3.989   3.945   3.896   3.841   3.789   3.730   3.667   3.605   3.545   3.481   3.418   3.355   3.294   3.238   3.189   3.132   3.080   3.029   2.971   2.907   2.841   2.778   2.712   2.650   2.590   2.552   2.524   2.497   2.462   2.434   2.404   2.367   2.330   2.292   2.249   2.205   2.158   2.112   2.058   2.007   1.952   1.896   1.848   1.803   1.742   1.707   1.643   1.602   1.569   1.529   1.495   1.456   1.421   1.377   1.355   1.318   1.287   1.253   1.235   1.200   1.196   1.167   1.155   1.127   1.170   1.179
   0.000  -0.265  -0.349  -0.403  -0.425  -0.424  -0.383  -0.333  -0.264  -0.204  -0.134  -0.045   0.025   0.075   0.105   0.121   0.113   0.098   0.047   0.005  -0.060  -0.114  -0.227  -0.367  -0.532  -0.719  -0.935  -1.173  -1.433  -1.703  -1.965  -2.224  -2.412  -2.524  -2.577  -2.607  -2.647  -2.645  -2.600  -2.508  -2.432  -2.341  -2.239  -2.152  -2.090  -2.031  -1.969  -1.906  -1.874  -1.868  -1.875  -1.896  -1.936  -1.986  -2.044  -2.123  -2.248  -2.401  -2.566  -2.729  -2.842  -3.075  -3.298  -3.496  -3.676  -3.829  -3.984  -4.211  -4.445  -4.704  -4.984  -5.293  -5.617  -5.951  -6.243  -6.540  -6.790  -6.904  -6.841  -6.423
   3.964   3.941   3.919   3.899   3.885   3.905   3.915   3.919   3.932   3.951   3.970   3.995   4.028   4.051   4.081   4.108   4.137   4.163   4.199   4.224   4.243   4.275   4.305   4.329   4.360   4.382   4.406   4.432   4.456   4.473   4.492   4.502   4.518   4.526   4.539   4.550   4.564   4.579   4.601   4.641   4.676   4.712   4.742   4.773   4.802   4.836   4.868   4.901   4.931   4.960   4.999   5.033   5.066   5.097   5.127   5.165   5.199   5.235   5.265   5.305   5.326   5.360   5.397   5.423   5.472   5.504   5.532   5.546   5.592   5.619   5.645   5.669   5.701   5.718   5.746   5.760   5.776   5.779   5.796   5.822
   4.308   4.295   4.282   4.264   4.240   4.221   4.201   4.186   4.173   4.152   4.128   4.093   4.065   4.030   3.988   3.945   3.896   3.841   3.788   3.729   3.665   3.605   3.545   3.481   3.418   3.355   3.294   3.239   3.190   3.133   3.081   3.028   2.970   2.906   2.840   2.777   2.711   2.648   2.590   2.553   2.526   2.498   2.463   2.436   2.405   2.368   2.331   2.292   2.249   2.206   2.160   2.112   2.058   2.008   1.951   1.893   1.845   1.800   1.743   1.709   1.645   1.605   1.570   1.528   1.494   1.454   1.421   1.377   1.356   1.317   1.288   1.254   1.235   1.199   1.194   1.166   1.155   1.126   1.171   1.179
   0.000  -0.274  -0.381  -0.432  -0.459  -0.447  -0.410  -0.356  -0.293  -0.247  -0.166  -0.091  -0.018   0.024   0.063   0.086   0.077   0.064   0.025  -0.023  -0.106  -0.154  -0.268  -0.398  -0.556  -0.747  -0.967  -1.215  -1.480  -1.763  -2.038  -2.291  -2.462  -2.513  -2.558  -2.588  -2.603  -2.593  -2.566  -2.505  -2.412  -2.308  -2.201  -2.115  -2.059  -2.000  -1.947  -1.901  -1.876  -1.859  -1.862  -1.876  -1.921  -2.011  -2.118  -2.196  -2.340  -2.481  -2.623  -2.772  -2.981  -3.206  -3.393  -3.576  -3.733  -3.900  -4.037  -4.237  -4.454  -4.709  -4.983  -5.294  -5.624  -5.953  -6.255  -6.565  -6.805  -6.927  -6.859  -6.347
   3.964   3.940   3.919   3.899   3.885   3.905   3.915   3.918   3.931   3.950   3.970   3.995   4.028   4.051   4.081   4.108   4.138   4.163   4.200   4.225   4.240   4.274   4.304   4.328   4.359   4.382   4.405   4.431   4.456   4.472   4.492   4.502   4.517   4.525   4.539   4.549   4.564   4.577   4.599   4.639   4.674   4.711   4.741   4.772   4.801   4.834   4.867   4.899   4.930   4.959   4.998   5.032   5.065   5.097   5.126   5.163   5.198   5.232   5.264   5.304   5.327   5.360   5.398   5.423   5.472   5.504   5.533   5.546   5.591   5.620   5.645   5.669   5.701   5.718   5.745   5.761   5.777   5.778   5.796   5.822
   4.308   4.295   4.282   4.264   4.240   4.222   4.202   4.186   4.174   4.152   4.129   4.095   4.066   4.030   3.989   3.945   3.897   3.842   3.789   3.730   3.666   3.609   3.548   3.484   3.421   3.358   3.296   3.242   3.193   3.136   3.084   3.031   2.974   2.909   2.842   2.780   2.714   2.650   2.592   2.554   2.528   2.500   2.466   2.439   2.408   2.371   2.334   2.295   2.254   2.209   2.163   2.115   2.061   2.011   1.955   1.896   1.850   1.802   1.747   1.711   1.650   1.608   1.571   1.526   1.494   1.447   1.422   1.378   1.356   1.318   1.287   1.254   1.236   1.199   1.193   1.166   1.156   1.126   1.171   1.179
   0.000  -0.270  -0.389  -0.439  -0.448  -0.443  -0.415  -0.356  -0.273  -0.227  -0.159  -0.084  -0.017   0.040   0.079   0.104   0.102   0.085   0.043   0.002  -0.055  -0.149  -0.261  -0.394  -0.549  -0.730  -0.947  -1.192  -1.450  -1.730  -2.006  -2.264  -2.452  -2.495  -2.547  -2.550  -2.541  -2.538  -2.511  -2.443  -2.368  -2.260  -2.155  -2.086  -2.036  -1.978  -1.925  -1.875  -1.844  -1.832  -1.839  -1.862  -1.883  -1.964  -2.068  -2.173  -2.319  -2.475  -2.615  -2.783  -2.974  -3.174  -3.377  -3.575  -3.751  -3.897  -4.015  -4.215  -4.435  -4.711  -4.982  -5.286  -5.594  -5.920  -6.224  -6.525  -6.730  -6.816  -6.760  -6.263
   3.964   3.940   3.919   3.899   3.885   3.905   3.915   3.919   3.933   3.950   3.972   3.997   4.028   4.052   4.081   4.109   4.139   4.165   4.202   4.226   4.240   4.274   4.305   4.329   4.359   4.382   4.406   4.431   4.456   4.472   4.492   4.502   4.516   4.526   4.539   4.548   4.562   4.577   4.600   4.639   4.674   4.711   4.740   4.772   4.801   4.835   4.867   4.900   4.931   4.960   4.998   5.032   5.066   5.096   5.127   5.165   5.199   5.234   5.265   5.306   5.331   5.363   5.401   5.426   5.473   5.505   5.534   5.547   5.591   5.620   5.646   5.669   5.702   5.718   5.746   5.761   5.777   5.779   5.796   5.822
   4.308   4.296   4.283   4.264   4.240   4.221   4.201   4.187   4.175   4.152   4.127   4.094   4.064   4.029   3.988   3.943   3.896   3.840   3.786   3.728   3.666   3.609   3.549   3.484   3.422   3.358   3.297   3.241   3.193   3.136   3.084   3.031   2.975   2.910   2.843   2.779   2.714   2.650   2.592   2.554   2.528   2.501   2.467   2.441   2.410   2.373   2.336   2.296   2.255   2.210   2.164   2.116   2.063   2.009   1.955   1.898   1.849   1.802   1.747   1.705   1.650   1.603   1.564   1.524   1.483   1.440   1.422   1.380   1.356   1.317   1.288   1.253   1.237   1.199   1.192   1.165   1.155   1.127   1.171   1.179
   0.000  -0.279  -0.400  -0.449  -0.467  -0.475  -0.439  -0.400  -0.349  -0.294  -0.208  -0.130  -0.045   0.009   0.041   0.052   0.042   0.017  -0.028  -0.072  -0.134  -0.230  -0.339  -0.476  -0.627  -0.809  -1.015  -1.264  -1.537  -1.816  -2.078  -2.326  -2.502  -2.527  -2.567  -2.601  -2.623  -2.636  -2.600  -2.527  -2.438  -2.327  -2.208  -2.114  -2.052  -1.994  -1.938  -1.893  -1.865  -1.839  -1.831  -1.858  -1.929  -2.031  -2.121  -2.207  -2.336  -2.470  -2.619  -2.775  -2.998  -3.224  -3.413  -3.581  -3.720  -3.880  -4.088  -4.282  -4.512  -4.775  -5.059  -5.365  -5.708  -6.073  -6.391  -6.697  -6.955  -7.075  -7.023  -6.540
   3.964   3.941   3.919   3.898   3.886   3.905   3.914   3.920   3.934   3.951   3.974   3.999   4.029   4.054   4.082   4.111   4.141   4.167   4.204   4.227   4.242   4.277   4.307   4.332   4.362   4.385   4.409   4.433   4.457   4.474   4.494   4.503   4.515   4.526   4.539   4.549   4.563   4.577   4.602   4.642   4.677   4.714   4.742   4.773   4.804   4.837   4.869   4.902   4.932   4.963   5.000   5.035   5.069   5.098   5.130   5.168   5.202   5.237   5.268   5.308   5.332   5.364   5.403   5.427   5.474   5.505   5.535   5.546   5.589   5.620   5.647   5.668   5.702   5.717   5.745   5.760   5.777   5.779   5.795   5.822
   4.308   4.297   4.283   4.264   4.241   4.219   4.201   4.187   4.173   4.151   4.125   4.093   4.063   4.027   3.987   3.942   3.893   3.838   3.784   3.725   3.662   3.605   3.543   3.480   3.416   3.353   3.292   3.237   3.187   3.131   3.080   3.027   2.971   2.905   2.838   2.775   2.710   2.646   2.588   2.553   2.527   2.500   2.466   2.441   2.409   2.372   2.334   2.295   2.254   2.210   2.163   2.113   2.061   2.008   1.952   1.895   1.847   1.801   1.746   1.703   1.647   1.596   1.563   1.520   1.480   1.435   1.422   1.380   1.354   1.315   1.289   1.250   1.238   1.200   1.192   1.165   1.156   1.126   1.171   1.179
   0.000  -0.291  -0.412  -0.468  -0.502  -0.510  -0.477  -0.438  -0.359  -0.307  -0.221  -0.140  -0.066  -0.026   0.000   0.010   0.007  -0.011  -0.051  -0.084  -0.163  -0.257  -0.370  -0.504  -0.658  -0.857  -1.079  -1.321  -1.600  -1.877  -2.152  -2.401  -2.581  -2.667  -2.723  -2.750  -2.773  -2.794  -2.758  -2.691  -2.601  -2.475  -2.356  -2.267  -2.204  -2.152  -2.105  -2.060  -2.023  -2.008  -2.002  -2.024  -2.084  -2.156  -2.224  -2.304  -2.445  -2.601  -2.734  -2.906  -3.102  -3.314  -3.496  -3.668  -3.835  -3.989  -4.235  -4.436  -4.663  -4.916  -5.217  -5.538  -5.863  -6.195  -6.509  -6.804  -7.013  -7.128  -7.057  -6.591
   3.964   3.941   3.918   3.898   3.887   3.904   3.913   3.920   3.934   3.952   3.975   3.998   4.028   4.054   4.083   4.112   4.142   4.168   4.204   4.228   4.244   4.278   4.309   4.333   4.363   4.386   4.410   4.434   4.458   4.474   4.495   4.504   4.515   4.525   4.539   4.549   4.563   4.577   4.602   4.642   4.677   4.714   4.742   4.774   4.805   4.838   4.870   4.903   4.933   4.964   5.001   5.036   5.069   5.099   5.130   5.169   5.203   5.236   5.269   5.307   5.333   5.362   5.401   5.423   5.471   5.503   5.535   5.546   5.588   5.620   5.647   5.667   5.701   5.717   5.744   5.761   5.777   5.779   5.795   5.822
   4.308   4.296   4.284   4.265   4.240   4.219   4.200   4.187   4.172   4.150   4.125   4.094   4.063   4.027   3.987   3.941   3.893   3.838   3.783   3.724   3.661   3.602   3.542   3.478   3.415   3.352   3.290   3.236   3.186   3.130   3.079   3.025   2.970   2.904   2.837   2.775   2.709   2.646   2.589   2.553   2.528   2.500   2.466   2.441   2.409   2.372   2.334   2.296   2.255   2.210   2.163   2.116   2.062   2.008   1.951   1.897   1.847   1.797   1.748   1.696   1.649   1.589   1.569   1.524   1.488   1.441   1.421   1.380   1.353   1.315   1.288   1.252   1.238   1.201   1.191   1.166   1.157   1.126   1.171   1.179
   0.000  -0.293  -0.418  -0.473  -0.494  -0.483  -0.452  -0.394  -0.320  -0.264  -0.188  -0.112  -0.037   0.009   0.046   0.074   0.068   0.042   0.002  -0.054  -0.117  -0.206  -0.331  -0.472  -0.628  -0.822  -1.046  -1.298  -1.580  -1.859  -2.137  -2.385  -2.567  -2.668  -2.721  -2.754  -2.767  -2.740  -2.692  -2.613  -2.534  -2.435  -2.338  -2.255  -2.200  -2.139  -2.089  -2.057  -2.026  -2.013  -2.005  -2.009  -2.043  -2.088  -2.193  -2.315  -2.476  -2.618  -2.760  -2.939  -3.130  -3.256  -3.550  -3.718  -3.889  -4.068  -4.260  -4.438  -4.660  -4.920  -5.216  -5.519  -5.848  -6.193  -6.495  -6.779  -6.976  -7.058  -6.997  -6.548
   3.964   3.942   3.919   3.897   3.887   3.904   3.910   3.920   3.935   3.954   3.977   3.999   4.030   4.055   4.084   4.112   4.143   4.170   4.206   4.230   4.246   4.279   4.311   4.335   4.364   4.388   4.411   4.436   4.459   4.475   4.496   4.504   4.515   4.526   4.539   4.549   4.563   4.577   4.604   4.645   4.679   4.715   4.744   4.776   4.807   4.839   4.873   4.905   4.935   4.967   5.004   5.038   5.072   5.102   5.133   5.172   5.206   5.237   5.271   5.309   5.335   5.360   5.400   5.420   5.467   5.503   5.536   5.547   5.587   5.620   5.649   5.667   5.701   5.717   5.744   5.761   5.777   5.779   5.796   5.822
   4.308   4.296   4.283   4.263   4.239   4.218   4.199   4.187   4.172   4.150   4.125   4.092   4.062   4.027   3.986   3.939   3.891   3.836   3.782   3.722   3.659   3.600   3.540   3.476   3.413   3.350   3.288   3.234   3.184   3.128   3.077   3.023   2.967   2.901   2.835   2.772   2.705   2.642   2.586   2.554   2.528   2.499   2.465   2.442   2.407   2.371   2.335   2.295   2.254   2.209   2.163   2.113   2.060   2.006   1.950   1.893   1.845   1.793   1.746   1.695   1.651   1.587   1.573   1.524   1.491   1.447   1.422   1.383   1.352   1.315   1.289   1.253   1.238   1.201   1.190   1.165   1.156   1.126   1.170   1.179
   0.000  -0.308  -0.453  -0.501  -0.506  -0.493  -0.492  -0.422  -0.343  -0.293  -0.227  -0.144  -0.065  -0.017   0.021   0.057   0.056   0.034  -0.011  -0.065  -0.133  -0.233  -0.350  -0.496  -0.656  -0.857  -1.075  -1.325  -1.588  -1.865  -2.131  -2.369  -2.549  -2.668  -2.741  -2.775  -2.788  -2.785  -2.747  -2.671  -2.589  -2.491  -2.385  -2.296  -2.233  -2.171  -2.110  -2.059  -2.034  -2.015  -2.019  -2.052  -2.104  -2.235  -2.353  -2.427  -2.561  -2.705  -2.852  -3.041  -3.214  -3.423  -3.622  -3.800  -3.957  -4.119  -4.312  -4.479  -4.717  -4.992  -5.284  -5.592  -5.906  -6.246  -6.577  -6.882  -7.116  -7.206  -7.159  -6.690
   3.964   3.943   3.919   3.897   3.888   3.904   3.908   3.920   3.936   3.953   3.977   3.997   4.029   4.055   4.083   4.112   4.142   4.169   4.205   4.230   4.246   4.278   4.311   4.334   4.364   4.388   4.411   4.436   4.458   4.475   4.495   4.505   4.515   4.525   4.539   4.549   4.563   4.577   4.602   4.643   4.678   4.714   4.743   4.774   4.805   4.838   4.871   4.904   4.934   4.965   5.002   5.037   5.071   5.101   5.130   5.168   5.205   5.234   5.267   5.306   5.334   5.359   5.400   5.420   5.466   5.503   5.536   5.547   5.586   5.620   5.650   5.667   5.701   5.717   5.742   5.760   5.777   5.778   5.795   5.822
   4.308   4.297   4.283   4.263   4.239   4.219   4.199   4.188   4.173   4.150   4.126   4.094   4.064   4.028   3.987   3.941   3.893   3.837   3.783   3.723   3.661   3.602   3.543   3.479   3.416   3.353   3.291   3.237   3.186   3.132   3.079   3.025   2.970   2.903   2.836   2.774   2.708   2.643   2.587   2.555   2.529   2.501   2.468   2.443   2.410   2.374   2.338   2.299   2.257   2.213   2.165   2.115   2.063   2.010   1.953   1.896   1.851   1.799   1.750   1.702   1.658   1.596   1.575   1.529   1.494   1.452   1.419   1.386   1.352   1.317   1.289   1.254   1.239   1.201   1.188   1.165   1.156   1.126   1.171   1.179
   0.000  -0.302  -0.434  -0.481  -0.510  -0.516  -0.563  -0.485  -0.433  -0.369  -0.293  -0.209  -0.142  -0.088  -0.047  -0.017  -0.028  -0.045  -0.089  -0.148  -0.215  -0.310  -0.410  -0.551  -0.721  -0.921  -1.128  -1.369  -1.638  -1.917  -2.187  -2.430  -2.606  -2.723  -2.776  -2.758  -2.718  -2.708  -2.673  -2.603  -2.522  -2.430  -2.317  -2.228  -2.172  -2.123  -2.087  -2.046  -2.021  -1.990  -1.976  -2.005  -2.044  -2.137  -2.256  -2.355  -2.476  -2.628  -2.789  -2.979  -3.138  -3.447  -3.612  -3.787  -3.959  -4.134  -4.329  -4.511  -4.752  -5.020  -5.303  -5.607  -5.926  -6.280  -6.629  -6.939  -7.157  -7.255  -7.191  -6.664
   3.964   3.943   3.918   3.897   3.889   3.904   3.904   3.919   3.934   3.953   3.976   3.996   4.029   4.053   4.082   4.111   4.141   4.169   4.204   4.229   4.247   4.278   4.311   4.333   4.364   4.387   4.409   4.435   4.457   4.474   4.494   4.505   4.515   4.525   4.538   4.548   4.562   4.576   4.601   4.642   4.677   4.713   4.742   4.773   4.805   4.838   4.871   4.904   4.934   4.965   5.001   5.036   5.070   5.099   5.130   5.168   5.205   5.234   5.267   5.305   5.333   5.358   5.401   5.419   5.464   5.502   5.536   5.547   5.584   5.619   5.651   5.666   5.700   5.718   5.742   5.760   5.778   5.778   5.795   5.822
   4.308   4.297   4.283   4.263   4.240   4.219   4.199   4.189   4.174   4.151   4.128   4.095   4.066   4.030   3.989   3.944   3.895   3.839   3.786   3.726   3.664   3.604   3.545   3.481   3.419   3.355   3.292   3.238   3.188   3.134   3.082   3.027   2.971   2.904   2.838   2.776   2.709   2.645   2.588   2.557   2.531   2.503   2.471   2.445   2.412   2.375   2.340   2.301   2.260   2.215   2.168   2.117   2.065   2.012   1.957   1.900   1.853   1.802   1.751   1.701   1.659   1.598   1.576   1.528   1.489   1.453   1.419   1.385   1.352   1.317   1.289   1.255   1.238   1.203   1.187   1.164   1.158   1.126   1.170   1.179
   0.000  -0.296  -0.426  -0.468  -0.498  -0.496  -0.486  -0.431  -0.397  -0.345  -0.248  -0.169  -0.099  -0.043  -0.010   0.006  -0.006  -0.026  -0.069  -0.099  -0.160  -0.235  -0.354  -0.490  -0.648  -0.830  -1.040  -1.280  -1.540  -1.837  -2.112  -2.352  -2.526  -2.619  -2.676  -2.684  -2.659  -2.652  -2.628  -2.552  -2.482  -2.387  -2.267  -2.190  -2.134  -2.085  -2.015  -1.966  -1.944  -1.926  -1.953  -2.007  -2.051  -2.102  -2.184  -2.262  -2.393  -2.601  -2.784  -2.961  -3.155  -3.397  -3.574  -3.720  -3.881  -4.064  -4.237  -4.436  -4.664  -4.913  -5.188  -5.474  -5.775  -6.096  -6.443  -6.784  -7.008  -7.118  -7.054  -6.588
   3.964   3.943   3.918   3.897   3.889   3.904   3.901   3.919   3.932   3.952   3.974   3.995   4.027   4.052   4.079   4.110   4.141   4.168   4.203   4.229   4.247   4.276   4.310   4.332   4.364   4.387   4.409   4.434   4.458   4.473   4.494   4.505   4.514   4.525   4.537   4.547   4.562   4.576   4.600   4.642   4.677   4.713   4.742   4.773   4.804   4.838   4.870   4.904   4.935   4.966   5.002   5.036   5.071   5.100   5.129   5.167   5.205   5.233   5.266   5.305   5.333   5.357   5.400   5.419   5.462   5.500   5.536   5.548   5.584   5.619   5.651   5.665   5.699   5.717   5.743   5.759   5.777   5.778   5.795   5.822
   4.308   4.297   4.282   4.263   4.240   4.219   4.198   4.190   4.175   4.154   4.130   4.097   4.069   4.032   3.992   3.947   3.898   3.843   3.788   3.728   3.668   3.607   3.547   3.484   3.420   3.358   3.294   3.239   3.190   3.136   3.083   3.027   2.972   2.905   2.839   2.777   2.710   2.645   2.589   2.558   2.534   2.504   2.472   2.446   2.414   2.378   2.343   2.303   2.261   2.215   2.170   2.118   2.066   2.015   1.958   1.902   1.856   1.802   1.750   1.704   1.654   1.595   1.576   1.532   1.489   1.451   1.420   1.384   1.350   1.315   1.292   1.254   1.240   1.203   1.189   1.164   1.158   1.127   1.169   1.179
   0.000  -0.257  -0.386  -0.458  -0.473  -0.473  -0.501  -0.368  -0.318  -0.269  -0.205  -0.117  -0.058  -0.006   0.018   0.032   0.023  -0.002  -0.040  -0.100  -0.179  -0.267  -0.369  -0.521  -0.683  -0.873  -1.087  -1.327  -1.572  -1.852  -2.119  -2.358  -2.529  -2.625  -2.681  -2.693  -2.693  -2.687  -2.652  -2.580  -2.502  -2.405  -2.316  -2.242  -2.180  -2.124  -2.075  -2.027  -2.007  -2.001  -2.003  -2.021  -2.061  -2.133  -2.213  -2.297  -2.470  -2.664  -2.843  -2.992  -3.202  -3.398  -3.549  -3.686  -3.887  -4.091  -4.280  -4.436  -4.677  -4.908  -5.212  -5.516  -5.827  -6.184  -6.491  -6.794  -6.989  -7.091  -7.022  -6.506
   3.964   3.943   3.918   3.897   3.890   3.903   3.898   3.917   3.931   3.952   3.974   3.994   4.026   4.052   4.079   4.110   4.140   4.168   4.202   4.230   4.247   4.277   4.310   4.333   4.364   4.388   4.410   4.433   4.457   4.473   4.494   4.505   4.515   4.524   4.537   4.547   4.561   4.575   4.599   4.641   4.677   4.713   4.741   4.772   4.804   4.837   4.869   4.904   4.935   4.967   5.001   5.037   5.070   5.100   5.128   5.166   5.204   5.232   5.263   5.303   5.332   5.356   5.400   5.419   5.464   5.501   5.537   5.549   5.585   5.619   5.652   5.665   5.699   5.717   5.743   5.759   5.777   5.778   5.795   5.822
   4.308   4.297   4.283   4.263   4.240   4.219   4.199   4.190   4.175   4.154   4.131   4.098   4.069   4.033   3.993   3.948   3.899   3.844   3.789   3.730   3.669   3.608   3.547   3.485   3.421   3.359   3.295   3.240   3.190   3.136   3.084   3.028   2.972   2.906   2.839   2.777   2.711   2.646   2.589   2.559   2.535   2.506   2.473   2.448   2.416   2.379   2.344   2.306   2.264   2.218   2.172   2.121   2.066   2.018   1.960   1.906   1.853   1.801   1.748   1.707   1.652   1.599   1.572   1.528   1.492   1.448   1.417   1.382   1.351   1.314   1.290   1.253   1.239   1.201   1.190   1.163   1.158   1.127   1.168   1.179
   0.000  -0.292  -0.421  -0.476  -0.501  -0.508  -0.521  -0.431  -0.383  -0.325  -0.243  -0.179  -0.120  -0.086  -0.059  -0.047  -0.056  -0.077  -0.122  -0.170  -0.245  -0.338  -0.457  -0.590  -0.742  -0.924  -1.138  -1.372  -1.647  -1.937  -2.215  -2.465  -2.638  -2.743  -2.790  -2.809  -2.825  -2.805  -2.754  -2.699  -2.631  -2.534  -2.433  -2.356  -2.310  -2.257  -2.196  -2.155  -2.126  -2.102  -2.100  -2.104  -2.141  -2.190  -2.240  -2.329  -2.431  -2.584  -2.750  -2.910  -3.102  -3.307  -3.497  -3.609  -3.814  -4.006  -4.201  -4.420  -4.654  -4.929  -5.232  -5.521  -5.836  -6.173  -6.512  -6.813  -7.013  -7.128  -7.050  -6.514
   3.964   3.943   3.918   3.897   3.890   3.903   3.896   3.915   3.930   3.952   3.973   3.996   4.027   4.052   4.080   4.110   4.141   4.169   4.203   4.230   4.248   4.276   4.310   4.333   4.365   4.389   4.411   4.432   4.457   4.473   4.494   4.505   4.515   4.524   4.537   4.546   4.561   4.574   4.599   4.641   4.677   4.713   4.741   4.772   4.804   4.837   4.870   4.904   4.934   4.966   5.001   5.037   5.070   5.100   5.127   5.166   5.202   5.230   5.262   5.301   5.331   5.356   5.399   5.418   5.463   5.498   5.536   5.550   5.583   5.617   5.652   5.665   5.698   5.717   5.741   5.759   5.776   5.778   5.796   5.822
   4.308   4.297   4.283   4.263   4.240   4.218   4.200   4.189   4.175   4.155   4.130   4.098   4.069   4.032   3.993   3.948   3.898   3.844   3.789   3.730   3.669   3.607   3.547   3.484   3.422   3.359   3.295   3.241   3.191   3.137   3.085   3.028   2.972   2.906   2.840   2.777   2.711   2.645   2.590   2.560   2.535   2.507   2.475   2.449   2.418   2.381   2.346   2.308   2.266   2.219   2.173   2.123   2.068   2.019   1.961   1.906   1.852   1.800   1.752   1.706   1.652   1.604   1.564   1.530   1.495   1.450   1.418   1.382   1.354   1.316   1.291   1.254   1.238   1.203   1.187   1.163   1.156   1.127   1.169   1.179
   0.000  -0.322  -0.451  -0.504  -0.537  -0.530  -0.468  -0.395  -0.332  -0.280  -0.199  -0.117  -0.059  -0.052  -0.003   0.009   0.005  -0.002  -0.043  -0.087  -0.156  -0.242  -0.347  -0.483  -0.645  -0.837  -1.044  -1.300  -1.570  -1.845  -2.115  -2.338  -2.501  -2.574  -2.623  -2.647  -2.655  -2.630  -2.574  -2.514  -2.449  -2.353  -2.244  -2.169  -2.127  -2.070  -2.025  -1.991  -1.980  -1.963  -1.955  -1.977  -2.038  -2.087  -2.179  -2.293  -2.404  -2.555  -2.700  -2.840  -3.016  -3.219  -3.379  -3.549  -3.744  -3.946  -4.143  -4.355  -4.597  -4.864  -5.156  -5.450  -5.747  -6.089  -6.422  -6.715  -6.922  -7.055  -6.993  -6.473
   3.964   3.944   3.918   3.897   3.890   3.902   3.895   3.914   3.929   3.952   3.973   3.996   4.027   4.051   4.080   4.110   4.140   4.169   4.203   4.229   4.249   4.276   4.310   4.334   4.365   4.389   4.411   4.432   4.457   4.474   4.494   4.504   4.514   4.525   4.537   4.546   4.561   4.574   4.600   4.642   4.677   4.714   4.743   4.773   4.805   4.838   4.871   4.906   4.936   4.968   5.003   5.039   5.072   5.103   5.130   5.168   5.204   5.232   5.264   5.301   5.333   5.358   5.399   5.417   5.463   5.497   5.535   5.551   5.582   5.617   5.652   5.665   5.697   5.718   5.741   5.758   5.776   5.778   5.795   5.822
   4.308   4.297   4.283   4.262   4.240   4.218   4.201   4.189   4.176   4.156   4.130   4.098   4.070   4.033   3.994   3.949   3.900   3.845   3.790   3.731   3.670   3.608   3.546   3.485   3.422   3.359   3.295   3.241   3.191   3.136   3.086   3.028   2.971   2.904   2.838   2.775   2.709   2.644   2.588   2.561   2.536   2.507   2.476   2.449   2.419   2.381   2.346   2.307   2.266   2.218   2.174   2.123   2.068   2.017   1.960   1.904   1.853   1.796   1.755   1.701   1.653   1.605   1.560   1.530   1.496   1.452   1.418   1.386   1.353   1.317   1.293   1.253   1.238   1.204   1.186   1.161   1.156   1.127   1.169   1.179
   0.000  -0.298  -0.426  -0.455  -0.469  -0.470  -0.422  -0.357  -0.259  -0.189  -0.099  -0.015   0.054   0.067   0.132   0.130   0.113   0.101   0.059   0.020  -0.037  -0.119  -0.232  -0.383  -0.545  -0.753  -0.982  -1.227  -1.504  -1.777  -2.040  -2.271  -2.448  -2.554  -2.612  -2.644  -2.641  -2.609  -2.555  -2.493  -2.416  -2.308  -2.202  -2.144  -2.100  -2.044  -2.006  -1.962  -1.944  -1.926  -1.931  -1.953  -2.002  -2.044  -2.114  -2.215  -2.319  -2.503  -2.616  -2.789  -2.963  -3.174  -3.355  -3.548  -3.723  -3.904  -4.090  -4.315  -4.567  -4.833  -5.127  -5.422  -5.742  -6.085  -6.420  -6.715  -6.945  -7.058  -7.004  -6.518
   3.964   3.944   3.918   3.898   3.889   3.902   3.895   3.912   3.930   3.952   3.973   3.998   4.028   4.048   4.080   4.110   4.139   4.169   4.202   4.230   4.249   4.276   4.310   4.335   4.366   4.389   4.412   4.433   4.457   4.474   4.495   4.504   4.514   4.525   4.537   4.546   4.562   4.574   4.601   4.643   4.678   4.714   4.743   4.773   4.806   4.837   4.872   4.907   4.937   4.969   5.004   5.039   5.073   5.104   5.132   5.170   5.206   5.233   5.266   5.302   5.334   5.360   5.400   5.418   5.464   5.498   5.536   5.552   5.582   5.618   5.654   5.665   5.698   5.719   5.741   5.759   5.776   5.779   5.796   5.822
   4.308   4.297   4.283   4.263   4.238   4.218   4.200   4.189   4.176   4.156   4.128   4.096   4.069   4.031   3.994   3.949   3.900   3.846   3.791   3.731   3.670   3.608   3.547   3.485   3.422   3.358   3.296   3.239   3.191   3.136   3.086   3.027   2.970   2.904   2.837   2.774   2.709   2.643   2.588   2.561   2.536   2.508   2.479   2.451   2.420   2.382   2.347   2.308   2.267   2.218   2.174   2.123   2.068   2.015   1.960   1.905   1.852   1.794   1.757   1.704   1.655   1.608   1.561   1.528   1.495   1.451   1.419   1.384   1.350   1.316   1.294   1.251   1.237   1.203   1.185   1.160   1.155   1.127   1.169   1.179
   0.000  -0.306  -0.429  -0.471  -0.489  -0.487  -0.419  -0.358  -0.281  -0.230  -0.151  -0.068   0.003   0.008   0.065   0.072   0.068   0.063   0.021  -0.027  -0.106  -0.195  -0.312  -0.463  -0.634  -0.833  -1.042  -1.283  -1.546  -1.825  -2.103  -2.338  -2.517  -2.631  -2.706  -2.726  -2.708  -2.693  -2.669  -2.608  -2.541  -2.451  -2.355  -2.279  -2.242  -2.188  -2.143  -2.120  -2.100  -2.073  -2.063  -2.083  -2.119  -2.183  -2.220  -2.322  -2.458  -2.525  -2.694  -2.880  -3.058  -3.240  -3.445  -3.599  -3.782  -3.965  -4.163  -4.353  -4.578  -4.851  -5.131  -5.440  -5.773  -6.116  -6.429  -6.714  -6.911  -7.017  -6.967  -6.482
   3.964   3.945   3.917   3.898   3.889   3.902   3.896   3.911   3.931   3.953   3.975   3.998   4.028   4.046   4.079   4.110   4.137   4.169   4.201   4.230   4.249   4.275   4.310   4.335   4.365   4.389   4.412   4.433   4.458   4.474   4.495   4.504   4.514   4.525   4.537   4.546   4.562   4.574   4.602   4.644   4.679   4.715   4.743   4.773   4.807   4.839   4.873   4.908   4.938   4.971   5.007   5.041   5.074   5.105   5.134   5.170   5.207   5.231   5.262   5.298   5.333   5.358   5.399   5.416   5.461   5.495   5.535   5.553   5.580   5.615   5.653   5.664   5.696   5.718   5.741   5.758   5.776   5.779   5.795   5.822
   4.308   4.298   4.284   4.263   4.238   4.218   4.201   4.187   4.177   4.156   4.128   4.096   4.070   4.031   3.995   3.952   3.904   3.848   3.793   3.734   3.672   3.609   3.548   3.487   3.423   3.361   3.297   3.240   3.192   3.138   3.087   3.028   2.970   2.903   2.837   2.775   2.709   2.644   2.588   2.563   2.535   2.508   2.480   2.452   2.421   2.382   2.347   2.308   2.267   2.218   2.174   2.124   2.068   2.015   1.962   1.906   1.854   1.792   1.760   1.706   1.662   1.615   1.569   1.530   1.500   1.454   1.424   1.387   1.353   1.318   1.297   1.254   1.237   1.204   1.185   1.160   1.156   1.126   1.169   1.179
   0.000  -0.283  -0.404  -0.458  -0.466  -0.465  -0.402  -0.353  -0.324  -0.258  -0.163  -0.090  -0.036  -0.049   0.012   0.033   0.036   0.014  -0.028  -0.064  -0.131  -0.219  -0.342  -0.486  -0.638  -0.825  -1.024  -1.251  -1.511  -1.796  -2.079  -2.320  -2.506  -2.631  -2.691  -2.734  -2.753  -2.748  -2.706  -2.642  -2.573  -2.479  -2.372  -2.279  -2.237  -2.186  -2.124  -2.078  -2.053  -2.048  -2.065  -2.096  -2.139  -2.188  -2.216  -2.293  -2.386  -2.516  -2.636  -2.864  -3.030  -3.182  -3.413  -3.563  -3.728  -3.913  -4.093  -4.289  -4.528  -4.795  -5.076  -5.375  -5.700  -6.060  -6.386  -6.674  -6.896  -7.029  -6.963  -6.414
   3.964   3.944   3.917   3.898   3.890   3.901   3.898   3.909   3.932   3.954   3.976   4.000   4.029   4.043   4.079   4.109   4.136   4.168   4.201   4.229   4.249   4.274   4.309   4.335   4.365   4.389   4.411   4.433   4.457   4.473   4.495   4.504   4.514   4.525   4.536   4.545   4.561   4.574   4.600   4.643   4.677   4.713   4.742   4.772   4.805   4.837   4.872   4.907   4.937   4.969   5.005   5.039   5.073   5.105   5.133   5.169   5.206   5.232   5.263   5.298   5.333   5.357   5.397   5.416   5.460   5.495   5.534   5.554   5.580   5.614   5.653   5.665   5.696   5.719   5.741   5.758   5.776   5.779   5.795   5.822
   4.308   4.298   4.283   4.263   4.238   4.217   4.201   4.187   4.176   4.155   4.127   4.096   4.069   4.031   3.997   3.953   3.905   3.850   3.795   3.735   3.674   3.612   3.550   3.490   3.427   3.364   3.301   3.243   3.194   3.140   3.089   3.030   2.973   2.906   2.839   2.777   2.711   2.645   2.590   2.566   2.537   2.511   2.483   2.455   2.424   2.387   2.350   2.312   2.270   2.222   2.178   2.129   2.072   2.019   1.965   1.908   1.859   1.799   1.760   1.700   1.664   1.617   1.569   1.534   1.500   1.456   1.425   1.385   1.351   1.316   1.297   1.256   1.237   1.204   1.185   1.160   1.155   1.126   1.169   1.179
   0.000  -0.274  -0.388  -0.452  -0.481  -0.463  -0.483  -0.434  -0.395  -0.332  -0.250  -0.160  -0.089  -0.090  -0.023  -0.015  -0.034  -0.067  -0.119  -0.172  -0.234  -0.323  -0.428  -0.563  -0.716  -0.908  -1.127  -1.376  -1.651  -1.951  -2.228  -2.454  -2.625  -2.735  -2.796  -2.837  -2.871  -2.871  -2.825  -2.779  -2.707  -2.600  -2.509  -2.443  -2.397  -2.343  -2.308  -2.278  -2.248  -2.255  -2.274  -2.294  -2.346  -2.409  -2.472  -2.545  -2.690  -2.938  -3.075  -3.285  -3.400  -3.596  -3.773  -3.969  -4.139  -4.326  -4.506  -4.685  -4.923  -5.188  -5.460  -5.752  -6.084  -6.424  -6.755  -7.059  -7.272  -7.345  -7.272  -6.760
   3.964   3.944   3.917   3.898   3.890   3.901   3.899   3.910   3.932   3.955   3.978   4.002   4.029   4.041   4.078   4.108   4.136   4.166   4.200   4.229   4.250   4.274   4.309   4.334   4.364   4.389   4.409   4.433   4.457   4.473   4.494   4.504   4.514   4.524   4.536   4.543   4.560   4.572   4.598   4.641   4.676   4.712   4.741   4.771   4.805   4.836   4.870   4.906   4.935   4.968   5.004   5.038   5.071   5.104   5.133   5.167   5.204   5.232   5.262   5.298   5.334   5.357   5.398   5.417   5.460   5.495   5.535   5.555   5.581   5.613   5.653   5.667   5.696   5.719   5.740   5.758   5.776   5.779   5.795   5.822
   4.308   4.298   4.283   4.262   4.239   4.217   4.202   4.188   4.176   4.156   4.127   4.096   4.068   4.032   3.999   3.956   3.907   3.852   3.797   3.739   3.677   3.614   3.553   3.492   3.430   3.367   3.304   3.245   3.197   3.143   3.092   3.033   2.976   2.908   2.841   2.779   2.715   2.648   2.592   2.567   2.540   2.513   2.485   2.458   2.427   2.390   2.353   2.316   2.273   2.226   2.182   2.133   2.075   2.023   1.968   1.912   1.861   1.803   1.755   1.701   1.663   1.610   1.568   1.535   1.500   1.457   1.422   1.386   1.351   1.315   1.297   1.256   1.234   1.204   1.183   1.159   1.154   1.126   1.169   1.179
   0.000  -0.259  -0.364  -0.414  -0.435  -0.421  -0.383  -0.331  -0.304  -0.247  -0.171  -0.095  -0.040  -0.052   0.017   0.036   0.028   0.021  -0.015  -0.060  -0.137  -0.210  -0.322  -0.454  -0.617  -0.811  -1.027  -1.267  -1.546  -1.838  -2.118  -2.334  -2.500  -2.592  -2.649  -2.679  -2.676  -2.666  -2.623  -2.553  -2.478  -2.373  -2.282  -2.209  -2.158  -2.111  -2.074  -2.036  -2.013  -1.986  -1.983  -1.996  -2.043  -2.122  -2.194  -2.285  -2.386  -2.506  -2.631  -2.792  -2.958  -3.161  -3.345  -3.509  -3.682  -3.856  -4.036  -4.218  -4.435  -4.700  -4.965  -5.262  -5.612  -5.952  -6.269  -6.597  -6.824  -6.915  -6.842  -6.322
   3.964   3.945   3.917   3.898   3.891   3.899   3.899   3.911   3.933   3.956   3.979   4.004   4.029   4.040   4.078   4.109   4.135   4.166   4.200   4.229   4.250   4.273   4.308   4.334   4.364   4.389   4.409   4.432   4.457   4.473   4.494   4.504   4.514   4.524   4.535   4.543   4.559   4.571   4.598   4.641   4.675   4.712   4.741   4.771   4.804   4.836   4.870   4.907   4.935   4.967   5.004   5.038   5.070   5.103   5.133   5.166   5.203   5.232   5.261   5.297   5.333   5.357   5.398   5.418   5.460   5.496   5.534   5.556   5.581   5.613   5.653   5.667   5.695   5.719   5.741   5.758   5.776   5.778   5.796   5.822
   4.308   4.298   4.282   4.261   4.240   4.216   4.202   4.188   4.176   4.154   4.125   4.095   4.067   4.032   4.001   3.957   3.908   3.854   3.799   3.740   3.679   3.616   3.556   3.494   3.431   3.369   3.306   3.246   3.198   3.145   3.094   3.035   2.977   2.909   2.842   2.781   2.716   2.649   2.592   2.568   2.541   2.515   2.487   2.459   2.429   2.391   2.356   2.319   2.275   2.229   2.183   2.134   2.077   2.024   1.971   1.914   1.859   1.802   1.751   1.701   1.656   1.614   1.572   1.535   1.501   1.459   1.420   1.384   1.349   1.314   1.296   1.256   1.233   1.203   1.182   1.158   1.154   1.126   1.169   1.179
   0.000  -0.281  -0.383  -0.440  -0.464  -0.451  -0.391  -0.333  -0.285  -0.216  -0.137  -0.062  -0.006   0.085   0.076   0.090   0.053   0.061   0.037  -0.008  -0.081  -0.171  -0.286  -0.435  -0.593  -0.786  -1.012  -1.248  -1.507  -1.791  -2.076  -2.313  -2.501  -2.605  -2.663  -2.677  -2.681  -2.665  -2.617  -2.560  -2.505  -2.425  -2.342  -2.275  -2.221  -2.171  -2.115  -2.065  -2.051  -2.035  -2.033  -2.036  -2.095  -2.175  -2.212  -2.288  -2.394  -2.490  -2.623  -2.775  -2.971  -3.129  -3.311  -3.425  -3.574  -3.756  -3.916  -4.099  -4.337  -4.607  -4.881  -5.179  -5.500  -5.835  -6.152  -6.436  -6.601  -6.700  -6.636  -6.144
   3.964   3.945   3.917   3.898   3.891   3.898   3.900   3.913   3.934   3.957   3.981   4.005   4.029   4.039   4.078   4.108   4.132   4.165   4.198   4.228   4.250   4.273   4.308   4.334   4.363   4.389   4.409   4.431   4.457   4.473   4.494   4.505   4.514   4.525   4.535   4.543   4.558   4.571   4.597   4.641   4.675   4.711   4.740   4.770   4.804   4.836   4.870   4.907   4.935   4.967   5.004   5.039   5.069   5.104   5.134   5.167   5.204   5.232   5.261   5.296   5.333   5.356   5.398   5.417   5.460   5.494   5.535   5.555   5.581   5.611   5.653   5.668   5.696   5.719   5.741   5.757   5.776   5.778   5.796   5.822
   4.308   4.299   4.282   4.261   4.239   4.215   4.202   4.189   4.176   4.151   4.124   4.094   4.067   4.031   4.003   3.959   3.909   3.856   3.802   3.743   3.682   3.619   3.558   3.496   3.434   3.370   3.308   3.247   3.199   3.146   3.096   3.036   2.978   2.911   2.844   2.782   2.715   2.649   2.592   2.570   2.543   2.515   2.489   2.461   2.431   2.392   2.358   2.320   2.276   2.229   2.184   2.136   2.078   2.025   1.972   1.915   1.863   1.804   1.755   1.700   1.659   1.618   1.577   1.535   1.504   1.457   1.424   1.380   1.349   1.313   1.297   1.257   1.233   1.202   1.182   1.156   1.154   1.126   1.169   1.179
   0.000  -0.277  -0.403  -0.453  -0.482  -0.481  -0.446  -0.397  -0.316  -0.259  -0.188  -0.098  -0.048   0.024   0.021   0.029   0.023   0.011  -0.022  -0.059  -0.137  -0.232  -0.346  -0.496  -0.666  -0.848  -1.066  -1.301  -1.556  -1.847  -2.110  -2.330  -2.502  -2.600  -2.646  -2.664  -2.658  -2.642  -2.590  -2.529  -2.463  -2.343  -2.245  -2.200  -2.156  -2.114  -2.124  -2.126  -2.106  -2.092  -2.120  -2.161  -2.201  -2.289  -2.384  -2.480  -2.641  -2.763  -2.895  -3.050  -3.228  -3.385  -3.570  -3.749  -3.899  -4.091  -4.264  -4.490  -4.749  -5.014  -5.285  -5.584  -5.908  -6.264  -6.598  -6.887  -7.109  -7.267  -7.221  -6.727
   3.964   3.945   3.917   3.898   3.891   3.898   3.901   3.913   3.935   3.957   3.980   4.005   4.029   4.042   4.081   4.110   4.133   4.166   4.201   4.230   4.253   4.274   4.311   4.336   4.365   4.391   4.411   4.432   4.458   4.474   4.495   4.504   4.515   4.525   4.535   4.544   4.559   4.572   4.598   4.642   4.676   4.713   4.741   4.772   4.804   4.837   4.872   4.908   4.937   4.970   5.006   5.041   5.069   5.105   5.135   5.169   5.205   5.233   5.262   5.297   5.335   5.357   5.399   5.418   5.460   5.494   5.536   5.557   5.582   5.610   5.653   5.669   5.695   5.719   5.741   5.757   5.776   5.778   5.796   5.822
   4.308   4.298   4.282   4.261   4.240   4.216   4.203   4.190   4.176   4.151   4.123   4.094   4.066   4.031   4.000   3.954   3.905   3.853   3.799   3.741   3.680   3.617   3.556   3.494   3.431   3.368   3.306   3.245   3.197   3.144   3.095   3.035   2.976   2.909   2.842   2.780   2.714   2.647   2.592   2.571   2.543   2.516   2.489   2.462   2.431   2.393   2.358   2.320   2.276   2.229   2.185   2.136   2.078   2.025   1.971   1.916   1.864   1.806   1.755   1.702   1.660   1.611   1.569   1.533   1.500   1.451   1.423   1.381   1.350   1.310   1.297   1.255   1.230   1.200   1.182   1.156   1.153   1.126   1.168   1.179
   0.000  -0.274  -0.390  -0.438  -0.456  -0.442  -0.375  -0.318  -0.254  -0.186  -0.116  -0.050   0.004   0.064   0.063   0.067   0.044   0.026  -0.018  -0.064  -0.138  -0.221  -0.330  -0.472  -0.648  -0.847  -1.066  -1.298  -1.528  -1.808  -2.079  -2.279  -2.440  -2.541  -2.628  -2.651  -2.649  -2.620  -2.562  -2.506  -2.433  -2.321  -2.223  -2.175  -2.122  -2.080  -2.041  -2.015  -2.017  -2.018  -2.023  -2.011  -2.050  -2.119  -2.178  -2.255  -2.368  -2.578  -2.743  -2.886  -3.041  -3.271  -3.392  -3.481  -3.622  -3.801  -3.965  -4.136  -4.360  -4.620  -4.871  -5.151  -5.468  -5.834  -6.184  -6.492  -6.678  -6.774  -6.714  -6.330
   3.964   3.946   3.916   3.898   3.891   3.898   3.901   3.914   3.935   3.958   3.980   4.006   4.029   4.042   4.083   4.111   4.134   4.168   4.203   4.231   4.255   4.276   4.313   4.337   4.366   4.392   4.413   4.432   4.459   4.475   4.496   4.505   4.515   4.525   4.536   4.544   4.560   4.572   4.600   4.644   4.677   4.713   4.742   4.773   4.806   4.839   4.871   4.909   4.938   4.970   5.006   5.042   5.070   5.105   5.136   5.168   5.207   5.235   5.264   5.297   5.335   5.356   5.399   5.419   5.459   5.493   5.535   5.558   5.583   5.611   5.653   5.670   5.695   5.719   5.742   5.757   5.777   5.779   5.795   5.822
   4.308   4.298   4.282   4.261   4.239   4.217   4.203   4.191   4.175   4.151   4.124   4.095   4.067   4.032   3.999   3.952   3.903   3.852   3.797   3.738   3.677   3.614   3.554   3.491   3.429   3.366   3.304   3.244   3.196   3.143   3.094   3.033   2.973   2.907   2.839   2.778   2.711   2.645   2.591   2.572   2.544   2.515   2.490   2.462   2.432   2.392   2.358   2.319   2.276   2.230   2.185   2.136   2.079   2.025   1.971   1.912   1.864   1.807   1.757   1.702   1.661   1.602   1.574   1.535   1.496   1.449   1.420   1.382   1.350   1.311   1.296   1.254   1.230   1.200   1.183   1.156   1.155   1.126   1.168   1.179
   0.000  -0.300  -0.413  -0.465  -0.493  -0.472  -0.402  -0.338  -0.275  -0.203  -0.126  -0.056   0.004   0.053   0.077   0.073   0.070   0.046   0.014  -0.029  -0.095  -0.158  -0.270  -0.409  -0.572  -0.769  -0.996  -1.236  -1.506  -1.784  -2.056  -2.212  -2.372  -2.474  -2.514  -2.529  -2.536  -2.526  -2.492  -2.435  -2.357  -2.237  -2.145  -2.087  -2.050  -2.005  -1.968  -1.945  -1.943  -1.947  -1.965  -1.986  -2.049  -2.112  -2.168  -2.272  -2.397  -2.583  -2.716  -2.878  -3.039  -3.211  -3.343  -3.486  -3.631  -3.788  -3.964  -4.192  -4.409  -4.672  -4.956  -5.234  -5.536  -5.891  -6.173  -6.454  -6.666  -6.769  -6.696  -6.190
   3.964   3.945   3.916   3.898   3.890   3.899   3.902   3.915   3.935   3.958   3.980   4.007   4.029   4.045   4.086   4.112   4.136   4.171   4.205   4.232   4.257   4.278   4.315   4.339   4.368   4.394   4.414   4.432   4.460   4.476   4.496   4.506   4.516   4.525   4.536   4.545   4.561   4.573   4.602   4.645   4.678   4.714   4.743   4.774   4.807   4.840   4.873   4.910   4.940   4.972   5.008   5.044   5.072   5.107   5.138   5.170   5.208   5.235   5.264   5.298   5.334   5.355   5.398   5.417   5.458   5.493   5.533   5.559   5.582   5.609   5.651   5.671   5.695   5.720   5.742   5.757   5.776   5.778   5.795   5.822
   4.308   4.298   4.282   4.261   4.239   4.217   4.203   4.191   4.175   4.151   4.123   4.094   4.067   4.031   3.997   3.949   3.902   3.849   3.794   3.735   3.674   3.611   3.551   3.488   3.426   3.363   3.301   3.242   3.194   3.141   3.092   3.032   2.971   2.904   2.837   2.776   2.709   2.643   2.590   2.572   2.543   2.517   2.489   2.462   2.430   2.392   2.359   2.319   2.275   2.230   2.184   2.135   2.077   2.024   1.971   1.912   1.862   1.802   1.759   1.707   1.655   1.596   1.574   1.528   1.493   1.453   1.417   1.381   1.349   1.311   1.295   1.255   1.231   1.201   1.184   1.155   1.155   1.125   1.168   1.179
   0.000  -0.300  -0.414  -0.452  -0.474  -0.477  -0.438  -0.403  -0.348  -0.278  -0.187  -0.118  -0.061  -0.016   0.001   0.006  -0.014  -0.025  -0.078  -0.139  -0.226  -0.292  -0.411  -0.559  -0.731  -0.935  -1.154  -1.406  -1.688  -1.985  -2.262  -2.486  -2.660  -2.759  -2.826  -2.850  -2.857  -2.848  -2.803  -2.748  -2.695  -2.599  -2.516  -2.473  -2.438  -2.397  -2.368  -2.337  -2.323  -2.299  -2.312  -2.314  -2.370  -2.452  -2.513  -2.607  -2.736  -2.907  -3.035  -3.276  -3.487  -3.622  -3.813  -3.963  -4.104  -4.265  -4.452  -4.695  -4.926  -5.181  -5.430  -5.741  -6.063  -6.413  -6.754  -7.051  -7.223  -7.325  -7.243  -6.676
   3.964   3.945   3.916   3.898   3.890   3.899   3.902   3.916   3.935   3.958   3.981   4.007   4.029   4.047   4.089   4.113   4.139   4.174   4.207   4.234   4.257   4.280   4.317   4.341   4.369   4.396   4.416   4.434   4.462   4.477   4.496   4.506   4.517   4.526   4.536   4.546   4.560   4.574   4.605   4.648   4.681   4.716   4.745   4.777   4.810   4.843   4.877   4.914   4.943   4.976   5.013   5.047   5.075   5.111   5.142   5.173   5.211   5.239   5.269   5.303   5.337   5.357   5.399   5.418   5.458   5.493   5.534   5.560   5.583   5.609   5.652   5.671   5.695   5.719   5.743   5.756   5.776   5.778   5.795   5.822
   4.308   4.299   4.282   4.261   4.239   4.217   4.204   4.192   4.175   4.152   4.123   4.093   4.066   4.030   3.994   3.947   3.899   3.845   3.790   3.730   3.668   3.607   3.547   3.484   3.423   3.359   3.298   3.239   3.190   3.138   3.089   3.028   2.967   2.900   2.833   2.771   2.704   2.638   2.587   2.571   2.541   2.516   2.489   2.462   2.429   2.391   2.356   2.316   2.270   2.227   2.181   2.130   2.073   2.018   1.966   1.906   1.854   1.798   1.752   1.699   1.650   1.586   1.577   1.528   1.492   1.452   1.417   1.382   1.347   1.311   1.294   1.253   1.231   1.200   1.184   1.155   1.155   1.124   1.169   1.179
   0.000  -0.296  -0.334  -0.354  -0.382  -0.366  -0.312  -0.263  -0.202  -0.135  -0.065   0.009   0.075   0.124   0.134   0.127   0.115   0.103   0.065   0.015  -0.066  -0.165  -0.277  -0.430  -0.612  -0.810  -1.027  -1.269  -1.543  -1.821  -2.092  -2.281  -2.434  -2.541  -2.612  -2.638  -2.646  -2.653  -2.619  -2.563  -2.468  -2.348  -2.264  -2.217  -2.177  -2.135  -2.110  -2.078  -2.077  -2.091  -2.094  -2.115  -2.203  -2.264  -2.356  -2.466  -2.562  -2.684  -2.841  -3.066  -3.230  -3.406  -3.547  -3.698  -3.860  -4.055  -4.246  -4.475  -4.728  -5.001  -5.250  -5.558  -5.840  -6.171  -6.482  -6.774  -6.973  -7.084  -7.013  -6.476
   3.964   3.946   3.915   3.898   3.890   3.899   3.903   3.916   3.936   3.957   3.982   4.007   4.028   4.047   4.090   4.113   4.140   4.175   4.207   4.235   4.256   4.280   4.316   4.341   4.369   4.396   4.417   4.434   4.461   4.477   4.496   4.506   4.517   4.525   4.535   4.546   4.560   4.574   4.605   4.649   4.680   4.717   4.745   4.777   4.810   4.843   4.877   4.914   4.942   4.977   5.012   5.047   5.075   5.111   5.141   5.173   5.210   5.239   5.267   5.301   5.337   5.357   5.400   5.419   5.459   5.495   5.536   5.561   5.585   5.610   5.653   5.672   5.696   5.720   5.744   5.756   5.776   5.777   5.795   5.822
   4.308   4.299   4.282   4.261   4.238   4.217   4.204   4.192   4.176   4.152   4.123   4.094   4.066   4.030   3.993   3.947   3.899   3.845   3.789   3.730   3.668   3.608   3.548   3.485   3.424   3.361   3.299   3.240   3.191   3.138   3.090   3.029   2.967   2.900   2.833   2.772   2.705   2.639   2.589   2.571   2.542   2.517   2.489   2.463   2.430   2.392   2.357   2.317   2.271   2.228   2.183   2.130   2.078   2.021   1.966   1.908   1.854   1.800   1.747   1.692   1.651   1.588   1.575   1.527   1.487   1.453   1.418   1.382   1.346   1.308   1.296   1.252   1.230   1.200   1.184   1.153   1.155   1.124   1.169   1.179
   0.000  -0.293  -0.353  -0.352  -0.384  -0.387  -0.330  -0.263  -0.202  -0.128  -0.044   0.032   0.083   0.129   0.159   0.174   0.168   0.149   0.109   0.055  -0.022  -0.121  -0.245  -0.400  -0.569  -0.777  -1.006  -1.257  -1.533  -1.825  -2.097  -2.292  -2.449  -2.538  -2.570  -2.581  -2.595  -2.583  -2.552  -2.519  -2.449  -2.360  -2.286  -2.246  -2.220  -2.188  -2.166  -2.139  -2.130  -2.118  -2.111  -2.102  -2.129  -2.191  -2.235  -2.298  -2.400  -2.572  -2.734  -2.904  -3.028  -3.167  -3.298  -3.434  -3.594  -3.777  -3.961  -4.183  -4.410  -4.688  -4.927  -5.220  -5.529  -5.888  -6.232  -6.535  -6.719  -6.813  -6.751  -6.329
   3.964   3.946   3.912   3.897   3.890   3.899   3.903   3.916   3.936   3.958   3.982   4.006   4.029   4.049   4.092   4.114   4.142   4.177   4.210   4.237   4.259   4.283   4.318   4.344   4.371   4.399   4.418   4.437   4.464   4.479   4.498   4.507   4.518   4.526   4.536   4.547   4.561   4.577   4.610   4.652   4.685   4.721   4.748   4.782   4.814   4.848   4.883   4.918   4.946   4.982   5.018   5.051   5.080   5.116   5.144   5.177   5.214   5.242   5.270   5.304   5.339   5.358   5.400   5.420   5.458   5.494   5.535   5.561   5.585   5.608   5.652   5.673   5.696   5.719   5.744   5.756   5.776   5.777   5.795   5.822
   4.308   4.300   4.281   4.261   4.237   4.217   4.204   4.192   4.176   4.152   4.123   4.093   4.065   4.029   3.991   3.945   3.897   3.842   3.786   3.727   3.665   3.604   3.543   3.480   3.420   3.357   3.295   3.236   3.186   3.135   3.085   3.023   2.961   2.893   2.827   2.765   2.697   2.632   2.587   2.570   2.539   2.515   2.488   2.461   2.427   2.389   2.354   2.313   2.268   2.224   2.177   2.124   2.072   2.015   1.960   1.904   1.851   1.795   1.736   1.685   1.650   1.583   1.577   1.531   1.490   1.454   1.420   1.383   1.347   1.308   1.294   1.253   1.229   1.198   1.183   1.153   1.155   1.124   1.169   1.179
   0.000  -0.315  -0.439  -0.469  -0.499  -0.495  -0.447  -0.390  -0.331  -0.267  -0.187  -0.112  -0.053  -0.010   0.013   0.008  -0.004  -0.026  -0.058  -0.097  -0.186  -0.277  -0.396  -0.559  -0.740  -0.953  -1.192  -1.453  -1.730  -2.015  -2.277  -2.482  -2.644  -2.728  -2.763  -2.790  -2.798  -2.774  -2.726  -2.671  -2.592  -2.514  -2.462  -2.420  -2.376  -2.336  -2.307  -2.285  -2.271  -2.253  -2.252  -2.263  -2.299  -2.361  -2.412  -2.491  -2.600  -2.753  -2.936  -3.166  -3.275  -3.280  -3.558  -3.699  -3.867  -4.013  -4.189  -4.390  -4.627  -4.886  -5.138  -5.435  -5.755  -6.122  -6.424  -6.701  -6.894  -6.971  -6.897  -6.394
   3.964   3.946   3.910   3.897   3.890   3.899   3.904   3.917   3.937   3.958   3.981   4.007   4.029   4.050   4.092   4.114   4.143   4.178   4.210   4.239   4.260   4.284   4.319   4.345   4.373   4.400   4.419   4.438   4.466   4.481   4.499   4.509   4.518   4.527   4.537   4.547   4.561   4.579   4.614   4.656   4.688   4.725   4.751   4.785   4.817   4.851   4.887   4.921   4.950   4.986   5.022   5.055   5.084   5.121   5.149   5.182   5.219   5.246   5.274   5.308   5.342   5.360   5.401   5.420   5.459   5.495   5.536   5.563   5.586   5.607   5.650   5.675   5.697   5.720   5.745   5.756   5.776   5.778   5.795   5.822
   4.308   4.300   4.280   4.261   4.237   4.218   4.205   4.192   4.177   4.152   4.124   4.093   4.067   4.029   3.991   3.946   3.896   3.842   3.785   3.726   3.664   3.602   3.541   3.479   3.417   3.355   3.293   3.234   3.183   3.132   3.083   3.019   2.956   2.888   2.823   2.759   2.692   2.628   2.586   2.570   2.537   2.514   2.487   2.459   2.424   2.388   2.351   2.310   2.265   2.220   2.173   2.118   2.065   2.012   1.953   1.898   1.843   1.786   1.729   1.675   1.649   1.581   1.577   1.531   1.489   1.455   1.420   1.386   1.347   1.305   1.292   1.253   1.230   1.199   1.184   1.150   1.154   1.125   1.169   1.179
   0.000  -0.289  -0.423  -0.497  -0.518  -0.522  -0.479  -0.426  -0.371  -0.309  -0.240  -0.163  -0.110  -0.074  -0.060  -0.056  -0.070  -0.089  -0.144  -0.179  -0.249  -0.349  -0.479  -0.632  -0.816  -1.023  -1.258  -1.520  -1.798  -2.083  -2.338  -2.541  -2.689  -2.776  -2.820  -2.832  -2.823  -2.801  -2.764  -2.718  -2.639  -2.549  -2.491  -2.465  -2.430  -2.392  -2.368  -2.342  -2.330  -2.301  -2.307  -2.338  -2.379  -2.433  -2.482  -2.548  -2.653  -2.770  -2.947  -3.177  -3.315  -3.483  -3.614  -3.764  -3.918  -4.101  -4.296  -4.522  -4.772  -5.056  -5.326  -5.629  -5.973  -6.327  -6.651  -6.942  -7.148  -7.253  -7.196  -6.708
   3.964   3.947   3.909   3.897   3.890   3.899   3.905   3.917   3.937   3.958   3.980   4.006   4.030   4.050   4.093   4.115   4.144   4.179   4.210   4.238   4.261   4.285   4.319   4.345   4.373   4.400   4.419   4.438   4.466   4.481   4.499   4.509   4.519   4.527   4.538   4.547   4.562   4.579   4.613   4.656   4.688   4.725   4.751   4.784   4.817   4.850   4.886   4.922   4.951   4.986   5.021   5.054   5.084   5.120   5.149   5.181   5.218   5.246   5.272   5.304   5.339   5.358   5.401   5.420   5.459   5.494   5.535   5.564   5.587   5.606   5.650   5.676   5.697   5.719   5.744   5.756   5.776   5.777   5.795   5.822
   4.308   4.299   4.279   4.261   4.237   4.218   4.205   4.192   4.178   4.153   4.124   4.093   4.067   4.030   3.991   3.946   3.897   3.842   3.787   3.726   3.665   3.604   3.541   3.481   3.419   3.356   3.294   3.235   3.184   3.133   3.083   3.020   2.956   2.889   2.823   2.759   2.693   2.627   2.586   2.571   2.539   2.516   2.489   2.460   2.426   2.390   2.354   2.313   2.267   2.222   2.175   2.121   2.067   2.013   1.955   1.899   1.846   1.787   1.729   1.670   1.656   1.593   1.576   1.530   1.492   1.450   1.418   1.383   1.346   1.303   1.291   1.253   1.229   1.199   1.184   1.151   1.154   1.125   1.169   1.179
   0.000  -0.282  -0.414  -0.398  -0.413  -0.414  -0.376  -0.322  -0.257  -0.181  -0.099  -0.022   0.044   0.093   0.107   0.107   0.083   0.051  -0.002  -0.065  -0.155  -0.247  -0.371  -0.529  -0.712  -0.919  -1.161  -1.428  -1.697  -1.967  -2.239  -2.449  -2.592  -2.670  -2.723  -2.738  -2.711  -2.666  -2.624  -2.589  -2.517  -2.427  -2.358  -2.308  -2.261  -2.228  -2.207  -2.179  -2.182  -2.193  -2.203  -2.245  -2.306  -2.365  -2.407  -2.491  -2.674  -2.900  -3.086  -3.245  -3.364  -3.592  -3.575  -3.696  -3.860  -4.052  -4.229  -4.441  -4.689  -4.944  -5.217  -5.538  -5.881  -6.240  -6.578  -6.891  -7.098  -7.192  -7.133  -6.644
   3.964   3.946   3.909   3.896   3.891   3.899   3.906   3.918   3.937   3.959   3.981   4.007   4.030   4.051   4.093   4.115   4.146   4.181   4.211   4.240   4.262   4.286   4.321   4.347   4.375   4.401   4.421   4.440   4.466   4.483   4.500   4.509   4.519   4.528   4.537   4.547   4.562   4.580   4.615   4.658   4.690   4.726   4.753   4.787   4.819   4.852   4.888   4.924   4.953   4.988   5.023   5.055   5.087   5.122   5.151   5.184   5.220   5.248   5.272   5.304   5.339   5.358   5.401   5.420   5.458   5.493   5.534   5.564   5.588   5.606   5.650   5.677   5.698   5.720   5.745   5.756   5.777   5.778   5.795   5.822
   4.308   4.298   4.279   4.261   4.237   4.217   4.205   4.193   4.178   4.153   4.123   4.094   4.067   4.031   3.991   3.946   3.896   3.841   3.785   3.724   3.663   3.602   3.540   3.478   3.417   3.355   3.292   3.233   3.182   3.131   3.081   3.017   2.953   2.885   2.821   2.757   2.690   2.624   2.586   2.572   2.539   2.517   2.489   2.461   2.425   2.390   2.355   2.313   2.267   2.220   2.176   2.119   2.067   2.013   1.955   1.900   1.846   1.787   1.724   1.671   1.655   1.590   1.578   1.530   1.494   1.449   1.418   1.382   1.347   1.303   1.291   1.255   1.229   1.198   1.183   1.151   1.154   1.125   1.170   1.179
   0.000  -0.300  -0.407  -0.449  -0.480  -0.473  -0.418  -0.370  -0.306  -0.247  -0.163  -0.090  -0.041   0.000   0.022   0.027   0.011  -0.014  -0.060  -0.098  -0.194  -0.278  -0.409  -0.553  -0.723  -0.927  -1.158  -1.414  -1.690  -1.985  -2.246  -2.448  -2.589  -2.663  -2.700  -2.711  -2.708  -2.668  -2.623  -2.552  -2.456  -2.363  -2.284  -2.237  -2.196  -2.162  -2.144  -2.127  -2.109  -2.098  -2.118  -2.165  -2.199  -2.241  -2.275  -2.342  -2.454  -2.636  -2.825  -2.985  -3.118  -3.268  -3.527  -3.676  -3.840  -4.022  -4.199  -4.407  -4.646  -4.915  -5.199  -5.502  -5.799  -6.130  -6.435  -6.737  -6.920  -7.016  -6.955  -6.417
   3.964   3.947   3.909   3.894   3.891   3.900   3.907   3.918   3.938   3.959   3.982   4.007   4.031   4.053   4.095   4.118   4.149   4.183   4.213   4.242   4.265   4.289   4.322   4.349   4.376   4.403   4.423   4.442   4.468   4.484   4.501   4.510   4.521   4.528   4.538   4.548   4.563   4.581   4.619   4.661   4.693   4.728   4.756   4.790   4.822   4.855   4.892   4.926   4.954   4.991   5.025   5.058   5.090   5.126   5.154   5.186   5.222   5.250   5.274   5.307   5.341   5.360   5.402   5.422   5.460   5.494   5.535   5.564   5.590   5.607   5.650   5.678   5.700   5.720   5.746   5.756   5.777   5.778   5.795   5.822
   4.308   4.298   4.279   4.260   4.237   4.217   4.204   4.193   4.177   4.152   4.123   4.093   4.066   4.029   3.989   3.943   3.894   3.838   3.781   3.721   3.660   3.598   3.535   3.475   3.412   3.350   3.289   3.229   3.179   3.128   3.076   3.012   2.948   2.880   2.816   2.751   2.684   2.620   2.585   2.570   2.538   2.516   2.488   2.459   2.424   2.388   2.352   2.311   2.263   2.217   2.172   2.116   2.063   2.010   1.951   1.894   1.838   1.783   1.718   1.672   1.648   1.580   1.574   1.529   1.494   1.450   1.414   1.381   1.346   1.302   1.290   1.254   1.229   1.198   1.184   1.151   1.155   1.125   1.169   1.179
   0.000  -0.308  -0.450  -0.532  -0.561  -0.555  -0.516  -0.464  -0.400  -0.334  -0.253  -0.183  -0.130  -0.108  -0.089  -0.094  -0.141  -0.147  -0.205  -0.259  -0.331  -0.425  -0.556  -0.718  -0.901  -1.101  -1.333  -1.584  -1.861  -2.148  -2.417  -2.616  -2.763  -2.845  -2.874  -2.879  -2.884  -2.852  -2.803  -2.764  -2.694  -2.595  -2.530  -2.492  -2.449  -2.412  -2.386  -2.374  -2.369  -2.396  -2.468  -2.493  -2.530  -2.597  -2.676  -2.742  -2.844  -2.967  -3.069  -3.233  -3.425  -3.513  -3.727  -3.851  -3.998  -4.175  -4.367  -4.610  -4.879  -5.148  -5.399  -5.707  -6.031  -6.383  -6.697  -6.947  -7.114  -7.201  -7.141  -6.630
   3.964   3.947   3.910   3.893   3.891   3.899   3.908   3.918   3.938   3.958   3.982   4.007   4.030   4.054   4.094   4.118   4.146   4.183   4.212   4.240   4.264   4.289   4.320   4.349   4.376   4.402   4.423   4.440   4.468   4.484   4.500   4.510   4.521   4.528   4.538   4.548   4.563   4.580   4.616   4.658   4.692   4.727   4.755   4.788   4.820   4.853   4.889   4.924   4.952   4.989   5.022   5.055   5.087   5.124   5.152   5.183   5.219   5.247   5.272   5.306   5.342   5.362   5.405   5.425   5.462   5.497   5.537   5.566   5.592   5.609   5.652   5.681   5.701   5.721   5.746   5.756   5.777   5.778   5.795   5.822
   4.308   4.298   4.279   4.259   4.236   4.217   4.205   4.193   4.178   4.153   4.125   4.094   4.066   4.030   3.989   3.945   3.894   3.840   3.784   3.722   3.662   3.600   3.537   3.477   3.415   3.353   3.292   3.232   3.181   3.130   3.079   3.015   2.951   2.883   2.819   2.756   2.688   2.623   2.587   2.572   2.541   2.519   2.491   2.463   2.427   2.393   2.357   2.315   2.268   2.222   2.176   2.121   2.066   2.016   1.956   1.899   1.844   1.787   1.726   1.679   1.644   1.583   1.574   1.526   1.492   1.450   1.413   1.376   1.345   1.300   1.288   1.254   1.227   1.197   1.184   1.150   1.154   1.125   1.170   1.179
   0.000  -0.236  -0.371  -0.443  -0.479  -0.455  -0.440  -0.384  -0.323  -0.257  -0.176  -0.101  -0.044  -0.008   0.034   0.033  -0.001   0.009  -0.045  -0.107  -0.173  -0.260  -0.378  -0.533  -0.708  -0.914  -1.160  -1.410  -1.679  -1.963  -2.226  -2.416  -2.555  -2.637  -2.695  -2.722  -2.727  -2.694  -2.664  -2.625  -2.547  -2.455  -2.384  -2.338  -2.304  -2.284  -2.263  -2.241  -2.228  -2.225  -2.226  -2.224  -2.249  -2.376  -2.515  -2.578  -2.691  -2.842  -2.964  -3.134  -3.250  -3.366  -3.515  -3.599  -3.707  -3.866  -4.063  -4.285  -4.532  -4.802  -5.054  -5.349  -5.670  -5.985  -6.315  -6.621  -6.803  -6.905  -6.859  -6.365
   3.964   3.947   3.911   3.893   3.889   3.898   3.908   3.917   3.938   3.958   3.981   4.006   4.030   4.055   4.094   4.118   4.144   4.182   4.213   4.238   4.264   4.288   4.319   4.349   4.375   4.401   4.422   4.440   4.467   4.482   4.500   4.510   4.520   4.529   4.538   4.547   4.562   4.579   4.615   4.657   4.690   4.725   4.754   4.787   4.819   4.852   4.888   4.923   4.952   4.986   5.021   5.054   5.085   5.121   5.151   5.182   5.219   5.246   5.272   5.304   5.341   5.362   5.405   5.426   5.463   5.498   5.538   5.567   5.594   5.609   5.652   5.683   5.702   5.720   5.746   5.756   5.776   5.779   5.795   5.822
   4.308   4.298   4.280   4.260   4.237   4.216   4.205   4.194   4.177   4.154   4.124   4.095   4.066   4.031   3.988   3.945   3.894   3.842   3.787   3.724   3.664   3.603   3.541   3.480   3.418   3.356   3.295   3.234   3.184   3.132   3.082   3.019   2.954   2.886   2.822   2.758   2.691   2.626   2.589   2.574   2.544   2.522   2.493   2.465   2.429   2.396   2.360   2.318   2.272   2.225   2.180   2.125   2.070   2.019   1.960   1.904   1.850   1.791   1.734   1.684   1.650   1.589   1.573   1.527   1.491   1.450   1.413   1.375   1.345   1.297   1.285   1.255   1.226   1.197   1.183   1.150   1.153   1.126   1.170   1.179
   0.000  -0.233  -0.340  -0.398  -0.429  -0.414  -0.390  -0.333  -0.269  -0.200  -0.133  -0.056   0.002   0.040   0.057   0.043  -0.009  -0.004  -0.057  -0.117  -0.191  -0.296  -0.427  -0.584  -0.774  -0.981  -1.218  -1.472  -1.744  -2.023  -2.286  -2.480  -2.633  -2.732  -2.789  -2.803  -2.798  -2.795  -2.768  -2.723  -2.644  -2.550  -2.490  -2.462  -2.445  -2.426  -2.404  -2.383  -2.365  -2.352  -2.369  -2.390  -2.447  -2.520  -2.561  -2.628  -2.738  -2.916  -3.135  -3.354  -3.445  -3.558  -3.742  -3.847  -3.892  -3.969  -4.176  -4.372  -4.596  -4.851  -5.119  -5.423  -5.752  -6.055  -6.378  -6.673  -6.855  -6.931  -6.871  -6.432
   3.964   3.948   3.911   3.893   3.889   3.896   3.909   3.918   3.939   3.959   3.982   4.008   4.031   4.056   4.095   4.118   4.143   4.182   4.213   4.237   4.264   4.288   4.319   4.350   4.376   4.402   4.423   4.441   4.467   4.483   4.500   4.510   4.521   4.529   4.538   4.547   4.562   4.580   4.616   4.657   4.691   4.726   4.754   4.787   4.819   4.853   4.888   4.924   4.952   4.987   5.022   5.055   5.087   5.120   5.151   5.183   5.218   5.247   5.274   5.303   5.340   5.361   5.405   5.426   5.461   5.497   5.537   5.566   5.594   5.608   5.650   5.683   5.702   5.720   5.746   5.756   5.776   5.779   5.795   5.822
   4.308   4.299   4.280   4.260   4.237   4.216   4.206   4.194   4.177   4.154   4.124   4.095   4.067   4.031   3.988   3.944   3.894   3.842   3.787   3.725   3.665   3.604   3.541   3.481   3.419   3.356   3.295   3.234   3.184   3.132   3.082   3.019   2.954   2.886   2.821   2.758   2.691   2.626   2.590   2.575   2.544   2.522   2.493   2.466   2.429   2.397   2.360   2.319   2.273   2.226   2.180   2.126   2.071   2.019   1.961   1.905   1.850   1.793   1.736   1.678   1.655   1.597   1.570   1.522   1.488   1.452   1.414   1.377   1.346   1.299   1.283   1.257   1.226   1.197   1.185   1.150   1.152   1.126   1.169   1.179
   0.000  -0.236  -0.351  -0.398  -0.433  -0.436  -0.403  -0.352  -0.282  -0.210  -0.124  -0.050   0.004   0.028   0.042   0.044  -0.020  -0.015  -0.065  -0.116  -0.200  -0.300  -0.422  -0.578  -0.757  -0.969  -1.207  -1.460  -1.734  -2.000  -2.258  -2.445  -2.586  -2.683  -2.720  -2.739  -2.731  -2.698  -2.661  -2.611  -2.544  -2.481  -2.435  -2.400  -2.361  -2.340  -2.328  -2.314  -2.297  -2.307  -2.326  -2.336  -2.372  -2.419  -2.470  -2.544  -2.639  -2.743  -2.865  -3.001  -3.209  -3.361  -3.391  -3.505  -3.627  -3.749  -3.950  -4.173  -4.428  -4.699  -4.989  -5.300  -5.633  -5.966  -6.291  -6.580  -6.773  -6.934  -6.904  -6.504
   3.964   3.948   3.912   3.894   3.889   3.894   3.910   3.918   3.938   3.959   3.982   4.008   4.033   4.057   4.096   4.118   4.142   4.182   4.212   4.237   4.264   4.289   4.320   4.350   4.376   4.403   4.424   4.441   4.467   4.483   4.501   4.510   4.521   4.529   4.538   4.547   4.562   4.580   4.616   4.658   4.692   4.727   4.755   4.788   4.819   4.855   4.890   4.925   4.953   4.988   5.023   5.056   5.088   5.121   5.153   5.184   5.219   5.247   5.274   5.301   5.339   5.359   5.403   5.425   5.459   5.494   5.535   5.564   5.594   5.607   5.647   5.682   5.703   5.718   5.746   5.756   5.775   5.778   5.795   5.822
   4.308   4.299   4.280   4.260   4.237   4.216   4.206   4.194   4.175   4.154   4.123   4.094   4.067   4.030   3.988   3.942   3.893   3.843   3.787   3.726   3.666   3.604   3.542   3.481   3.419   3.356   3.296   3.235   3.184   3.133   3.082   3.017   2.954   2.884   2.820   2.756   2.689   2.625   2.590   2.576   2.545   2.524   2.494   2.466   2.429   2.398   2.360   2.319   2.271   2.226   2.181   2.125   2.071   2.018   1.961   1.903   1.850   1.789   1.734   1.674   1.660   1.604   1.573   1.519   1.482   1.448   1.415   1.376   1.347   1.301   1.283   1.259   1.227   1.195   1.186   1.151   1.153   1.125   1.168   1.179
   0.000  -0.238  -0.360  -0.418  -0.446  -0.447  -0.411  -0.365  -0.302  -0.241  -0.156  -0.085  -0.038   0.002   0.024   0.025   0.015  -0.017  -0.066  -0.127  -0.208  -0.300  -0.424  -0.584  -0.780  -0.980  -1.200  -1.444  -1.720  -2.000  -2.263  -2.465  -2.601  -2.711  -2.783  -2.817  -2.813  -2.793  -2.768  -2.729  -2.645  -2.561  -2.509  -2.474  -2.441  -2.413  -2.396  -2.373  -2.359  -2.355  -2.357  -2.381  -2.416  -2.472  -2.522  -2.577  -2.676  -2.795  -2.896  -3.030  -3.157  -3.372  -3.363  -3.377  -3.505  -3.665  -3.842  -4.042  -4.274  -4.528  -4.832  -5.135  -5.499  -5.837  -6.183  -6.470  -6.655  -6.777  -6.723  -6.269
   3.964   3.948   3.912   3.894   3.888   3.892   3.909   3.919   3.938   3.959   3.984   4.008   4.034   4.058   4.098   4.119   4.140   4.182   4.212   4.237   4.264   4.289   4.319   4.350   4.377   4.403   4.424   4.441   4.467   4.483   4.501   4.510   4.521   4.529   4.538   4.547   4.562   4.580   4.617   4.659   4.691   4.727   4.756   4.789   4.820   4.856   4.890   4.926   4.954   4.989   5.024   5.058   5.089   5.123   5.153   5.184   5.221   5.248   5.273   5.303   5.340   5.359   5.402   5.426   5.459   5.493   5.534   5.565   5.594   5.607   5.646   5.682   5.704   5.718   5.746   5.755   5.774   5.780   5.795   5.822
   4.308   4.299   4.280   4.259   4.236   4.215   4.205   4.194   4.175   4.153   4.123   4.094   4.066   4.030   3.987   3.941   3.892   3.845   3.789   3.727   3.667   3.606   3.543   3.482   3.421   3.357   3.297   3.236   3.185   3.133   3.083   3.017   2.955   2.885   2.821   2.755   2.689   2.624   2.590   2.576   2.546   2.524   2.495   2.467   2.430   2.399   2.361   2.320   2.271   2.226   2.180   2.124   2.072   2.019   1.959   1.902   1.851   1.792   1.731   1.677   1.660   1.595   1.567   1.523   1.478   1.448   1.416   1.377   1.348   1.301   1.284   1.259   1.229   1.196   1.186   1.150   1.153   1.126   1.168   1.179
   0.000  -0.222  -0.336  -0.379  -0.397  -0.420  -0.367  -0.311  -0.230  -0.148  -0.077  -0.013   0.050   0.078   0.103   0.118   0.118   0.074   0.023  -0.032  -0.116  -0.208  -0.326  -0.478  -0.671  -0.886  -1.105  -1.357  -1.625  -1.920  -2.177  -2.370  -2.509  -2.597  -2.643  -2.666  -2.651  -2.638  -2.593  -2.537  -2.458  -2.380  -2.335  -2.321  -2.300  -2.280  -2.266  -2.262  -2.266  -2.255  -2.257  -2.265  -2.290  -2.344  -2.404  -2.466  -2.569  -2.690  -2.784  -2.924  -3.016  -3.169  -3.305  -3.457  -3.607  -3.813  -4.015  -4.240  -4.488  -4.748  -5.032  -5.332  -5.679  -5.995  -6.302  -6.605  -6.795  -6.873  -6.812  -6.237
   3.964   3.948   3.912   3.894   3.888   3.890   3.909   3.918   3.938   3.959   3.983   4.008   4.033   4.058   4.097   4.119   4.141   4.181   4.212   4.238   4.266   4.290   4.320   4.351   4.377   4.403   4.425   4.441   4.467   4.484   4.501   4.510   4.521   4.529   4.539   4.548   4.561   4.580   4.617   4.659   4.692   4.728   4.755   4.789   4.820   4.856   4.891   4.926   4.955   4.989   5.023   5.059   5.089   5.123   5.154   5.184   5.221   5.248   5.274   5.302   5.341   5.358   5.401   5.425   5.458   5.492   5.533   5.564   5.594   5.608   5.645   5.681   5.705   5.718   5.746   5.755   5.774   5.780   5.795   5.822
   4.308   4.298   4.280   4.259   4.237   4.215   4.206   4.195   4.176   4.154   4.124   4.096   4.067   4.030   3.989   3.942   3.893   3.845   3.789   3.728   3.667   3.606   3.543   3.483   3.421   3.357   3.298   3.236   3.185   3.132   3.082   3.018   2.954   2.884   2.820   2.755   2.688   2.624   2.591   2.578   2.546   2.525   2.496   2.468   2.431   2.400   2.364   2.322   2.274   2.227   2.181   2.127   2.072   2.019   1.961   1.904   1.852   1.794   1.736   1.679   1.659   1.590   1.559   1.516   1.478   1.448   1.417   1.378   1.349   1.303   1.283   1.258   1.232   1.196   1.188   1.151   1.153   1.126   1.168   1.179
   0.000  -0.265  -0.395  -0.450  -0.473  -0.524  -0.481  -0.420  -0.364  -0.308  -0.234  -0.161  -0.113  -0.088  -0.070  -0.073  -0.082  -0.128  -0.178  -0.239  -0.326  -0.412  -0.529  -0.686  -0.872  -1.078  -1.320  -1.577  -1.857  -2.139  -2.406  -2.594  -2.721  -2.801  -2.850  -2.860  -2.860  -2.842  -2.804  -2.748  -2.675  -2.607  -2.546  -2.512  -2.486  -2.463  -2.451  -2.440  -2.440  -2.440  -2.452  -2.455  -2.486  -2.545  -2.597  -2.665  -2.779  -2.917  -3.034  -3.099  -3.341  -3.370  -3.591  -3.739  -3.890  -4.083  -4.269  -4.476  -4.721  -4.946  -5.221  -5.510  -5.847  -6.180  -6.489  -6.779  -6.993  -7.135  -7.075  -6.566
   3.964   3.948   3.911   3.894   3.888   3.888   3.909   3.918   3.937   3.958   3.982   4.006   4.033   4.058   4.096   4.119   4.141   4.181   4.213   4.238   4.267   4.291   4.321   4.352   4.379   4.404   4.427   4.442   4.468   4.485   4.501   4.511   4.523   4.530   4.539   4.548   4.562   4.581   4.620   4.662   4.694   4.729   4.757   4.790   4.823   4.860   4.894   4.929   4.958   4.992   5.027   5.062   5.093   5.127   5.158   5.188   5.225   5.252   5.278   5.304   5.342   5.357   5.399   5.425   5.457   5.490   5.532   5.563   5.594   5.608   5.643   5.680   5.706   5.717   5.746   5.754   5.773   5.779   5.795   5.822
   4.308   4.299   4.281   4.259   4.237   4.214   4.207   4.196   4.177   4.155   4.126   4.098   4.068   4.032   3.991   3.943   3.895   3.844   3.789   3.728   3.666   3.605   3.541   3.481   3.419   3.356   3.296   3.235   3.182   3.130   3.080   3.014   2.950   2.881   2.817   2.751   2.685   2.621   2.591   2.577   2.546   2.524   2.495   2.467   2.430   2.399   2.362   2.319   2.270   2.225   2.177   2.123   2.066   2.015   1.956   1.902   1.849   1.790   1.734   1.673   1.660   1.589   1.565   1.521   1.484   1.450   1.419   1.380   1.350   1.305   1.282   1.257   1.233   1.196   1.188   1.151   1.151   1.125   1.168   1.179
   0.000  -0.293  -0.399  -0.449  -0.472  -0.498  -0.458  -0.419  -0.351  -0.278  -0.202  -0.129  -0.085  -0.047  -0.016  -0.023  -0.039  -0.070  -0.112  -0.169  -0.263  -0.353  -0.483  -0.653  -0.830  -1.045  -1.283  -1.547  -1.823  -2.097  -2.365  -2.543  -2.686  -2.782  -2.831  -2.840  -2.832  -2.828  -2.802  -2.756  -2.687  -2.622  -2.567  -2.533  -2.502  -2.479  -2.462  -2.453  -2.451  -2.474  -2.502  -2.505  -2.527  -2.580  -2.626  -2.677  -2.772  -2.899  -3.026  -3.123  -3.192  -3.340  -3.531  -3.639  -3.655  -3.751  -3.934  -4.147  -4.397  -4.619  -4.883  -5.174  -5.485  -5.736  -6.069  -6.376  -6.582  -6.707  -6.647  -6.203
   3.964   3.948   3.912   3.893   3.889   3.885   3.909   3.918   3.936   3.957   3.980   4.005   4.033   4.058   4.095   4.119   4.140   4.180   4.213   4.238   4.267   4.291   4.321   4.351   4.378   4.404   4.427   4.442   4.467   4.484   4.501   4.510   4.523   4.530   4.539   4.548   4.561   4.581   4.618   4.661   4.694   4.729   4.757   4.789   4.823   4.859   4.893   4.928   4.957   4.992   5.026   5.060   5.092   5.124   5.157   5.186   5.223   5.251   5.277   5.304   5.343   5.357   5.400   5.426   5.458   5.490   5.532   5.563   5.595   5.611   5.643   5.680   5.708   5.717   5.745   5.754   5.773   5.779   5.795   5.822
   4.308   4.299   4.281   4.258   4.236   4.215   4.207   4.197   4.177   4.157   4.127   4.100   4.071   4.034   3.993   3.946   3.897   3.846   3.791   3.730   3.669   3.608   3.543   3.483   3.423   3.358   3.299   3.237   3.185   3.132   3.081   3.016   2.952   2.884   2.819   2.753   2.687   2.623   2.592   2.578   2.548   2.526   2.497   2.470   2.433   2.401   2.364   2.322   2.273   2.228   2.182   2.125   2.070   2.018   1.961   1.903   1.851   1.794   1.740   1.680   1.664   1.593   1.569   1.521   1.487   1.450   1.417   1.380   1.349   1.303   1.280   1.256   1.233   1.196   1.188   1.151   1.150   1.125   1.169   1.179
   0.000  -0.287  -0.396  -0.418  -0.434  -0.457  -0.393  -0.334  -0.271  -0.215  -0.159  -0.100  -0.044  -0.022  -0.008  -0.012  -0.037  -0.073  -0.123  -0.182  -0.252  -0.346  -0.470  -0.625  -0.791  -0.982  -1.207  -1.471  -1.756  -2.050  -2.318  -2.503  -2.623  -2.719  -2.763  -2.762  -2.751  -2.731  -2.692  -2.642  -2.576  -2.512  -2.466  -2.449  -2.410  -2.400  -2.400  -2.390  -2.383  -2.380  -2.393  -2.407  -2.434  -2.460  -2.506  -2.577  -2.692  -2.824  -2.969  -3.199  -3.253  -3.375  -3.530  -3.663  -3.818  -3.931  -4.093  -4.295  -4.532  -4.798  -5.036  -5.359  -5.667  -5.902  -6.225  -6.504  -6.706  -6.789  -6.723  -6.200
   3.964   3.947   3.913   3.893   3.889   3.883   3.908   3.918   3.934   3.956   3.978   4.004   4.032   4.057   4.093   4.118   4.140   4.179   4.211   4.237   4.266   4.290   4.320   4.350   4.377   4.403   4.426   4.441   4.466   4.484   4.501   4.510   4.522   4.530   4.539   4.547   4.561   4.579   4.616   4.659   4.692   4.727   4.755   4.786   4.820   4.857   4.891   4.926   4.956   4.988   5.025   5.059   5.089   5.121   5.155   5.183   5.219   5.249   5.276   5.301   5.341   5.361   5.403   5.428   5.461   5.493   5.534   5.565   5.596   5.614   5.644   5.682   5.709   5.717   5.746   5.755   5.773   5.780   5.795   5.822
   4.308   4.298   4.281   4.258   4.236   4.216   4.208   4.197   4.179   4.159   4.129   4.101   4.073   4.036   3.995   3.949   3.901   3.849   3.793   3.733   3.672   3.610   3.547   3.485   3.426   3.362   3.301   3.240   3.188   3.135   3.085   3.020   2.956   2.887   2.822   2.757   2.691   2.627   2.594   2.580   2.550   2.529   2.500   2.473   2.438   2.405   2.369   2.327   2.280   2.233   2.187   2.131   2.074   2.022   1.968   1.910   1.856   1.801   1.748   1.688   1.660   1.597   1.565   1.513   1.477   1.448   1.414   1.377   1.347   1.302   1.276   1.256   1.231   1.196   1.188   1.152   1.150   1.125   1.169   1.179
   0.000  -0.294  -0.451  -0.485  -0.508  -0.550  -0.497  -0.440  -0.375  -0.315  -0.254  -0.193  -0.128  -0.098  -0.074  -0.092  -0.110  -0.160  -0.203  -0.251  -0.327  -0.412  -0.518  -0.662  -0.836  -1.040  -1.275  -1.540  -1.815  -2.081  -2.333  -2.479  -2.565  -2.639  -2.667  -2.663  -2.649  -2.626  -2.588  -2.560  -2.502  -2.436  -2.396  -2.380  -2.359  -2.355  -2.354  -2.343  -2.345  -2.345  -2.347  -2.344  -2.357  -2.430  -2.492  -2.526  -2.597  -2.707  -2.813  -2.909  -3.075  -3.215  -3.364  -3.499  -3.642  -3.725  -3.870  -4.070  -4.325  -4.599  -4.874  -5.174  -5.493  -5.776  -6.075  -6.351  -6.560  -6.684  -6.612  -6.149
   3.964   3.948   3.913   3.892   3.889   3.881   3.907   3.917   3.933   3.956   3.978   4.001   4.032   4.057   4.093   4.118   4.140   4.179   4.210   4.237   4.266   4.290   4.320   4.349   4.377   4.402   4.426   4.442   4.466   4.483   4.501   4.510   4.522   4.531   4.539   4.547   4.562   4.580   4.616   4.660   4.692   4.728   4.756   4.787   4.821   4.859   4.891   4.926   4.957   4.989   5.025   5.060   5.090   5.122   5.156   5.184   5.220   5.250   5.277   5.299   5.340   5.361   5.402   5.427   5.461   5.493   5.534   5.565   5.597   5.615   5.645   5.683   5.711   5.717   5.745   5.755   5.772   5.778   5.795   5.822
   4.308   4.299   4.280   4.258   4.236   4.216   4.208   4.198   4.180   4.160   4.131   4.103   4.074   4.038   3.997   3.950   3.902   3.851   3.795   3.734   3.673   3.612   3.549   3.487   3.426   3.363   3.303   3.241   3.189   3.136   3.084   3.020   2.956   2.886   2.822   2.757   2.690   2.627   2.595   2.580   2.550   2.530   2.502   2.474   2.439   2.406   2.370   2.328   2.280   2.234   2.187   2.131   2.074   2.022   1.967   1.909   1.856   1.801   1.747   1.683   1.660   1.605   1.563   1.515   1.478   1.443   1.414   1.374   1.346   1.302   1.274   1.256   1.231   1.196   1.188   1.151   1.149   1.125   1.169   1.179
   0.000  -0.308  -0.431  -0.446  -0.445  -0.376  -0.405  -0.350  -0.289  -0.227  -0.164  -0.091  -0.042  -0.041   0.011   0.006  -0.016  -0.054  -0.106  -0.160  -0.222  -0.312  -0.425  -0.585  -0.774  -0.976  -1.203  -1.458  -1.737  -2.025  -2.289  -2.482  -2.618  -2.716  -2.785  -2.819  -2.816  -2.795  -2.765  -2.740  -2.676  -2.608  -2.555  -2.518  -2.474  -2.465  -2.443  -2.434  -2.434  -2.443  -2.479  -2.514  -2.546  -2.627  -2.695  -2.761  -2.851  -2.979  -3.133  -3.407  -3.496  -3.624  -3.761  -3.894  -4.028  -4.174  -4.392  -4.607  -4.859  -5.124  -5.413  -5.739  -6.066  -6.369  -6.683  -6.995  -7.194  -7.282  -7.216  -6.779
   3.964   3.948   3.913   3.890   3.889   3.878   3.906   3.917   3.931   3.955   3.976   3.998   4.030   4.054   4.090   4.116   4.138   4.176   4.209   4.235   4.265   4.289   4.319   4.348   4.376   4.401   4.426   4.441   4.465   4.482   4.501   4.509   4.522   4.531   4.539   4.546   4.561   4.578   4.614   4.659   4.691   4.726   4.755   4.786   4.821   4.858   4.891   4.926   4.957   4.990   5.026   5.059   5.090   5.121   5.156   5.184   5.219   5.249   5.277   5.299   5.339   5.361   5.402   5.428   5.461   5.492   5.533   5.564   5.597   5.616   5.644   5.682   5.711   5.717   5.744   5.755   5.772   5.778   5.795   5.822
   4.308   4.299   4.281   4.257   4.236   4.216   4.208   4.200   4.181   4.162   4.133   4.105   4.077   4.041   4.000   3.954   3.907   3.855   3.799   3.739   3.678   3.616   3.553   3.491   3.431   3.367   3.307   3.245   3.193   3.138   3.088   3.025   2.960   2.890   2.826   2.760   2.694   2.629   2.597   2.582   2.553   2.532   2.504   2.477   2.442   2.409   2.372   2.330   2.283   2.236   2.190   2.134   2.079   2.023   1.970   1.912   1.858   1.804   1.751   1.687   1.663   1.609   1.567   1.519   1.476   1.436   1.417   1.376   1.349   1.305   1.273   1.254   1.232   1.196   1.188   1.152   1.150   1.124   1.169   1.179
   0.000  -0.286  -0.402  -0.452  -0.441  -0.408  -0.396  -0.344  -0.295  -0.221  -0.143  -0.064  -0.009  -0.012   0.059   0.047   0.026   0.001  -0.046  -0.099  -0.185  -0.279  -0.402  -0.560  -0.736  -0.936  -1.151  -1.402  -1.677  -1.961  -2.228  -2.423  -2.549  -2.647  -2.704  -2.733  -2.717  -2.686  -2.666  -2.626  -2.551  -2.482  -2.425  -2.394  -2.367  -2.357  -2.344  -2.329  -2.334  -2.339  -2.362  -2.390  -2.449  -2.499  -2.532  -2.612  -2.725  -2.867  -2.981  -3.206  -3.193  -3.329  -3.471  -3.601  -3.726  -3.918  -4.123  -4.350  -4.601  -4.882  -5.177  -5.491  -5.797  -6.098  -6.407  -6.693  -6.877  -6.976  -6.913  -6.402
   3.964   3.948   3.912   3.887   3.888   3.879   3.908   3.917   3.932   3.956   3.977   3.999   4.031   4.053   4.091   4.117   4.140   4.177   4.209   4.236   4.266   4.290   4.320   4.349   4.377   4.402   4.427   4.443   4.466   4.483   4.502   4.509   4.522   4.531   4.540   4.547   4.562   4.580   4.618   4.661   4.693   4.728   4.757   4.788   4.824   4.861   4.894   4.929   4.960   4.993   5.028   5.061   5.094   5.123   5.159   5.187   5.221   5.252   5.279   5.299   5.339   5.360   5.401   5.426   5.458   5.491   5.531   5.562   5.595   5.615   5.643   5.679   5.712   5.717   5.745   5.754   5.772   5.778   5.795   5.822
   4.308   4.299   4.282   4.257   4.236   4.218   4.208   4.199   4.180   4.160   4.132   4.104   4.076   4.039   4.001   3.954   3.907   3.854   3.799   3.738   3.677   3.615   3.552   3.490   3.429   3.367   3.305   3.243   3.190   3.135   3.085   3.022   2.956   2.886   2.822   2.757   2.689   2.626   2.598   2.582   2.553   2.532   2.503   2.476   2.441   2.408   2.370   2.329   2.280   2.234   2.186   2.131   2.074   2.019   1.967   1.910   1.854   1.803   1.745   1.680   1.667   1.613   1.570   1.523   1.475   1.438   1.420   1.379   1.350   1.307   1.274   1.252   1.234   1.197   1.190   1.153   1.149   1.124   1.169   1.179
   0.000  -0.309  -0.425  -0.475  -0.463  -0.447  -0.434  -0.372  -0.291  -0.218  -0.133  -0.051  -0.003   0.018   0.050   0.029   0.000  -0.014  -0.063  -0.111  -0.175  -0.270  -0.397  -0.559  -0.749  -0.961  -1.205  -1.456  -1.736  -2.020  -2.283  -2.479  -2.618  -2.704  -2.750  -2.766  -2.750  -2.724  -2.688  -2.646  -2.581  -2.515  -2.475  -2.442  -2.413  -2.400  -2.388  -2.380  -2.373  -2.359  -2.369  -2.377  -2.404  -2.434  -2.495  -2.600  -2.720  -2.841  -2.970  -3.173  -3.221  -3.328  -3.435  -3.528  -3.661  -3.828  -4.003  -4.227  -4.480  -4.752  -5.005  -5.307  -5.625  -5.946  -6.275  -6.567  -6.800  -6.907  -6.852  -6.334
   3.964   3.948   3.912   3.886   3.889   3.880   3.909   3.917   3.932   3.956   3.977   4.001   4.032   4.052   4.090   4.117   4.141   4.176   4.210   4.237   4.267   4.290   4.321   4.350   4.378   4.402   4.428   4.444   4.466   4.483   4.503   4.509   4.523   4.531   4.540   4.547   4.562   4.582   4.621   4.664   4.696   4.731   4.759   4.791   4.827   4.864   4.898   4.932   4.963   4.996   5.031   5.064   5.097   5.127   5.163   5.192   5.226   5.256   5.282   5.299   5.338   5.359   5.400   5.426   5.458   5.489   5.530   5.561   5.595   5.616   5.643   5.679   5.712   5.717   5.744   5.753   5.772   5.778   5.795   5.822
   4.308   4.298   4.281   4.257   4.236   4.218   4.208   4.198   4.181   4.160   4.132   4.103   4.075   4.038   4.001   3.956   3.908   3.854   3.799   3.738   3.677   3.615   3.551   3.490   3.429   3.366   3.304   3.243   3.189   3.134   3.083   3.019   2.953   2.884   2.819   2.753   2.685   2.624   2.598   2.580   2.553   2.532   2.502   2.475   2.441   2.406   2.368   2.326   2.277   2.231   2.181   2.126   2.070   2.015   1.962   1.907   1.851   1.798   1.740   1.671   1.666   1.616   1.574   1.528   1.479   1.441   1.420   1.378   1.349   1.306   1.273   1.254   1.238   1.198   1.190   1.153   1.149   1.124   1.169   1.179
   0.000  -0.323  -0.439  -0.470  -0.506  -0.473  -0.459  -0.407  -0.343  -0.271  -0.196  -0.141  -0.097  -0.060  -0.067  -0.077  -0.095  -0.127  -0.163  -0.215  -0.281  -0.376  -0.502  -0.665  -0.861  -1.067  -1.284  -1.544  -1.827  -2.114  -2.377  -2.564  -2.685  -2.766  -2.811  -2.806  -2.800  -2.774  -2.731  -2.677  -2.600  -2.550  -2.502  -2.471  -2.454  -2.451  -2.457  -2.466  -2.462  -2.458  -2.478  -2.501  -2.532  -2.594  -2.687  -2.787  -2.885  -3.009  -3.108  -3.131  -3.345  -3.448  -3.582  -3.724  -3.865  -4.065  -4.264  -4.486  -4.721  -5.000  -5.302  -5.655  -5.956  -6.256  -6.608  -6.916  -7.120  -7.221  -7.157  -6.679
   3.964   3.947   3.913   3.884   3.889   3.881   3.908   3.917   3.932   3.954   3.976   4.000   4.032   4.051   4.091   4.117   4.141   4.177   4.210   4.238   4.267   4.291   4.322   4.350   4.378   4.403   4.429   4.445   4.467   4.483   4.503   4.509   4.523   4.532   4.541   4.547   4.563   4.583   4.623   4.666   4.698   4.732   4.761   4.793   4.830   4.866   4.900   4.934   4.966   4.999   5.033   5.066   5.100   5.130   5.165   5.194   5.229   5.259   5.284   5.298   5.336   5.356   5.396   5.424   5.456   5.486   5.528   5.559   5.593   5.616   5.642   5.675   5.711   5.717   5.742   5.753   5.772   5.778   5.795   5.822
   4.308   4.298   4.282   4.257   4.236   4.218   4.209   4.199   4.182   4.162   4.133   4.103   4.076   4.039   4.000   3.956   3.908   3.855   3.800   3.738   3.676   3.615   3.551   3.489   3.428   3.366   3.305   3.242   3.187   3.133   3.081   3.017   2.952   2.882   2.817   2.751   2.682   2.622   2.599   2.580   2.554   2.531   2.502   2.476   2.440   2.405   2.367   2.325   2.275   2.229   2.178   2.123   2.068   2.011   1.957   1.903   1.850   1.794   1.738   1.667   1.669   1.616   1.573   1.530   1.485   1.444   1.419   1.381   1.351   1.313   1.275   1.252   1.242   1.202   1.190   1.155   1.149   1.124   1.169   1.179
   0.000  -0.293  -0.398  -0.439  -0.475  -0.449  -0.432  -0.385  -0.326  -0.263  -0.184  -0.119  -0.063  -0.017   0.003  -0.007  -0.034  -0.044  -0.081  -0.127  -0.201  -0.296  -0.415  -0.556  -0.729  -0.939  -1.173  -1.436  -1.711  -1.977  -2.249  -2.445  -2.575  -2.671  -2.730  -2.729  -2.706  -2.683  -2.635  -2.588  -2.508  -2.458  -2.424  -2.418  -2.402  -2.395  -2.396  -2.399  -2.417  -2.424  -2.424  -2.431  -2.457  -2.499  -2.543  -2.594  -2.679  -2.797  -2.938  -3.237  -3.225  -3.323  -3.481  -3.604  -3.745  -3.925  -4.109  -4.330  -4.589  -4.881  -5.193  -5.521  -5.789  -6.055  -6.388  -6.708  -6.956  -7.066  -7.018  -6.512
   3.964   3.947   3.913   3.885   3.889   3.881   3.909   3.918   3.932   3.954   3.977   4.002   4.033   4.052   4.090   4.118   4.142   4.179   4.212   4.239   4.269   4.292   4.323   4.352   4.379   4.403   4.430   4.445   4.467   4.484   4.503   4.509   4.524   4.532   4.541   4.547   4.563   4.583   4.623   4.666   4.698   4.733   4.761   4.794   4.831   4.867   4.901   4.934   4.967   5.000   5.033   5.067   5.101   5.129   5.163   5.193   5.229   5.259   5.285   5.297   5.336   5.356   5.395   5.425   5.455   5.486   5.526   5.559   5.593   5.615   5.643   5.673   5.711   5.718   5.743   5.753   5.772   5.778   5.795   5.822
   4.308   4.297   4.282   4.257   4.236   4.219   4.209   4.198   4.181   4.162   4.132   4.104   4.076   4.039   4.000   3.956   3.908   3.854   3.798   3.737   3.675   3.614   3.550   3.488   3.428   3.365   3.304   3.241   3.186   3.132   3.081   3.016   2.951   2.881   2.817   2.750   2.682   2.623   2.599   2.581   2.555   2.531   2.504   2.476   2.443   2.407   2.368   2.326   2.277   2.230   2.179   2.123   2.070   2.012   1.956   1.903   1.852   1.799   1.743   1.671   1.673   1.615   1.579   1.534   1.489   1.447   1.419   1.384   1.354   1.313   1.279   1.250   1.245   1.202   1.191   1.155   1.148   1.124   1.169   1.179
   0.000  -0.316  -0.431  -0.468  -0.514  -0.507  -0.465  -0.396  -0.335  -0.269  -0.183  -0.118  -0.068  -0.021  -0.016  -0.021  -0.064  -0.080  -0.127  -0.172  -0.251  -0.347  -0.466  -0.607  -0.785  -1.007  -1.244  -1.520  -1.806  -2.080  -2.339  -2.524  -2.656  -2.751  -2.776  -2.796  -2.806  -2.789  -2.783  -2.754  -2.678  -2.629  -2.604  -2.578  -2.555  -2.558  -2.561  -2.575  -2.607  -2.618  -2.613  -2.606  -2.631  -2.691  -2.739  -2.811  -2.935  -3.073  -3.213  -3.467  -3.115  -3.251  -3.392  -3.480  -3.562  -3.728  -3.934  -4.136  -4.368  -4.641  -4.944  -5.268  -5.539  -5.876  -6.217  -6.498  -6.719  -6.825  -6.767  -6.222
   3.964   3.947   3.913   3.885   3.889   3.883   3.910   3.917   3.934   3.956   3.979   4.005   4.035   4.055   4.094   4.120   4.146   4.183   4.216   4.243   4.271   4.296   4.326   4.355   4.383   4.407   4.432   4.448   4.471   4.486   4.505   4.511   4.525   4.533   4.542   4.549   4.566   4.588   4.631   4.671   4.703   4.738   4.767   4.801   4.838   4.873   4.907   4.941   4.974   5.007   5.040   5.074   5.108   5.136   5.169   5.200   5.235   5.265   5.286   5.299   5.336   5.356   5.394   5.424   5.455   5.484   5.525   5.558   5.593   5.614   5.643   5.671   5.709   5.718   5.743   5.754   5.772   5.778   5.794   5.822
   4.308   4.297   4.282   4.257   4.236   4.219   4.208   4.198   4.180   4.160   4.130   4.103   4.074   4.036   3.996   3.952   3.903   3.849   3.792   3.731   3.668   3.607   3.543   3.481   3.421   3.358   3.296   3.234   3.180   3.126   3.073   3.007   2.941   2.871   2.807   2.740   2.672   2.617   2.598   2.578   2.552   2.529   2.501   2.472   2.437   2.402   2.362   2.319   2.271   2.222   2.169   2.115   2.062   2.002   1.945   1.894   1.843   1.790   1.731   1.662   1.674   1.620   1.581   1.532   1.492   1.447   1.423   1.385   1.355   1.311   1.279   1.248   1.244   1.203   1.191   1.157   1.148   1.124   1.169   1.179
   0.000  -0.275  -0.374  -0.402  -0.435  -0.427  -0.405  -0.345  -0.292  -0.237  -0.160  -0.083  -0.034   0.008   0.016  -0.001  -0.064  -0.063  -0.123  -0.184  -0.266  -0.358  -0.467  -0.629  -0.829  -1.052  -1.296  -1.565  -1.847  -2.127  -2.379  -2.558  -2.669  -2.739  -2.772  -2.769  -2.752  -2.725  -2.707  -2.671  -2.600  -2.546  -2.517  -2.513  -2.507  -2.516  -2.521  -2.530  -2.535  -2.539  -2.534  -2.534  -2.560  -2.609  -2.677  -2.749  -2.848  -2.974  -3.072  -2.953  -2.991  -3.084  -3.144  -3.284  -3.428  -3.582  -3.783  -4.004  -4.248  -4.546  -4.845  -5.159  -5.413  -5.751  -6.118  -6.417  -6.659  -6.794  -6.730  -6.190
   3.964   3.948   3.913   3.885   3.890   3.883   3.911   3.917   3.934   3.956   3.979   4.005   4.036   4.056   4.095   4.121   4.146   4.183   4.216   4.244   4.272   4.296   4.327   4.355   4.383   4.407   4.433   4.449   4.471   4.487   4.505   4.511   4.526   4.534   4.542   4.550   4.566   4.590   4.633   4.673   4.705   4.740   4.768   4.802   4.840   4.875   4.909   4.942   4.976   5.009   5.042   5.077   5.110   5.137   5.172   5.201   5.237   5.267   5.288   5.298   5.336   5.358   5.395   5.424   5.455   5.484   5.524   5.557   5.593   5.614   5.643   5.669   5.708   5.718   5.743   5.754   5.772   5.778   5.794   5.822
   4.308   4.298   4.281   4.257   4.235   4.220   4.208   4.198   4.180   4.161   4.130   4.103   4.074   4.036   3.995   3.951   3.902   3.848   3.792   3.730   3.667   3.606   3.542   3.479   3.420   3.357   3.295   3.232   3.180   3.124   3.071   3.005   2.938   2.869   2.804   2.738   2.670   2.616   2.598   2.577   2.552   2.529   2.502   2.471   2.437   2.401   2.361   2.318   2.271   2.221   2.166   2.113   2.059   1.999   1.944   1.887   1.840   1.787   1.727   1.656   1.665   1.617   1.581   1.522   1.495   1.450   1.423   1.384   1.358   1.312   1.281   1.248   1.246   1.206   1.190   1.157   1.149   1.123   1.169   1.179
   0.000  -0.288  -0.385  -0.424  -0.469  -0.459  -0.436  -0.376  -0.305  -0.246  -0.188  -0.140  -0.120  -0.076  -0.076  -0.074  -0.143  -0.128  -0.185  -0.260  -0.348  -0.459  -0.577  -0.742  -0.936  -1.142  -1.381  -1.653  -1.942  -2.232  -2.495  -2.683  -2.824  -2.923  -2.979  -3.002  -2.987  -2.960  -2.938  -2.891  -2.810  -2.753  -2.732  -2.718  -2.705  -2.705  -2.702  -2.710  -2.706  -2.695  -2.691  -2.687  -2.711  -2.795  -2.864  -2.897  -2.983  -3.106  -3.249  -3.315  -3.462  -3.593  -3.704  -3.800  -3.914  -4.055  -4.255  -4.495  -4.727  -4.994  -5.307  -5.629  -5.877  -6.225  -6.561  -6.868  -7.087  -7.182  -7.114  -6.552
   3.964   3.947   3.914   3.886   3.890   3.884   3.910   3.917   3.933   3.956   3.978   4.004   4.035   4.057   4.094   4.121   4.143   4.181   4.215   4.243   4.270   4.294   4.325   4.352   4.381   4.405   4.432   4.447   4.469   4.485   4.503   4.511   4.524   4.534   4.542   4.548   4.564   4.585   4.627   4.668   4.700   4.735   4.764   4.797   4.834   4.870   4.903   4.937   4.970   5.003   5.036   5.071   5.104   5.133   5.164   5.194   5.229   5.261   5.286   5.295   5.335   5.359   5.395   5.426   5.456   5.486   5.526   5.558   5.593   5.615   5.644   5.669   5.707   5.720   5.744   5.755   5.773   5.778   5.795   5.822
   4.308   4.298   4.282   4.258   4.235   4.220   4.208   4.198   4.180   4.162   4.132   4.103   4.075   4.038   3.997   3.952   3.904   3.853   3.797   3.736   3.674   3.612   3.549   3.486   3.426   3.364   3.303   3.240   3.186   3.131   3.078   3.013   2.947   2.879   2.813   2.747   2.679   2.623   2.601   2.581   2.557   2.533   2.507   2.477   2.444   2.409   2.370   2.328   2.280   2.232   2.178   2.125   2.073   2.012   1.955   1.899   1.853   1.802   1.744   1.673   1.656   1.615   1.573   1.523   1.493   1.452   1.423   1.382   1.355   1.310   1.281   1.245   1.244   1.206   1.191   1.157   1.149   1.123   1.169   1.179
   0.000  -0.301  -0.420  -0.465  -0.457  -0.447  -0.412  -0.359  -0.290  -0.221  -0.167  -0.105  -0.045  -0.002   0.000  -0.011  -0.079  -0.050  -0.104  -0.162  -0.227  -0.308  -0.413  -0.567  -0.760  -0.968  -1.191  -1.453  -1.736  -2.013  -2.260  -2.443  -2.569  -2.641  -2.670  -2.664  -2.662  -2.665  -2.654  -2.589  -2.517  -2.465  -2.410  -2.393  -2.380  -2.376  -2.379  -2.394  -2.399  -2.398  -2.400  -2.393  -2.397  -2.419  -2.481  -2.555  -2.641  -2.771  -2.968  -3.201  -3.308  -3.394  -3.530  -3.675  -3.817  -3.998  -4.179  -4.389  -4.635  -4.899  -5.196  -5.512  -5.780  -6.133  -6.461  -6.755  -6.990  -7.084  -7.022  -6.518
   3.964   3.947   3.915   3.887   3.889   3.885   3.911   3.917   3.933   3.956   3.976   4.002   4.036   4.057   4.094   4.121   4.141   4.179   4.213   4.240   4.268   4.292   4.323   4.350   4.379   4.403   4.430   4.446   4.467   4.483   4.502   4.511   4.523   4.533   4.541   4.546   4.562   4.582   4.622   4.664   4.696   4.732   4.761   4.794   4.830   4.866   4.900   4.934   4.966   5.000   5.032   5.066   5.100   5.128   5.161   5.191   5.225   5.257   5.285   5.293   5.335   5.359   5.395   5.427   5.456   5.486   5.526   5.558   5.593   5.615   5.645   5.667   5.706   5.720   5.744   5.755   5.773   5.778   5.795   5.822
   4.308   4.298   4.282   4.259   4.236   4.220   4.209   4.198   4.180   4.161   4.131   4.103   4.076   4.039   3.998   3.953   3.905   3.856   3.802   3.741   3.679   3.616   3.554   3.492   3.432   3.370   3.309   3.246   3.192   3.136   3.084   3.019   2.954   2.886   2.819   2.754   2.686   2.628   2.604   2.585   2.560   2.537   2.511   2.482   2.450   2.415   2.376   2.335   2.288   2.239   2.185   2.131   2.081   2.021   1.965   1.909   1.861   1.809   1.755   1.684   1.656   1.618   1.572   1.528   1.488   1.453   1.423   1.382   1.352   1.311   1.281   1.244   1.245   1.207   1.191   1.156   1.148   1.124   1.169   1.179
   0.000  -0.288  -0.414  -0.482  -0.402  -0.427  -0.396  -0.361  -0.318  -0.252  -0.211  -0.155  -0.101  -0.061  -0.041  -0.043  -0.125  -0.115  -0.165  -0.224  -0.289  -0.382  -0.509  -0.659  -0.847  -1.062  -1.297  -1.554  -1.837  -2.127  -2.397  -2.608  -2.753  -2.843  -2.902  -2.925  -2.938  -2.920  -2.892  -2.866  -2.810  -2.748  -2.712  -2.698  -2.690  -2.690  -2.700  -2.719  -2.723  -2.743  -2.760  -2.757  -2.776  -2.799  -2.816  -2.919  -3.013  -3.130  -3.270  -3.405  -3.520  -3.482  -3.606  -3.746  -3.894  -4.058  -4.212  -4.402  -4.663  -4.936  -5.236  -5.547  -5.806  -6.144  -6.526  -6.870  -7.100  -7.193  -7.137  -6.692
   3.964   3.947   3.916   3.885   3.889   3.886   3.911   3.917   3.933   3.955   3.973   3.999   4.036   4.057   4.093   4.121   4.137   4.175   4.211   4.238   4.265   4.289   4.320   4.348   4.377   4.400   4.428   4.444   4.465   4.482   4.501   4.510   4.522   4.532   4.540   4.545   4.560   4.580   4.618   4.659   4.693   4.728   4.758   4.790   4.826   4.862   4.896   4.931   4.963   4.997   5.030   5.062   5.097   5.126   5.156   5.187   5.221   5.252   5.282   5.293   5.336   5.359   5.395   5.427   5.455   5.485   5.525   5.558   5.593   5.615   5.646   5.666   5.704   5.720   5.744   5.755   5.772   5.777   5.794   5.822
   4.308   4.297   4.282   4.258   4.236   4.221   4.208   4.198   4.181   4.162   4.131   4.102   4.078   4.040   3.999   3.956   3.909   3.862   3.808   3.748   3.686   3.624   3.562   3.499   3.439   3.377   3.316   3.253   3.199   3.143   3.090   3.027   2.960   2.892   2.825   2.761   2.693   2.632   2.607   2.588   2.565   2.540   2.515   2.487   2.454   2.420   2.382   2.341   2.294   2.246   2.193   2.137   2.089   2.031   1.971   1.914   1.869   1.814   1.759   1.693   1.653   1.620   1.577   1.532   1.490   1.454   1.422   1.383   1.353   1.311   1.283   1.246   1.245   1.207   1.190   1.157   1.147   1.123   1.169   1.179
   0.000  -0.315  -0.421  -0.455  -0.449  -0.436  -0.399  -0.356  -0.297  -0.230  -0.158  -0.088  -0.058  -0.021  -0.011  -0.025  -0.109  -0.092  -0.126  -0.173  -0.237  -0.328  -0.445  -0.595  -0.774  -0.984  -1.220  -1.479  -1.761  -2.020  -2.282  -2.487  -2.629  -2.724  -2.783  -2.805  -2.814  -2.808  -2.788  -2.753  -2.688  -2.613  -2.559  -2.546  -2.537  -2.533  -2.539  -2.551  -2.557  -2.553  -2.551  -2.543  -2.568  -2.624  -2.696  -2.813  -2.861  -2.984  -3.158  -3.345  -3.489  -3.519  -3.593  -3.687  -3.835  -4.004  -4.192  -4.418  -4.655  -4.921  -5.235  -5.545  -5.809  -6.162  -6.521  -6.847  -7.078  -7.191  -7.148  -6.686
   3.964   3.947   3.917   3.884   3.886   3.887   3.911   3.916   3.932   3.955   3.972   3.997   4.035   4.058   4.093   4.121   4.135   4.172   4.210   4.236   4.264   4.289   4.319   4.346   4.376   4.399   4.427   4.443   4.464   4.482   4.501   4.509   4.522   4.532   4.540   4.545   4.559   4.579   4.618   4.659   4.693   4.728   4.759   4.791   4.826   4.863   4.897   4.931   4.964   4.996   5.030   5.063   5.098   5.127   5.157   5.185   5.220   5.251   5.281   5.294   5.335   5.358   5.393   5.426   5.455   5.483   5.522   5.555   5.592   5.613   5.645   5.662   5.702   5.720   5.744   5.754   5.772   5.777   5.795   5.822
   4.308   4.297   4.282   4.258   4.236   4.220   4.207   4.198   4.182   4.161   4.131   4.102   4.078   4.041   3.999   3.957   3.911   3.865   3.812   3.752   3.689   3.628   3.565   3.501   3.442   3.380   3.320   3.256   3.200   3.145   3.092   3.029   2.961   2.894   2.826   2.762   2.694   2.633   2.608   2.590   2.566   2.542   2.516   2.489   2.455   2.422   2.384   2.342   2.296   2.248   2.194   2.138   2.088   2.031   1.972   1.911   1.870   1.817   1.759   1.698   1.646   1.618   1.581   1.538   1.494   1.457   1.420   1.384   1.354   1.314   1.286   1.246   1.245   1.209   1.193   1.158   1.147   1.124   1.167   1.179
   0.000  -0.292  -0.414  -0.471  -0.523  -0.507  -0.475  -0.419  -0.350  -0.273  -0.160  -0.092  -0.047  -0.030  -0.016  -0.025  -0.138  -0.105  -0.155  -0.207  -0.286  -0.379  -0.485  -0.632  -0.816  -1.031  -1.268  -1.510  -1.784  -2.055  -2.315  -2.516  -2.663  -2.774  -2.840  -2.852  -2.843  -2.830  -2.795  -2.758  -2.688  -2.626  -2.599  -2.600  -2.599  -2.601  -2.607  -2.625  -2.619  -2.598  -2.607  -2.612  -2.631  -2.767  -2.879  -2.993  -3.023  -3.161  -3.344  -3.516  -3.694  -3.455  -3.554  -3.660  -3.804  -3.970  -4.149  -4.366  -4.624  -4.921  -5.234  -5.540  -5.801  -6.154  -6.527  -6.845  -7.072  -7.162  -7.108  -6.647
   3.964   3.948   3.917   3.883   3.885   3.886   3.910   3.915   3.932   3.956   3.972   3.998   4.037   4.058   4.095   4.123   4.135   4.172   4.210   4.237   4.265   4.290   4.320   4.347   4.377   4.400   4.427   4.443   4.464   4.482   4.501   4.510   4.522   4.532   4.541   4.545   4.560   4.580   4.619   4.661   4.695   4.730   4.761   4.792   4.829   4.865   4.900   4.934   4.966   4.999   5.034   5.066   5.101   5.130   5.159   5.187   5.222   5.254   5.282   5.297   5.334   5.357   5.390   5.424   5.453   5.480   5.520   5.553   5.590   5.612   5.645   5.659   5.700   5.719   5.743   5.754   5.771   5.777   5.794   5.822
   4.308   4.297   4.283   4.258   4.235   4.220   4.207   4.198   4.181   4.161   4.130   4.104   4.077   4.039   3.997   3.956   3.910   3.866   3.813   3.753   3.690   3.628   3.566   3.502   3.441   3.381   3.319   3.255   3.201   3.145   3.091   3.026   2.960   2.892   2.824   2.760   2.691   2.631   2.609   2.590   2.566   2.542   2.516   2.489   2.455   2.420   2.382   2.341   2.294   2.245   2.191   2.136   2.086   2.027   1.967   1.906   1.866   1.815   1.753   1.699   1.640   1.623   1.577   1.540   1.499   1.457   1.423   1.388   1.356   1.317   1.290   1.248   1.246   1.210   1.193   1.158   1.148   1.124   1.167   1.179
   0.000  -0.299  -0.421  -0.452  -0.503  -0.492  -0.457  -0.405  -0.338  -0.268  -0.181  -0.123  -0.071  -0.043  -0.042  -0.058  -0.164  -0.122  -0.157  -0.211  -0.280  -0.367  -0.474  -0.624  -0.816  -1.013  -1.234  -1.489  -1.781  -2.060  -2.322  -2.509  -2.624  -2.705  -2.749  -2.768  -2.775  -2.773  -2.759  -2.743  -2.708  -2.662  -2.639  -2.629  -2.617  -2.612  -2.623  -2.624  -2.632  -2.638  -2.639  -2.636  -2.638  -2.763  -2.868  -3.013  -3.077  -3.193  -3.357  -3.516  -3.742  -3.558  -3.583  -3.684  -3.839  -4.015  -4.214  -4.435  -4.661  -4.919  -5.241  -5.535  -5.822  -6.184  -6.542  -6.838  -7.068  -7.177  -7.105  -6.547
   3.964   3.947   3.917   3.883   3.885   3.887   3.912   3.915   3.933   3.957   3.974   4.001   4.038   4.060   4.098   4.125   4.135   4.174   4.212   4.239   4.266   4.291   4.321   4.349   4.379   4.402   4.428   4.445   4.465   4.484   4.502   4.511   4.524   4.533   4.542   4.547   4.560   4.582   4.623   4.664   4.698   4.733   4.764   4.795   4.833   4.868   4.903   4.938   4.971   5.003   5.037   5.071   5.104   5.132   5.162   5.189   5.224   5.256   5.282   5.299   5.332   5.356   5.388   5.422   5.453   5.478   5.518   5.551   5.589   5.611   5.645   5.657   5.697   5.719   5.743   5.754   5.771   5.777   5.794   5.822
   4.308   4.296   4.282   4.258   4.235   4.219   4.207   4.198   4.181   4.160   4.130   4.104   4.075   4.036   3.994   3.952   3.907   3.866   3.812   3.752   3.689   3.627   3.564   3.500   3.440   3.379   3.317   3.253   3.198   3.142   3.088   3.022   2.955   2.887   2.819   2.755   2.686   2.627   2.609   2.589   2.565   2.541   2.515   2.487   2.453   2.417   2.379   2.338   2.290   2.241   2.186   2.133   2.079   2.021   1.961   1.898   1.857   1.812   1.747   1.700   1.636   1.615   1.578   1.542   1.504   1.460   1.425   1.390   1.359   1.318   1.293   1.250   1.245   1.211   1.194   1.158   1.148   1.124   1.167   1.179
   0.000  -0.305  -0.438  -0.483  -0.525  -0.512  -0.488  -0.438  -0.386  -0.321  -0.236  -0.178  -0.140  -0.115  -0.111  -0.132  -0.230  -0.176  -0.221  -0.275  -0.335  -0.423  -0.544  -0.705  -0.884  -1.086  -1.286  -1.528  -1.815  -2.103  -2.372  -2.569  -2.697  -2.776  -2.820  -2.816  -2.814  -2.797  -2.785  -2.748  -2.696  -2.641  -2.604  -2.594  -2.591  -2.594  -2.582  -2.572  -2.577  -2.583  -2.576  -2.561  -2.571  -2.638  -2.703  -2.847  -2.886  -3.009  -3.084  -3.250  -3.500  -3.374  -3.413  -3.594  -3.718  -3.852  -4.027  -4.252  -4.483  -4.744  -5.046  -5.349  -5.616  -5.950  -6.306  -6.629  -6.889  -7.015  -6.954  -6.478
   3.964   3.947   3.917   3.883   3.885   3.887   3.913   3.916   3.935   3.957   3.975   4.004   4.039   4.063   4.102   4.127   4.136   4.175   4.212   4.240   4.268   4.292   4.323   4.350   4.379   4.402   4.430   4.446   4.466   4.485   4.504   4.512   4.525   4.535   4.542   4.548   4.562   4.585   4.627   4.667   4.702   4.737   4.767   4.800   4.838   4.873   4.907   4.942   4.974   5.008   5.043   5.077   5.109   5.135   5.165   5.191   5.226   5.259   5.282   5.301   5.328   5.355   5.386   5.420   5.452   5.476   5.515   5.549   5.588   5.610   5.645   5.655   5.696   5.718   5.743   5.753   5.772   5.777   5.794   5.822
   4.308   4.296   4.282   4.258   4.236   4.218   4.206   4.198   4.179   4.159   4.129   4.103   4.073   4.034   3.991   3.949   3.903   3.866   3.811   3.750   3.688   3.625   3.562   3.498   3.438   3.376   3.315   3.251   3.196   3.140   3.083   3.018   2.950   2.883   2.814   2.750   2.680   2.624   2.608   2.589   2.565   2.540   2.514   2.485   2.449   2.414   2.376   2.333   2.284   2.235   2.181   2.126   2.072   2.012   1.955   1.890   1.856   1.811   1.744   1.701   1.635   1.607   1.578   1.546   1.509   1.464   1.430   1.391   1.361   1.322   1.296   1.252   1.246   1.211   1.194   1.158   1.149   1.123   1.166   1.179
   0.000  -0.291  -0.434  -0.462  -0.499  -0.478  -0.433  -0.373  -0.307  -0.245  -0.175  -0.120  -0.060  -0.045  -0.038  -0.051  -0.121  -0.055  -0.101  -0.152  -0.234  -0.328  -0.439  -0.592  -0.786  -1.014  -1.208  -1.457  -1.742  -2.027  -2.279  -2.457  -2.583  -2.687  -2.732  -2.740  -2.743  -2.720  -2.710  -2.668  -2.595  -2.550  -2.533  -2.519  -2.506  -2.513  -2.525  -2.546  -2.540  -2.546  -2.553  -2.544  -2.557  -2.624  -2.687  -2.759  -2.820  -2.936  -3.122  -3.266  -3.213  -3.222  -3.265  -3.417  -3.523  -3.598  -3.771  -3.991  -4.237  -4.513  -4.818  -5.117  -5.414  -5.763  -6.131  -6.450  -6.672  -6.787  -6.732  -6.223
   3.964   3.945   3.916   3.884   3.885   3.888   3.912   3.916   3.935   3.958   3.977   4.007   4.041   4.064   4.106   4.128   4.137   4.176   4.211   4.241   4.269   4.294   4.324   4.352   4.381   4.402   4.431   4.448   4.468   4.486   4.505   4.513   4.526   4.535   4.542   4.548   4.563   4.589   4.632   4.672   4.707   4.740   4.771   4.804   4.843   4.877   4.912   4.947   4.980   5.014   5.047   5.083   5.114   5.138   5.170   5.194   5.229   5.261   5.284   5.304   5.326   5.354   5.384   5.420   5.451   5.474   5.513   5.547   5.586   5.608   5.645   5.653   5.694   5.718   5.743   5.754   5.772   5.777   5.794   5.822
   4.308   4.296   4.282   4.257   4.235   4.218   4.206   4.196   4.180   4.158   4.129   4.102   4.072   4.032   3.989   3.945   3.900   3.865   3.809   3.749   3.686   3.623   3.560   3.495   3.435   3.374   3.313   3.250   3.194   3.136   3.080   3.013   2.946   2.877   2.808   2.745   2.674   2.622   2.608   2.588   2.563   2.539   2.512   2.482   2.446   2.411   2.371   2.327   2.279   2.229   2.173   2.120   2.065   2.003   1.947   1.881   1.856   1.809   1.743   1.697   1.631   1.600   1.582   1.551   1.507   1.466   1.432   1.392   1.362   1.322   1.298   1.252   1.246   1.213   1.194   1.160   1.149   1.123   1.166   1.179
   0.000  -0.317  -0.448  -0.491  -0.524  -0.508  -0.476  -0.411  -0.374  -0.298  -0.228  -0.165  -0.108  -0.081  -0.078  -0.131  -0.274  -0.228  -0.269  -0.326  -0.409  -0.500  -0.604  -0.754  -0.943  -1.156  -1.401  -1.673  -1.967  -2.256  -2.500  -2.675  -2.787  -2.859  -2.891  -2.909  -2.906  -2.899  -2.879  -2.821  -2.740  -2.683  -2.656  -2.655  -2.657  -2.671  -2.679  -2.697  -2.710  -2.726  -2.741  -2.747  -2.813  -2.919  -2.963  -2.988  -3.101  -3.233  -3.583  -3.707  -3.946  -3.964  -3.880  -3.951  -4.057  -4.107  -4.295  -4.507  -4.752  -5.015  -5.297  -5.574  -5.868  -6.221  -6.575  -6.882  -7.109  -7.217  -7.150  -6.594
[truncated: 755,739 more chars]
