# Supplementary material for: Fast exploration of an optimal path on the multidimensional free energy surface
Source: PLoS One. 2017 May 18;12(5):e0177740. doi: 10.1371/journal.pone.0177740 (PMC5436793; doi:10.1371/journal.pone.0177740)
Supplement: S1 File — (ZIP) [file pone.0177740.s001.zip › supporting information/results/Fig07-08/lbfgs/allpathfree_fromstraight.txt]

   3.964   3.996   4.028   4.060   4.092   4.124   4.157   4.189   4.222   4.255   4.287   4.320   4.353   4.385   4.418   4.450   4.483   4.515   4.548   4.580   4.612   4.644   4.676   4.707   4.739   4.770   4.801   4.832   4.862   4.892   4.922   4.951   4.981   5.010   5.038   5.066   5.094   5.121   5.148   5.174   5.200   5.225   5.250   5.275   5.298   5.322   5.345   5.367   5.389   5.411   5.432   5.452   5.472   5.491   5.510   5.528   5.546   5.563   5.579   5.596   5.611   5.626   5.641   5.655   5.669   5.682   5.695   5.707   5.719   5.730   5.741   5.752   5.762   5.771   5.781   5.790   5.798   5.807   5.815   5.822
   4.308   4.293   4.278   4.262   4.246   4.228   4.209   4.190   4.170   4.148   4.126   4.103   4.079   4.053   4.027   3.999   3.970   3.940   3.910   3.877   3.844   3.810   3.774   3.737   3.699   3.660   3.620   3.578   3.536   3.493   3.448   3.403   3.357   3.309   3.262   3.213   3.163   3.113   3.062   3.011   2.959   2.907   2.855   2.802   2.749   2.696   2.643   2.590   2.537   2.484   2.431   2.379   2.327   2.275   2.224   2.173   2.123   2.073   2.024   1.976   1.928   1.881   1.835   1.789   1.745   1.701   1.658   1.616   1.574   1.534   1.494   1.456   1.418   1.381   1.345   1.310   1.276   1.243   1.210   1.179
   0.000  -0.103  -0.146  -0.131  -0.047   0.079   0.264   0.469   0.672   0.896   1.129   1.371   1.638   1.898   2.160   2.427   2.700   2.971   3.233   3.492   3.741   3.987   4.226   4.456   4.675   4.864   5.057   5.242   5.421   5.588   5.744   5.884   6.008   6.128   6.237   6.318   6.385   6.442   6.476   6.494   6.475   6.454   6.413   6.335   6.249   6.138   5.995   5.829   5.645   5.443   5.203   4.947   4.659   4.350   4.046   3.712   3.350   2.974   2.567   2.135   1.689   1.228   0.738   0.229  -0.291  -0.833  -1.408  -1.986  -2.585  -3.193  -3.785  -4.356  -4.915  -5.440  -5.913  -6.319  -6.616  -6.772  -6.763  -6.574
   3.964   3.996   4.028   4.060   4.092   4.124   4.157   4.189   4.222   4.255   4.287   4.320   4.353   4.385   4.418   4.450   4.483   4.515   4.548   4.580   4.612   4.644   4.676   4.707   4.739   4.770   4.801   4.832   4.862   4.892   4.922   4.952   4.981   5.010   5.038   5.066   5.094   5.121   5.148   5.174   5.200   5.225   5.250   5.275   5.299   5.322   5.345   5.367   5.389   5.411   5.432   5.452   5.472   5.491   5.510   5.528   5.546   5.563   5.579   5.596   5.611   5.626   5.641   5.655   5.669   5.682   5.695   5.707   5.719   5.730   5.741   5.752   5.762   5.772   5.781   5.790   5.798   5.807   5.815   5.822
   4.308   4.293   4.278   4.262   4.246   4.228   4.209   4.190   4.170   4.148   4.126   4.103   4.079   4.053   4.027   3.999   3.970   3.941   3.910   3.878   3.844   3.810   3.774   3.737   3.699   3.660   3.620   3.579   3.536   3.493   3.448   3.403   3.357   3.310   3.262   3.213   3.163   3.113   3.062   3.011   2.959   2.907   2.855   2.802   2.749   2.696   2.643   2.590   2.537   2.484   2.431   2.379   2.327   2.275   2.224   2.173   2.123   2.073   2.024   1.975   1.928   1.881   1.834   1.789   1.745   1.701   1.658   1.616   1.574   1.534   1.494   1.456   1.418   1.381   1.345   1.310   1.276   1.243   1.210   1.179
   0.000  -0.135  -0.172  -0.144  -0.067   0.047   0.212   0.409   0.607   0.820   1.053   1.301   1.556   1.817   2.073   2.332   2.587   2.842   3.098   3.349   3.600   3.837   4.076   4.309   4.533   4.747   4.951   5.134   5.314   5.499   5.660   5.802   5.934   6.051   6.140   6.223   6.292   6.339   6.378   6.391   6.380   6.343   6.286   6.203   6.093   5.967   5.828   5.676   5.492   5.280   5.037   4.779   4.503   4.212   3.893   3.564   3.199   2.825   2.418   2.018   1.559   1.097   0.619   0.108  -0.417  -0.960  -1.507  -2.077  -2.657  -3.233  -3.808  -4.400  -4.962  -5.487  -5.962  -6.376  -6.671  -6.821  -6.820  -6.566
   3.964   3.994   4.026   4.059   4.091   4.124   4.156   4.188   4.221   4.253   4.286   4.319   4.351   4.384   4.417   4.449   4.482   4.514   4.546   4.579   4.611   4.643   4.675   4.706   4.738   4.768   4.800   4.830   4.860   4.891   4.920   4.950   4.979   5.008   5.036   5.064   5.092   5.119   5.146   5.172   5.198   5.223   5.249   5.273   5.297   5.321   5.344   5.366   5.388   5.410   5.431   5.451   5.472   5.490   5.509   5.528   5.546   5.563   5.580   5.596   5.612   5.627   5.641   5.656   5.669   5.683   5.695   5.708   5.720   5.731   5.742   5.752   5.762   5.772   5.781   5.790   5.798   5.806   5.814   5.822
   4.308   4.294   4.279   4.263   4.246   4.228   4.210   4.190   4.170   4.149   4.127   4.103   4.079   4.053   4.027   3.999   3.971   3.941   3.910   3.878   3.845   3.810   3.774   3.737   3.699   3.659   3.620   3.578   3.535   3.492   3.447   3.402   3.356   3.308   3.260   3.212   3.162   3.111   3.061   3.010   2.958   2.905   2.853   2.800   2.748   2.695   2.641   2.588   2.536   2.484   2.431   2.378   2.326   2.274   2.224   2.173   2.123   2.073   2.024   1.975   1.929   1.881   1.835   1.789   1.744   1.702   1.659   1.617   1.575   1.535   1.495   1.457   1.419   1.381   1.345   1.310   1.275   1.241   1.208   1.179
   0.000  -0.139  -0.186  -0.174  -0.084   0.060   0.234   0.431   0.640   0.873   1.114   1.360   1.613   1.874   2.142   2.406   2.671   2.937   3.200   3.448   3.704   3.958   4.196   4.426   4.638   4.845   5.053   5.235   5.409   5.584   5.728   5.864   5.995   6.112   6.212   6.290   6.356   6.410   6.444   6.448   6.431   6.398   6.334   6.234   6.134   6.022   5.880   5.713   5.529   5.314   5.092   4.838   4.557   4.277   3.942   3.611   3.257   2.876   2.463   2.048   1.607   1.132   0.660   0.149  -0.364  -0.905  -1.473  -2.047  -2.614  -3.187  -3.783  -4.361  -4.899  -5.416  -5.873  -6.268  -6.575  -6.761  -6.779  -6.505
   3.964   3.992   4.025   4.057   4.090   4.122   4.155   4.187   4.220   4.252   4.285   4.318   4.350   4.383   4.416   4.448   4.480   4.513   4.545   4.577   4.609   4.641   4.673   4.705   4.736   4.767   4.799   4.828   4.859   4.889   4.919   4.948   4.977   5.006   5.035   5.063   5.090   5.118   5.145   5.171   5.197   5.222   5.247   5.272   5.297   5.320   5.343   5.365   5.388   5.410   5.430   5.451   5.472   5.490   5.509   5.528   5.545   5.563   5.580   5.596   5.612   5.627   5.642   5.656   5.670   5.684   5.696   5.709   5.720   5.732   5.743   5.753   5.763   5.773   5.782   5.790   5.798   5.805   5.813   5.822
   4.308   4.294   4.279   4.263   4.246   4.229   4.210   4.191   4.171   4.150   4.127   4.104   4.080   4.054   4.028   4.000   3.971   3.941   3.910   3.878   3.844   3.810   3.774   3.737   3.699   3.660   3.619   3.577   3.535   3.491   3.446   3.400   3.354   3.306   3.258   3.210   3.160   3.109   3.059   3.007   2.956   2.903   2.851   2.799   2.746   2.693   2.639   2.586   2.534   2.482   2.429   2.376   2.326   2.272   2.223   2.172   2.123   2.072   2.024   1.975   1.928   1.881   1.835   1.790   1.745   1.701   1.659   1.617   1.576   1.535   1.496   1.457   1.419   1.381   1.345   1.309   1.273   1.239   1.205   1.179
   0.000  -0.152  -0.188  -0.158  -0.091   0.009   0.170   0.361   0.552   0.774   1.017   1.272   1.525   1.779   2.035   2.302   2.569   2.831   3.096   3.348   3.598   3.833   4.072   4.289   4.498   4.708   4.914   5.099   5.272   5.438   5.589   5.735   5.864   5.980   6.073   6.167   6.246   6.310   6.358   6.373   6.352   6.321   6.260   6.189   6.100   5.983   5.837   5.675   5.477   5.267   5.042   4.781   4.508   4.234   3.904   3.571   3.233   2.853   2.447   2.021   1.588   1.133   0.655   0.161  -0.354  -0.903  -1.470  -2.037  -2.615  -3.214  -3.797  -4.374  -4.932  -5.440  -5.895  -6.287  -6.590  -6.760  -6.788  -6.483
   3.964   3.991   4.023   4.056   4.089   4.121   4.154   4.186   4.219   4.251   4.283   4.316   4.349   4.381   4.414   4.446   4.479   4.511   4.544   4.576   4.608   4.640   4.672   4.703   4.734   4.766   4.797   4.827   4.857   4.888   4.917   4.947   4.976   5.005   5.033   5.061   5.089   5.116   5.143   5.170   5.195   5.221   5.246   5.271   5.295   5.319   5.342   5.365   5.387   5.410   5.430   5.451   5.471   5.490   5.509   5.528   5.545   5.563   5.580   5.597   5.612   5.627   5.643   5.657   5.671   5.684   5.697   5.710   5.722   5.733   5.744   5.754   5.764   5.773   5.782   5.790   5.798   5.805   5.812   5.822
   4.308   4.294   4.279   4.263   4.247   4.229   4.210   4.192   4.172   4.150   4.128   4.104   4.080   4.055   4.028   4.000   3.972   3.941   3.910   3.878   3.845   3.810   3.774   3.736   3.698   3.659   3.619   3.576   3.534   3.490   3.444   3.399   3.352   3.304   3.257   3.208   3.157   3.107   3.057   3.005   2.954   2.901   2.849   2.796   2.744   2.691   2.637   2.584   2.532   2.481   2.427   2.375   2.324   2.271   2.222   2.171   2.122   2.072   2.023   1.976   1.928   1.881   1.834   1.789   1.744   1.702   1.660   1.617   1.576   1.535   1.496   1.457   1.419   1.381   1.344   1.307   1.272   1.237   1.203   1.179
   0.000  -0.132  -0.177  -0.166  -0.096   0.017   0.191   0.379   0.575   0.797   1.046   1.298   1.554   1.829   2.100   2.375   2.641   2.904   3.161   3.414   3.663   3.895   4.131   4.367   4.587   4.797   5.003   5.189   5.364   5.521   5.680   5.825   5.946   6.063   6.166   6.252   6.316   6.369   6.394   6.401   6.380   6.336   6.265   6.183   6.085   5.963   5.828   5.673   5.474   5.253   5.025   4.778   4.501   4.228   3.898   3.564   3.220   2.844   2.458   2.030   1.592   1.115   0.638   0.140  -0.400  -0.942  -1.521  -2.095  -2.679  -3.257  -3.840  -4.415  -4.955  -5.466  -5.915  -6.254  -6.514  -6.685  -6.714  -6.435
   3.964   3.989   4.022   4.055   4.088   4.120   4.152   4.184   4.217   4.250   4.282   4.314   4.347   4.380   4.412   4.445   4.477   4.509   4.542   4.574   4.606   4.638   4.670   4.701   4.733   4.764   4.795   4.825   4.856   4.886   4.915   4.944   4.974   5.003   5.031   5.059   5.087   5.114   5.141   5.168   5.194   5.219   5.245   5.269   5.294   5.318   5.341   5.364   5.386   5.409   5.429   5.450   5.471   5.489   5.509   5.528   5.546   5.563   5.580   5.597   5.613   5.628   5.644   5.657   5.672   5.685   5.698   5.711   5.723   5.734   5.745   5.755   5.765   5.774   5.783   5.791   5.798   5.805   5.811   5.822
   4.308   4.295   4.279   4.264   4.247   4.229   4.210   4.192   4.172   4.151   4.128   4.105   4.081   4.055   4.029   4.001   3.972   3.942   3.911   3.878   3.845   3.810   3.774   3.736   3.698   3.659   3.619   3.576   3.533   3.490   3.444   3.399   3.352   3.304   3.256   3.207   3.156   3.105   3.055   3.004   2.952   2.899   2.848   2.795   2.742   2.690   2.636   2.582   2.531   2.479   2.426   2.373   2.323   2.269   2.221   2.169   2.120   2.070   2.022   1.974   1.927   1.880   1.833   1.789   1.744   1.701   1.659   1.617   1.577   1.536   1.495   1.456   1.419   1.379   1.343   1.307   1.271   1.235   1.201   1.179
   0.000  -0.172  -0.222  -0.191  -0.113   0.010   0.170   0.347   0.539   0.766   1.002   1.244   1.504   1.768   2.022   2.282   2.552   2.822   3.089   3.338   3.585   3.830   4.066   4.311   4.527   4.729   4.924   5.110   5.277   5.423   5.570   5.707   5.833   5.943   6.043   6.136   6.208   6.227   6.231   6.240   6.221   6.181   6.128   6.064   5.970   5.848   5.705   5.541   5.326   5.113   4.896   4.636   4.338   4.053   3.734   3.410   3.061   2.683   2.286   1.867   1.425   0.962   0.495  -0.003  -0.528  -1.068  -1.618  -2.189  -2.768  -3.325  -3.886  -4.457  -5.008  -5.513  -5.973  -6.355  -6.588  -6.734  -6.794  -6.508
   3.964   3.988   4.020   4.053   4.087   4.119   4.151   4.183   4.215   4.248   4.280   4.313   4.345   4.378   4.411   4.443   4.476   4.508   4.540   4.572   4.604   4.636   4.668   4.700   4.731   4.762   4.794   4.824   4.853   4.884   4.913   4.942   4.972   5.001   5.029   5.057   5.085   5.112   5.139   5.166   5.192   5.218   5.243   5.268   5.293   5.317   5.340   5.362   5.385   5.408   5.428   5.449   5.470   5.489   5.509   5.528   5.546   5.563   5.581   5.598   5.614   5.629   5.645   5.658   5.672   5.686   5.699   5.712   5.724   5.735   5.746   5.756   5.766   5.775   5.783   5.791   5.798   5.804   5.811   5.822
   4.308   4.295   4.280   4.264   4.247   4.229   4.210   4.193   4.173   4.152   4.129   4.106   4.082   4.056   4.030   4.002   3.973   3.943   3.911   3.879   3.845   3.810   3.774   3.736   3.698   3.659   3.618   3.575   3.533   3.491   3.444   3.398   3.351   3.303   3.255   3.205   3.154   3.103   3.053   3.003   2.951   2.898   2.846   2.793   2.741   2.689   2.635   2.581   2.529   2.477   2.424   2.372   2.321   2.268   2.219   2.169   2.118   2.069   2.020   1.972   1.925   1.879   1.832   1.789   1.744   1.701   1.659   1.617   1.576   1.535   1.495   1.456   1.419   1.378   1.341   1.305   1.269   1.233   1.199   1.179
   0.000  -0.168  -0.196  -0.176  -0.107   0.010   0.164   0.315   0.497   0.710   0.958   1.212   1.471   1.732   1.990   2.255   2.515   2.772   3.026   3.286   3.549   3.807   4.051   4.283   4.494   4.702   4.902   5.084   5.263   5.409   5.566   5.710   5.827   5.929   6.014   6.094   6.156   6.218   6.261   6.279   6.272   6.249   6.210   6.146   6.058   5.931   5.777   5.608   5.420   5.201   4.970   4.709   4.399   4.115   3.786   3.452   3.100   2.736   2.346   1.914   1.477   1.012   0.536   0.033  -0.480  -1.016  -1.572  -2.122  -2.692  -3.242  -3.798  -4.364  -4.916  -5.426  -5.881  -6.258  -6.535  -6.700  -6.727  -6.395
   3.964   3.986   4.019   4.052   4.086   4.118   4.150   4.181   4.213   4.246   4.278   4.310   4.343   4.376   4.409   4.441   4.474   4.506   4.538   4.570   4.603   4.634   4.666   4.698   4.729   4.760   4.791   4.821   4.852   4.882   4.911   4.940   4.969   4.998   5.026   5.055   5.083   5.110   5.137   5.164   5.190   5.216   5.241   5.266   5.291   5.315   5.338   5.361   5.384   5.407   5.427   5.449   5.470   5.489   5.508   5.528   5.547   5.563   5.580   5.598   5.614   5.629   5.645   5.659   5.673   5.687   5.700   5.712   5.725   5.736   5.747   5.757   5.767   5.775   5.783   5.791   5.798   5.804   5.810   5.822
   4.308   4.295   4.280   4.265   4.248   4.230   4.210   4.194   4.174   4.153   4.130   4.107   4.083   4.057   4.031   4.003   3.974   3.943   3.912   3.879   3.846   3.810   3.774   3.736   3.698   3.659   3.617   3.575   3.532   3.491   3.444   3.397   3.351   3.302   3.254   3.205   3.153   3.103   3.052   3.001   2.950   2.898   2.844   2.792   2.740   2.687   2.633   2.580   2.528   2.477   2.423   2.371   2.320   2.267   2.218   2.168   2.118   2.069   2.019   1.972   1.925   1.879   1.832   1.788   1.744   1.700   1.659   1.616   1.576   1.534   1.496   1.456   1.418   1.378   1.341   1.303   1.267   1.231   1.198   1.179
   0.000  -0.169  -0.178  -0.119  -0.038   0.076   0.226   0.364   0.564   0.799   1.029   1.262   1.518   1.779   2.036   2.305   2.563   2.819   3.079   3.332   3.583   3.836   4.066   4.297   4.514   4.722   4.928   5.094   5.253   5.401   5.567   5.712   5.841   5.950   6.037   6.117   6.174   6.229   6.260   6.283   6.287   6.240   6.184   6.107   5.991   5.861   5.714   5.552   5.365   5.151   4.928   4.675   4.372   4.091   3.767   3.416   3.046   2.682   2.284   1.853   1.419   0.961   0.469  -0.008  -0.523  -1.054  -1.609  -2.190  -2.779  -3.361  -3.940  -4.514  -5.060  -5.565  -6.004  -6.372  -6.653  -6.804  -6.831  -6.490
   3.964   3.984   4.017   4.050   4.084   4.116   4.149   4.179   4.212   4.245   4.277   4.309   4.342   4.375   4.408   4.440   4.472   4.504   4.536   4.568   4.601   4.633   4.664   4.696   4.728   4.759   4.790   4.820   4.851   4.881   4.909   4.938   4.967   4.996   5.024   5.053   5.080   5.108   5.135   5.162   5.188   5.214   5.240   5.265   5.290   5.314   5.337   5.361   5.383   5.407   5.427   5.449   5.470   5.489   5.508   5.528   5.547   5.563   5.581   5.598   5.615   5.630   5.646   5.660   5.674   5.688   5.701   5.713   5.726   5.737   5.748   5.758   5.768   5.776   5.784   5.792   5.798   5.804   5.809   5.822
   4.308   4.296   4.280   4.265   4.248   4.230   4.211   4.194   4.175   4.154   4.131   4.107   4.083   4.058   4.031   4.003   3.974   3.943   3.912   3.879   3.846   3.810   3.774   3.736   3.698   3.657   3.616   3.573   3.531   3.490   3.443   3.397   3.350   3.302   3.253   3.203   3.152   3.101   3.050   2.999   2.948   2.896   2.842   2.790   2.738   2.685   2.632   2.577   2.525   2.475   2.420   2.369   2.318   2.264   2.216   2.165   2.116   2.067   2.019   1.971   1.923   1.878   1.831   1.786   1.743   1.699   1.658   1.614   1.575   1.532   1.494   1.455   1.417   1.377   1.339   1.302   1.264   1.230   1.195   1.179
   0.000  -0.186  -0.224  -0.155  -0.071   0.038   0.192   0.348   0.534   0.748   0.980   1.221   1.474   1.745   2.014   2.276   2.540   2.809   3.072   3.336   3.585   3.832   4.059   4.290   4.508   4.727   4.935   5.124   5.295   5.431   5.595   5.736   5.857   5.968   6.069   6.153   6.215   6.252   6.285   6.298   6.272   6.222   6.182   6.128   6.037   5.915   5.773   5.621   5.423   5.221   4.999   4.742   4.432   4.152   3.838   3.509   3.136   2.774   2.377   1.950   1.509   1.051   0.561   0.066  -0.453  -0.993  -1.555  -2.136  -2.711  -3.295  -3.866  -4.439  -4.982  -5.476  -5.904  -6.276  -6.543  -6.704  -6.738  -6.385
   3.964   3.983   4.015   4.048   4.083   4.114   4.148   4.178   4.211   4.243   4.275   4.308   4.341   4.373   4.406   4.438   4.471   4.503   4.535   4.567   4.600   4.631   4.663   4.695   4.727   4.758   4.789   4.818   4.849   4.879   4.907   4.936   4.965   4.994   5.022   5.050   5.078   5.106   5.133   5.160   5.186   5.212   5.238   5.263   5.288   5.312   5.336   5.359   5.382   5.406   5.426   5.448   5.469   5.488   5.508   5.528   5.547   5.563   5.581   5.598   5.615   5.630   5.647   5.661   5.675   5.689   5.702   5.714   5.727   5.738   5.749   5.759   5.769   5.777   5.785   5.792   5.798   5.803   5.809   5.822
   4.308   4.296   4.280   4.265   4.249   4.231   4.211   4.195   4.176   4.154   4.131   4.108   4.084   4.058   4.031   4.003   3.974   3.943   3.912   3.879   3.846   3.810   3.773   3.735   3.697   3.656   3.615   3.572   3.530   3.490   3.443   3.396   3.350   3.302   3.253   3.202   3.151   3.101   3.048   2.997   2.947   2.895   2.841   2.789   2.736   2.683   2.630   2.576   2.524   2.473   2.419   2.367   2.317   2.263   2.215   2.164   2.114   2.065   2.017   1.970   1.923   1.877   1.831   1.785   1.742   1.699   1.657   1.614   1.575   1.531   1.493   1.455   1.416   1.376   1.338   1.301   1.263   1.227   1.193   1.179
   0.000  -0.170  -0.198  -0.167  -0.126  -0.015   0.149   0.285   0.479   0.700   0.935   1.186   1.437   1.681   1.932   2.200   2.462   2.723   2.978   3.239   3.499   3.750   3.995   4.225   4.436   4.649   4.866   5.051   5.221   5.351   5.516   5.655   5.771   5.890   5.988   6.062   6.117   6.144   6.171   6.177   6.155   6.100   6.060   5.972   5.860   5.739   5.597   5.424   5.228   5.008   4.784   4.532   4.234   3.943   3.627   3.286   2.921   2.558   2.162   1.740   1.293   0.832   0.328  -0.161  -0.678  -1.215  -1.774  -2.348  -2.927  -3.530  -4.107  -4.667  -5.207  -5.706  -6.144  -6.491  -6.754  -6.928  -6.990  -6.657
   3.964   3.981   4.013   4.046   4.081   4.113   4.146   4.176   4.209   4.242   4.274   4.306   4.340   4.372   4.404   4.437   4.469   4.501   4.533   4.566   4.598   4.630   4.661   4.693   4.725   4.756   4.787   4.817   4.848   4.878   4.904   4.933   4.962   4.992   5.020   5.048   5.076   5.104   5.131   5.158   5.183   5.210   5.236   5.261   5.286   5.311   5.334   5.358   5.380   5.405   5.425   5.448   5.468   5.488   5.507   5.528   5.547   5.564   5.581   5.599   5.616   5.631   5.648   5.662   5.676   5.690   5.703   5.715   5.728   5.739   5.750   5.760   5.769   5.778   5.786   5.792   5.798   5.803   5.808   5.822
   4.308   4.296   4.280   4.265   4.250   4.231   4.212   4.196   4.176   4.155   4.132   4.108   4.084   4.058   4.031   4.003   3.975   3.943   3.912   3.879   3.846   3.810   3.773   3.735   3.697   3.655   3.614   3.570   3.529   3.490   3.442   3.396   3.350   3.301   3.252   3.201   3.151   3.100   3.047   2.996   2.946   2.895   2.839   2.788   2.735   2.682   2.628   2.575   2.522   2.472   2.418   2.366   2.315   2.261   2.213   2.163   2.113   2.064   2.016   1.968   1.922   1.875   1.831   1.784   1.741   1.699   1.656   1.613   1.574   1.532   1.492   1.454   1.415   1.376   1.337   1.299   1.261   1.224   1.191   1.179
   0.000  -0.175  -0.240  -0.234  -0.187  -0.091   0.059   0.191   0.376   0.592   0.825   1.076   1.318   1.564   1.826   2.095   2.357   2.618   2.879   3.135   3.398   3.650   3.879   4.124   4.342   4.552   4.751   4.934   5.105   5.236   5.386   5.527   5.644   5.769   5.872   5.953   6.014   6.074   6.106   6.112   6.091   6.038   5.997   5.889   5.805   5.689   5.536   5.357   5.165   4.959   4.728   4.466   4.172   3.885   3.573   3.216   2.852   2.489   2.101   1.672   1.234   0.783   0.293  -0.213  -0.707  -1.227  -1.778  -2.338  -2.903  -3.489  -4.063  -4.607  -5.129  -5.622  -6.068  -6.438  -6.714  -6.890  -6.933  -6.559
   3.964   3.979   4.011   4.045   4.079   4.112   4.145   4.175   4.208   4.241   4.273   4.305   4.339   4.371   4.403   4.435   4.468   4.500   4.532   4.565   4.597   4.629   4.660   4.693   4.724   4.755   4.787   4.816   4.847   4.877   4.902   4.931   4.960   4.989   5.018   5.046   5.074   5.102   5.129   5.156   5.182   5.208   5.234   5.259   5.284   5.309   5.333   5.357   5.379   5.404   5.424   5.447   5.468   5.488   5.507   5.527   5.547   5.564   5.581   5.599   5.616   5.631   5.648   5.662   5.676   5.691   5.704   5.716   5.728   5.740   5.751   5.761   5.770   5.778   5.786   5.792   5.798   5.803   5.808   5.822
   4.308   4.296   4.280   4.265   4.250   4.232   4.212   4.196   4.177   4.155   4.132   4.108   4.084   4.058   4.031   4.003   3.974   3.943   3.912   3.878   3.845   3.809   3.772   3.734   3.695   3.654   3.612   3.568   3.527   3.489   3.442   3.395   3.349   3.300   3.251   3.200   3.150   3.099   3.046   2.995   2.944   2.895   2.839   2.787   2.733   2.681   2.627   2.575   2.521   2.471   2.417   2.365   2.315   2.260   2.211   2.162   2.112   2.063   2.014   1.967   1.921   1.875   1.830   1.783   1.740   1.699   1.656   1.612   1.573   1.532   1.492   1.453   1.415   1.375   1.337   1.298   1.260   1.223   1.189   1.179
   0.000  -0.166  -0.209  -0.205  -0.159  -0.054   0.105   0.240   0.437   0.649   0.869   1.102   1.366   1.638   1.903   2.178   2.450   2.713   2.970   3.217   3.459   3.692   3.922   4.154   4.376   4.585   4.786   4.975   5.152   5.289   5.449   5.588   5.708   5.814   5.916   6.003   6.067   6.100   6.122   6.127   6.115   6.080   6.029   5.939   5.846   5.705   5.551   5.380   5.181   4.974   4.741   4.490   4.197   3.899   3.601   3.247   2.898   2.538   2.149   1.726   1.274   0.823   0.330  -0.173  -0.655  -1.141  -1.670  -2.234  -2.812  -3.405  -3.969  -4.511  -5.015  -5.497  -5.922  -6.270  -6.521  -6.652  -6.691  -6.306
   3.964   3.978   4.009   4.043   4.078   4.111   4.144   4.175   4.208   4.240   4.272   4.304   4.337   4.369   4.402   4.435   4.467   4.499   4.531   4.563   4.596   4.628   4.660   4.692   4.723   4.754   4.785   4.815   4.846   4.875   4.899   4.929   4.958   4.987   5.015   5.044   5.072   5.099   5.127   5.154   5.180   5.207   5.232   5.257   5.283   5.308   5.331   5.356   5.378   5.403   5.424   5.447   5.467   5.487   5.506   5.527   5.547   5.564   5.581   5.599   5.617   5.631   5.649   5.663   5.677   5.692   5.705   5.717   5.729   5.741   5.752   5.762   5.771   5.779   5.787   5.793   5.798   5.803   5.808   5.822
   4.308   4.297   4.280   4.266   4.250   4.232   4.213   4.197   4.177   4.155   4.132   4.109   4.084   4.058   4.031   4.003   3.974   3.943   3.911   3.878   3.844   3.808   3.771   3.733   3.694   3.652   3.611   3.566   3.526   3.488   3.441   3.395   3.349   3.300   3.250   3.199   3.149   3.098   3.044   2.993   2.942   2.893   2.837   2.784   2.730   2.679   2.625   2.573   2.519   2.468   2.414   2.363   2.313   2.259   2.210   2.161   2.110   2.062   2.013   1.965   1.919   1.874   1.828   1.782   1.738   1.697   1.655   1.611   1.571   1.531   1.490   1.452   1.414   1.373   1.336   1.296   1.258   1.222   1.188   1.179
   0.000  -0.153  -0.196  -0.194  -0.144  -0.030   0.124   0.252   0.448   0.666   0.907   1.157   1.420   1.677   1.933   2.198   2.471   2.732   2.990   3.248   3.493   3.745   3.974   4.201   4.413   4.631   4.832   5.003   5.173   5.313   5.464   5.603   5.721   5.827   5.915   6.002   6.058   6.092   6.114   6.108   6.067   6.024   5.975   5.890   5.795   5.671   5.526   5.353   5.173   4.963   4.718   4.461   4.174   3.887   3.584   3.231   2.877   2.500   2.097   1.688   1.238   0.777   0.293  -0.216  -0.713  -1.207  -1.726  -2.294  -2.855  -3.433  -3.995  -4.543  -5.041  -5.501  -5.925  -6.268  -6.521  -6.673  -6.695  -6.316
   3.964   3.976   4.008   4.042   4.077   4.110   4.143   4.173   4.207   4.239   4.271   4.304   4.336   4.368   4.401   4.433   4.466   4.498   4.531   4.563   4.596   4.627   4.659   4.691   4.722   4.753   4.784   4.814   4.846   4.874   4.897   4.926   4.955   4.985   5.013   5.041   5.069   5.097   5.125   5.152   5.178   5.205   5.231   5.256   5.282   5.307   5.330   5.355   5.377   5.402   5.423   5.447   5.466   5.487   5.506   5.527   5.547   5.564   5.581   5.599   5.617   5.632   5.649   5.664   5.678   5.693   5.706   5.718   5.730   5.742   5.753   5.763   5.772   5.780   5.788   5.793   5.798   5.802   5.807   5.822
   4.308   4.297   4.281   4.266   4.250   4.233   4.213   4.197   4.177   4.155   4.132   4.109   4.084   4.058   4.031   4.003   3.973   3.942   3.911   3.877   3.843   3.806   3.770   3.732   3.692   3.651   3.609   3.564   3.524   3.487   3.441   3.395   3.348   3.300   3.249   3.199   3.147   3.096   3.043   2.992   2.941   2.891   2.836   2.782   2.727   2.677   2.623   2.571   2.516   2.467   2.413   2.361   2.311   2.256   2.208   2.159   2.108   2.060   2.012   1.963   1.917   1.872   1.827   1.780   1.735   1.694   1.654   1.610   1.570   1.529   1.489   1.450   1.412   1.372   1.334   1.294   1.255   1.220   1.186   1.179
   0.000  -0.146  -0.160  -0.149  -0.109  -0.009   0.134   0.275   0.460   0.657   0.885   1.131   1.382   1.638   1.890   2.130   2.380   2.644   2.897   3.154   3.403   3.663   3.898   4.134   4.350   4.558   4.761   4.944   5.120   5.277   5.369   5.513   5.634   5.751   5.841   5.910   5.968   6.017   6.031   6.019   5.996   5.965   5.910   5.831   5.726   5.590   5.448   5.273   5.070   4.864   4.630   4.382   4.104   3.812   3.515   3.177   2.805   2.434   2.047   1.633   1.196   0.749   0.263  -0.239  -0.740  -1.247  -1.767  -2.346  -2.908  -3.495  -4.054  -4.597  -5.120  -5.590  -6.006  -6.341  -6.586  -6.736  -6.780  -6.379
   3.964   3.974   4.006   4.041   4.075   4.109   4.142   4.172   4.206   4.237   4.270   4.303   4.335   4.367   4.400   4.433   4.465   4.497   4.530   4.562   4.595   4.626   4.658   4.690   4.721   4.753   4.784   4.813   4.844   4.873   4.895   4.924   4.953   4.983   5.011   5.039   5.068   5.095   5.123   5.150   5.176   5.203   5.229   5.255   5.280   5.306   5.329   5.354   5.376   5.401   5.422   5.447   5.466   5.487   5.507   5.527   5.547   5.565   5.582   5.599   5.618   5.632   5.650   5.665   5.679   5.694   5.707   5.719   5.731   5.743   5.754   5.764   5.773   5.781   5.788   5.794   5.798   5.802   5.807   5.822
   4.308   4.296   4.281   4.266   4.251   4.233   4.213   4.197   4.177   4.155   4.132   4.109   4.084   4.057   4.031   4.003   3.973   3.941   3.910   3.876   3.842   3.805   3.769   3.731   3.691   3.649   3.607   3.562   3.521   3.484   3.440   3.394   3.347   3.298   3.248   3.197   3.146   3.095   3.041   2.990   2.939   2.888   2.834   2.779   2.724   2.674   2.620   2.568   2.512   2.464   2.409   2.359   2.309   2.255   2.205   2.156   2.106   2.059   2.010   1.961   1.915   1.869   1.826   1.779   1.733   1.691   1.651   1.609   1.569   1.528   1.488   1.448   1.409   1.371   1.333   1.293   1.254   1.218   1.184   1.179
   0.000  -0.163  -0.198  -0.198  -0.152  -0.047   0.085   0.222   0.417   0.623   0.843   1.081   1.344   1.599   1.845   2.103   2.358   2.620   2.880   3.120   3.356   3.619   3.851   4.086   4.307   4.533   4.741   4.933   5.111   5.276   5.371   5.515   5.636   5.747   5.838   5.907   5.966   6.001   6.001   6.000   5.977   5.930   5.869   5.769   5.677   5.560   5.424   5.241   5.049   4.847   4.608   4.355   4.066   3.773   3.464   3.134   2.766   2.398   2.006   1.580   1.136   0.672   0.191  -0.320  -0.853  -1.365  -1.875  -2.452  -3.011  -3.589  -4.155  -4.697  -5.218  -5.672  -6.072  -6.416  -6.657  -6.804  -6.834  -6.489
   3.964   3.972   4.004   4.039   4.073   4.107   4.141   4.171   4.205   4.236   4.269   4.301   4.334   4.366   4.399   4.431   4.463   4.495   4.528   4.560   4.593   4.624   4.656   4.689   4.720   4.751   4.782   4.812   4.843   4.872   4.893   4.922   4.951   4.981   5.010   5.038   5.066   5.094   5.122   5.149   5.175   5.202   5.228   5.253   5.279   5.304   5.328   5.353   5.376   5.401   5.422   5.446   5.466   5.487   5.508   5.526   5.547   5.565   5.582   5.599   5.618   5.633   5.650   5.666   5.681   5.695   5.707   5.720   5.732   5.744   5.755   5.765   5.774   5.782   5.789   5.794   5.798   5.802   5.807   5.822
   4.308   4.296   4.282   4.267   4.251   4.233   4.213   4.197   4.177   4.155   4.132   4.109   4.084   4.057   4.031   4.002   3.973   3.941   3.910   3.876   3.842   3.805   3.768   3.729   3.690   3.649   3.605   3.561   3.520   3.482   3.437   3.392   3.345   3.296   3.247   3.194   3.144   3.092   3.039   2.987   2.936   2.885   2.830   2.776   2.720   2.672   2.617   2.566   2.510   2.460   2.406   2.355   2.306   2.251   2.201   2.153   2.104   2.056   2.008   1.959   1.912   1.867   1.824   1.777   1.731   1.688   1.650   1.608   1.567   1.527   1.487   1.447   1.408   1.369   1.331   1.291   1.252   1.217   1.183   1.179
   0.000  -0.169  -0.191  -0.188  -0.140  -0.032   0.120   0.262   0.448   0.654   0.888   1.140   1.395   1.657   1.912   2.182   2.445   2.701   2.959   3.223   3.476   3.733   3.973   4.221   4.438   4.661   4.867   5.042   5.216   5.372   5.481   5.621   5.737   5.846   5.950   6.028   6.079   6.106   6.117   6.124   6.085   6.018   5.952   5.846   5.758   5.634   5.488   5.301   5.109   4.895   4.668   4.413   4.124   3.817   3.504   3.180   2.808   2.437   2.032   1.618   1.174   0.722   0.237  -0.263  -0.787  -1.314  -1.773  -2.351  -2.923  -3.513  -4.077  -4.610  -5.117  -5.583  -5.988  -6.309  -6.545  -6.695  -6.708  -6.317
   3.964   3.970   4.002   4.037   4.072   4.105   4.138   4.169   4.203   4.235   4.267   4.299   4.332   4.364   4.397   4.429   4.462   4.493   4.527   4.558   4.591   4.622   4.655   4.687   4.718   4.750   4.780   4.810   4.841   4.870   4.892   4.921   4.950   4.980   5.009   5.036   5.065   5.093   5.120   5.148   5.173   5.200   5.227   5.252   5.278   5.303   5.327   5.352   5.375   5.400   5.422   5.446   5.466   5.487   5.508   5.527   5.548   5.565   5.582   5.600   5.619   5.634   5.651   5.667   5.681   5.696   5.708   5.721   5.733   5.745   5.756   5.766   5.775   5.782   5.790   5.795   5.798   5.802   5.807   5.822
   4.308   4.296   4.282   4.268   4.252   4.234   4.214   4.198   4.178   4.155   4.133   4.110   4.084   4.058   4.031   4.003   3.973   3.941   3.910   3.876   3.842   3.805   3.768   3.729   3.689   3.648   3.605   3.560   3.519   3.480   3.435   3.390   3.343   3.294   3.244   3.191   3.142   3.090   3.036   2.984   2.933   2.882   2.826   2.773   2.716   2.668   2.614   2.562   2.506   2.456   2.402   2.351   2.301   2.248   2.197   2.148   2.100   2.054   2.006   1.957   1.910   1.865   1.821   1.776   1.729   1.685   1.649   1.608   1.566   1.526   1.486   1.447   1.408   1.367   1.330   1.290   1.251   1.215   1.182   1.179
   0.000  -0.180  -0.213  -0.214  -0.164  -0.056   0.082   0.221   0.414   0.634   0.859   1.097   1.356   1.609   1.856   2.106   2.368   2.631   2.874   3.128   3.381   3.632   3.865   4.102   4.310   4.527   4.717   4.895   5.058   5.217   5.329   5.463   5.581   5.678   5.772   5.851   5.902   5.918   5.921   5.925   5.895   5.834   5.756   5.641   5.535   5.394   5.227   5.046   4.841   4.617   4.388   4.135   3.842   3.540   3.231   2.919   2.553   2.200   1.807   1.388   0.951   0.492   0.003  -0.476  -1.001  -1.559  -2.011  -2.565  -3.123  -3.716  -4.290  -4.830  -5.339  -5.790  -6.203  -6.523  -6.756  -6.876  -6.874  -6.513
   3.964   3.968   3.999   4.035   4.069   4.103   4.137   4.168   4.202   4.233   4.266   4.299   4.330   4.362   4.396   4.428   4.460   4.492   4.525   4.557   4.590   4.621   4.654   4.686   4.717   4.749   4.779   4.809   4.840   4.870   4.891   4.919   4.949   4.979   5.008   5.035   5.064   5.093   5.119   5.147   5.172   5.200   5.227   5.251   5.277   5.303   5.327   5.352   5.375   5.400   5.422   5.446   5.467   5.487   5.509   5.527   5.549   5.566   5.583   5.600   5.619   5.634   5.652   5.668   5.682   5.697   5.709   5.722   5.734   5.746   5.757   5.767   5.775   5.783   5.790   5.795   5.799   5.801   5.806   5.822
   4.308   4.296   4.283   4.268   4.253   4.234   4.215   4.198   4.178   4.156   4.133   4.110   4.084   4.058   4.031   4.003   3.973   3.941   3.909   3.875   3.841   3.804   3.767   3.728   3.688   3.647   3.603   3.558   3.518   3.477   3.432   3.388   3.340   3.291   3.241   3.187   3.138   3.087   3.032   2.980   2.929   2.879   2.823   2.769   2.712   2.664   2.610   2.558   2.503   2.452   2.397   2.347   2.297   2.243   2.194   2.144   2.098   2.051   2.004   1.954   1.908   1.863   1.818   1.775   1.727   1.683   1.647   1.606   1.565   1.524   1.485   1.446   1.405   1.367   1.328   1.289   1.250   1.213   1.180   1.179
   0.000  -0.177  -0.201  -0.201  -0.171  -0.089   0.038   0.184   0.376   0.591   0.814   1.037   1.274   1.518   1.766   2.030   2.290   2.547   2.793   3.051   3.308   3.553   3.787   4.035   4.246   4.464   4.673   4.875   5.052   5.202   5.320   5.446   5.558   5.672   5.764   5.839   5.882   5.914   5.931   5.931   5.889   5.829   5.753   5.642   5.532   5.370   5.209   5.018   4.822   4.617   4.385   4.132   3.838   3.534   3.218   2.926   2.556   2.197   1.803   1.380   0.936   0.471  -0.015  -0.508  -1.034  -1.584  -2.097  -2.664  -3.233  -3.820  -4.387  -4.919  -5.433  -5.894  -6.282  -6.606  -6.842  -6.983  -6.998  -6.560
   3.964   3.967   3.997   4.033   4.067   4.101   4.135   4.166   4.200   4.231   4.264   4.296   4.328   4.360   4.393   4.425   4.458   4.490   4.522   4.555   4.588   4.619   4.651   4.683   4.715   4.747   4.777   4.808   4.838   4.868   4.890   4.918   4.948   4.978   5.007   5.034   5.063   5.092   5.117   5.145   5.171   5.199   5.226   5.250   5.276   5.302   5.326   5.352   5.375   5.400   5.421   5.446   5.467   5.487   5.510   5.526   5.549   5.566   5.583   5.600   5.619   5.634   5.653   5.668   5.682   5.698   5.710   5.723   5.735   5.746   5.758   5.768   5.776   5.784   5.791   5.795   5.799   5.801   5.806   5.822
   4.308   4.295   4.283   4.269   4.253   4.235   4.215   4.199   4.178   4.156   4.134   4.111   4.085   4.059   4.032   4.004   3.974   3.942   3.910   3.876   3.842   3.804   3.767   3.728   3.688   3.646   3.602   3.557   3.518   3.475   3.430   3.386   3.338   3.287   3.237   3.184   3.134   3.084   3.029   2.977   2.926   2.876   2.821   2.765   2.708   2.660   2.606   2.555   2.500   2.448   2.393   2.342   2.293   2.239   2.190   2.142   2.097   2.050   2.003   1.954   1.906   1.861   1.816   1.774   1.727   1.682   1.644   1.605   1.564   1.523   1.484   1.444   1.403   1.366   1.327   1.287   1.248   1.211   1.179   1.179
   0.000  -0.167  -0.202  -0.208  -0.185  -0.111   0.016   0.152   0.345   0.544   0.762   0.999   1.246   1.497   1.758   2.019   2.274   2.526   2.769   3.021   3.275   3.504   3.731   3.966   4.173   4.388   4.590   4.766   4.934   5.092   5.178   5.314   5.427   5.532   5.615   5.667   5.713   5.748   5.760   5.749   5.718   5.666   5.592   5.498   5.407   5.267   5.126   4.945   4.750   4.550   4.308   4.037   3.741   3.426   3.102   2.802   2.454   2.094   1.696   1.287   0.856   0.387  -0.111  -0.603  -1.117  -1.671  -2.176  -2.718  -3.268  -3.844  -4.405  -4.933  -5.431  -5.895  -6.293  -6.611  -6.843  -6.993  -7.001  -6.582
   3.964   3.965   3.994   4.030   4.064   4.098   4.132   4.164   4.198   4.229   4.261   4.294   4.325   4.358   4.391   4.424   4.456   4.488   4.521   4.553   4.586   4.617   4.649   4.682   4.713   4.745   4.775   4.806   4.837   4.866   4.888   4.917   4.947   4.977   5.005   5.033   5.062   5.091   5.117   5.145   5.170   5.198   5.226   5.250   5.275   5.302   5.326   5.351   5.374   5.399   5.421   5.447   5.467   5.488   5.511   5.526   5.549   5.566   5.583   5.600   5.619   5.635   5.653   5.669   5.683   5.698   5.711   5.723   5.736   5.747   5.759   5.768   5.777   5.785   5.791   5.796   5.798   5.801   5.806   5.822
   4.308   4.295   4.284   4.270   4.254   4.235   4.216   4.200   4.179   4.157   4.135   4.112   4.085   4.059   4.033   4.004   3.974   3.942   3.910   3.876   3.841   3.804   3.766   3.727   3.687   3.645   3.601   3.556   3.517   3.473   3.427   3.384   3.336   3.285   3.235   3.181   3.131   3.081   3.025   2.973   2.923   2.872   2.817   2.761   2.705   2.657   2.602   2.551   2.495   2.444   2.389   2.339   2.288   2.235   2.187   2.139   2.094   2.047   2.001   1.952   1.904   1.859   1.813   1.773   1.727   1.681   1.642   1.603   1.562   1.522   1.483   1.443   1.402   1.364   1.326   1.286   1.246   1.210   1.177   1.179
   0.000  -0.161  -0.200  -0.208  -0.172  -0.092   0.027   0.167   0.357   0.553   0.767   1.002   1.270   1.533   1.788   2.051   2.317   2.582   2.841   3.093   3.351   3.597   3.830   4.052   4.256   4.475   4.669   4.862   5.031   5.191   5.273   5.402   5.509   5.617   5.702   5.763   5.815   5.864   5.861   5.858   5.822   5.769   5.697   5.608   5.495   5.346   5.204   5.021   4.810   4.596   4.353   4.076   3.791   3.479   3.162   2.889   2.530   2.159   1.773   1.362   0.914   0.462  -0.027  -0.524  -1.032  -1.581  -2.103  -2.658  -3.220  -3.789  -4.352  -4.869  -5.364  -5.819  -6.213  -6.511  -6.732  -6.861  -6.862  -6.467
   3.964   3.963   3.991   4.027   4.062   4.095   4.130   4.162   4.196   4.227   4.260   4.292   4.323   4.356   4.389   4.422   4.454   4.486   4.519   4.552   4.584   4.615   4.647   4.680   4.711   4.743   4.773   4.804   4.835   4.864   4.887   4.916   4.946   4.976   5.005   5.032   5.062   5.090   5.116   5.144   5.170   5.198   5.226   5.249   5.275   5.301   5.326   5.351   5.374   5.400   5.421   5.447   5.468   5.488   5.512   5.526   5.549   5.566   5.584   5.600   5.620   5.636   5.653   5.670   5.684   5.699   5.712   5.724   5.737   5.748   5.760   5.769   5.778   5.786   5.792   5.797   5.799   5.800   5.806   5.822
   4.308   4.295   4.285   4.271   4.255   4.236   4.217   4.200   4.179   4.157   4.135   4.112   4.085   4.059   4.033   4.004   3.973   3.942   3.910   3.876   3.841   3.803   3.766   3.727   3.687   3.645   3.600   3.555   3.515   3.470   3.424   3.381   3.332   3.282   3.231   3.178   3.127   3.077   3.021   2.969   2.918   2.868   2.813   2.756   2.700   2.651   2.596   2.545   2.490   2.439   2.384   2.334   2.284   2.231   2.183   2.137   2.091   2.043   1.999   1.949   1.902   1.857   1.810   1.771   1.726   1.680   1.639   1.600   1.561   1.520   1.480   1.440   1.401   1.363   1.324   1.285   1.244   1.208   1.176   1.179
   0.000  -0.180  -0.201  -0.207  -0.176  -0.089   0.043   0.181   0.371   0.561   0.773   1.000   1.256   1.517   1.770   2.028   2.293   2.556   2.814   3.062   3.311   3.551   3.787   4.023   4.230   4.449   4.639   4.812   4.978   5.132   5.245   5.365   5.476   5.576   5.664   5.730   5.790   5.816   5.830   5.820   5.760   5.717   5.665   5.559   5.447   5.311   5.161   4.976   4.766   4.541   4.299   4.018   3.730   3.417   3.084   2.809   2.457   2.088   1.697   1.286   0.842   0.390  -0.103  -0.609  -1.122  -1.690  -2.212  -2.756  -3.317  -3.899  -4.465  -4.990  -5.489  -5.931  -6.309  -6.619  -6.843  -6.992  -7.011  -6.638
   3.964   3.961   3.989   4.025   4.059   4.093   4.128   4.159   4.194   4.225   4.258   4.290   4.321   4.354   4.387   4.420   4.452   4.484   4.517   4.549   4.582   4.613   4.646   4.678   4.709   4.742   4.771   4.802   4.832   4.862   4.886   4.915   4.944   4.974   5.003   5.031   5.060   5.088   5.114   5.143   5.168   5.197   5.224   5.247   5.274   5.300   5.325   5.350   5.373   5.399   5.421   5.447   5.467   5.488   5.511   5.525   5.548   5.566   5.584   5.600   5.620   5.636   5.653   5.671   5.685   5.700   5.713   5.725   5.738   5.749   5.760   5.770   5.779   5.786   5.793   5.797   5.799   5.800   5.806   5.822
   4.308   4.295   4.285   4.271   4.255   4.237   4.218   4.201   4.180   4.158   4.136   4.112   4.086   4.060   4.033   4.004   3.974   3.943   3.910   3.876   3.841   3.803   3.766   3.726   3.686   3.644   3.599   3.555   3.515   3.468   3.421   3.380   3.331   3.281   3.229   3.176   3.124   3.074   3.018   2.966   2.915   2.865   2.810   2.754   2.697   2.648   2.593   2.543   2.487   2.437   2.381   2.331   2.280   2.228   2.181   2.135   2.089   2.040   1.996   1.947   1.900   1.855   1.809   1.769   1.724   1.679   1.638   1.598   1.559   1.519   1.479   1.439   1.399   1.362   1.323   1.283   1.242   1.206   1.175   1.179
   0.000  -0.166  -0.246  -0.255  -0.231  -0.148  -0.025   0.107   0.288   0.488   0.703   0.927   1.181   1.434   1.686   1.942   2.203   2.473   2.738   2.986   3.248   3.491   3.731   3.964   4.167   4.370   4.550   4.733   4.915   5.060   5.141   5.260   5.374   5.480   5.568   5.637   5.703   5.740   5.735   5.719   5.671   5.605   5.522   5.432   5.298   5.169   5.022   4.846   4.635   4.431   4.197   3.921   3.624   3.316   2.996   2.724   2.370   2.005   1.616   1.200   0.755   0.298  -0.194  -0.706  -1.204  -1.769  -2.300  -2.833  -3.400  -3.962  -4.525  -5.033  -5.519  -5.940  -6.319  -6.620  -6.833  -6.971  -6.947  -6.536
   3.964   3.960   3.986   4.022   4.056   4.091   4.126   4.157   4.192   4.223   4.256   4.288   4.319   4.352   4.385   4.418   4.450   4.482   4.515   4.547   4.579   4.611   4.644   4.676   4.707   4.739   4.769   4.800   4.831   4.860   4.884   4.913   4.942   4.972   5.001   5.029   5.058   5.086   5.112   5.141   5.166   5.195   5.223   5.246   5.273   5.299   5.323   5.349   5.373   5.399   5.420   5.446   5.467   5.487   5.511   5.524   5.547   5.566   5.584   5.600   5.620   5.636   5.653   5.671   5.685   5.700   5.713   5.726   5.738   5.750   5.761   5.771   5.779   5.787   5.793   5.797   5.799   5.800   5.806   5.822
   4.308   4.296   4.286   4.272   4.256   4.237   4.219   4.202   4.181   4.158   4.136   4.113   4.086   4.061   4.033   4.005   3.974   3.943   3.910   3.876   3.841   3.803   3.766   3.726   3.686   3.643   3.598   3.554   3.514   3.466   3.419   3.380   3.329   3.279   3.227   3.174   3.122   3.072   3.015   2.964   2.913   2.862   2.807   2.751   2.695   2.645   2.590   2.540   2.484   2.433   2.377   2.328   2.277   2.226   2.179   2.135   2.088   2.038   1.994   1.947   1.898   1.854   1.808   1.766   1.724   1.678   1.636   1.598   1.558   1.518   1.478   1.439   1.398   1.361   1.322   1.282   1.242   1.206   1.174   1.179
   0.000  -0.196  -0.248  -0.242  -0.214  -0.128   0.002   0.148   0.334   0.533   0.750   0.977   1.217   1.468   1.717   1.978   2.240   2.510   2.776   3.032   3.283   3.521   3.758   3.990   4.197   4.417   4.606   4.793   4.971   5.112   5.224   5.329   5.441   5.544   5.630   5.697   5.760   5.793   5.802   5.780   5.719   5.677   5.608   5.511   5.377   5.228   5.080   4.884   4.666   4.454   4.223   3.955   3.670   3.367   3.062   2.799   2.445   2.063   1.674   1.275   0.817   0.384  -0.113  -0.634  -1.141  -1.712  -2.250  -2.792  -3.350  -3.911  -4.485  -5.000  -5.484  -5.900  -6.271  -6.570  -6.785  -6.901  -6.909  -6.528
   3.964   3.959   3.985   4.021   4.055   4.090   4.125   4.156   4.191   4.222   4.255   4.287   4.318   4.351   4.384   4.417   4.449   4.481   4.513   4.546   4.578   4.610   4.642   4.675   4.706   4.738   4.768   4.799   4.830   4.859   4.884   4.912   4.941   4.971   5.000   5.028   5.058   5.086   5.112   5.141   5.166   5.195   5.223   5.246   5.273   5.299   5.324   5.350   5.373   5.399   5.421   5.448   5.468   5.487   5.512   5.524   5.547   5.567   5.585   5.601   5.620   5.636   5.654   5.672   5.686   5.701   5.714   5.727   5.740   5.751   5.762   5.772   5.780   5.788   5.794   5.798   5.799   5.799   5.806   5.822
   4.308   4.296   4.286   4.272   4.256   4.238   4.219   4.201   4.180   4.158   4.136   4.112   4.086   4.060   4.033   4.004   3.973   3.943   3.909   3.875   3.840   3.802   3.764   3.725   3.684   3.641   3.596   3.552   3.511   3.463   3.415   3.377   3.325   3.275   3.223   3.170   3.118   3.066   3.010   2.958   2.908   2.857   2.802   2.745   2.688   2.639   2.584   2.533   2.478   2.427   2.371   2.322   2.272   2.220   2.175   2.132   2.084   2.035   1.990   1.944   1.895   1.852   1.806   1.763   1.722   1.677   1.633   1.595   1.556   1.516   1.476   1.438   1.395   1.359   1.321   1.281   1.241   1.204   1.174   1.179
   0.000  -0.172  -0.268  -0.282  -0.251  -0.168  -0.040   0.101   0.295   0.490   0.709   0.940   1.174   1.412   1.653   1.917   2.174   2.432   2.684   2.933   3.197   3.430   3.657   3.904   4.117   4.345   4.546   4.723   4.897   5.049   5.144   5.255   5.362   5.470   5.540   5.589   5.631   5.641   5.641   5.598   5.519   5.473   5.417   5.330   5.217   5.065   4.907   4.726   4.518   4.312   4.071   3.795   3.504   3.200   2.899   2.634   2.270   1.873   1.479   1.078   0.633   0.187  -0.313  -0.829  -1.330  -1.900  -2.446  -2.974  -3.529  -4.093  -4.650  -5.152  -5.618  -6.057  -6.428  -6.715  -6.921  -7.047  -7.037  -6.661
   3.964   3.958   3.983   4.019   4.053   4.088   4.123   4.155   4.189   4.220   4.253   4.285   4.316   4.349   4.382   4.415   4.447   4.479   4.511   4.543   4.576   4.608   4.640   4.673   4.703   4.736   4.765   4.797   4.827   4.857   4.883   4.911   4.940   4.970   4.999   5.027   5.057   5.085   5.111   5.140   5.165   5.195   5.223   5.247   5.273   5.299   5.324   5.350   5.374   5.400   5.421   5.448   5.468   5.488   5.512   5.524   5.547   5.567   5.585   5.601   5.620   5.637   5.654   5.672   5.686   5.701   5.715   5.728   5.740   5.752   5.763   5.773   5.781   5.788   5.794   5.798   5.799   5.799   5.806   5.822
   4.308   4.296   4.287   4.272   4.256   4.238   4.219   4.201   4.180   4.158   4.136   4.112   4.086   4.060   4.033   4.003   3.973   3.943   3.910   3.875   3.840   3.802   3.764   3.725   3.684   3.641   3.595   3.552   3.509   3.461   3.413   3.373   3.321   3.271   3.219   3.165   3.114   3.061   3.006   2.955   2.903   2.852   2.798   2.740   2.684   2.632   2.577   2.528   2.472   2.421   2.365   2.316   2.266   2.216   2.173   2.130   2.082   2.032   1.986   1.941   1.892   1.849   1.805   1.761   1.720   1.675   1.633   1.593   1.554   1.515   1.475   1.437   1.395   1.357   1.319   1.280   1.240   1.203   1.173   1.179
   0.000  -0.169  -0.262  -0.275  -0.251  -0.179  -0.069   0.073   0.250   0.450   0.663   0.892   1.133   1.376   1.619   1.871   2.135   2.398   2.642   2.885   3.139   3.383   3.611   3.824   4.023   4.243   4.438   4.616   4.780   4.930   5.046   5.165   5.284   5.392   5.464   5.522   5.571   5.607   5.614   5.572   5.507   5.467   5.399   5.304   5.178   5.037   4.882   4.690   4.479   4.251   4.006   3.723   3.433   3.130   2.828   2.571   2.204   1.824   1.435   1.035   0.578   0.134  -0.363  -0.889  -1.368  -1.939  -2.496  -3.038  -3.590  -4.139  -4.703  -5.208  -5.678  -6.109  -6.476  -6.764  -6.963  -7.079  -7.070  -6.702
   3.964   3.957   3.982   4.018   4.053   4.088   4.123   4.154   4.189   4.220   4.253   4.285   4.316   4.349   4.382   4.415   4.446   4.479   4.511   4.543   4.575   4.607   4.639   4.672   4.703   4.735   4.765   4.797   4.827   4.855   4.882   4.911   4.939   4.970   4.998   5.026   5.057   5.084   5.111   5.141   5.165   5.195   5.223   5.247   5.274   5.300   5.325   5.351   5.375   5.401   5.423   5.450   5.469   5.489   5.513   5.524   5.547   5.568   5.586   5.601   5.621   5.637   5.654   5.673   5.687   5.702   5.716   5.728   5.741   5.753   5.763   5.774   5.782   5.789   5.795   5.799   5.799   5.799   5.805   5.822
   4.308   4.296   4.287   4.272   4.256   4.238   4.219   4.201   4.180   4.157   4.135   4.111   4.085   4.058   4.031   4.002   3.971   3.942   3.908   3.874   3.838   3.800   3.763   3.723   3.681   3.638   3.592   3.548   3.506   3.457   3.409   3.369   3.317   3.267   3.214   3.160   3.110   3.056   3.001   2.951   2.897   2.845   2.791   2.733   2.677   2.625   2.570   2.521   2.465   2.414   2.357   2.310   2.259   2.210   2.169   2.127   2.079   2.028   1.982   1.939   1.890   1.846   1.802   1.759   1.718   1.674   1.631   1.591   1.552   1.514   1.472   1.437   1.394   1.356   1.318   1.279   1.238   1.202   1.172   1.179
   0.000  -0.192  -0.299  -0.322  -0.301  -0.212  -0.089   0.055   0.238   0.434   0.655   0.880   1.115   1.363   1.605   1.861   2.117   2.377   2.613   2.862   3.109   3.348   3.584   3.814   4.026   4.250   4.431   4.608   4.772   4.910   5.038   5.136   5.239   5.342   5.419   5.473   5.521   5.545   5.547   5.511   5.441   5.381   5.307   5.203   5.075   4.928   4.765   4.570   4.353   4.118   3.869   3.591   3.314   3.013   2.714   2.469   2.099   1.708   1.304   0.901   0.458  -0.004  -0.490  -1.008  -1.486  -2.049  -2.615  -3.142  -3.702  -4.251  -4.798  -5.317  -5.786  -6.206  -6.559  -6.833  -7.024  -7.147  -7.111  -6.701
   3.964   3.957   3.981   4.018   4.052   4.087   4.122   4.154   4.188   4.220   4.252   4.284   4.315   4.349   4.382   4.415   4.446   4.479   4.509   4.542   4.575   4.606   4.638   4.671   4.702   4.734   4.764   4.796   4.826   4.854   4.882   4.911   4.939   4.970   4.998   5.026   5.057   5.084   5.112   5.141   5.165   5.195   5.224   5.247   5.274   5.300   5.326   5.352   5.376   5.402   5.424   5.451   5.470   5.489   5.514   5.524   5.547   5.568   5.586   5.601   5.621   5.637   5.655   5.673   5.688   5.703   5.717   5.729   5.742   5.753   5.764   5.775   5.783   5.789   5.795   5.799   5.799   5.798   5.805   5.822
   4.308   4.296   4.287   4.272   4.256   4.237   4.219   4.201   4.179   4.157   4.135   4.110   4.084   4.057   4.030   4.001   3.970   3.940   3.906   3.872   3.836   3.798   3.761   3.721   3.679   3.635   3.590   3.546   3.503   3.454   3.405   3.365   3.311   3.262   3.209   3.155   3.104   3.049   2.995   2.946   2.890   2.838   2.784   2.725   2.671   2.617   2.564   2.514   2.458   2.406   2.350   2.305   2.253   2.205   2.166   2.124   2.076   2.025   1.979   1.936   1.889   1.844   1.800   1.757   1.718   1.673   1.629   1.589   1.551   1.512   1.470   1.436   1.393   1.354   1.317   1.278   1.237   1.201   1.172   1.179
   0.000  -0.180  -0.294  -0.316  -0.300  -0.224  -0.121   0.011   0.192   0.390   0.611   0.845   1.085   1.345   1.598   1.857   2.112   2.366   2.612   2.870   3.138   3.375   3.609   3.829   4.029   4.232   4.422   4.603   4.784   4.920   5.042   5.181   5.281   5.363   5.431   5.483   5.529   5.534   5.544   5.546   5.493   5.458   5.393   5.273   5.129   4.976   4.808   4.619   4.406   4.171   3.925   3.660   3.381   3.077   2.794   2.535   2.173   1.784   1.377   0.987   0.546   0.098  -0.385  -0.913  -1.395  -1.948  -2.501  -3.044  -3.599  -4.146  -4.695  -5.203  -5.685  -6.105  -6.459  -6.732  -6.917  -7.051  -7.052  -6.692
   3.964   3.956   3.979   4.016   4.051   4.086   4.122   4.153   4.188   4.219   4.252   4.284   4.315   4.348   4.382   4.414   4.445   4.478   4.508   4.541   4.573   4.605   4.638   4.670   4.701   4.733   4.763   4.795   4.825   4.853   4.882   4.910   4.939   4.969   4.998   5.026   5.056   5.084   5.112   5.141   5.165   5.194   5.223   5.247   5.274   5.300   5.326   5.353   5.377   5.403   5.425   5.453   5.470   5.489   5.514   5.524   5.547   5.568   5.587   5.601   5.621   5.638   5.655   5.673   5.688   5.703   5.718   5.730   5.743   5.754   5.765   5.776   5.783   5.790   5.796   5.799   5.799   5.798   5.805   5.822
   4.308   4.296   4.287   4.272   4.255   4.237   4.219   4.200   4.178   4.157   4.134   4.109   4.083   4.056   4.029   4.000   3.968   3.938   3.905   3.871   3.835   3.797   3.760   3.719   3.677   3.633   3.587   3.544   3.500   3.450   3.401   3.360   3.306   3.257   3.204   3.150   3.098   3.044   2.989   2.941   2.885   2.833   2.778   2.720   2.666   2.611   2.558   2.508   2.452   2.399   2.344   2.300   2.248   2.199   2.163   2.121   2.073   2.023   1.976   1.933   1.886   1.841   1.798   1.754   1.715   1.670   1.627   1.587   1.548   1.510   1.468   1.434   1.392   1.352   1.315   1.276   1.235   1.199   1.171   1.179
   0.000  -0.200  -0.302  -0.317  -0.294  -0.214  -0.108   0.024   0.204   0.393   0.610   0.856   1.090   1.330   1.562   1.805   2.061   2.318   2.549   2.811   3.067   3.310   3.548   3.777   3.997   4.208   4.401   4.583   4.760   4.885   5.008   5.119   5.221   5.308   5.383   5.449   5.505   5.525   5.518   5.490   5.425   5.354   5.286   5.179   5.044   4.885   4.715   4.522   4.305   4.083   3.832   3.558   3.277   2.982   2.716   2.470   2.102   1.713   1.311   0.940   0.490   0.036  -0.438  -0.964  -1.454  -2.018  -2.588  -3.136  -3.689  -4.225  -4.769  -5.261  -5.720  -6.129  -6.471  -6.733  -6.926  -7.052  -7.030  -6.585
   3.964   3.956   3.978   4.016   4.050   4.086   4.121   4.152   4.187   4.218   4.251   4.283   4.314   4.347   4.381   4.414   4.444   4.478   4.506   4.539   4.571   4.603   4.636   4.668   4.699   4.731   4.761   4.793   4.823   4.851   4.880   4.909   4.938   4.968   4.997   5.025   5.055   5.083   5.111   5.140   5.164   5.194   5.223   5.247   5.275   5.300   5.327   5.353   5.377   5.403   5.426   5.453   5.471   5.489   5.514   5.524   5.547   5.568   5.587   5.601   5.622   5.638   5.655   5.673   5.689   5.704   5.718   5.731   5.743   5.755   5.765   5.776   5.784   5.791   5.796   5.800   5.799   5.798   5.805   5.822
   4.308   4.297   4.287   4.272   4.255   4.237   4.218   4.200   4.178   4.156   4.133   4.108   4.082   4.055   4.029   3.999   3.967   3.937   3.905   3.871   3.834   3.796   3.759   3.718   3.677   3.632   3.586   3.543   3.498   3.449   3.400   3.356   3.303   3.254   3.199   3.146   3.094   3.040   2.985   2.936   2.881   2.827   2.772   2.714   2.660   2.605   2.551   2.501   2.445   2.393   2.338   2.294   2.244   2.194   2.160   2.119   2.071   2.021   1.973   1.931   1.884   1.838   1.797   1.752   1.713   1.669   1.625   1.585   1.546   1.509   1.467   1.432   1.391   1.352   1.313   1.275   1.234   1.198   1.170   1.179
   0.000  -0.201  -0.288  -0.300  -0.269  -0.185  -0.070   0.070   0.242   0.422   0.625   0.845   1.098   1.341   1.589   1.839   2.088   2.326   2.560   2.821   3.066   3.311   3.543   3.764   3.970   4.186   4.377   4.555   4.730   4.880   5.002   5.133   5.215   5.306   5.372   5.433   5.501   5.525   5.528   5.533   5.481   5.427   5.351   5.239   5.113   4.960   4.794   4.599   4.388   4.162   3.914   3.648   3.371   3.075   2.827   2.569   2.196   1.808   1.410   1.058   0.616   0.151  -0.303  -0.829  -1.316  -1.872  -2.443  -2.983  -3.526  -4.046  -4.589  -5.061  -5.505  -5.919  -6.245  -6.508  -6.702  -6.822  -6.790  -6.383
   3.964   3.955   3.977   4.015   4.049   4.085   4.120   4.152   4.186   4.218   4.251   4.282   4.313   4.347   4.380   4.412   4.443   4.477   4.504   4.538   4.570   4.602   4.635   4.667   4.698   4.730   4.760   4.792   4.822   4.850   4.879   4.908   4.937   4.967   4.995   5.024   5.054   5.082   5.110   5.139   5.163   5.193   5.222   5.246   5.274   5.300   5.327   5.353   5.377   5.403   5.426   5.454   5.471   5.489   5.513   5.524   5.547   5.568   5.587   5.601   5.621   5.638   5.655   5.673   5.689   5.704   5.719   5.731   5.744   5.756   5.766   5.776   5.785   5.791   5.796   5.800   5.799   5.798   5.805   5.822
   4.308   4.297   4.287   4.272   4.255   4.237   4.218   4.199   4.177   4.155   4.133   4.108   4.081   4.055   4.028   3.997   3.966   3.936   3.904   3.871   3.833   3.796   3.758   3.717   3.675   3.630   3.585   3.541   3.495   3.445   3.397   3.353   3.299   3.251   3.196   3.144   3.091   3.036   2.981   2.932   2.876   2.823   2.767   2.710   2.656   2.601   2.547   2.495   2.439   2.387   2.333   2.288   2.238   2.191   2.158   2.117   2.069   2.019   1.971   1.930   1.884   1.836   1.795   1.752   1.711   1.669   1.625   1.584   1.545   1.508   1.466   1.430   1.390   1.350   1.312   1.273   1.233   1.197   1.169   1.179
   0.000  -0.207  -0.308  -0.324  -0.294  -0.198  -0.084   0.059   0.236   0.424   0.640   0.870   1.102   1.349   1.594   1.855   2.121   2.377   2.613   2.864   3.099   3.325   3.558   3.775   3.987   4.193   4.371   4.545   4.711   4.854   4.970   5.089   5.188   5.274   5.331   5.375   5.423   5.437   5.447   5.455   5.391   5.328   5.244   5.115   4.974   4.810   4.631   4.418   4.191   3.968   3.720   3.454   3.172   2.885   2.632   2.363   2.005   1.631   1.207   0.850   0.397  -0.071  -0.536  -1.066  -1.557  -2.110  -2.690  -3.232  -3.770  -4.286  -4.807  -5.315  -5.770  -6.177  -6.513  -6.772  -6.965  -7.080  -7.044  -6.614
   3.964   3.955   3.976   4.013   4.048   4.083   4.119   4.151   4.185   4.216   4.249   4.281   4.312   4.346   4.379   4.411   4.442   4.476   4.503   4.535   4.568   4.599   4.633   4.664   4.696   4.728   4.758   4.790   4.820   4.848   4.877   4.907   4.937   4.966   4.994   5.023   5.054   5.081   5.109   5.139   5.163   5.193   5.222   5.246   5.274   5.300   5.327   5.353   5.378   5.404   5.427   5.455   5.472   5.488   5.512   5.523   5.547   5.567   5.588   5.600   5.621   5.639   5.655   5.673   5.689   5.704   5.719   5.732   5.744   5.756   5.766   5.777   5.785   5.792   5.797   5.800   5.799   5.798   5.805   5.822
   4.308   4.298   4.287   4.272   4.255   4.236   4.218   4.199   4.177   4.155   4.132   4.107   4.081   4.054   4.027   3.996   3.965   3.935   3.903   3.870   3.833   3.795   3.757   3.716   3.673   3.629   3.583   3.540   3.493   3.443   3.394   3.349   3.296   3.247   3.192   3.139   3.086   3.031   2.975   2.927   2.872   2.818   2.762   2.704   2.650   2.594   2.540   2.488   2.433   2.381   2.327   2.283   2.234   2.186   2.156   2.115   2.067   2.017   1.968   1.929   1.883   1.835   1.794   1.750   1.710   1.668   1.624   1.583   1.544   1.507   1.465   1.427   1.390   1.350   1.311   1.272   1.232   1.196   1.169   1.179
   0.000  -0.221  -0.330  -0.338  -0.310  -0.236  -0.122   0.017   0.201   0.400   0.616   0.860   1.110   1.358   1.612   1.869   2.131   2.382   2.599   2.857   3.095   3.317   3.547   3.768   3.973   4.178   4.366   4.543   4.710   4.831   4.950   5.067   5.167   5.255   5.315   5.352   5.389   5.403   5.402   5.389   5.336   5.274   5.197   5.080   4.938   4.779   4.612   4.401   4.175   3.939   3.679   3.425   3.147   2.861   2.619   2.361   2.008   1.633   1.209   0.848   0.401  -0.075  -0.527  -1.048  -1.551  -2.083  -2.649  -3.191  -3.738  -4.261  -4.787  -5.288  -5.740  -6.139  -6.475  -6.736  -6.925  -7.046  -7.013  -6.574
   3.964   3.954   3.975   4.012   4.047   4.082   4.118   4.150   4.184   4.215   4.248   4.280   4.311   4.345   4.378   4.410   4.441   4.475   4.501   4.533   4.565   4.598   4.631   4.662   4.694   4.726   4.756   4.788   4.818   4.847   4.876   4.905   4.935   4.965   4.993   5.022   5.053   5.079   5.108   5.138   5.162   5.193   5.221   5.246   5.274   5.301   5.327   5.353   5.378   5.404   5.427   5.455   5.472   5.487   5.511   5.523   5.546   5.568   5.588   5.600   5.621   5.639   5.655   5.673   5.690   5.705   5.720   5.733   5.745   5.757   5.767   5.777   5.786   5.792   5.797   5.800   5.799   5.797   5.805   5.822
   4.308   4.298   4.287   4.272   4.255   4.237   4.218   4.199   4.176   4.154   4.132   4.106   4.080   4.053   4.026   3.996   3.964   3.934   3.903   3.869   3.832   3.795   3.757   3.715   3.672   3.628   3.582   3.538   3.491   3.441   3.392   3.346   3.293   3.243   3.188   3.135   3.082   3.026   2.970   2.923   2.867   2.814   2.757   2.699   2.645   2.589   2.535   2.483   2.427   2.376   2.320   2.278   2.230   2.182   2.153   2.113   2.064   2.016   1.965   1.927   1.881   1.833   1.792   1.748   1.708   1.666   1.623   1.581   1.542   1.506   1.464   1.426   1.389   1.348   1.309   1.271   1.231   1.195   1.169   1.179
   0.000  -0.200  -0.292  -0.297  -0.279  -0.205  -0.099   0.044   0.234   0.425   0.636   0.872   1.120   1.376   1.625   1.868   2.122   2.370   2.593   2.860   3.108   3.338   3.575   3.792   4.008   4.221   4.401   4.582   4.760   4.893   5.019   5.140   5.235   5.315   5.375   5.430   5.467   5.476   5.482   5.466   5.402   5.348   5.263   5.136   5.010   4.874   4.705   4.505   4.285   4.058   3.808   3.551   3.283   3.004   2.791   2.512   2.150   1.767   1.349   0.970   0.518   0.047  -0.389  -0.919  -1.431  -1.947  -2.533  -3.074  -3.616  -4.127  -4.645  -5.114  -5.529  -5.918  -6.237  -6.489  -6.676  -6.793  -6.745  -6.369
   3.964   3.954   3.973   4.011   4.045   4.081   4.116   4.148   4.184   4.214   4.247   4.279   4.310   4.344   4.377   4.409   4.441   4.474   4.499   4.531   4.564   4.595   4.629   4.660   4.692   4.724   4.754   4.786   4.816   4.845   4.874   4.904   4.935   4.963   4.992   5.021   5.051   5.078   5.108   5.137   5.161   5.192   5.221   5.246   5.274   5.301   5.327   5.353   5.378   5.404   5.428   5.456   5.473   5.486   5.509   5.523   5.544   5.568   5.588   5.600   5.620   5.640   5.655   5.673   5.691   5.705   5.720   5.734   5.746   5.757   5.768   5.778   5.787   5.793   5.797   5.800   5.800   5.797   5.805   5.822
   4.308   4.298   4.287   4.273   4.255   4.237   4.218   4.199   4.176   4.154   4.131   4.106   4.080   4.053   4.025   3.995   3.963   3.932   3.902   3.869   3.831   3.794   3.756   3.715   3.671   3.627   3.581   3.537   3.489   3.439   3.390   3.343   3.290   3.239   3.184   3.131   3.078   3.021   2.966   2.918   2.862   2.808   2.751   2.693   2.640   2.583   2.528   2.477   2.421   2.369   2.314   2.273   2.226   2.179   2.153   2.110   2.061   2.014   1.965   1.924   1.879   1.831   1.790   1.746   1.706   1.664   1.621   1.579   1.539   1.503   1.463   1.423   1.388   1.348   1.308   1.269   1.230   1.194   1.168   1.179
   0.000  -0.215  -0.311  -0.312  -0.275  -0.203  -0.081   0.063   0.241   0.441   0.662   0.882   1.114   1.354   1.603   1.855   2.116   2.360   2.597   2.853   3.098   3.330   3.566   3.786   4.006   4.215   4.388   4.560   4.726   4.857   4.983   5.105   5.210   5.302   5.367   5.424   5.465   5.472   5.472   5.464   5.411   5.362   5.274   5.135   4.975   4.821   4.649   4.439   4.220   4.000   3.742   3.496   3.213   2.935   2.787   2.486   2.123   1.738   1.319   0.940   0.499   0.024  -0.422  -0.955  -1.470  -1.972  -2.539  -3.097  -3.627  -4.142  -4.624  -5.074  -5.464  -5.865  -6.202  -6.449  -6.622  -6.735  -6.680  -6.278
   3.964   3.953   3.972   4.010   4.044   4.080   4.115   4.148   4.183   4.213   4.246   4.278   4.309   4.343   4.376   4.408   4.440   4.473   4.497   4.529   4.561   4.593   4.627   4.658   4.690   4.722   4.752   4.784   4.815   4.843   4.872   4.903   4.933   4.962   4.991   5.020   5.051   5.077   5.107   5.136   5.160   5.192   5.220   5.245   5.274   5.301   5.328   5.353   5.379   5.405   5.428   5.456   5.474   5.485   5.508   5.523   5.544   5.568   5.589   5.601   5.621   5.640   5.655   5.673   5.692   5.706   5.721   5.734   5.746   5.758   5.769   5.778   5.787   5.794   5.798   5.800   5.800   5.797   5.805   5.822
   4.308   4.298   4.287   4.273   4.255   4.237   4.217   4.198   4.176   4.153   4.131   4.106   4.079   4.052   4.024   3.993   3.962   3.931   3.902   3.868   3.830   3.794   3.756   3.713   3.670   3.625   3.580   3.536   3.487   3.437   3.388   3.340   3.288   3.236   3.180   3.128   3.074   3.017   2.962   2.913   2.857   2.804   2.747   2.689   2.634   2.577   2.523   2.470   2.415   2.364   2.308   2.268   2.220   2.176   2.152   2.108   2.058   2.011   1.963   1.921   1.876   1.829   1.786   1.743   1.704   1.662   1.619   1.577   1.537   1.501   1.462   1.420   1.386   1.346   1.306   1.268   1.229   1.193   1.168   1.179
   0.000  -0.194  -0.283  -0.290  -0.263  -0.180  -0.068   0.065   0.239   0.426   0.648   0.875   1.104   1.348   1.594   1.847   2.099   2.340   2.566   2.821   3.052   3.283   3.523   3.727   3.923   4.123   4.306   4.487   4.659   4.793   4.920   5.046   5.149   5.231   5.293   5.343   5.377   5.388   5.375   5.352   5.296   5.243   5.143   5.006   4.871   4.728   4.556   4.342   4.120   3.891   3.627   3.363   3.084   2.837   2.683   2.381   2.018   1.627   1.214   0.831   0.386  -0.099  -0.539  -1.073  -1.600  -2.084  -2.649  -3.208  -3.741  -4.270  -4.756  -5.247  -5.686  -6.076  -6.409  -6.678  -6.870  -6.975  -6.939  -6.537
   3.964   3.953   3.971   4.008   4.043   4.079   4.114   4.147   4.181   4.212   4.245   4.277   4.308   4.343   4.375   4.407   4.439   4.472   4.495   4.528   4.559   4.592   4.625   4.656   4.688   4.720   4.750   4.782   4.813   4.841   4.870   4.901   4.931   4.960   4.989   5.019   5.049   5.076   5.106   5.135   5.159   5.191   5.219   5.245   5.273   5.300   5.327   5.353   5.378   5.405   5.428   5.456   5.474   5.483   5.506   5.523   5.543   5.568   5.589   5.602   5.620   5.641   5.656   5.674   5.692   5.706   5.721   5.735   5.747   5.759   5.769   5.779   5.788   5.794   5.798   5.800   5.800   5.796   5.805   5.822
   4.308   4.299   4.287   4.273   4.255   4.236   4.217   4.198   4.175   4.153   4.130   4.105   4.078   4.051   4.023   3.992   3.962   3.930   3.901   3.867   3.830   3.793   3.754   3.713   3.669   3.624   3.579   3.534   3.485   3.435   3.387   3.338   3.285   3.233   3.178   3.125   3.071   3.014   2.958   2.909   2.853   2.800   2.742   2.684   2.630   2.574   2.519   2.466   2.410   2.359   2.303   2.265   2.217   2.176   2.150   2.105   2.055   2.009   1.961   1.918   1.874   1.828   1.784   1.740   1.702   1.660   1.617   1.576   1.536   1.499   1.459   1.417   1.384   1.345   1.306   1.267   1.228   1.192   1.167   1.179
   0.000  -0.209  -0.306  -0.311  -0.278  -0.187  -0.081   0.046   0.217   0.408   0.631   0.874   1.122   1.371   1.620   1.870   2.118   2.358   2.531   2.782   3.011   3.240   3.471   3.692   3.912   4.115   4.292   4.470   4.637   4.780   4.900   5.010   5.102   5.182   5.230   5.276   5.312   5.320   5.312   5.290   5.226   5.175   5.104   4.970   4.827   4.672   4.506   4.304   4.078   3.837   3.578   3.332   3.051   2.827   2.637   2.318   1.952   1.569   1.155   0.756   0.329  -0.153  -0.604  -1.135  -1.668  -2.179  -2.757  -3.332  -3.870  -4.377  -4.891  -5.373  -5.805  -6.187  -6.492  -6.725  -6.907  -7.013  -6.974  -6.533
   3.964   3.952   3.970   4.007   4.042   4.078   4.113   4.146   4.180   4.211   4.244   4.276   4.307   4.341   4.374   4.406   4.437   4.470   4.493   4.525   4.557   4.589   4.623   4.654   4.686   4.718   4.748   4.780   4.810   4.839   4.868   4.899   4.929   4.958   4.987   5.016   5.047   5.074   5.104   5.133   5.157   5.189   5.218   5.243   5.270   5.299   5.325   5.352   5.377   5.404   5.427   5.455   5.474   5.480   5.504   5.523   5.543   5.567   5.589   5.602   5.620   5.640   5.656   5.673   5.692   5.707   5.721   5.736   5.748   5.759   5.770   5.780   5.788   5.794   5.799   5.801   5.800   5.796   5.805   5.822
   4.308   4.299   4.287   4.272   4.255   4.236   4.217   4.197   4.175   4.153   4.130   4.104   4.077   4.051   4.022   3.991   3.961   3.930   3.901   3.867   3.830   3.793   3.755   3.712   3.668   3.623   3.578   3.534   3.484   3.434   3.385   3.336   3.284   3.231   3.177   3.123   3.069   3.012   2.956   2.906   2.849   2.797   2.740   2.682   2.627   2.571   2.515   2.465   2.408   2.356   2.301   2.263   2.214   2.178   2.149   2.102   2.053   2.006   1.959   1.916   1.872   1.827   1.784   1.739   1.699   1.658   1.615   1.574   1.534   1.496   1.457   1.417   1.382   1.343   1.304   1.266   1.227   1.191   1.167   1.179
   0.000  -0.207  -0.296  -0.306  -0.279  -0.200  -0.087   0.052   0.224   0.410   0.620   0.840   1.086   1.349   1.591   1.838   2.091   2.335   2.503   2.741   2.976   3.197   3.424   3.648   3.866   4.069   4.242   4.415   4.581   4.696   4.828   4.950   5.054   5.137   5.189   5.240   5.284   5.289   5.285   5.282   5.223   5.167   5.083   4.960   4.817   4.655   4.486   4.272   4.037   3.795   3.537   3.292   2.994   2.786   2.568   2.249   1.880   1.495   1.077   0.681   0.265  -0.235  -0.674  -1.207  -1.742  -2.257  -2.826  -3.389  -3.930  -4.457  -4.951  -5.440  -5.868  -6.237  -6.548  -6.801  -6.984  -7.104  -7.062  -6.633
   3.964   3.952   3.969   4.006   4.040   4.076   4.112   4.144   4.179   4.209   4.243   4.274   4.305   4.339   4.372   4.404   4.435   4.469   4.491   4.523   4.555   4.587   4.621   4.652   4.684   4.715   4.746   4.778   4.808   4.837   4.866   4.896   4.927   4.956   4.985   5.014   5.045   5.071   5.102   5.131   5.155   5.187   5.216   5.242   5.269   5.297   5.324   5.350   5.376   5.403   5.426   5.454   5.474   5.478   5.502   5.524   5.543   5.567   5.589   5.603   5.620   5.641   5.656   5.673   5.692   5.707   5.722   5.736   5.749   5.760   5.770   5.780   5.789   5.795   5.799   5.801   5.800   5.796   5.805   5.822
   4.308   4.299   4.288   4.273   4.255   4.236   4.217   4.197   4.175   4.153   4.129   4.104   4.077   4.051   4.021   3.991   3.961   3.929   3.900   3.867   3.829   3.793   3.754   3.712   3.668   3.623   3.578   3.533   3.483   3.433   3.383   3.335   3.281   3.230   3.175   3.121   3.067   3.010   2.954   2.903   2.847   2.795   2.737   2.680   2.624   2.568   2.513   2.461   2.405   2.354   2.298   2.263   2.212   2.179   2.146   2.098   2.049   2.002   1.956   1.913   1.870   1.824   1.782   1.736   1.697   1.656   1.614   1.572   1.533   1.494   1.455   1.415   1.380   1.341   1.303   1.265   1.226   1.190   1.167   1.179
   0.000  -0.203  -0.285  -0.302  -0.270  -0.197  -0.073   0.087   0.267   0.452   0.663   0.895   1.129   1.356   1.600   1.855   2.111   2.345   2.553   2.807   3.024   3.247   3.477   3.695   3.897   4.094   4.276   4.461   4.626   4.745   4.858   4.968   5.058   5.150   5.205   5.253   5.291   5.298   5.286   5.265   5.199   5.128   5.035   4.904   4.764   4.605   4.416   4.186   3.942   3.706   3.437   3.228   2.929   2.754   2.493   2.164   1.804   1.421   1.009   0.602   0.202  -0.275  -0.731  -1.244  -1.780  -2.300  -2.857  -3.436  -3.977  -4.487  -4.969  -5.451  -5.882  -6.257  -6.565  -6.816  -6.991  -7.104  -7.064  -6.669
   3.964   3.952   3.967   4.004   4.039   4.075   4.110   4.143   4.177   4.208   4.242   4.272   4.304   4.338   4.369   4.401   4.433   4.466   4.489   4.522   4.552   4.585   4.618   4.649   4.681   4.712   4.743   4.775   4.805   4.835   4.863   4.894   4.925   4.954   4.983   5.012   5.043   5.070   5.100   5.129   5.153   5.185   5.214   5.240   5.267   5.296   5.323   5.350   5.374   5.401   5.424   5.452   5.475   5.476   5.501   5.524   5.543   5.567   5.590   5.604   5.620   5.641   5.657   5.674   5.693   5.708   5.723   5.737   5.749   5.760   5.771   5.781   5.789   5.795   5.799   5.801   5.800   5.796   5.805   5.822
   4.308   4.299   4.288   4.272   4.255   4.236   4.217   4.197   4.175   4.153   4.129   4.104   4.077   4.051   4.021   3.991   3.961   3.929   3.899   3.866   3.829   3.793   3.754   3.712   3.667   3.622   3.577   3.531   3.481   3.431   3.382   3.333   3.280   3.228   3.173   3.118   3.064   3.007   2.951   2.901   2.844   2.792   2.733   2.677   2.621   2.565   2.510   2.458   2.403   2.351   2.297   2.261   2.211   2.180   2.143   2.095   2.046   1.999   1.953   1.909   1.867   1.822   1.779   1.734   1.694   1.653   1.612   1.570   1.530   1.491   1.454   1.413   1.378   1.341   1.302   1.264   1.225   1.189   1.167   1.179
   0.000  -0.218  -0.331  -0.345  -0.309  -0.223  -0.117   0.016   0.183   0.375   0.586   0.819   1.055   1.302   1.546   1.786   2.030   2.264   2.440   2.703   2.930   3.169   3.394   3.612   3.833   4.030   4.215   4.397   4.558   4.684   4.805   4.928   5.029   5.103   5.155   5.217   5.260   5.261   5.251   5.201   5.127   5.048   4.973   4.847   4.710   4.563   4.396   4.158   3.935   3.705   3.444   3.246   2.973   2.817   2.520   2.189   1.825   1.442   1.034   0.622   0.229  -0.257  -0.726  -1.247  -1.778  -2.288  -2.848  -3.405  -3.947  -4.469  -4.946  -5.429  -5.860  -6.232  -6.544  -6.779  -6.940  -7.050  -6.987  -6.575
   3.964   3.951   3.966   4.002   4.037   4.073   4.108   4.141   4.175   4.206   4.239   4.270   4.301   4.335   4.367   4.399   4.431   4.464   4.487   4.520   4.550   4.582   4.616   4.647   4.679   4.709   4.741   4.772   4.802   4.832   4.861   4.892   4.922   4.952   4.980   5.009   5.040   5.067   5.098   5.127   5.151   5.183   5.212   5.238   5.265   5.294   5.321   5.349   5.372   5.400   5.421   5.449   5.474   5.474   5.500   5.524   5.543   5.566   5.590   5.605   5.619   5.641   5.658   5.674   5.693   5.708   5.723   5.737   5.750   5.761   5.771   5.781   5.789   5.796   5.799   5.801   5.800   5.796   5.805   5.822
   4.308   4.299   4.288   4.273   4.255   4.237   4.218   4.198   4.176   4.153   4.129   4.104   4.078   4.051   4.021   3.991   3.961   3.930   3.899   3.866   3.829   3.792   3.754   3.711   3.667   3.622   3.577   3.531   3.481   3.431   3.382   3.332   3.279   3.227   3.172   3.117   3.062   3.004   2.949   2.899   2.841   2.790   2.731   2.674   2.619   2.564   2.507   2.457   2.402   2.350   2.296   2.259   2.210   2.182   2.140   2.091   2.042   1.995   1.950   1.906   1.864   1.820   1.777   1.731   1.692   1.651   1.610   1.568   1.528   1.489   1.452   1.412   1.376   1.340   1.300   1.263   1.224   1.188   1.167   1.179
   0.000  -0.214  -0.327  -0.345  -0.321  -0.234  -0.116   0.024   0.195   0.373   0.576   0.791   1.021   1.257   1.499   1.745   1.992   2.220   2.410   2.655   2.884   3.126   3.353   3.565   3.778   3.969   4.137   4.308   4.465   4.595   4.707   4.820   4.915   4.998   5.040   5.087   5.117   5.106   5.080   4.994   4.912   4.850   4.773   4.644   4.495   4.325   4.142   3.916   3.690   3.437   3.185   2.958   2.687   2.516   2.199   1.873   1.512   1.131   0.719   0.312  -0.085  -0.587  -1.046  -1.556  -2.093  -2.593  -3.106  -3.666  -4.207  -4.711  -5.185  -5.643  -6.064  -6.430  -6.705  -6.922  -7.096  -7.206  -7.136  -6.707
   3.964   3.951   3.964   4.001   4.035   4.071   4.106   4.139   4.174   4.204   4.238   4.268   4.300   4.333   4.364   4.397   4.429   4.461   4.485   4.518   4.547   4.580   4.614   4.644   4.676   4.707   4.738   4.770   4.800   4.830   4.858   4.889   4.920   4.950   4.977   5.006   5.038   5.064   5.096   5.125   5.149   5.181   5.210   5.236   5.263   5.292   5.319   5.348   5.370   5.398   5.419   5.448   5.474   5.474   5.500   5.525   5.544   5.567   5.591   5.606   5.620   5.642   5.659   5.674   5.693   5.710   5.724   5.738   5.751   5.761   5.772   5.782   5.790   5.797   5.800   5.801   5.800   5.795   5.805   5.822
   4.308   4.299   4.288   4.273   4.255   4.237   4.218   4.198   4.176   4.153   4.129   4.104   4.077   4.051   4.020   3.991   3.961   3.929   3.898   3.865   3.829   3.792   3.754   3.710   3.666   3.620   3.577   3.530   3.480   3.430   3.382   3.331   3.278   3.226   3.171   3.116   3.060   3.004   2.948   2.897   2.840   2.787   2.729   2.672   2.616   2.561   2.506   2.457   2.401   2.349   2.294   2.255   2.208   2.179   2.135   2.087   2.038   1.990   1.945   1.900   1.860   1.815   1.773   1.726   1.687   1.648   1.606   1.564   1.525   1.485   1.451   1.411   1.374   1.338   1.298   1.261   1.222   1.187   1.166   1.179
   0.000  -0.206  -0.319  -0.344  -0.331  -0.260  -0.143  -0.006   0.156   0.343   0.551   0.768   0.998   1.230   1.470   1.719   1.967   2.201   2.398   2.644   2.852   3.079   3.314   3.516   3.729   3.931   4.111   4.294   4.459   4.597   4.716   4.835   4.931   5.012   5.058   5.120   5.141   5.139   5.108   5.038   4.967   4.915   4.850   4.740   4.612   4.458   4.295   4.097   3.876   3.647   3.388   3.166   2.900   2.707   2.387   2.063   1.694   1.307   0.904   0.474   0.092  -0.418  -0.886  -1.380  -1.922  -2.433  -2.955  -3.509  -4.040  -4.530  -4.999  -5.458  -5.869  -6.221  -6.494  -6.698  -6.859  -6.971  -6.939  -6.563
   3.964   3.951   3.963   3.999   4.034   4.070   4.105   4.138   4.172   4.203   4.236   4.266   4.299   4.331   4.363   4.395   4.427   4.459   4.483   4.517   4.545   4.578   4.612   4.642   4.674   4.705   4.736   4.768   4.798   4.828   4.856   4.887   4.918   4.948   4.975   5.004   5.035   5.062   5.095   5.123   5.147   5.179   5.209   5.235   5.262   5.290   5.318   5.348   5.369   5.396   5.417   5.446   5.474   5.474   5.499   5.525   5.544   5.567   5.591   5.607   5.620   5.641   5.660   5.674   5.693   5.710   5.725   5.739   5.752   5.762   5.773   5.782   5.790   5.797   5.800   5.802   5.800   5.795   5.805   5.822
   4.308   4.299   4.289   4.273   4.255   4.237   4.218   4.198   4.176   4.153   4.129   4.104   4.077   4.050   4.020   3.991   3.961   3.929   3.897   3.864   3.828   3.791   3.752   3.709   3.665   3.619   3.576   3.529   3.478   3.429   3.380   3.330   3.277   3.224   3.169   3.113   3.060   3.001   2.947   2.894   2.837   2.782   2.726   2.669   2.612   2.557   2.503   2.455   2.400   2.348   2.293   2.251   2.207   2.177   2.131   2.083   2.034   1.987   1.943   1.896   1.857   1.813   1.769   1.724   1.684   1.645   1.603   1.562   1.524   1.483   1.449   1.409   1.371   1.337   1.296   1.260   1.221   1.186   1.166   1.179
   0.000  -0.206  -0.313  -0.336  -0.310  -0.253  -0.162  -0.028   0.136   0.323   0.539   0.761   0.989   1.228   1.476   1.723   1.973   2.197   2.393   2.644   2.853   3.089   3.324   3.542   3.756   3.946   4.124   4.307   4.449   4.575   4.693   4.804   4.898   4.982   5.032   5.086   5.113   5.112   5.066   5.013   4.949   4.890   4.813   4.665   4.511   4.352   4.179   3.973   3.760   3.529   3.271   3.057   2.825   2.633   2.312   1.978   1.614   1.225   0.822   0.380   0.006  -0.491  -0.964  -1.437  -1.984  -2.495  -3.017  -3.552  -4.080  -4.582  -5.062  -5.516  -5.935  -6.292  -6.588  -6.815  -6.975  -7.077  -7.012  -6.580
   3.964   3.951   3.962   3.998   4.033   4.068   4.103   4.136   4.171   4.201   4.235   4.264   4.297   4.329   4.360   4.394   4.425   4.457   4.481   4.515   4.543   4.577   4.610   4.640   4.673   4.703   4.735   4.766   4.796   4.826   4.854   4.885   4.916   4.946   4.974   5.003   5.034   5.061   5.093   5.122   5.145   5.178   5.208   5.233   5.261   5.290   5.318   5.347   5.367   5.395   5.415   5.444   5.473   5.474   5.498   5.524   5.543   5.566   5.591   5.608   5.620   5.641   5.660   5.675   5.693   5.710   5.725   5.739   5.752   5.763   5.773   5.783   5.791   5.797   5.800   5.802   5.800   5.795   5.805   5.822
   4.308   4.300   4.289   4.273   4.255   4.238   4.218   4.198   4.176   4.152   4.129   4.103   4.077   4.050   4.020   3.990   3.961   3.928   3.896   3.863   3.827   3.790   3.751   3.707   3.664   3.618   3.575   3.527   3.476   3.426   3.378   3.327   3.274   3.221   3.166   3.111   3.057   2.998   2.945   2.890   2.832   2.778   2.722   2.665   2.607   2.553   2.498   2.452   2.398   2.346   2.291   2.247   2.206   2.176   2.128   2.080   2.032   1.984   1.941   1.894   1.855   1.809   1.767   1.722   1.682   1.643   1.601   1.561   1.521   1.483   1.447   1.408   1.370   1.335   1.295   1.259   1.221   1.186   1.167   1.179
   0.000  -0.203  -0.322  -0.334  -0.305  -0.238  -0.136   0.006   0.178   0.369   0.578   0.830   1.065   1.290   1.532   1.779   2.015   2.242   2.463   2.702   2.909   3.149   3.373   3.582   3.791   3.984   4.165   4.338   4.494   4.624   4.749   4.860   4.944   5.027   5.074   5.125   5.146   5.147   5.111   5.059   5.000   4.939   4.862   4.732   4.589   4.424   4.240   4.018   3.798   3.575   3.331   3.071   2.849   2.651   2.319   1.994   1.636   1.248   0.841   0.402   0.037  -0.466  -0.963  -1.423  -1.976  -2.489  -3.009  -3.526  -4.064  -4.563  -5.025  -5.472  -5.883  -6.181  -6.455  -6.676  -6.839  -6.941  -6.893  -6.450
   3.964   3.951   3.961   3.996   4.031   4.067   4.102   4.135   4.169   4.200   4.233   4.263   4.296   4.328   4.359   4.392   4.424   4.455   4.481   4.514   4.542   4.576   4.609   4.639   4.671   4.702   4.734   4.765   4.795   4.825   4.853   4.885   4.915   4.945   4.973   5.002   5.033   5.060   5.093   5.120   5.144   5.177   5.207   5.233   5.261   5.289   5.317   5.347   5.366   5.394   5.415   5.444   5.472   5.474   5.498   5.525   5.543   5.566   5.592   5.609   5.621   5.641   5.662   5.675   5.693   5.711   5.726   5.740   5.753   5.764   5.774   5.783   5.791   5.798   5.801   5.802   5.800   5.795   5.805   5.822
   4.308   4.300   4.289   4.273   4.255   4.238   4.218   4.198   4.176   4.152   4.129   4.103   4.077   4.049   4.019   3.990   3.960   3.927   3.894   3.861   3.825   3.788   3.749   3.705   3.661   3.616   3.572   3.524   3.472   3.422   3.375   3.324   3.270   3.217   3.162   3.106   3.052   2.994   2.942   2.885   2.828   2.773   2.718   2.660   2.603   2.547   2.492   2.449   2.395   2.344   2.288   2.243   2.204   2.172   2.124   2.077   2.027   1.980   1.938   1.890   1.851   1.806   1.763   1.721   1.679   1.640   1.598   1.559   1.520   1.480   1.446   1.405   1.368   1.334   1.294   1.257   1.220   1.184   1.166   1.179
   0.000  -0.217  -0.319  -0.331  -0.314  -0.242  -0.143  -0.018   0.144   0.328   0.530   0.722   0.947   1.175   1.411   1.660   1.897   2.138   2.386   2.634   2.833   3.059   3.290   3.493   3.699   3.875   4.046   4.226   4.381   4.516   4.636   4.746   4.833   4.899   4.940   4.999   5.020   5.032   5.004   4.968   4.897   4.805   4.724   4.586   4.441   4.275   4.092   3.877   3.674   3.431   3.181   2.900   2.678   2.472   2.146   1.814   1.456   1.061   0.652   0.211  -0.147  -0.642  -1.159  -1.596  -2.152  -2.672  -3.179  -3.704  -4.241  -4.742  -5.197  -5.648  -6.050  -6.401  -6.674  -6.886  -7.038  -7.140  -7.087  -6.738
   3.964   3.951   3.959   3.995   4.030   4.066   4.101   4.134   4.168   4.199   4.232   4.262   4.295   4.327   4.357   4.390   4.423   4.453   4.480   4.513   4.541   4.575   4.607   4.638   4.670   4.701   4.732   4.764   4.793   4.824   4.852   4.884   4.914   4.944   4.972   5.002   5.032   5.060   5.093   5.119   5.143   5.177   5.206   5.233   5.260   5.289   5.317   5.347   5.364   5.393   5.414   5.443   5.472   5.475   5.498   5.525   5.544   5.566   5.592   5.610   5.622   5.642   5.662   5.675   5.693   5.711   5.726   5.740   5.753   5.764   5.774   5.783   5.791   5.798   5.801   5.802   5.800   5.795   5.805   5.822
   4.308   4.300   4.289   4.273   4.255   4.238   4.218   4.197   4.175   4.151   4.129   4.102   4.076   4.049   4.018   3.989   3.959   3.926   3.893   3.860   3.824   3.787   3.747   3.703   3.659   3.614   3.570   3.521   3.470   3.420   3.371   3.320   3.266   3.212   3.157   3.102   3.047   2.989   2.938   2.881   2.823   2.769   2.714   2.655   2.598   2.542   2.488   2.445   2.392   2.341   2.285   2.238   2.201   2.167   2.119   2.073   2.024   1.976   1.934   1.886   1.848   1.803   1.759   1.719   1.677   1.638   1.596   1.558   1.519   1.479   1.445   1.405   1.367   1.332   1.293   1.256   1.219   1.184   1.166   1.179
   0.000  -0.190  -0.287  -0.309  -0.281  -0.212  -0.115   0.019   0.178   0.361   0.564   0.776   0.999   1.218   1.453   1.703   1.936   2.151   2.370   2.609   2.817   3.052   3.292   3.499   3.703   3.889   4.062   4.245   4.398   4.521   4.638   4.763   4.852   4.929   4.978   5.039   5.065   5.074   5.046   4.988   4.899   4.814   4.734   4.594   4.458   4.309   4.150   3.980   3.775   3.537   3.269   2.984   2.781   2.556   2.225   1.899   1.538   1.149   0.749   0.294  -0.081  -0.573  -1.097  -1.532  -2.063  -2.578  -3.098  -3.638  -4.163  -4.669  -5.119  -5.554  -5.964  -6.307  -6.585  -6.783  -6.936  -7.037  -6.961  -6.512
   3.964   3.950   3.958   3.994   4.029   4.065   4.099   4.133   4.167   4.198   4.231   4.261   4.294   4.325   4.356   4.389   4.422   4.452   4.479   4.513   4.540   4.574   4.606   4.636   4.669   4.700   4.731   4.762   4.792   4.823   4.851   4.883   4.914   4.943   4.972   5.002   5.032   5.060   5.093   5.117   5.142   5.176   5.206   5.232   5.260   5.289   5.317   5.347   5.363   5.391   5.414   5.442   5.471   5.475   5.497   5.524   5.544   5.566   5.592   5.611   5.622   5.642   5.663   5.676   5.693   5.711   5.727   5.740   5.753   5.764   5.774   5.784   5.792   5.798   5.801   5.802   5.800   5.795   5.805   5.822
   4.308   4.300   4.289   4.273   4.255   4.238   4.218   4.197   4.175   4.151   4.128   4.101   4.075   4.048   4.017   3.988   3.957   3.924   3.891   3.857   3.820   3.786   3.744   3.701   3.656   3.611   3.567   3.518   3.466   3.417   3.368   3.315   3.261   3.208   3.151   3.096   3.042   2.983   2.934   2.876   2.819   2.764   2.709   2.650   2.593   2.538   2.483   2.442   2.389   2.338   2.282   2.233   2.199   2.164   2.115   2.069   2.020   1.972   1.929   1.883   1.845   1.799   1.757   1.718   1.674   1.636   1.595   1.557   1.518   1.478   1.442   1.405   1.367   1.331   1.292   1.256   1.219   1.184   1.167   1.179
   0.000  -0.210  -0.335  -0.359  -0.334  -0.265  -0.169  -0.042   0.133   0.325   0.535   0.759   0.989   1.214   1.462   1.714   1.958   2.174   2.398   2.640   2.840   3.077   3.297   3.508   3.721   3.898   4.074   4.248   4.385   4.513   4.612   4.723   4.810   4.894   4.941   4.990   4.996   5.001   4.958   4.909   4.832   4.750   4.674   4.544   4.401   4.255   4.065   3.857   3.636   3.410   3.139   2.849   2.648   2.439   2.111   1.791   1.419   1.027   0.637   0.174  -0.187  -0.675  -1.199  -1.643  -2.191  -2.716  -3.229  -3.773  -4.295  -4.790  -5.235  -5.675  -6.089  -6.405  -6.672  -6.893  -7.052  -7.151  -7.076  -6.624
   3.964   3.951   3.957   3.992   4.028   4.064   4.098   4.132   4.165   4.197   4.230   4.260   4.293   4.324   4.355   4.388   4.420   4.450   4.478   4.512   4.539   4.574   4.605   4.635   4.668   4.698   4.730   4.761   4.791   4.821   4.850   4.882   4.913   4.942   4.971   5.001   5.031   5.059   5.092   5.116   5.141   5.174   5.204   5.231   5.258   5.287   5.315   5.346   5.362   5.390   5.414   5.441   5.470   5.476   5.496   5.524   5.544   5.565   5.592   5.612   5.623   5.642   5.663   5.677   5.693   5.711   5.727   5.741   5.754   5.765   5.775   5.784   5.792   5.798   5.801   5.802   5.800   5.795   5.805   5.822
   4.308   4.300   4.289   4.273   4.255   4.238   4.217   4.197   4.174   4.150   4.127   4.100   4.074   4.046   4.016   3.987   3.956   3.923   3.889   3.856   3.818   3.784   3.742   3.698   3.654   3.609   3.565   3.515   3.464   3.414   3.365   3.311   3.258   3.204   3.147   3.092   3.038   2.979   2.931   2.873   2.816   2.760   2.706   2.647   2.590   2.535   2.480   2.439   2.388   2.336   2.281   2.228   2.196   2.161   2.111   2.066   2.017   1.969   1.927   1.880   1.842   1.797   1.754   1.716   1.672   1.633   1.593   1.554   1.516   1.476   1.441   1.402   1.365   1.329   1.290   1.255   1.218   1.183   1.166   1.179
   0.000  -0.197  -0.295  -0.295  -0.273  -0.206  -0.117  -0.002   0.149   0.335   0.544   0.770   1.016   1.257   1.499   1.745   1.984   2.204   2.439   2.667   2.870   3.108   3.330   3.542   3.759   3.943   4.118   4.281   4.419   4.539   4.637   4.741   4.828   4.900   4.950   5.006   5.016   5.022   5.032   4.960   4.872   4.799   4.726   4.591   4.439   4.281   4.124   3.992   3.762   3.539   3.289   3.014   2.839   2.595   2.267   1.951   1.587   1.181   0.786   0.329  -0.033  -0.509  -1.020  -1.462  -2.012  -2.541  -3.052  -3.576  -4.078  -4.564  -5.002  -5.416  -5.817  -6.104  -6.335  -6.557  -6.713  -6.808  -6.767  -6.365
   3.964   3.950   3.956   3.991   4.027   4.063   4.097   4.131   4.164   4.195   4.229   4.258   4.292   4.323   4.354   4.387   4.419   4.448   4.478   4.512   4.538   4.573   4.603   4.634   4.667   4.697   4.729   4.761   4.790   4.821   4.849   4.881   4.912   4.941   4.971   5.000   5.030   5.059   5.092   5.114   5.140   5.172   5.203   5.229   5.257   5.286   5.314   5.345   5.361   5.389   5.414   5.439   5.468   5.476   5.495   5.523   5.544   5.565   5.591   5.612   5.623   5.642   5.663   5.677   5.693   5.711   5.728   5.741   5.755   5.766   5.776   5.784   5.792   5.799   5.802   5.802   5.801   5.794   5.805   5.822
   4.308   4.300   4.289   4.274   4.256   4.238   4.218   4.197   4.174   4.150   4.127   4.100   4.074   4.045   4.015   3.987   3.955   3.922   3.887   3.853   3.816   3.781   3.739   3.695   3.651   3.606   3.562   3.511   3.460   3.411   3.361   3.307   3.254   3.199   3.142   3.086   3.033   2.974   2.928   2.869   2.814   2.757   2.703   2.644   2.586   2.531   2.476   2.435   2.385   2.332   2.278   2.224   2.194   2.157   2.109   2.064   2.015   1.966   1.925   1.878   1.839   1.795   1.752   1.714   1.670   1.631   1.593   1.552   1.515   1.475   1.439   1.401   1.363   1.327   1.290   1.253   1.217   1.182   1.166   1.179
   0.000  -0.219  -0.330  -0.342  -0.330  -0.266  -0.167  -0.042   0.117   0.311   0.515   0.740   0.976   1.207   1.452   1.700   1.942   2.149   2.384   2.614   2.809   3.020   3.240   3.452   3.653   3.831   4.012   4.185   4.339   4.467   4.571   4.686   4.770   4.845   4.901   4.955   4.953   4.953   4.952   4.889   4.798   4.707   4.619   4.482   4.324   4.164   3.996   3.860   3.640   3.387   3.124   2.849   2.714   2.458   2.135   1.815   1.451   1.046   0.644   0.187  -0.197  -0.665  -1.161  -1.618  -2.161  -2.680  -3.191  -3.711  -4.215  -4.718  -5.158  -5.581  -5.987  -6.281  -6.531  -6.753  -6.918  -7.030  -6.942  -6.487
   3.964   3.951   3.955   3.990   4.026   4.062   4.096   4.129   4.163   4.194   4.228   4.256   4.290   4.321   4.352   4.385   4.417   4.446   4.476   4.510   4.536   4.571   4.601   4.632   4.665   4.695   4.727   4.759   4.788   4.819   4.847   4.879   4.909   4.939   4.968   4.998   5.028   5.057   5.090   5.113   5.139   5.170   5.201   5.227   5.255   5.284   5.312   5.343   5.360   5.387   5.413   5.437   5.466   5.477   5.494   5.522   5.544   5.564   5.590   5.613   5.624   5.642   5.663   5.678   5.694   5.711   5.728   5.742   5.755   5.766   5.776   5.785   5.793   5.798   5.802   5.802   5.801   5.794   5.805   5.822
   4.308   4.301   4.289   4.274   4.256   4.237   4.217   4.197   4.174   4.150   4.127   4.099   4.073   4.044   4.015   3.986   3.954   3.921   3.887   3.852   3.815   3.780   3.739   3.694   3.650   3.605   3.560   3.509   3.458   3.409   3.360   3.305   3.252   3.198   3.140   3.084   3.031   2.972   2.924   2.867   2.812   2.754   2.701   2.642   2.584   2.528   2.473   2.434   2.383   2.330   2.276   2.221   2.193   2.153   2.105   2.060   2.013   1.962   1.921   1.876   1.835   1.793   1.750   1.712   1.668   1.628   1.590   1.550   1.512   1.472   1.437   1.399   1.361   1.324   1.288   1.253   1.216   1.181   1.167   1.179
   0.000  -0.224  -0.328  -0.347  -0.329  -0.261  -0.160  -0.028   0.130   0.321   0.536   0.760   0.995   1.236   1.487   1.740   1.984   2.199   2.437   2.679   2.883   3.101   3.312   3.506   3.711   3.887   4.064   4.220   4.357   4.476   4.611   4.702   4.785   4.843   4.898   4.963   4.975   4.976   4.978   4.910   4.811   4.716   4.630   4.499   4.351   4.185   4.011   3.843   3.612   3.368   3.115   2.843   2.685   2.420   2.090   1.766   1.412   1.004   0.593   0.135  -0.242  -0.707  -1.214  -1.673  -2.196  -2.731  -3.247  -3.769  -4.266  -4.760  -5.208  -5.626  -6.020  -6.349  -6.643  -6.870  -7.030  -7.131  -7.070  -6.629
   3.964   3.951   3.954   3.988   4.024   4.061   4.094   4.128   4.161   4.193   4.226   4.255   4.289   4.320   4.350   4.384   4.416   4.444   4.474   4.508   4.535   4.570   4.600   4.630   4.662   4.693   4.726   4.757   4.786   4.817   4.845   4.877   4.907   4.936   4.965   4.996   5.026   5.055   5.088   5.111   5.138   5.167   5.199   5.226   5.253   5.283   5.310   5.341   5.359   5.386   5.412   5.435   5.465   5.478   5.494   5.522   5.545   5.564   5.590   5.614   5.625   5.642   5.664   5.679   5.694   5.711   5.729   5.742   5.755   5.767   5.777   5.785   5.794   5.799   5.802   5.803   5.801   5.794   5.805   5.822
   4.308   4.301   4.290   4.274   4.256   4.237   4.218   4.197   4.173   4.150   4.126   4.099   4.073   4.044   4.015   3.986   3.953   3.921   3.885   3.851   3.813   3.779   3.737   3.693   3.648   3.604   3.558   3.507   3.456   3.407   3.358   3.304   3.250   3.196   3.138   3.082   3.029   2.970   2.922   2.864   2.810   2.753   2.698   2.639   2.581   2.526   2.471   2.430   2.381   2.327   2.272   2.217   2.191   2.148   2.101   2.056   2.009   1.958   1.917   1.873   1.830   1.789   1.747   1.708   1.665   1.624   1.588   1.546   1.509   1.470   1.434   1.397   1.360   1.321   1.288   1.252   1.215   1.181   1.167   1.179
   0.000  -0.208  -0.326  -0.348  -0.329  -0.260  -0.161  -0.026   0.133   0.332   0.546   0.773   1.014   1.237   1.484   1.723   1.954   2.191   2.423   2.662   2.862   3.080   3.292   3.495   3.703   3.883   4.062   4.241   4.373   4.489   4.607   4.707   4.790   4.849   4.885   4.927   4.923   4.903   4.872   4.810   4.720   4.625   4.541   4.419   4.281   4.116   3.920   3.746   3.509   3.269   3.009   2.743   2.610   2.326   2.003   1.673   1.304   0.909   0.492   0.046  -0.347  -0.795  -1.295  -1.738  -2.230  -2.752  -3.249  -3.770  -4.268  -4.756  -5.208  -5.625  -6.024  -6.354  -6.623  -6.828  -6.976  -7.075  -6.989  -6.576
   3.964   3.950   3.953   3.987   4.022   4.059   4.093   4.126   4.159   4.191   4.224   4.254   4.288   4.318   4.348   4.382   4.414   4.442   4.472   4.506   4.533   4.569   4.597   4.628   4.660   4.692   4.723   4.755   4.783   4.814   4.843   4.875   4.905   4.934   4.963   4.994   5.024   5.052   5.086   5.109   5.136   5.164   5.196   5.223   5.251   5.281   5.308   5.340   5.358   5.385   5.412   5.434   5.463   5.479   5.493   5.522   5.546   5.564   5.590   5.614   5.626   5.642   5.664   5.680   5.695   5.711   5.730   5.743   5.756   5.768   5.777   5.786   5.794   5.799   5.803   5.803   5.801   5.794   5.805   5.822
   4.308   4.301   4.290   4.274   4.256   4.238   4.218   4.197   4.173   4.150   4.126   4.099   4.072   4.044   4.014   3.985   3.953   3.920   3.885   3.850   3.813   3.778   3.736   3.692   3.647   3.603   3.557   3.506   3.455   3.405   3.356   3.302   3.249   3.194   3.136   3.081   3.026   2.968   2.920   2.862   2.809   2.751   2.697   2.638   2.580   2.525   2.470   2.428   2.377   2.323   2.269   2.215   2.189   2.144   2.098   2.053   2.004   1.954   1.913   1.870   1.827   1.786   1.745   1.705   1.662   1.622   1.587   1.546   1.507   1.468   1.432   1.396   1.359   1.321   1.287   1.251   1.214   1.180   1.167   1.179
   0.000  -0.227  -0.345  -0.366  -0.346  -0.293  -0.210  -0.083   0.082   0.253   0.456   0.678   0.903   1.133   1.384   1.634   1.874   2.128   2.366   2.597   2.797   3.014   3.225   3.436   3.645   3.821   3.991   4.155   4.287   4.403   4.533   4.640   4.707   4.742   4.773   4.822   4.817   4.809   4.808   4.744   4.667   4.567   4.489   4.363   4.217   4.054   3.866   3.677   3.436   3.187   2.935   2.669   2.518   2.238   1.922   1.591   1.234   0.831   0.428  -0.018  -0.439  -0.867  -1.372  -1.831  -2.311  -2.827  -3.316  -3.832  -4.317  -4.788  -5.223  -5.616  -5.998  -6.329  -6.599  -6.810  -6.971  -7.062  -7.005  -6.624
   3.964   3.951   3.952   3.985   4.021   4.057   4.091   4.125   4.158   4.190   4.223   4.252   4.286   4.316   4.347   4.381   4.412   4.439   4.470   4.505   4.531   4.567   4.595   4.626   4.658   4.689   4.722   4.752   4.781   4.812   4.841   4.873   4.903   4.932   4.961   4.992   5.022   5.051   5.085   5.108   5.136   5.162   5.194   5.221   5.249   5.279   5.307   5.339   5.358   5.385   5.412   5.433   5.463   5.480   5.494   5.522   5.547   5.565   5.590   5.615   5.628   5.642   5.664   5.681   5.696   5.711   5.730   5.744   5.757   5.768   5.778   5.787   5.794   5.799   5.803   5.803   5.801   5.794   5.805   5.822
   4.308   4.301   4.290   4.274   4.256   4.238   4.218   4.196   4.173   4.150   4.126   4.099   4.072   4.043   4.014   3.985   3.952   3.919   3.884   3.849   3.811   3.777   3.735   3.691   3.646   3.602   3.556   3.504   3.453   3.404   3.354   3.300   3.247   3.192   3.134   3.079   3.023   2.966   2.916   2.859   2.806   2.749   2.695   2.636   2.578   2.523   2.468   2.423   2.372   2.318   2.263   2.211   2.185   2.139   2.092   2.047   2.000   1.949   1.908   1.867   1.824   1.783   1.742   1.701   1.658   1.616   1.584   1.543   1.504   1.466   1.429   1.395   1.357   1.319   1.285   1.249   1.213   1.179   1.167   1.179
   0.000  -0.216  -0.330  -0.355  -0.345  -0.285  -0.186  -0.054   0.087   0.269   0.463   0.676   0.906   1.133   1.378   1.629   1.865   2.121   2.362   2.601   2.807   3.028   3.232   3.440   3.642   3.814   3.995   4.156   4.289   4.402   4.523   4.609   4.677   4.714   4.752   4.804   4.809   4.805   4.783   4.720   4.640   4.541   4.457   4.326   4.181   4.014   3.828   3.622   3.375   3.125   2.872   2.604   2.459   2.166   1.855   1.515   1.151   0.738   0.333  -0.107  -0.533  -0.960  -1.476  -1.956  -2.440  -2.950  -3.441  -3.950  -4.437  -4.912  -5.357  -5.752  -6.130  -6.463  -6.732  -6.928  -7.077  -7.175  -7.132  -6.763
   3.964   3.951   3.951   3.984   4.020   4.056   4.090   4.123   4.156   4.188   4.222   4.251   4.284   4.314   4.345   4.379   4.409   4.437   4.469   4.503   4.530   4.566   4.594   4.625   4.657   4.688   4.720   4.751   4.779   4.811   4.839   4.872   4.902   4.931   4.960   4.990   5.021   5.050   5.083   5.107   5.134   5.160   5.193   5.220   5.247   5.277   5.306   5.338   5.358   5.384   5.412   5.432   5.462   5.481   5.493   5.521   5.547   5.565   5.590   5.615   5.629   5.642   5.664   5.682   5.697   5.711   5.730   5.744   5.757   5.769   5.778   5.787   5.794   5.800   5.803   5.803   5.801   5.793   5.804   5.822
   4.308   4.301   4.290   4.274   4.256   4.238   4.218   4.196   4.173   4.150   4.126   4.099   4.072   4.044   4.014   3.985   3.951   3.918   3.883   3.848   3.810   3.774   3.733   3.688   3.644   3.600   3.553   3.501   3.450   3.401   3.351   3.298   3.244   3.188   3.130   3.075   3.020   2.962   2.912   2.855   2.803   2.747   2.693   2.634   2.575   2.521   2.466   2.419   2.368   2.313   2.260   2.208   2.182   2.134   2.089   2.043   1.998   1.945   1.905   1.864   1.821   1.781   1.740   1.698   1.655   1.613   1.581   1.541   1.502   1.465   1.427   1.393   1.356   1.319   1.283   1.248   1.212   1.179   1.167   1.179
   0.000  -0.211  -0.332  -0.350  -0.327  -0.259  -0.183  -0.046   0.114   0.307   0.511   0.740   0.968   1.192   1.433   1.683   1.919   2.171   2.394   2.626   2.835   3.051   3.258   3.464   3.658   3.828   4.014   4.187   4.322   4.444   4.569   4.656   4.740   4.795   4.842   4.884   4.882   4.889   4.881   4.816   4.756   4.651   4.561   4.432   4.284   4.119   3.927   3.749   3.506   3.252   3.003   2.748   2.610   2.321   2.007   1.653   1.296   0.887   0.489   0.054  -0.395  -0.788  -1.316  -1.808  -2.292  -2.802  -3.309  -3.822  -4.293  -4.757  -5.214  -5.607  -5.982  -6.309  -6.566  -6.772  -6.916  -7.016  -6.939  -6.483
   3.964   3.951   3.949   3.982   4.018   4.055   4.088   4.122   4.154   4.187   4.220   4.249   4.283   4.312   4.344   4.378   4.408   4.436   4.468   4.502   4.530   4.566   4.593   4.624   4.656   4.687   4.719   4.750   4.779   4.810   4.838   4.871   4.901   4.930   4.959   4.990   5.020   5.049   5.082   5.106   5.134   5.158   5.190   5.217   5.245   5.275   5.304   5.336   5.357   5.384   5.411   5.430   5.461   5.482   5.493   5.521   5.548   5.565   5.589   5.615   5.630   5.642   5.664   5.683   5.698   5.711   5.730   5.745   5.757   5.769   5.778   5.787   5.795   5.800   5.803   5.803   5.801   5.793   5.804   5.822
   4.308   4.301   4.290   4.274   4.256   4.238   4.218   4.196   4.173   4.150   4.126   4.099   4.072   4.043   4.014   3.984   3.951   3.917   3.882   3.845   3.808   3.772   3.730   3.686   3.642   3.597   3.550   3.498   3.447   3.398   3.346   3.293   3.241   3.185   3.126   3.071   3.016   2.958   2.909   2.851   2.801   2.745   2.691   2.632   2.574   2.521   2.465   2.416   2.364   2.310   2.257   2.205   2.178   2.131   2.085   2.039   1.995   1.942   1.900   1.862   1.817   1.779   1.737   1.695   1.653   1.612   1.579   1.539   1.501   1.464   1.425   1.392   1.356   1.318   1.283   1.248   1.212   1.179   1.168   1.179
   0.000  -0.212  -0.335  -0.359  -0.332  -0.266  -0.173  -0.031   0.123   0.315   0.519   0.739   0.965   1.190   1.428   1.672   1.898   2.158   2.394   2.627   2.838   3.048   3.244   3.450   3.651   3.820   3.998   4.154   4.292   4.414   4.535   4.618   4.701   4.745   4.787   4.830   4.837   4.841   4.838   4.760   4.681   4.592   4.509   4.375   4.222   4.038   3.862   3.702   3.459   3.205   2.960   2.695   2.529   2.240   1.948   1.581   1.195   0.779   0.365  -0.053  -0.515  -0.895  -1.425  -1.924  -2.432  -2.930  -3.430  -3.913  -4.349  -4.785  -5.235  -5.627  -5.996  -6.320  -6.588  -6.797  -6.937  -7.032  -6.921  -6.493
   3.964   3.951   3.948   3.981   4.017   4.053   4.086   4.120   4.153   4.185   4.218   4.248   4.282   4.310   4.342   4.376   4.406   4.435   4.467   4.500   4.529   4.565   4.591   4.623   4.655   4.686   4.718   4.748   4.778   4.809   4.838   4.870   4.900   4.929   4.958   4.989   5.019   5.048   5.082   5.105   5.133   5.157   5.189   5.216   5.244   5.275   5.303   5.336   5.357   5.383   5.411   5.429   5.460   5.482   5.493   5.520   5.548   5.566   5.589   5.615   5.632   5.642   5.664   5.684   5.699   5.711   5.729   5.745   5.757   5.770   5.779   5.788   5.795   5.800   5.803   5.803   5.801   5.793   5.805   5.822
   4.308   4.301   4.290   4.273   4.256   4.238   4.218   4.196   4.173   4.150   4.126   4.098   4.071   4.042   4.014   3.984   3.950   3.916   3.880   3.844   3.806   3.770   3.727   3.683   3.640   3.595   3.548   3.495   3.444   3.394   3.342   3.289   3.238   3.180   3.121   3.067   3.011   2.954   2.903   2.845   2.797   2.742   2.687   2.628   2.570   2.516   2.460   2.411   2.359   2.304   2.254   2.202   2.173   2.126   2.081   2.033   1.991   1.940   1.896   1.858   1.813   1.776   1.734   1.692   1.649   1.609   1.575   1.537   1.499   1.462   1.423   1.391   1.355   1.317   1.282   1.247   1.211   1.178   1.167   1.179
   0.000  -0.226  -0.345  -0.363  -0.336  -0.271  -0.197  -0.083   0.077   0.272   0.478   0.686   0.898   1.117   1.362   1.612   1.843   2.107   2.336   2.563   2.781   3.021   3.226   3.438   3.642   3.812   3.991   4.148   4.271   4.390   4.519   4.609   4.693   4.740   4.784   4.837   4.841   4.835   4.810   4.740   4.686   4.596   4.528   4.397   4.233   4.074   3.898   3.757   3.512   3.267   3.017   2.753   2.558   2.269   1.973   1.604   1.225   0.804   0.403  -0.027  -0.485  -0.828  -1.352  -1.855  -2.372  -2.836  -3.317  -3.804  -4.261  -4.688  -5.125  -5.500  -5.859  -6.184  -6.442  -6.630  -6.756  -6.853  -6.715  -6.272
   3.964   3.951   3.947   3.979   4.015   4.052   4.085   4.119   4.151   4.184   4.217   4.247   4.280   4.309   4.341   4.374   4.404   4.434   4.466   4.499   4.528   4.564   4.589   4.621   4.654   4.684   4.717   4.747   4.776   4.807   4.837   4.869   4.899   4.927   4.957   4.988   5.018   5.048   5.081   5.104   5.133   5.155   5.187   5.215   5.243   5.273   5.302   5.334   5.356   5.382   5.410   5.427   5.458   5.482   5.493   5.519   5.548   5.566   5.587   5.614   5.633   5.642   5.663   5.683   5.700   5.711   5.729   5.745   5.758   5.770   5.779   5.788   5.795   5.801   5.803   5.803   5.801   5.793   5.805   5.822
   4.308   4.301   4.291   4.273   4.256   4.238   4.218   4.196   4.172   4.149   4.125   4.098   4.071   4.041   4.014   3.983   3.949   3.914   3.880   3.842   3.804   3.768   3.725   3.682   3.638   3.592   3.545   3.492   3.443   3.392   3.339   3.286   3.234   3.176   3.117   3.063   3.007   2.950   2.898   2.840   2.793   2.739   2.684   2.625   2.568   2.513   2.458   2.408   2.356   2.302   2.251   2.200   2.170   2.121   2.079   2.031   1.989   1.938   1.894   1.856   1.811   1.774   1.732   1.691   1.648   1.606   1.573   1.536   1.496   1.461   1.422   1.390   1.353   1.317   1.282   1.246   1.211   1.177   1.168   1.179
   0.000  -0.221  -0.336  -0.351  -0.342  -0.287  -0.207  -0.083   0.076   0.263   0.464   0.678   0.909   1.140   1.378   1.618   1.843   2.097   2.331   2.559   2.772   2.992   3.187   3.395   3.591   3.778   3.964   4.117   4.243   4.376   4.506   4.597   4.679   4.716   4.758   4.791   4.783   4.780   4.765   4.690   4.627   4.519   4.420   4.276   4.112   3.956   3.782   3.627   3.377   3.118   2.859   2.604   2.434   2.151   1.848   1.502   1.149   0.729   0.317  -0.113  -0.588  -0.902  -1.428  -1.933  -2.437  -2.910  -3.374  -3.860  -4.341  -4.776  -5.220  -5.602  -5.978  -6.295  -6.553  -6.753  -6.898  -6.999  -6.925  -6.541
   3.964   3.951   3.946   3.978   4.014   4.051   4.083   4.118   4.149   4.182   4.216   4.246   4.279   4.307   4.341   4.373   4.403   4.433   4.465   4.497   4.527   4.563   4.588   4.621   4.653   4.683   4.715   4.745   4.775   4.806   4.836   4.869   4.898   4.927   4.957   4.988   5.018   5.048   5.081   5.104   5.132   5.154   5.186   5.214   5.242   5.272   5.301   5.334   5.356   5.381   5.410   5.426   5.458   5.483   5.493   5.520   5.548   5.567   5.588   5.615   5.634   5.642   5.663   5.684   5.700   5.713   5.729   5.746   5.758   5.770   5.779   5.788   5.795   5.801   5.803   5.802   5.800   5.793   5.805   5.822
   4.308   4.301   4.291   4.274   4.256   4.238   4.217   4.196   4.172   4.149   4.125   4.097   4.069   4.040   4.013   3.982   3.948   3.913   3.878   3.841   3.803   3.765   3.722   3.680   3.636   3.589   3.541   3.488   3.439   3.387   3.334   3.281   3.229   3.170   3.112   3.058   3.001   2.945   2.892   2.833   2.788   2.736   2.680   2.621   2.564   2.508   2.454   2.405   2.352   2.298   2.247   2.196   2.165   2.117   2.076   2.027   1.985   1.934   1.890   1.852   1.807   1.772   1.728   1.688   1.646   1.603   1.570   1.534   1.491   1.459   1.420   1.389   1.352   1.316   1.281   1.244   1.209   1.176   1.168   1.179
   0.000  -0.207  -0.323  -0.356  -0.335  -0.273  -0.176  -0.049   0.102   0.282   0.477   0.701   0.931   1.160   1.398   1.641   1.879   2.152   2.378   2.603   2.825   3.050   3.241   3.445   3.635   3.808   3.981   4.133   4.245   4.365   4.486   4.566   4.647   4.683   4.735   4.776   4.774   4.779   4.755   4.688   4.650   4.514   4.439   4.315   4.154   3.984   3.784   3.606   3.355   3.101   2.853   2.591   2.397   2.110   1.821   1.461   1.112   0.697   0.287  -0.138  -0.625  -0.934  -1.451  -1.953  -2.459  -2.931  -3.383  -3.847  -4.307  -4.750  -5.185  -5.556  -5.909  -6.229  -6.485  -6.692  -6.824  -6.908  -6.828  -6.404
   3.964   3.951   3.945   3.977   4.013   4.049   4.082   4.116   4.148   4.182   4.214   4.245   4.278   4.306   4.340   4.372   4.402   4.433   4.464   4.496   4.527   4.563   4.587   4.621   4.652   4.683   4.715   4.745   4.775   4.806   4.836   4.868   4.898   4.926   4.957   4.988   5.018   5.048   5.081   5.105   5.134   5.154   5.187   5.215   5.242   5.273   5.302   5.334   5.356   5.381   5.410   5.425   5.458   5.483   5.494   5.519   5.548   5.568   5.587   5.615   5.636   5.643   5.662   5.683   5.701   5.713   5.729   5.746   5.758   5.771   5.779   5.788   5.795   5.801   5.804   5.802   5.800   5.792   5.804   5.822
   4.308   4.301   4.291   4.274   4.256   4.238   4.217   4.195   4.172   4.148   4.124   4.096   4.069   4.039   4.013   3.980   3.946   3.912   3.877   3.839   3.800   3.762   3.719   3.677   3.632   3.585   3.537   3.484   3.434   3.383   3.329   3.275   3.223   3.164   3.106   3.052   2.994   2.939   2.884   2.825   2.780   2.730   2.674   2.615   2.558   2.502   2.446   2.399   2.346   2.291   2.242   2.193   2.161   2.112   2.073   2.024   1.981   1.929   1.886   1.849   1.804   1.770   1.726   1.687   1.644   1.600   1.567   1.532   1.489   1.458   1.418   1.387   1.352   1.315   1.281   1.244   1.209   1.176   1.168   1.179
   0.000  -0.228  -0.340  -0.367  -0.357  -0.303  -0.227  -0.113   0.037   0.215   0.410   0.628   0.873   1.120   1.348   1.570   1.796   2.054   2.276   2.497   2.715   2.937   3.127   3.317   3.513   3.688   3.872   4.018   4.141   4.266   4.390   4.469   4.562   4.623   4.691   4.720   4.715   4.724   4.716   4.650   4.635   4.509   4.429   4.308   4.149   3.990   3.814   3.665   3.425   3.172   2.921   2.652   2.466   2.192   1.899   1.520   1.158   0.740   0.330  -0.100  -0.572  -0.882  -1.391  -1.910  -2.414  -2.897  -3.343  -3.792  -4.263  -4.707  -5.129  -5.513  -5.864  -6.195  -6.477  -6.689  -6.830  -6.925  -6.855  -6.447
   3.964   3.952   3.944   3.975   4.011   4.047   4.080   4.115   4.146   4.180   4.212   4.243   4.275   4.304   4.338   4.369   4.399   4.431   4.462   4.494   4.525   4.560   4.585   4.618   4.649   4.680   4.712   4.742   4.772   4.803   4.833   4.866   4.895   4.923   4.954   4.985   5.015   5.045   5.079   5.103   5.134   5.154   5.186   5.215   5.241   5.272   5.301   5.334   5.356   5.381   5.410   5.425   5.458   5.484   5.494   5.520   5.549   5.569   5.588   5.615   5.637   5.644   5.662   5.684   5.701   5.714   5.729   5.746   5.759   5.771   5.780   5.789   5.795   5.801   5.804   5.803   5.800   5.792   5.804   5.822
   4.308   4.301   4.291   4.274   4.256   4.238   4.217   4.195   4.172   4.148   4.124   4.097   4.068   4.039   4.013   3.980   3.946   3.912   3.876   3.838   3.800   3.762   3.718   3.676   3.631   3.586   3.537   3.484   3.434   3.382   3.328   3.275   3.222   3.163   3.104   3.052   2.993   2.938   2.882   2.822   2.775   2.724   2.669   2.611   2.554   2.498   2.442   2.394   2.341   2.287   2.237   2.189   2.154   2.107   2.068   2.018   1.976   1.926   1.882   1.844   1.800   1.768   1.724   1.684   1.642   1.598   1.565   1.532   1.489   1.456   1.417   1.385   1.351   1.315   1.280   1.244   1.208   1.175   1.169   1.179
   0.000  -0.225  -0.343  -0.370  -0.331  -0.274  -0.182  -0.043   0.111   0.307   0.513   0.731   0.949   1.173   1.401   1.639   1.869   2.116   2.330   2.553   2.775   2.999   3.193   3.383   3.581   3.751   3.938   4.095   4.228   4.350   4.464   4.538   4.611   4.654   4.714   4.756   4.755   4.759   4.744   4.686   4.606   4.476   4.383   4.252   4.088   3.935   3.762   3.624   3.382   3.137   2.892   2.639   2.433   2.159   1.867   1.495   1.156   0.728   0.310  -0.107  -0.582  -0.903  -1.416  -1.933  -2.427  -2.926  -3.362  -3.831  -4.300  -4.740  -5.160  -5.542  -5.884  -6.203  -6.469  -6.667  -6.808  -6.893  -6.845  -6.473
   3.964   3.951   3.943   3.974   4.010   4.046   4.079   4.113   4.145   4.178   4.210   4.242   4.274   4.303   4.337   4.367   4.398   4.429   4.459   4.491   4.523   4.558   4.583   4.616   4.647   4.678   4.710   4.740   4.770   4.801   4.831   4.864   4.893   4.921   4.952   4.984   5.013   5.044   5.077   5.102   5.133   5.153   5.185   5.215   5.241   5.272   5.300   5.334   5.356   5.380   5.410   5.424   5.458   5.485   5.495   5.520   5.549   5.570   5.588   5.615   5.638   5.645   5.662   5.684   5.702   5.716   5.729   5.746   5.759   5.771   5.780   5.789   5.795   5.801   5.804   5.802   5.800   5.792   5.804   5.822
   4.308   4.301   4.292   4.274   4.256   4.238   4.217   4.195   4.171   4.148   4.124   4.097   4.069   4.039   4.013   3.980   3.946   3.911   3.876   3.838   3.800   3.760   3.717   3.675   3.631   3.585   3.536   3.483   3.433   3.381   3.326   3.273   3.220   3.161   3.103   3.049   2.990   2.935   2.879   2.819   2.770   2.720   2.664   2.607   2.548   2.493   2.437   2.390   2.337   2.284   2.234   2.185   2.150   2.103   2.064   2.013   1.973   1.923   1.878   1.840   1.797   1.764   1.721   1.681   1.641   1.595   1.561   1.529   1.488   1.454   1.415   1.383   1.349   1.313   1.279   1.243   1.207   1.175   1.169   1.179
   0.000  -0.212  -0.329  -0.363  -0.345  -0.289  -0.203  -0.082   0.064   0.240   0.441   0.657   0.890   1.129   1.354   1.569   1.793   2.033   2.228   2.448   2.658   2.894   3.084   3.281   3.464   3.639   3.822   3.972   4.104   4.228   4.343   4.425   4.511   4.555   4.599   4.635   4.630   4.626   4.603   4.532   4.440   4.323   4.238   4.109   3.951   3.788   3.599   3.465   3.213   2.953   2.711   2.445   2.224   1.948   1.654   1.283   0.935   0.505   0.085  -0.327  -0.802  -1.138  -1.651  -2.174  -2.659  -3.190  -3.668  -4.112  -4.566  -4.977  -5.376  -5.715  -6.036  -6.348  -6.612  -6.815  -6.958  -7.058  -6.980  -6.622
   3.964   3.951   3.943   3.973   4.008   4.044   4.077   4.111   4.144   4.177   4.208   4.240   4.272   4.301   4.336   4.365   4.396   4.427   4.457   4.489   4.521   4.556   4.580   4.614   4.644   4.675   4.707   4.737   4.767   4.798   4.828   4.861   4.891   4.919   4.950   4.982   5.011   5.042   5.076   5.101   5.133   5.153   5.186   5.215   5.241   5.272   5.300   5.334   5.356   5.381   5.411   5.425   5.459   5.486   5.496   5.520   5.550   5.572   5.589   5.616   5.639   5.647   5.663   5.684   5.703   5.717   5.729   5.746   5.760   5.771   5.781   5.789   5.795   5.801   5.805   5.802   5.800   5.792   5.804   5.822
   4.308   4.301   4.292   4.274   4.256   4.238   4.217   4.195   4.171   4.148   4.124   4.096   4.068   4.038   4.013   3.979   3.946   3.911   3.876   3.837   3.799   3.760   3.717   3.675   3.630   3.584   3.535   3.482   3.432   3.379   3.325   3.272   3.218   3.159   3.100   3.047   2.987   2.932   2.875   2.817   2.765   2.714   2.658   2.600   2.542   2.486   2.430   2.384   2.329   2.277   2.228   2.178   2.144   2.098   2.058   2.006   1.967   1.919   1.873   1.835   1.794   1.760   1.717   1.677   1.637   1.593   1.558   1.528   1.486   1.453   1.414   1.383   1.348   1.313   1.279   1.242   1.207   1.175   1.169   1.179
   0.000  -0.224  -0.348  -0.378  -0.358  -0.300  -0.222  -0.094   0.069   0.251   0.452   0.663   0.880   1.116   1.343   1.567   1.792   2.020   2.218   2.442   2.658   2.877   3.060   3.247   3.421   3.598   3.780   3.921   4.044   4.165   4.282   4.364   4.436   4.471   4.514   4.567   4.585   4.592   4.580   4.513   4.420   4.291   4.197   4.062   3.887   3.723   3.528   3.375   3.130   2.881   2.592   2.330   2.109   1.847   1.553   1.178   0.822   0.404  -0.015  -0.441  -0.895  -1.253  -1.729  -2.255  -2.741  -3.259  -3.717  -4.161  -4.620  -5.040  -5.468  -5.856  -6.204  -6.523  -6.765  -6.955  -7.085  -7.174  -7.094  -6.670
   3.964   3.951   3.942   3.971   4.007   4.043   4.076   4.110   4.142   4.175   4.207   4.238   4.270   4.299   4.334   4.363   4.394   4.424   4.455   4.486   4.519   4.553   4.578   4.612   4.641   4.673   4.705   4.734   4.765   4.796   4.826   4.859   4.888   4.916   4.947   4.979   5.008   5.040   5.073   5.100   5.131   5.152   5.185   5.214   5.240   5.271   5.300   5.334   5.356   5.380   5.411   5.425   5.459   5.486   5.497   5.520   5.551   5.573   5.589   5.616   5.640   5.649   5.663   5.684   5.704   5.718   5.729   5.746   5.760   5.772   5.781   5.790   5.795   5.801   5.805   5.802   5.800   5.792   5.804   5.822
   4.308   4.301   4.293   4.274   4.256   4.238   4.217   4.195   4.172   4.148   4.124   4.096   4.069   4.038   4.012   3.979   3.945   3.910   3.875   3.837   3.800   3.759   3.716   3.674   3.629   3.584   3.535   3.481   3.431   3.379   3.324   3.270   3.217   3.158   3.099   3.046   2.986   2.931   2.874   2.815   2.760   2.710   2.654   2.596   2.537   2.482   2.426   2.379   2.325   2.273   2.225   2.174   2.139   2.093   2.052   2.002   1.963   1.915   1.868   1.831   1.791   1.756   1.714   1.674   1.635   1.590   1.554   1.525   1.484   1.449   1.412   1.380   1.346   1.311   1.279   1.241   1.206   1.174   1.170   1.179
   0.000  -0.199  -0.325  -0.359  -0.344  -0.288  -0.201  -0.081   0.074   0.261   0.472   0.684   0.903   1.135   1.363   1.597   1.831   2.086   2.302   2.524   2.735   2.947   3.139   3.335   3.525   3.685   3.854   4.001   4.125   4.248   4.371   4.455   4.546   4.585   4.630   4.643   4.654   4.666   4.644   4.582   4.489   4.372   4.297   4.181   4.012   3.848   3.652   3.506   3.255   2.990   2.712   2.436   2.204   1.940   1.646   1.260   0.906   0.481   0.060  -0.376  -0.821  -1.200  -1.663  -2.198  -2.664  -3.161  -3.623  -4.051  -4.500  -4.917  -5.334  -5.722  -6.053  -6.363  -6.611  -6.791  -6.924  -7.022  -6.960  -6.532
   3.964   3.952   3.941   3.970   4.005   4.041   4.074   4.108   4.140   4.173   4.205   4.236   4.267   4.297   4.331   4.361   4.391   4.422   4.453   4.484   4.516   4.550   4.575   4.609   4.638   4.670   4.702   4.731   4.762   4.793   4.823   4.856   4.885   4.913   4.944   4.976   5.005   5.036   5.070   5.098   5.129   5.150   5.183   5.212   5.239   5.270   5.298   5.332   5.355   5.378   5.410   5.424   5.458   5.487   5.497   5.521   5.551   5.573   5.590   5.616   5.640   5.650   5.663   5.684   5.704   5.719   5.730   5.746   5.760   5.772   5.781   5.790   5.796   5.801   5.805   5.802   5.800   5.792   5.804   5.822
   4.308   4.301   4.292   4.275   4.256   4.238   4.218   4.195   4.172   4.148   4.124   4.096   4.069   4.038   4.012   3.979   3.945   3.910   3.875   3.838   3.800   3.759   3.715   3.673   3.629   3.583   3.535   3.481   3.430   3.379   3.324   3.271   3.217   3.158   3.099   3.045   2.986   2.930   2.874   2.815   2.759   2.707   2.653   2.594   2.535   2.480   2.423   2.378   2.322   2.270   2.222   2.171   2.134   2.089   2.048   1.998   1.958   1.910   1.865   1.827   1.789   1.752   1.711   1.672   1.632   1.589   1.551   1.522   1.482   1.447   1.411   1.378   1.346   1.310   1.277   1.241   1.205   1.174   1.171   1.179
   0.000  -0.235  -0.359  -0.388  -0.375  -0.317  -0.243  -0.118   0.029   0.194   0.391   0.599   0.815   1.049   1.288   1.515   1.741   1.976   2.183   2.402   2.620   2.840   3.032   3.230   3.413   3.579   3.747   3.882   4.021   4.144   4.272   4.363   4.461   4.502   4.552   4.586   4.584   4.582   4.572   4.511   4.429   4.303   4.225   4.103   3.922   3.747   3.556   3.404   3.158   2.893   2.633   2.369   2.130   1.882   1.581   1.190   0.836   0.411  -0.002  -0.429  -0.865  -1.258  -1.707  -2.242  -2.726  -3.233  -3.705  -4.106  -4.537  -4.955  -5.348  -5.719  -6.059  -6.384  -6.644  -6.839  -6.968  -7.062  -6.987  -6.601
   3.964   3.952   3.940   3.969   4.004   4.040   4.072   4.106   4.138   4.171   4.203   4.234   4.266   4.295   4.330   4.359   4.389   4.419   4.451   4.482   4.514   4.548   4.573   4.607   4.636   4.668   4.700   4.729   4.760   4.791   4.821   4.854   4.883   4.912   4.943   4.974   5.003   5.034   5.068   5.097   5.128   5.149   5.182   5.211   5.238   5.268   5.297   5.332   5.355   5.378   5.410   5.424   5.458   5.487   5.498   5.521   5.551   5.574   5.590   5.616   5.641   5.652   5.663   5.684   5.705   5.720   5.730   5.746   5.760   5.772   5.781   5.790   5.796   5.801   5.805   5.803   5.799   5.792   5.804   5.822
   4.308   4.301   4.292   4.275   4.256   4.238   4.217   4.195   4.172   4.148   4.123   4.096   4.068   4.038   4.012   3.979   3.945   3.910   3.875   3.837   3.799   3.758   3.714   3.672   3.628   3.582   3.533   3.480   3.429   3.377   3.322   3.269   3.214   3.155   3.096   3.043   2.983   2.927   2.871   2.813   2.756   2.703   2.649   2.590   2.531   2.474   2.419   2.373   2.317   2.265   2.217   2.167   2.129   2.086   2.044   1.993   1.953   1.907   1.860   1.823   1.787   1.747   1.708   1.668   1.630   1.587   1.547   1.520   1.479   1.445   1.408   1.376   1.344   1.309   1.276   1.241   1.204   1.174   1.171   1.179
   0.000  -0.215  -0.325  -0.356  -0.345  -0.296  -0.229  -0.113   0.050   0.218   0.408   0.613   0.833   1.072   1.304   1.518   1.736   1.963   2.160   2.384   2.596   2.818   3.007   3.191   3.371   3.537   3.714   3.850   3.977   4.103   4.214   4.292   4.387   4.421   4.475   4.518   4.519   4.524   4.508   4.432   4.327   4.207   4.131   4.015   3.846   3.672   3.481   3.329   3.081   2.813   2.545   2.271   2.024   1.774   1.459   1.067   0.704   0.283  -0.145  -0.574  -0.998  -1.431  -1.859  -2.414  -2.896  -3.375  -3.829  -4.245  -4.684  -5.079  -5.482  -5.859  -6.202  -6.519  -6.771  -6.973  -7.120  -7.196  -7.135  -6.776
   3.964   3.952   3.940   3.967   4.003   4.038   4.070   4.104   4.137   4.169   4.201   4.232   4.264   4.293   4.328   4.356   4.387   4.417   4.449   4.480   4.512   4.546   4.571   4.604   4.634   4.666   4.697   4.726   4.757   4.789   4.819   4.852   4.880   4.909   4.940   4.972   5.001   5.032   5.066   5.095   5.126   5.148   5.180   5.210   5.237   5.268   5.296   5.331   5.355   5.377   5.410   5.424   5.458   5.488   5.499   5.520   5.550   5.575   5.590   5.615   5.640   5.653   5.664   5.684   5.704   5.721   5.731   5.746   5.760   5.773   5.781   5.790   5.796   5.801   5.805   5.803   5.799   5.792   5.804   5.822
   4.308   4.301   4.293   4.275   4.257   4.238   4.217   4.195   4.171   4.148   4.123   4.095   4.068   4.039   4.012   3.978   3.945   3.909   3.875   3.837   3.798   3.757   3.713   3.671   3.627   3.581   3.532   3.479   3.428   3.376   3.321   3.267   3.211   3.153   3.094   3.040   2.981   2.924   2.867   2.811   2.752   2.700   2.645   2.586   2.529   2.472   2.417   2.370   2.314   2.262   2.214   2.163   2.124   2.083   2.041   1.989   1.949   1.904   1.856   1.820   1.786   1.743   1.707   1.666   1.628   1.586   1.545   1.517   1.477   1.444   1.405   1.375   1.343   1.308   1.275   1.240   1.204   1.173   1.171   1.179
   0.000  -0.232  -0.363  -0.388  -0.373  -0.316  -0.220  -0.105   0.048   0.238   0.421   0.614   0.820   1.047   1.276   1.508   1.738   1.966   2.156   2.364   2.569   2.783   2.958   3.146   3.331   3.500   3.681   3.827   3.950   4.067   4.188   4.267   4.339   4.383   4.437   4.474   4.471   4.482   4.463   4.393   4.296   4.169   4.091   3.963   3.785   3.617   3.432   3.279   3.039   2.786   2.542   2.276   2.018   1.785   1.470   1.085   0.722   0.320  -0.109  -0.525  -0.949  -1.388  -1.783  -2.324  -2.795  -3.263  -3.739  -4.149  -4.580  -4.964  -5.360  -5.722  -6.056  -6.362  -6.620  -6.817  -6.950  -7.040  -6.942  -6.532
   3.964   3.952   3.939   3.966   4.002   4.037   4.069   4.103   4.135   4.167   4.199   4.230   4.262   4.292   4.327   4.354   4.386   4.415   4.447   4.478   4.510   4.544   4.568   4.602   4.632   4.664   4.695   4.724   4.755   4.787   4.817   4.850   4.878   4.908   4.938   4.970   4.999   5.031   5.065   5.095   5.125   5.146   5.179   5.209   5.235   5.266   5.294   5.330   5.354   5.376   5.410   5.423   5.456   5.487   5.500   5.519   5.549   5.575   5.591   5.614   5.639   5.654   5.664   5.683   5.704   5.721   5.731   5.746   5.760   5.773   5.781   5.790   5.796   5.801   5.805   5.803   5.800   5.792   5.804   5.822
   4.308   4.301   4.292   4.276   4.257   4.238   4.217   4.194   4.171   4.147   4.122   4.095   4.068   4.038   4.011   3.977   3.945   3.908   3.874   3.836   3.797   3.756   3.712   3.671   3.626   3.579   3.530   3.477   3.426   3.374   3.319   3.264   3.209   3.151   3.091   3.037   2.977   2.921   2.864   2.809   2.749   2.697   2.641   2.582   2.526   2.469   2.413   2.367   2.310   2.258   2.212   2.161   2.120   2.080   2.038   1.987   1.946   1.902   1.853   1.817   1.784   1.740   1.704   1.664   1.627   1.586   1.543   1.515   1.477   1.443   1.405   1.373   1.343   1.308   1.274   1.240   1.205   1.173   1.172   1.179
   0.000  -0.233  -0.355  -0.384  -0.368  -0.316  -0.242  -0.123   0.025   0.201   0.403   0.619   0.821   1.045   1.271   1.495   1.716   1.950   2.144   2.347   2.542   2.760   2.941   3.122   3.301   3.482   3.657   3.784   3.909   4.029   4.142   4.218   4.289   4.319   4.374   4.416   4.424   4.423   4.398   4.317   4.226   4.097   4.011   3.891   3.717   3.549   3.357   3.220   2.981   2.712   2.452   2.165   1.897   1.647   1.337   0.943   0.585   0.182  -0.266  -0.680  -1.114  -1.581  -1.967  -2.507  -2.982  -3.441  -3.906  -4.304  -4.705  -5.092  -5.481  -5.843  -6.148  -6.446  -6.692  -6.887  -7.029  -7.119  -7.053  -6.642
   3.964   3.953   3.938   3.965   4.000   4.035   4.068   4.101   4.134   4.166   4.197   4.229   4.260   4.290   4.325   4.353   4.384   4.414   4.445   4.476   4.508   4.542   4.567   4.601   4.630   4.662   4.693   4.722   4.754   4.786   4.816   4.848   4.877   4.907   4.937   4.969   4.998   5.030   5.064   5.094   5.123   5.145   5.178   5.208   5.235   5.266   5.294   5.329   5.355   5.374   5.409   5.423   5.455   5.487   5.501   5.520   5.549   5.575   5.591   5.613   5.640   5.656   5.665   5.683   5.704   5.722   5.732   5.746   5.760   5.773   5.782   5.790   5.797   5.801   5.805   5.803   5.799   5.791   5.804   5.822
   4.308   4.301   4.292   4.276   4.257   4.239   4.218   4.195   4.172   4.147   4.122   4.094   4.067   4.038   4.010   3.976   3.944   3.907   3.874   3.835   3.796   3.754   3.710   3.669   3.623   3.577   3.528   3.474   3.424   3.372   3.316   3.260   3.205   3.148   3.088   3.033   2.973   2.917   2.860   2.806   2.745   2.693   2.637   2.578   2.522   2.464   2.409   2.363   2.306   2.254   2.209   2.157   2.115   2.078   2.034   1.983   1.942   1.898   1.850   1.813   1.782   1.737   1.702   1.660   1.623   1.584   1.539   1.510   1.473   1.440   1.403   1.370   1.341   1.305   1.272   1.238   1.203   1.171   1.172   1.179
   0.000  -0.231  -0.353  -0.385  -0.368  -0.319  -0.238  -0.127   0.013   0.184   0.390   0.602   0.824   1.058   1.275   1.491   1.719   1.939   2.139   2.360   2.570   2.789   2.978   3.163   3.332   3.502   3.668   3.804   3.937   4.062   4.178   4.267   4.348   4.395   4.446   4.476   4.476   4.478   4.462   4.387   4.280   4.162   4.067   3.926   3.756   3.588   3.393   3.236   2.979   2.713   2.427   2.177   1.894   1.671   1.348   0.945   0.569   0.161  -0.293  -0.698  -1.137  -1.624  -1.987  -2.525  -3.009  -3.469  -3.945  -4.343  -4.758  -5.156  -5.539  -5.895  -6.230  -6.536  -6.778  -6.958  -7.081  -7.175  -7.057  -6.565
   3.964   3.953   3.938   3.964   3.999   4.034   4.067   4.100   4.133   4.164   4.196   4.227   4.258   4.289   4.324   4.350   4.382   4.412   4.443   4.474   4.506   4.540   4.565   4.600   4.628   4.660   4.691   4.720   4.752   4.783   4.814   4.846   4.875   4.905   4.936   4.968   4.996   5.028   5.063   5.093   5.122   5.144   5.177   5.207   5.234   5.265   5.293   5.329   5.355   5.374   5.409   5.423   5.454   5.486   5.501   5.519   5.548   5.575   5.592   5.612   5.639   5.657   5.665   5.683   5.704   5.723   5.733   5.746   5.760   5.774   5.782   5.790   5.797   5.801   5.805   5.803   5.800   5.792   5.804   5.822
   4.308   4.301   4.292   4.276   4.258   4.238   4.217   4.194   4.171   4.147   4.122   4.094   4.067   4.037   4.010   3.975   3.943   3.907   3.872   3.834   3.794   3.753   3.709   3.668   3.622   3.576   3.525   3.472   3.422   3.370   3.313   3.258   3.203   3.145   3.085   3.029   2.970   2.913   2.857   2.803   2.742   2.690   2.633   2.575   2.519   2.460   2.405   2.359   2.303   2.250   2.205   2.153   2.110   2.076   2.032   1.981   1.938   1.895   1.847   1.809   1.779   1.735   1.700   1.657   1.621   1.582   1.538   1.509   1.472   1.439   1.401   1.368   1.338   1.304   1.271   1.237   1.203   1.170   1.172   1.179
   0.000  -0.217  -0.346  -0.385  -0.364  -0.316  -0.239  -0.122   0.023   0.193   0.386   0.590   0.814   1.051   1.274   1.493   1.713   1.937   2.130   2.345   2.551   2.766   2.945   3.136   3.304   3.467   3.640   3.763   3.894   4.023   4.145   4.232   4.304   4.340   4.399   4.426   4.413   4.402   4.370   4.307   4.215   4.085   3.969   3.822   3.651   3.466   3.266   3.112   2.857   2.584   2.304   2.048   1.750   1.538   1.208   0.819   0.445   0.044  -0.413  -0.809  -1.267  -1.760  -2.102  -2.637  -3.133  -3.578  -4.040  -4.435  -4.819  -5.199  -5.574  -5.931  -6.250  -6.553  -6.788  -6.968  -7.106  -7.177  -7.070  -6.639
   3.964   3.953   3.937   3.963   3.998   4.033   4.066   4.099   4.132   4.164   4.195   4.227   4.258   4.289   4.323   4.350   4.382   4.411   4.443   4.473   4.506   4.539   4.565   4.599   4.627   4.660   4.690   4.720   4.752   4.783   4.814   4.847   4.875   4.906   4.937   4.968   4.997   5.030   5.064   5.094   5.122   5.144   5.177   5.208   5.235   5.266   5.294   5.329   5.356   5.375   5.410   5.424   5.454   5.486   5.502   5.519   5.548   5.576   5.593   5.611   5.639   5.659   5.666   5.683   5.704   5.723   5.734   5.746   5.761   5.774   5.782   5.791   5.797   5.801   5.805   5.803   5.799   5.791   5.804   5.822
   4.308   4.301   4.292   4.276   4.257   4.238   4.217   4.194   4.171   4.147   4.121   4.092   4.065   4.036   4.008   3.974   3.942   3.905   3.870   3.831   3.792   3.750   3.706   3.664   3.618   3.571   3.521   3.468   3.417   3.364   3.308   3.253   3.196   3.138   3.079   3.023   2.962   2.905   2.850   2.796   2.735   2.683   2.627   2.568   2.512   2.454   2.398   2.352   2.296   2.243   2.201   2.149   2.105   2.070   2.027   1.975   1.933   1.891   1.843   1.804   1.775   1.731   1.697   1.655   1.616   1.580   1.535   1.505   1.470   1.437   1.398   1.365   1.336   1.302   1.270   1.234   1.201   1.168   1.172   1.179
   0.000  -0.205  -0.320  -0.355  -0.352  -0.308  -0.226  -0.106   0.044   0.214   0.403   0.614   0.831   1.047   1.252   1.466   1.695   1.918   2.116   2.330   2.533   2.743   2.924   3.114   3.285   3.457   3.613   3.723   3.845   3.970   4.082   4.158   4.234   4.270   4.326   4.354   4.347   4.357   4.317   4.231   4.136   4.002   3.890   3.742   3.553   3.372   3.171   3.012   2.744   2.472   2.197   1.944   1.648   1.430   1.112   0.712   0.331  -0.071  -0.538  -0.935  -1.363  -1.866  -2.171  -2.696  -3.195  -3.631  -4.079  -4.458  -4.822  -5.171  -5.544  -5.903  -6.221  -6.513  -6.774  -6.959  -7.071  -7.143  -7.066  -6.653
   3.964   3.953   3.937   3.962   3.997   4.032   4.065   4.098   4.131   4.163   4.195   4.226   4.257   4.288   4.322   4.348   4.381   4.410   4.442   4.472   4.505   4.538   4.564   4.599   4.627   4.660   4.689   4.719   4.751   4.782   4.814   4.846   4.875   4.906   4.937   4.968   4.997   5.030   5.064   5.095   5.122   5.145   5.179   5.208   5.236   5.266   5.295   5.330   5.356   5.376   5.412   5.425   5.455   5.487   5.504   5.520   5.549   5.577   5.595   5.612   5.639   5.660   5.667   5.684   5.704   5.724   5.734   5.747   5.761   5.775   5.783   5.791   5.798   5.801   5.805   5.803   5.800   5.791   5.804   5.822
   4.308   4.301   4.292   4.276   4.257   4.238   4.217   4.193   4.170   4.146   4.120   4.092   4.064   4.036   4.006   3.972   3.940   3.904   3.869   3.829   3.790   3.747   3.703   3.661   3.614   3.568   3.517   3.464   3.413   3.360   3.303   3.247   3.190   3.132   3.073   3.017   2.956   2.900   2.843   2.790   2.729   2.676   2.621   2.560   2.505   2.447   2.391   2.345   2.289   2.236   2.195   2.144   2.100   2.065   2.022   1.971   1.926   1.886   1.838   1.798   1.770   1.727   1.693   1.652   1.612   1.577   1.532   1.502   1.467   1.436   1.397   1.363   1.335   1.299   1.267   1.233   1.200   1.167   1.172   1.179
   0.000  -0.214  -0.318  -0.360  -0.358  -0.310  -0.238  -0.125   0.021   0.199   0.410   0.618   0.825   1.056   1.274   1.477   1.698   1.910   2.116   2.347   2.554   2.763   2.941   3.136   3.307   3.483   3.651   3.784   3.915   4.032   4.137   4.212   4.283   4.318   4.378   4.410   4.403   4.399   4.366   4.294   4.197   4.069   3.965   3.809   3.640   3.450   3.242   3.080   2.825   2.555   2.258   2.008   1.723   1.520   1.196   0.801   0.416   0.004  -0.460  -0.863  -1.302  -1.807  -2.128  -2.643  -3.149  -3.584  -4.021  -4.391  -4.771  -5.106  -5.480  -5.840  -6.157  -6.445  -6.683  -6.860  -6.981  -7.057  -6.964  -6.519
   3.964   3.954   3.937   3.961   3.996   4.031   4.064   4.097   4.129   4.162   4.194   4.225   4.256   4.288   4.321   4.347   4.380   4.410   4.441   4.472   4.505   4.537   4.564   4.599   4.626   4.660   4.689   4.719   4.751   4.782   4.813   4.846   4.874   4.906   4.937   4.969   4.998   5.031   5.065   5.097   5.122   5.146   5.180   5.209   5.237   5.267   5.296   5.332   5.357   5.378   5.414   5.426   5.456   5.488   5.506   5.522   5.550   5.579   5.597   5.613   5.641   5.662   5.669   5.684   5.704   5.724   5.735   5.747   5.761   5.775   5.783   5.791   5.798   5.801   5.805   5.802   5.800   5.791   5.804   5.822
   4.308   4.301   4.293   4.275   4.257   4.238   4.216   4.193   4.170   4.146   4.119   4.091   4.064   4.035   4.005   3.971   3.938   3.902   3.866   3.827   3.787   3.744   3.700   3.657   3.609   3.564   3.512   3.460   3.408   3.354   3.298   3.241   3.184   3.126   3.067   3.009   2.948   2.892   2.837   2.783   2.723   2.669   2.614   2.554   2.499   2.440   2.384   2.338   2.281   2.229   2.188   2.139   2.093   2.059   2.013   1.964   1.919   1.880   1.833   1.793   1.764   1.722   1.689   1.649   1.609   1.574   1.530   1.501   1.463   1.434   1.397   1.361   1.334   1.299   1.267   1.232   1.199   1.167   1.172   1.179
   0.000  -0.215  -0.345  -0.375  -0.362  -0.325  -0.252  -0.147   0.002   0.168   0.370   0.577   0.790   1.023   1.247   1.477   1.708   1.923   2.117   2.338   2.546   2.765   2.949   3.139   3.302   3.483   3.651   3.776   3.908   4.026   4.130   4.205   4.284   4.315   4.363   4.390   4.382   4.366   4.336   4.270   4.167   4.034   3.920   3.757   3.574   3.381   3.178   3.032   2.800   2.545   2.255   1.975   1.673   1.442   1.103   0.701   0.314  -0.088  -0.570  -0.958  -1.357  -1.856  -2.165  -2.652  -3.158  -3.570  -4.015  -4.414  -4.791  -5.114  -5.475  -5.840  -6.149  -6.443  -6.690  -6.860  -6.976  -7.062  -6.963  -6.515
   3.964   3.953   3.937   3.961   3.995   4.030   4.063   4.096   4.128   4.160   4.192   4.224   4.255   4.287   4.319   4.346   4.379   4.408   4.440   4.471   4.504   4.535   4.563   4.598   4.625   4.660   4.687   4.718   4.750   4.781   4.813   4.845   4.874   4.905   4.936   4.968   4.997   5.031   5.065   5.097   5.121   5.145   5.179   5.208   5.235   5.266   5.295   5.331   5.358   5.379   5.415   5.426   5.455   5.487   5.507   5.522   5.551   5.580   5.598   5.613   5.641   5.663   5.670   5.685   5.704   5.725   5.736   5.747   5.761   5.775   5.783   5.791   5.798   5.802   5.805   5.802   5.799   5.791   5.804   5.822
   4.308   4.301   4.293   4.275   4.256   4.238   4.216   4.192   4.169   4.145   4.118   4.090   4.063   4.034   4.004   3.970   3.937   3.900   3.865   3.825   3.785   3.742   3.698   3.655   3.606   3.560   3.509   3.457   3.405   3.350   3.293   3.237   3.179   3.121   3.061   3.004   2.943   2.886   2.832   2.779   2.719   2.665   2.610   2.551   2.495   2.437   2.380   2.334   2.279   2.225   2.183   2.136   2.088   2.055   2.010   1.960   1.915   1.876   1.829   1.787   1.759   1.718   1.685   1.646   1.606   1.572   1.528   1.498   1.461   1.433   1.397   1.360   1.333   1.299   1.266   1.231   1.198   1.166   1.173   1.179
   0.000  -0.219  -0.350  -0.379  -0.368  -0.330  -0.254  -0.143   0.002   0.165   0.368   0.594   0.823   1.061   1.288   1.507   1.724   1.929   2.137   2.359   2.562   2.777   2.960   3.145   3.300   3.441   3.597   3.717   3.846   3.965   4.060   4.123   4.198   4.231   4.289   4.310   4.309   4.313   4.292   4.252   4.153   4.034   3.886   3.716   3.525   3.356   3.162   3.008   2.759   2.489   2.197   1.904   1.607   1.384   1.040   0.636   0.244  -0.167  -0.637  -1.030  -1.440  -1.927  -2.302  -2.791  -3.298  -3.690  -4.125  -4.511  -4.897  -5.238  -5.604  -5.972  -6.310  -6.609  -6.852  -7.028  -7.137  -7.212  -7.135  -6.718
   3.964   3.953   3.936   3.959   3.994   4.029   4.062   4.094   4.127   4.159   4.191   4.223   4.254   4.286   4.318   4.344   4.378   4.406   4.438   4.469   4.502   4.534   4.561   4.596   4.624   4.659   4.686   4.717   4.749   4.780   4.812   4.844   4.873   4.904   4.935   4.967   4.997   5.031   5.065   5.097   5.120   5.144   5.179   5.206   5.234   5.265   5.293   5.329   5.357   5.378   5.414   5.427   5.455   5.487   5.508   5.523   5.550   5.580   5.599   5.613   5.640   5.664   5.672   5.685   5.704   5.725   5.737   5.747   5.761   5.774   5.784   5.791   5.798   5.802   5.805   5.802   5.799   5.790   5.804   5.822
   4.308   4.301   4.293   4.275   4.257   4.238   4.216   4.192   4.169   4.144   4.117   4.090   4.063   4.033   4.003   3.969   3.936   3.899   3.864   3.823   3.784   3.740   3.696   3.652   3.603   3.558   3.506   3.455   3.402   3.347   3.290   3.233   3.175   3.116   3.058   3.000   2.938   2.882   2.826   2.774   2.715   2.661   2.608   2.548   2.493   2.435   2.379   2.331   2.277   2.222   2.179   2.131   2.083   2.051   2.006   1.957   1.911   1.871   1.825   1.784   1.755   1.716   1.681   1.642   1.602   1.569   1.526   1.496   1.459   1.430   1.397   1.359   1.331   1.298   1.266   1.231   1.197   1.166   1.173   1.179
   0.000  -0.201  -0.326  -0.355  -0.342  -0.297  -0.217  -0.111   0.030   0.198   0.393   0.613   0.838   1.066   1.289   1.507   1.731   1.942   2.135   2.342   2.548   2.754   2.929   3.109   3.265   3.416   3.579   3.700   3.825   3.947   4.051   4.119   4.184   4.224   4.266   4.284   4.269   4.264   4.224   4.157   4.056   3.924   3.811   3.649   3.468   3.273   3.064   2.903   2.656   2.378   2.079   1.801   1.485   1.239   0.908   0.504   0.098  -0.292  -0.765  -1.151  -1.565  -2.039  -2.404  -2.879  -3.392  -3.786  -4.213  -4.558  -4.943  -5.317  -5.683  -6.050  -6.375  -6.668  -6.907  -7.089  -7.203  -7.270  -7.207  -6.800
   3.964   3.954   3.935   3.958   3.993   4.028   4.061   4.093   4.126   4.158   4.190   4.221   4.252   4.285   4.317   4.343   4.376   4.405   4.437   4.468   4.501   4.532   4.560   4.595   4.622   4.657   4.683   4.715   4.747   4.778   4.810   4.842   4.871   4.903   4.934   4.965   4.995   5.029   5.063   5.095   5.118   5.141   5.178   5.204   5.232   5.263   5.291   5.327   5.356   5.378   5.414   5.428   5.454   5.487   5.508   5.523   5.550   5.580   5.600   5.613   5.640   5.665   5.673   5.686   5.704   5.725   5.737   5.746   5.761   5.774   5.784   5.791   5.798   5.802   5.805   5.802   5.799   5.791   5.804   5.822
   4.308   4.301   4.293   4.275   4.257   4.238   4.216   4.192   4.169   4.144   4.116   4.090   4.063   4.033   4.002   3.968   3.935   3.898   3.863   3.822   3.783   3.739   3.694   3.650   3.601   3.557   3.505   3.453   3.400   3.345   3.288   3.231   3.172   3.114   3.055   2.997   2.935   2.879   2.824   2.772   2.714   2.659   2.608   2.547   2.493   2.434   2.377   2.328   2.275   2.221   2.176   2.127   2.078   2.047   2.002   1.953   1.908   1.867   1.822   1.781   1.751   1.714   1.677   1.639   1.600   1.567   1.526   1.494   1.457   1.429   1.396   1.359   1.331   1.297   1.265   1.230   1.197   1.166   1.173   1.179
   0.000  -0.211  -0.320  -0.359  -0.360  -0.331  -0.267  -0.149  -0.003   0.177   0.373   0.570   0.786   1.015   1.237   1.461   1.693   1.901   2.110   2.320   2.519   2.724   2.901   3.089   3.253   3.407   3.554   3.682   3.813   3.918   4.017   4.093   4.174   4.208   4.268   4.299   4.300   4.291   4.271   4.215   4.115   3.975   3.871   3.710   3.519   3.337   3.131   2.962   2.716   2.436   2.128   1.837   1.513   1.315   0.982   0.592   0.176  -0.220  -0.705  -1.107  -1.542  -1.982  -2.385  -2.834  -3.340  -3.709  -4.140  -4.509  -4.897  -5.250  -5.616  -5.996  -6.325  -6.632  -6.892  -7.082  -7.204  -7.285  -7.186  -6.777
   3.964   3.954   3.935   3.957   3.992   4.026   4.059   4.092   4.125   4.156   4.189   4.220   4.251   4.283   4.315   4.342   4.375   4.403   4.435   4.467   4.500   4.531   4.559   4.594   4.621   4.656   4.681   4.713   4.745   4.776   4.808   4.840   4.869   4.901   4.932   4.964   4.993   5.028   5.062   5.095   5.117   5.139   5.176   5.202   5.229   5.260   5.289   5.325   5.355   5.376   5.413   5.428   5.452   5.485   5.509   5.523   5.549   5.579   5.601   5.612   5.639   5.664   5.675   5.686   5.702   5.724   5.738   5.746   5.760   5.774   5.784   5.791   5.798   5.802   5.805   5.802   5.799   5.791   5.803   5.822
   4.308   4.300   4.294   4.275   4.257   4.238   4.215   4.192   4.169   4.144   4.116   4.090   4.062   4.032   4.001   3.967   3.933   3.896   3.861   3.821   3.781   3.736   3.693   3.647   3.598   3.555   3.504   3.452   3.398   3.343   3.286   3.229   3.170   3.111   3.052   2.994   2.932   2.876   2.820   2.770   2.712   2.658   2.608   2.548   2.492   2.434   2.377   2.327   2.273   2.219   2.173   2.123   2.074   2.044   1.999   1.952   1.905   1.864   1.820   1.779   1.746   1.714   1.675   1.637   1.596   1.566   1.524   1.493   1.456   1.427   1.396   1.359   1.330   1.297   1.265   1.229   1.197   1.165   1.173   1.179
   0.000  -0.211  -0.336  -0.376  -0.370  -0.329  -0.258  -0.149   0.004   0.182   0.366   0.569   0.786   1.020   1.248   1.464   1.687   1.900   2.105   2.322   2.526   2.736   2.921   3.092   3.253   3.394   3.544   3.664   3.810   3.936   4.038   4.119   4.187   4.221   4.272   4.293   4.291   4.278   4.250   4.201   4.102   3.964   3.857   3.704   3.539   3.358   3.150   2.981   2.749   2.470   2.154   1.863   1.544   1.343   1.010   0.614   0.187  -0.197  -0.671  -1.058  -1.492  -1.928  -2.348  -2.797  -3.295  -3.654  -4.067  -4.415  -4.793  -5.139  -5.482  -5.850  -6.176  -6.460  -6.706  -6.881  -6.997  -7.073  -6.950  -6.496
   3.964   3.953   3.934   3.956   3.991   4.025   4.059   4.091   4.123   4.155   4.187   4.219   4.250   4.282   4.314   4.341   4.374   4.402   4.434   4.465   4.498   4.529   4.557   4.592   4.620   4.655   4.679   4.711   4.743   4.775   4.807   4.838   4.868   4.900   4.931   4.963   4.993   5.028   5.062   5.094   5.115   5.137   5.174   5.200   5.226   5.258   5.286   5.322   5.354   5.375   5.411   5.428   5.451   5.483   5.509   5.523   5.548   5.578   5.602   5.612   5.638   5.664   5.676   5.687   5.702   5.724   5.739   5.747   5.760   5.774   5.784   5.792   5.798   5.802   5.805   5.802   5.799   5.790   5.804   5.822
   4.308   4.299   4.293   4.275   4.257   4.238   4.215   4.191   4.168   4.143   4.116   4.089   4.062   4.031   4.000   3.966   3.932   3.895   3.859   3.819   3.778   3.734   3.690   3.644   3.595   3.552   3.501   3.450   3.396   3.340   3.283   3.226   3.166   3.107   3.048   2.989   2.927   2.871   2.815   2.767   2.710   2.655   2.608   2.548   2.492   2.433   2.376   2.325   2.272   2.218   2.172   2.121   2.070   2.041   1.997   1.950   1.902   1.861   1.819   1.776   1.742   1.711   1.672   1.634   1.593   1.563   1.522   1.491   1.454   1.424   1.394   1.357   1.328   1.297   1.264   1.228   1.195   1.164   1.174   1.179
   0.000  -0.224  -0.335  -0.369  -0.368  -0.331  -0.257  -0.131   0.017   0.192   0.387   0.601   0.818   1.042   1.264   1.489   1.725   1.931   2.135   2.343   2.536   2.743   2.923   3.099   3.258   3.399   3.541   3.665   3.791   3.894   3.995   4.071   4.138   4.175   4.239   4.252   4.248   4.253   4.245   4.214   4.089   3.938   3.839   3.685   3.496   3.308   3.098   2.929   2.689   2.410   2.105   1.801   1.491   1.298   0.966   0.582   0.148  -0.239  -0.709  -1.128  -1.570  -1.975  -2.410  -2.825  -3.315  -3.693  -4.103  -4.469  -4.846  -5.199  -5.548  -5.931  -6.249  -6.524  -6.737  -6.907  -7.028  -7.094  -7.010  -6.594
   3.964   3.953   3.934   3.955   3.990   4.025   4.057   4.090   4.122   4.155   4.187   4.218   4.250   4.282   4.313   4.340   4.374   4.401   4.433   4.465   4.497   4.528   4.558   4.592   4.620   4.655   4.676   4.709   4.741   4.773   4.805   4.836   4.866   4.899   4.930   4.961   4.993   5.028   5.061   5.094   5.114   5.135   5.172   5.198   5.224   5.256   5.284   5.319   5.353   5.374   5.410   5.428   5.449   5.481   5.509   5.524   5.547   5.577   5.603   5.612   5.637   5.663   5.677   5.687   5.701   5.724   5.739   5.747   5.760   5.774   5.784   5.791   5.798   5.802   5.806   5.802   5.798   5.789   5.803   5.822
   4.308   4.299   4.294   4.275   4.257   4.237   4.215   4.191   4.168   4.143   4.115   4.088   4.060   4.030   3.998   3.964   3.930   3.893   3.857   3.817   3.775   3.731   3.687   3.640   3.592   3.549   3.499   3.448   3.393   3.338   3.281   3.222   3.163   3.103   3.045   2.985   2.923   2.866   2.810   2.764   2.707   2.653   2.607   2.545   2.490   2.432   2.375   2.323   2.271   2.216   2.169   2.119   2.068   2.038   1.994   1.948   1.900   1.858   1.817   1.775   1.738   1.710   1.670   1.633   1.592   1.561   1.520   1.489   1.452   1.422   1.393   1.357   1.326   1.295   1.264   1.227   1.194   1.163   1.174   1.179
   0.000  -0.230  -0.348  -0.386  -0.381  -0.335  -0.260  -0.151  -0.013   0.166   0.359   0.567   0.786   1.007   1.223   1.427   1.661   1.883   2.088   2.300   2.496   2.699   2.883   3.064   3.224   3.365   3.519   3.649   3.793   3.908   3.991   4.062   4.127   4.158   4.221   4.241   4.243   4.247   4.218   4.165   4.058   3.912   3.863   3.714   3.534   3.366   3.150   2.969   2.735   2.456   2.134   1.826   1.507   1.290   0.964   0.580   0.147  -0.243  -0.712  -1.128  -1.566  -1.965  -2.422  -2.841  -3.330  -3.719  -4.103  -4.465  -4.841  -5.190  -5.531  -5.893  -6.232  -6.529  -6.709  -6.857  -6.973  -7.036  -6.947  -6.553
   3.964   3.953   3.934   3.955   3.989   4.023   4.056   4.089   4.121   4.154   4.186   4.218   4.248   4.281   4.312   4.339   4.372   4.400   4.432   4.464   4.496   4.527   4.557   4.591   4.619   4.655   4.674   4.708   4.739   4.771   4.803   4.834   4.864   4.897   4.929   4.960   4.991   5.026   5.060   5.093   5.112   5.133   5.170   5.195   5.221   5.254   5.282   5.316   5.351   5.372   5.407   5.428   5.446   5.479   5.509   5.524   5.546   5.576   5.602   5.612   5.635   5.662   5.678   5.688   5.700   5.723   5.740   5.747   5.760   5.773   5.784   5.792   5.797   5.802   5.805   5.802   5.798   5.789   5.803   5.822
   4.308   4.299   4.293   4.276   4.257   4.237   4.215   4.190   4.167   4.142   4.114   4.088   4.059   4.029   3.997   3.963   3.928   3.891   3.856   3.815   3.773   3.728   3.684   3.637   3.589   3.545   3.497   3.446   3.390   3.336   3.278   3.220   3.161   3.100   3.042   2.981   2.920   2.863   2.806   2.760   2.704   2.652   2.607   2.546   2.489   2.433   2.376   2.324   2.271   2.216   2.168   2.118   2.067   2.035   1.993   1.947   1.899   1.856   1.816   1.773   1.736   1.710   1.669   1.630   1.590   1.559   1.519   1.487   1.452   1.419   1.392   1.357   1.325   1.295   1.263   1.227   1.194   1.163   1.174   1.179
   0.000  -0.241  -0.378  -0.415  -0.423  -0.387  -0.310  -0.199  -0.055   0.115   0.320   0.524   0.738   0.965   1.179   1.378   1.595   1.823   2.022   2.220   2.430   2.632   2.813   2.998   3.159   3.301   3.433   3.556   3.674   3.783   3.871   3.939   3.997   4.037   4.099   4.115   4.102   4.096   4.072   4.046   3.950   3.821   3.754   3.604   3.411   3.245   3.036   2.869   2.649   2.370   2.033   1.720   1.405   1.162   0.846   0.461   0.023  -0.375  -0.834  -1.274  -1.718  -2.095  -2.561  -2.926  -3.396  -3.816  -4.214  -4.581  -4.941  -5.286  -5.644  -6.006  -6.328  -6.607  -6.836  -7.014  -7.123  -7.179  -7.119  -6.656
   3.964   3.953   3.933   3.954   3.988   4.022   4.055   4.088   4.120   4.153   4.184   4.216   4.247   4.280   4.311   4.338   4.371   4.399   4.431   4.463   4.495   4.526   4.556   4.589   4.618   4.654   4.671   4.705   4.736   4.769   4.800   4.831   4.862   4.894   4.926   4.957   4.989   5.024   5.058   5.091   5.111   5.130   5.168   5.194   5.219   5.252   5.280   5.315   5.350   5.372   5.406   5.429   5.445   5.478   5.509   5.524   5.546   5.575   5.603   5.614   5.634   5.661   5.679   5.689   5.699   5.722   5.740   5.748   5.760   5.773   5.784   5.792   5.797   5.802   5.805   5.802   5.798   5.789   5.803   5.822
   4.308   4.299   4.293   4.276   4.257   4.237   4.214   4.190   4.167   4.142   4.113   4.087   4.058   4.028   3.997   3.962   3.927   3.890   3.854   3.812   3.771   3.727   3.682   3.634   3.586   3.544   3.496   3.445   3.391   3.335   3.278   3.219   3.159   3.099   3.040   2.979   2.918   2.860   2.803   2.759   2.703   2.651   2.605   2.543   2.487   2.431   2.374   2.321   2.270   2.215   2.166   2.115   2.066   2.031   1.990   1.946   1.897   1.852   1.814   1.772   1.733   1.708   1.667   1.629   1.589   1.557   1.520   1.486   1.451   1.418   1.391   1.356   1.324   1.294   1.261   1.227   1.193   1.162   1.175   1.179
   0.000  -0.221  -0.339  -0.374  -0.367  -0.332  -0.266  -0.152  -0.007   0.157   0.347   0.556   0.768   0.987   1.196   1.410   1.629   1.855   2.068   2.266   2.466   2.657   2.829   3.007   3.162   3.298   3.416   3.527   3.650   3.767   3.864   3.929   3.994   4.026   4.081   4.087   4.079   4.087   4.069   4.097   3.992   3.861   3.790   3.647   3.457   3.269   3.057   2.875   2.653   2.376   2.037   1.721   1.412   1.157   0.860   0.477   0.025  -0.371  -0.808  -1.254  -1.688  -2.071  -2.534  -2.896  -3.339  -3.747  -4.130  -4.486  -4.848  -5.184  -5.524  -5.872  -6.187  -6.477  -6.711  -6.878  -6.997  -7.075  -6.957  -6.501
   3.964   3.954   3.933   3.953   3.987   4.021   4.054   4.087   4.119   4.152   4.183   4.215   4.246   4.279   4.309   4.336   4.370   4.398   4.431   4.461   4.494   4.525   4.555   4.588   4.618   4.653   4.669   4.703   4.735   4.767   4.798   4.830   4.861   4.893   4.925   4.956   4.988   5.023   5.057   5.090   5.109   5.128   5.166   5.193   5.218   5.251   5.279   5.314   5.349   5.372   5.406   5.429   5.444   5.477   5.509   5.525   5.545   5.573   5.603   5.615   5.633   5.660   5.680   5.691   5.699   5.721   5.740   5.748   5.760   5.773   5.784   5.792   5.797   5.802   5.804   5.802   5.798   5.789   5.803   5.822
   4.308   4.299   4.293   4.276   4.257   4.237   4.214   4.189   4.166   4.141   4.113   4.086   4.057   4.027   3.996   3.961   3.926   3.888   3.852   3.811   3.769   3.724   3.680   3.631   3.583   3.540   3.494   3.444   3.388   3.332   3.275   3.216   3.156   3.095   3.037   2.976   2.915   2.857   2.799   2.756   2.700   2.649   2.603   2.541   2.484   2.428   2.371   2.318   2.267   2.213   2.163   2.112   2.063   2.027   1.988   1.943   1.894   1.849   1.813   1.770   1.730   1.706   1.665   1.628   1.589   1.555   1.519   1.485   1.450   1.417   1.391   1.357   1.324   1.293   1.260   1.227   1.194   1.162   1.175   1.179
   0.000  -0.236  -0.344  -0.383  -0.369  -0.315  -0.232  -0.117   0.026   0.199   0.402   0.603   0.813   1.040   1.252   1.459   1.680   1.919   2.131   2.339   2.534   2.726   2.897   3.072   3.240   3.417   3.502   3.628   3.767   3.893   3.980   4.064   4.130   4.157   4.213   4.238   4.233   4.222   4.196   4.222   4.087   3.923   3.844   3.701   3.519   3.339   3.131   2.963   2.743   2.463   2.137   1.812   1.503   1.265   0.968   0.581   0.129  -0.272  -0.712  -1.167  -1.575  -1.969  -2.451  -2.818  -3.229  -3.648  -4.005  -4.357  -4.720  -5.080  -5.412  -5.756  -6.099  -6.391  -6.627  -6.819  -6.934  -7.016  -6.911  -6.465
   3.964   3.954   3.932   3.952   3.986   4.020   4.053   4.086   4.117   4.151   4.182   4.213   4.245   4.278   4.308   4.335   4.368   4.396   4.430   4.460   4.493   4.523   4.554   4.587   4.617   4.652   4.667   4.701   4.733   4.765   4.796   4.828   4.859   4.891   4.923   4.954   4.986   5.022   5.056   5.089   5.108   5.127   5.165   5.192   5.217   5.250   5.278   5.313   5.349   5.373   5.406   5.430   5.444   5.477   5.510   5.526   5.545   5.573   5.603   5.616   5.632   5.659   5.681   5.692   5.699   5.720   5.740   5.749   5.760   5.773   5.784   5.792   5.798   5.801   5.804   5.802   5.798   5.789   5.803   5.822
   4.308   4.299   4.293   4.276   4.257   4.237   4.214   4.189   4.166   4.141   4.113   4.085   4.057   4.027   3.995   3.960   3.925   3.887   3.851   3.809   3.767   3.722   3.678   3.629   3.581   3.537   3.493   3.442   3.387   3.331   3.273   3.214   3.154   3.093   3.034   2.973   2.912   2.854   2.796   2.753   2.697   2.647   2.599   2.537   2.480   2.424   2.367   2.314   2.263   2.210   2.160   2.108   2.059   2.021   1.984   1.940   1.891   1.845   1.810   1.766   1.727   1.702   1.661   1.626   1.587   1.551   1.518   1.482   1.449   1.414   1.389   1.356   1.323   1.291   1.258   1.226   1.191   1.161   1.175   1.179
   0.000  -0.231  -0.354  -0.379  -0.371  -0.341  -0.273  -0.174  -0.047   0.119   0.312   0.513   0.731   0.959   1.171   1.378   1.603   1.822   2.040   2.246   2.435   2.627   2.794   2.965   3.122   3.294   3.366   3.490   3.611   3.734   3.819   3.884   3.941   3.981   4.049   4.054   4.040   4.029   4.015   4.055   3.927   3.786   3.751   3.596   3.400   3.214   2.991   2.798   2.542   2.233   1.908   1.587   1.292   1.035   0.736   0.364  -0.093  -0.492  -0.906  -1.392  -1.800  -2.187  -2.660  -3.038  -3.396  -3.825  -4.164  -4.530  -4.886  -5.229  -5.574  -5.927  -6.260  -6.550  -6.788  -6.947  -7.064  -7.131  -7.049  -6.652
   3.964   3.954   3.932   3.951   3.985   4.019   4.052   4.085   4.116   4.150   4.181   4.212   4.243   4.277   4.306   4.334   4.367   4.395   4.428   4.458   4.492   4.521   4.553   4.585   4.615   4.650   4.666   4.700   4.732   4.764   4.796   4.827   4.858   4.890   4.922   4.954   4.986   5.022   5.056   5.090   5.107   5.127   5.165   5.192   5.217   5.251   5.278   5.313   5.350   5.375   5.406   5.431   5.443   5.477   5.510   5.527   5.546   5.573   5.603   5.618   5.631   5.658   5.681   5.693   5.700   5.720   5.740   5.750   5.760   5.773   5.784   5.792   5.798   5.802   5.804   5.802   5.797   5.788   5.803   5.822
   4.308   4.299   4.293   4.276   4.257   4.237   4.213   4.189   4.166   4.140   4.112   4.085   4.056   4.027   3.994   3.958   3.924   3.886   3.849   3.807   3.765   3.720   3.675   3.627   3.580   3.534   3.490   3.439   3.383   3.327   3.269   3.209   3.150   3.088   3.030   2.969   2.908   2.850   2.791   2.748   2.692   2.641   2.595   2.532   2.475   2.420   2.361   2.309   2.259   2.207   2.155   2.104   2.055   2.016   1.979   1.936   1.887   1.841   1.807   1.763   1.724   1.697   1.658   1.622   1.585   1.548   1.516   1.481   1.447   1.412   1.388   1.354   1.321   1.290   1.258   1.225   1.191   1.160   1.175   1.179
   0.000  -0.226  -0.340  -0.372  -0.368  -0.331  -0.271  -0.165  -0.017   0.146   0.333   0.531   0.744   0.963   1.163   1.370   1.578   1.770   1.971   2.173   2.381   2.576   2.738   2.914   3.075   3.250   3.308   3.442   3.572   3.686   3.780   3.857   3.919   3.953   4.011   4.016   4.015   4.016   3.989   4.011   3.894   3.752   3.670   3.525   3.332   3.145   2.925   2.749   2.498   2.191   1.844   1.510   1.224   0.953   0.674   0.291  -0.182  -0.607  -1.016  -1.495  -1.854  -2.261  -2.728  -3.128  -3.530  -3.961  -4.298  -4.656  -5.009  -5.356  -5.688  -6.014  -6.310  -6.591  -6.843  -7.027  -7.148  -7.221  -7.130  -6.756
   3.964   3.955   3.931   3.950   3.984   4.018   4.051   4.083   4.115   4.148   4.179   4.210   4.242   4.275   4.304   4.331   4.365   4.393   4.425   4.455   4.490   4.519   4.550   4.582   4.613   4.648   4.663   4.698   4.730   4.762   4.794   4.825   4.856   4.888   4.921   4.952   4.984   5.020   5.054   5.088   5.106   5.126   5.164   5.191   5.217   5.250   5.278   5.312   5.350   5.375   5.405   5.432   5.443   5.476   5.509   5.527   5.545   5.571   5.603   5.619   5.629   5.656   5.680   5.694   5.700   5.719   5.740   5.751   5.760   5.773   5.784   5.792   5.798   5.801   5.804   5.802   5.797   5.788   5.803   5.822
   4.308   4.299   4.293   4.276   4.257   4.237   4.213   4.189   4.166   4.140   4.113   4.085   4.056   4.027   3.994   3.958   3.924   3.886   3.849   3.807   3.765   3.720   3.676   3.626   3.579   3.532   3.488   3.438   3.382   3.324   3.267   3.207   3.148   3.086   3.028   2.967   2.906   2.847   2.788   2.745   2.690   2.638   2.591   2.528   2.471   2.415   2.357   2.305   2.256   2.203   2.151   2.101   2.053   2.011   1.976   1.935   1.886   1.840   1.806   1.762   1.723   1.695   1.658   1.621   1.583   1.546   1.515   1.479   1.445   1.411   1.387   1.354   1.321   1.289   1.256   1.225   1.190   1.159   1.176   1.179
   0.000  -0.225  -0.339  -0.374  -0.370  -0.339  -0.268  -0.146  -0.002   0.173   0.360   0.565   0.786   1.004   1.207   1.430   1.644   1.845   2.046   2.254   2.451   2.645   2.813   2.983   3.139   3.296   3.374   3.494   3.619   3.733   3.817   3.896   3.952   3.994   4.045   4.054   4.050   4.043   4.026   4.041   3.918   3.777   3.730   3.579   3.378   3.182   2.952   2.759   2.524   2.237   1.903   1.560   1.257   0.979   0.718   0.347  -0.109  -0.525  -0.955  -1.452  -1.818  -2.227  -2.679  -3.070  -3.454  -3.871  -4.182  -4.535  -4.879  -5.203  -5.492  -5.837  -6.153  -6.425  -6.676  -6.856  -6.970  -7.044  -6.946  -6.518
   3.964   3.955   3.931   3.949   3.983   4.017   4.049   4.082   4.113   4.147   4.178   4.209   4.241   4.274   4.302   4.330   4.364   4.391   4.424   4.454   4.488   4.517   4.548   4.581   4.612   4.646   4.662   4.698   4.729   4.761   4.793   4.825   4.856   4.887   4.920   4.952   4.984   5.021   5.055   5.089   5.106   5.127   5.164   5.191   5.217   5.250   5.278   5.313   5.350   5.376   5.405   5.432   5.443   5.475   5.509   5.528   5.545   5.570   5.602   5.620   5.628   5.655   5.680   5.696   5.701   5.719   5.740   5.751   5.760   5.772   5.784   5.792   5.798   5.801   5.804   5.802   5.797   5.788   5.803   5.822
   4.308   4.299   4.293   4.276   4.257   4.237   4.213   4.189   4.165   4.139   4.112   4.084   4.056   4.026   3.992   3.957   3.923   3.885   3.848   3.806   3.764   3.718   3.673   3.625   3.577   3.528   3.483   3.434   3.377   3.320   3.262   3.202   3.142   3.080   3.022   2.961   2.900   2.842   2.783   2.738   2.683   2.632   2.584   2.522   2.466   2.410   2.352   2.301   2.252   2.200   2.147   2.096   2.051   2.007   1.973   1.932   1.883   1.835   1.803   1.758   1.721   1.691   1.655   1.619   1.580   1.543   1.514   1.477   1.444   1.410   1.386   1.351   1.319   1.289   1.256   1.223   1.189   1.159   1.176   1.179
   0.000  -0.222  -0.339  -0.379  -0.369  -0.335  -0.266  -0.162  -0.015   0.148   0.328   0.533   0.742   0.949   1.161   1.394   1.606   1.798   2.006   2.211   2.412   2.619   2.783   2.953   3.123   3.304   3.372   3.504   3.640   3.763   3.848   3.921   3.979   4.020   4.072   4.065   4.057   4.038   4.028   4.059   3.933   3.796   3.716   3.562   3.370   3.171   2.951   2.777   2.565   2.278   1.929   1.593   1.302   1.005   0.735   0.353  -0.127  -0.555  -0.978  -1.479  -1.812  -2.256  -2.704  -3.094  -3.467  -3.884  -4.194  -4.530  -4.848  -5.170  -5.497  -5.848  -6.171  -6.448  -6.668  -6.846  -6.951  -7.018  -6.923  -6.543
   3.964   3.955   3.931   3.948   3.981   4.016   4.048   4.081   4.112   4.145   4.177   4.208   4.240   4.273   4.300   4.329   4.362   4.389   4.422   4.452   4.486   4.515   4.547   4.579   4.610   4.645   4.662   4.697   4.728   4.761   4.793   4.824   4.855   4.887   4.919   4.951   4.984   5.020   5.054   5.088   5.105   5.127   5.165   5.192   5.218   5.251   5.280   5.314   5.352   5.378   5.408   5.433   5.445   5.477   5.511   5.530   5.547   5.572   5.604   5.622   5.628   5.656   5.680   5.697   5.702   5.719   5.740   5.752   5.760   5.772   5.784   5.792   5.798   5.802   5.804   5.802   5.797   5.788   5.803   5.822
   4.308   4.299   4.294   4.276   4.256   4.237   4.214   4.189   4.165   4.139   4.112   4.084   4.055   4.025   3.991   3.957   3.922   3.885   3.847   3.805   3.763   3.717   3.672   3.623   3.576   3.526   3.480   3.431   3.373   3.316   3.259   3.198   3.139   3.076   3.019   2.957   2.896   2.836   2.779   2.733   2.679   2.626   2.577   2.515   2.460   2.403   2.345   2.294   2.246   2.194   2.141   2.090   2.046   2.001   1.967   1.927   1.877   1.830   1.798   1.753   1.718   1.685   1.651   1.614   1.578   1.539   1.511   1.474   1.441   1.406   1.384   1.350   1.317   1.287   1.255   1.222   1.189   1.158   1.176   1.179
   0.000  -0.236  -0.363  -0.415  -0.421  -0.392  -0.311  -0.189  -0.041   0.125   0.314   0.515   0.727   0.950   1.150   1.354   1.554   1.744   1.948   2.141   2.335   2.526   2.697   2.872   3.042   3.223   3.296   3.424   3.540   3.643   3.716   3.783   3.828   3.871   3.924   3.930   3.940   3.938   3.918   3.917   3.777   3.633   3.602   3.445   3.252   3.051   2.815   2.632   2.426   2.169   1.821   1.484   1.208   0.878   0.602   0.240  -0.249  -0.687  -1.053  -1.551  -1.812  -2.281  -2.722  -3.121  -3.474  -3.874  -4.186  -4.542  -4.869  -5.192  -5.495  -5.824  -6.136  -6.418  -6.654  -6.825  -6.936  -6.993  -6.916  -6.501
   3.964   3.955   3.931   3.947   3.980   4.015   4.047   4.080   4.111   4.144   4.175   4.206   4.239   4.271   4.298   4.327   4.360   4.388   4.420   4.450   4.484   4.513   4.545   4.577   4.608   4.642   4.660   4.696   4.726   4.759   4.791   4.822   4.853   4.886   4.918   4.950   4.983   5.019   5.053   5.088   5.105   5.127   5.166   5.192   5.218   5.251   5.280   5.314   5.352   5.380   5.409   5.434   5.445   5.477   5.511   5.532   5.547   5.572   5.604   5.623   5.628   5.655   5.680   5.698   5.703   5.718   5.740   5.752   5.760   5.772   5.784   5.792   5.798   5.801   5.804   5.802   5.797   5.788   5.803   5.822
   4.308   4.299   4.294   4.276   4.256   4.237   4.213   4.189   4.165   4.139   4.111   4.084   4.055   4.025   3.991   3.957   3.922   3.885   3.847   3.804   3.762   3.716   3.671   3.622   3.575   3.524   3.478   3.428   3.371   3.314   3.256   3.195   3.135   3.073   3.016   2.954   2.893   2.832   2.774   2.730   2.674   2.622   2.573   2.510   2.454   2.399   2.340   2.289   2.241   2.191   2.137   2.086   2.043   1.997   1.964   1.924   1.873   1.827   1.796   1.750   1.715   1.681   1.649   1.613   1.575   1.536   1.509   1.471   1.441   1.404   1.382   1.350   1.317   1.286   1.255   1.222   1.189   1.158   1.176   1.179
   0.000  -0.208  -0.297  -0.341  -0.323  -0.275  -0.203  -0.109   0.031   0.201   0.401   0.605   0.819   1.035   1.247   1.458   1.670   1.865   2.077   2.285   2.473   2.655   2.825   2.994   3.155   3.322   3.409   3.541   3.674   3.790   3.877   3.949   3.994   4.027   4.090   4.084   4.079   4.073   4.053   4.079   3.934   3.788   3.732   3.571   3.362   3.156   2.919   2.738   2.536   2.296   1.955   1.606   1.316   0.985   0.701   0.334  -0.139  -0.588  -0.941  -1.444  -1.700  -2.158  -2.572  -2.969  -3.341  -3.731  -4.017  -4.364  -4.682  -5.011  -5.331  -5.669  -5.999  -6.284  -6.512  -6.698  -6.807  -6.883  -6.750  -6.289
   3.964   3.956   3.931   3.946   3.979   4.014   4.045   4.078   4.109   4.142   4.173   4.204   4.237   4.269   4.296   4.325   4.358   4.385   4.418   4.448   4.482   4.511   4.543   4.575   4.606   4.640   4.658   4.694   4.724   4.757   4.789   4.821   4.852   4.884   4.917   4.948   4.981   5.017   5.052   5.086   5.103   5.125   5.164   5.191   5.217   5.251   5.279   5.313   5.351   5.380   5.409   5.435   5.445   5.476   5.510   5.532   5.547   5.571   5.604   5.625   5.629   5.655   5.680   5.699   5.704   5.718   5.740   5.753   5.760   5.772   5.784   5.792   5.798   5.801   5.804   5.802   5.797   5.788   5.803   5.822
   4.308   4.299   4.294   4.277   4.256   4.237   4.213   4.190   4.165   4.139   4.111   4.084   4.055   4.024   3.991   3.957   3.922   3.885   3.847   3.803   3.762   3.716   3.671   3.621   3.575   3.523   3.476   3.426   3.370   3.312   3.254   3.194   3.133   3.071   3.015   2.951   2.891   2.830   2.772   2.728   2.673   2.619   2.569   2.508   2.451   2.395   2.338   2.285   2.239   2.187   2.134   2.083   2.040   1.993   1.960   1.919   1.869   1.823   1.793   1.749   1.711   1.676   1.646   1.610   1.571   1.534   1.507   1.469   1.439   1.403   1.380   1.349   1.316   1.285   1.253   1.221   1.188   1.158   1.176   1.179
   0.000  -0.230  -0.339  -0.390  -0.393  -0.353  -0.298  -0.198  -0.074   0.065   0.232   0.429   0.655   0.877   1.094   1.305   1.513   1.718   1.914   2.101   2.288   2.475   2.633   2.810   2.976   3.135   3.204   3.334   3.466   3.585   3.669   3.745   3.796   3.843   3.900   3.909   3.928   3.917   3.888   3.898   3.757   3.613   3.513   3.347   3.147   2.958   2.741   2.552   2.345   2.089   1.737   1.392   1.099   0.781   0.526   0.151  -0.326  -0.774  -1.131  -1.644  -1.897  -2.356  -2.763  -3.156  -3.514  -3.893  -4.187  -4.536  -4.841  -5.175  -5.479  -5.815  -6.131  -6.428  -6.662  -6.839  -6.945  -7.000  -6.921  -6.516
   3.964   3.956   3.931   3.945   3.978   4.011   4.044   4.076   4.108   4.141   4.172   4.203   4.236   4.267   4.294   4.324   4.356   4.384   4.417   4.446   4.480   4.509   4.541   4.573   4.604   4.637   4.656   4.692   4.722   4.755   4.787   4.819   4.850   4.882   4.915   4.946   4.979   5.015   5.050   5.085   5.103   5.125   5.164   5.192   5.217   5.251   5.279   5.313   5.351   5.380   5.410   5.436   5.445   5.476   5.510   5.533   5.548   5.571   5.603   5.627   5.630   5.654   5.680   5.700   5.705   5.717   5.740   5.753   5.761   5.772   5.784   5.792   5.798   5.801   5.804   5.802   5.797   5.788   5.803   5.822
   4.308   4.299   4.293   4.277   4.256   4.238   4.213   4.190   4.165   4.139   4.112   4.084   4.055   4.024   3.990   3.956   3.922   3.884   3.846   3.803   3.762   3.716   3.670   3.620   3.574   3.522   3.475   3.425   3.368   3.309   3.252   3.191   3.130   3.068   3.012   2.949   2.888   2.826   2.769   2.725   2.668   2.615   2.564   2.503   2.446   2.390   2.333   2.280   2.234   2.183   2.129   2.079   2.038   1.989   1.956   1.914   1.865   1.818   1.790   1.747   1.708   1.674   1.644   1.607   1.569   1.531   1.505   1.466   1.437   1.402   1.378   1.347   1.315   1.284   1.252   1.219   1.187   1.157   1.177   1.179
   0.000  -0.212  -0.322  -0.335  -0.312  -0.260  -0.196  -0.088   0.052   0.209   0.395   0.595   0.797   1.006   1.196   1.396   1.607   1.811   2.008   2.220   2.420   2.595   2.752   2.923   3.085   3.248   3.322   3.426   3.547   3.657   3.740   3.817   3.866   3.908   3.965   3.963   3.936   3.920   3.907   3.930   3.785   3.651   3.533   3.359   3.167   2.970   2.745   2.563   2.358   2.080   1.736   1.381   1.071   0.704   0.385   0.017  -0.459  -0.925  -1.278  -1.741  -2.054  -2.480  -2.888  -3.277  -3.620  -4.015  -4.317  -4.645  -4.981  -5.334  -5.652  -5.982  -6.301  -6.589  -6.824  -6.939  -7.011  -7.072  -6.982  -6.567
   3.964   3.956   3.931   3.944   3.976   4.010   4.042   4.075   4.106   4.139   4.170   4.201   4.234   4.265   4.292   4.322   4.354   4.382   4.414   4.445   4.479   4.507   4.539   4.571   4.602   4.635   4.655   4.690   4.720   4.753   4.785   4.817   4.848   4.881   4.913   4.944   4.978   5.014   5.049   5.084   5.102   5.125   5.164   5.192   5.218   5.251   5.280   5.314   5.352   5.381   5.412   5.437   5.446   5.477   5.509   5.534   5.549   5.570   5.603   5.629   5.632   5.653   5.678   5.700   5.707   5.716   5.739   5.753   5.761   5.772   5.784   5.792   5.798   5.802   5.804   5.802   5.796   5.788   5.803   5.822
   4.308   4.299   4.293   4.278   4.256   4.238   4.213   4.190   4.166   4.139   4.111   4.085   4.055   4.024   3.990   3.956   3.921   3.884   3.845   3.802   3.761   3.714   3.669   3.619   3.572   3.521   3.473   3.423   3.366   3.308   3.250   3.189   3.128   3.065   3.009   2.946   2.885   2.824   2.767   2.721   2.665   2.610   2.558   2.497   2.441   2.384   2.328   2.275   2.228   2.178   2.125   2.076   2.033   1.985   1.951   1.911   1.861   1.814   1.785   1.747   1.706   1.671   1.641   1.605   1.569   1.529   1.503   1.466   1.436   1.401   1.376   1.347   1.315   1.285   1.253   1.219   1.187   1.157   1.177   1.179
   0.000  -0.224  -0.349  -0.359  -0.325  -0.269  -0.211  -0.115   0.018   0.183   0.359   0.550   0.753   0.967   1.177   1.392   1.591   1.787   1.976   2.184   2.380   2.558   2.721   2.890   3.045   3.199   3.273   3.387   3.507   3.612   3.688   3.760   3.816   3.855   3.912   3.913   3.905   3.886   3.849   3.845   3.707   3.558   3.428   3.260   3.060   2.854   2.612   2.400   2.186   1.905   1.558   1.202   0.906   0.551   0.213  -0.174  -0.652  -1.107  -1.471  -1.917  -2.262  -2.664  -3.073  -3.455  -3.803  -4.148  -4.472  -4.789  -5.104  -5.448  -5.727  -6.001  -6.313  -6.597  -6.829  -6.985  -7.083  -7.147  -7.041  -6.619
   3.964   3.956   3.931   3.943   3.975   4.010   4.041   4.074   4.106   4.138   4.169   4.200   4.233   4.264   4.290   4.321   4.352   4.381   4.413   4.443   4.477   4.505   4.538   4.569   4.601   4.633   4.653   4.689   4.718   4.752   4.783   4.815   4.846   4.879   4.912   4.942   4.976   5.012   5.047   5.083   5.101   5.126   5.164   5.192   5.218   5.251   5.280   5.314   5.352   5.382   5.412   5.438   5.446   5.477   5.509   5.535   5.550   5.570   5.603   5.630   5.634   5.653   5.678   5.701   5.709   5.715   5.738   5.754   5.761   5.771   5.784   5.792   5.798   5.802   5.804   5.801   5.796   5.788   5.803   5.822
   4.308   4.300   4.293   4.277   4.256   4.238   4.213   4.190   4.165   4.139   4.111   4.084   4.054   4.023   3.989   3.955   3.920   3.883   3.844   3.801   3.760   3.713   3.668   3.617   3.570   3.519   3.470   3.421   3.364   3.306   3.248   3.187   3.126   3.063   3.007   2.943   2.884   2.821   2.764   2.719   2.662   2.607   2.552   2.492   2.436   2.379   2.323   2.271   2.223   2.175   2.122   2.072   2.030   1.982   1.946   1.907   1.858   1.809   1.780   1.745   1.702   1.668   1.637   1.603   1.566   1.526   1.501   1.464   1.434   1.399   1.374   1.346   1.314   1.283   1.252   1.217   1.186   1.156   1.177   1.179
   0.000  -0.219  -0.326  -0.348  -0.327  -0.294  -0.233  -0.123   0.025   0.186   0.362   0.566   0.773   0.973   1.173   1.383   1.587   1.776   1.977   2.174   2.384   2.570   2.732   2.904   3.058   3.203   3.285   3.381   3.503   3.605   3.689   3.763   3.811   3.852   3.913   3.908   3.903   3.879   3.841   3.840   3.699   3.547   3.425   3.262   3.055   2.845   2.611   2.414   2.213   1.944   1.590   1.222   0.930   0.560   0.216  -0.138  -0.623  -1.100  -1.456  -1.875  -2.252  -2.612  -3.021  -3.408  -3.747  -4.042  -4.371  -4.674  -4.901  -5.199  -5.499  -5.816  -6.136  -6.428  -6.662  -6.830  -6.941  -6.997  -6.906  -6.519
   3.964   3.956   3.931   3.942   3.974   4.008   4.040   4.073   4.104   4.137   4.168   4.199   4.232   4.262   4.289   4.319   4.350   4.379   4.411   4.442   4.475   4.503   4.536   4.567   4.600   4.631   4.652   4.687   4.715   4.749   4.781   4.813   4.844   4.877   4.909   4.940   4.974   5.010   5.045   5.081   5.100   5.125   5.163   5.191   5.217   5.251   5.279   5.314   5.352   5.383   5.411   5.438   5.446   5.476   5.509   5.536   5.551   5.570   5.602   5.631   5.637   5.652   5.677   5.701   5.710   5.715   5.738   5.754   5.761   5.771   5.784   5.792   5.799   5.802   5.805   5.801   5.796   5.787   5.803   5.822
   4.308   4.300   4.293   4.276   4.256   4.237   4.213   4.190   4.165   4.139   4.111   4.083   4.054   4.023   3.989   3.955   3.920   3.882   3.844   3.801   3.758   3.712   3.667   3.616   3.569   3.517   3.468   3.420   3.363   3.306   3.248   3.186   3.125   3.062   3.006   2.943   2.883   2.820   2.763   2.718   2.662   2.605   2.549   2.489   2.433   2.376   2.319   2.267   2.219   2.172   2.119   2.069   2.027   1.980   1.943   1.904   1.856   1.806   1.777   1.744   1.699   1.666   1.636   1.600   1.564   1.524   1.497   1.462   1.432   1.396   1.371   1.343   1.313   1.282   1.252   1.216   1.185   1.155   1.177   1.179
   0.000  -0.236  -0.360  -0.402  -0.406  -0.373  -0.314  -0.207  -0.079   0.073   0.251   0.443   0.662   0.873   1.071   1.280   1.480   1.677   1.875   2.062   2.254   2.429   2.592   2.768   2.933   3.091   3.164   3.268   3.395   3.502   3.587   3.665   3.709   3.759   3.829   3.840   3.840   3.833   3.811   3.840   3.717   3.577   3.453   3.289   3.089   2.888   2.657   2.457   2.258   2.007   1.665   1.302   1.013   0.650   0.290  -0.069  -0.528  -1.001  -1.368  -1.764  -2.180  -2.496  -2.911  -3.297  -3.647  -3.992  -4.318  -4.624  -4.864  -5.153  -5.464  -5.804  -6.136  -6.429  -6.640  -6.812  -6.920  -6.977  -6.866  -6.447
   3.964   3.957   3.931   3.941   3.973   4.007   4.038   4.071   4.103   4.136   4.166   4.197   4.230   4.260   4.287   4.317   4.349   4.377   4.410   4.439   4.473   4.501   4.534   4.564   4.597   4.628   4.650   4.684   4.712   4.746   4.777   4.810   4.841   4.874   4.906   4.937   4.971   5.006   5.042   5.077   5.098   5.123   5.161   5.190   5.216   5.249   5.278   5.312   5.350   5.382   5.409   5.438   5.446   5.474   5.506   5.535   5.552   5.568   5.600   5.630   5.639   5.650   5.675   5.700   5.711   5.715   5.737   5.754   5.761   5.771   5.783   5.792   5.799   5.802   5.804   5.801   5.796   5.787   5.803   5.822
   4.308   4.299   4.294   4.276   4.256   4.238   4.213   4.190   4.166   4.139   4.111   4.084   4.054   4.023   3.990   3.954   3.920   3.882   3.844   3.801   3.758   3.712   3.667   3.616   3.568   3.517   3.467   3.421   3.364   3.306   3.248   3.187   3.127   3.063   3.006   2.943   2.883   2.821   2.763   2.719   2.661   2.605   2.548   2.487   2.431   2.375   2.318   2.265   2.216   2.172   2.118   2.069   2.027   1.979   1.941   1.901   1.854   1.805   1.773   1.745   1.699   1.666   1.634   1.599   1.564   1.524   1.496   1.462   1.429   1.396   1.369   1.343   1.312   1.282   1.251   1.215   1.184   1.155   1.177   1.179
   0.000  -0.227  -0.361  -0.408  -0.424  -0.398  -0.341  -0.245  -0.113   0.056   0.240   0.437   0.642   0.854   1.061   1.276   1.490   1.690   1.889   2.085   2.281   2.461   2.628   2.787   2.946   3.105   3.188   3.329   3.427   3.527   3.608   3.675   3.724   3.765   3.805   3.800   3.789   3.778   3.755   3.776   3.646   3.501   3.381   3.220   3.018   2.817   2.567   2.360   2.163   1.925   1.587   1.239   0.924   0.569   0.216  -0.158  -0.638  -1.114  -1.500  -1.889  -2.334  -2.603  -3.025  -3.395  -3.738  -4.076  -4.387  -4.671  -4.956  -5.262  -5.573  -5.830  -6.121  -6.404  -6.618  -6.781  -6.884  -6.939  -6.840  -6.409
   3.964   3.957   3.932   3.940   3.972   4.006   4.037   4.070   4.102   4.134   4.164   4.196   4.229   4.258   4.286   4.316   4.348   4.375   4.408   4.438   4.472   4.499   4.533   4.563   4.596   4.626   4.649   4.683   4.710   4.744   4.775   4.808   4.839   4.872   4.904   4.935   4.969   5.006   5.041   5.076   5.097   5.123   5.161   5.190   5.216   5.250   5.278   5.312   5.350   5.383   5.408   5.438   5.446   5.474   5.506   5.536   5.553   5.568   5.599   5.631   5.642   5.649   5.674   5.699   5.712   5.715   5.736   5.754   5.762   5.771   5.783   5.792   5.799   5.802   5.805   5.801   5.796   5.787   5.803   5.822
   4.308   4.299   4.294   4.276   4.256   4.238   4.212   4.190   4.165   4.138   4.110   4.083   4.054   4.022   3.989   3.954   3.919   3.881   3.842   3.799   3.757   3.709   3.665   3.614   3.566   3.514   3.464   3.419   3.363   3.305   3.247   3.185   3.124   3.061   3.004   2.940   2.879   2.818   2.760   2.715   2.658   2.601   2.543   2.482   2.426   2.369   2.313   2.260   2.211   2.170   2.115   2.066   2.024   1.977   1.937   1.896   1.850   1.802   1.767   1.742   1.696   1.664   1.631   1.597   1.562   1.523   1.493   1.461   1.426   1.394   1.367   1.342   1.312   1.282   1.250   1.215   1.184   1.155   1.177   1.179
   0.000  -0.206  -0.315  -0.360  -0.357  -0.325  -0.279  -0.170  -0.049   0.105   0.287   0.488   0.694   0.893   1.094   1.316   1.508   1.698   1.889   2.072   2.262   2.429   2.592   2.768   2.933   3.075   3.152   3.287   3.386   3.494   3.578   3.651   3.699   3.744   3.803   3.796   3.791   3.775   3.732   3.728   3.585   3.446   3.339   3.166   2.951   2.738   2.501   2.277   2.050   1.811   1.460   1.087   0.778   0.415   0.047  -0.321  -0.791  -1.262  -1.640  -1.997  -2.451  -2.686  -3.110  -3.485  -3.824  -4.130  -4.448  -4.732  -5.028  -5.355  -5.659  -5.902  -6.162  -6.452  -6.681  -6.850  -6.950  -7.016  -6.911  -6.435
   3.964   3.957   3.932   3.940   3.971   4.006   4.036   4.069   4.100   4.133   4.163   4.195   4.227   4.257   4.284   4.315   4.346   4.373   4.407   4.437   4.470   4.497   4.531   4.561   4.595   4.624   4.648   4.682   4.709   4.743   4.774   4.807   4.838   4.871   4.903   4.935   4.969   5.005   5.041   5.076   5.097   5.125   5.162   5.191   5.216   5.251   5.279   5.313   5.351   5.384   5.409   5.439   5.447   5.475   5.507   5.537   5.555   5.570   5.600   5.632   5.645   5.649   5.674   5.700   5.713   5.716   5.736   5.754   5.762   5.771   5.783   5.792   5.799   5.802   5.805   5.801   5.795   5.787   5.803   5.822
   4.308   4.299   4.294   4.276   4.256   4.238   4.212   4.189   4.165   4.138   4.110   4.083   4.053   4.021   3.989   3.953   3.919   3.880   3.841   3.799   3.755   3.708   3.663   3.612   3.564   3.513   3.461   3.416   3.359   3.301   3.243   3.182   3.121   3.058   2.999   2.936   2.875   2.813   2.756   2.710   2.653   2.596   2.537   2.477   2.421   2.365   2.308   2.254   2.206   2.166   2.110   2.061   2.019   1.973   1.932   1.890   1.845   1.796   1.761   1.737   1.692   1.661   1.628   1.593   1.560   1.521   1.490   1.459   1.424   1.394   1.366   1.340   1.312   1.281   1.250   1.214   1.183   1.155   1.178   1.179
   0.000  -0.191  -0.314  -0.358  -0.374  -0.339  -0.272  -0.163  -0.023   0.151   0.333   0.529   0.738   0.943   1.135   1.333   1.517   1.704   1.895   2.071   2.251   2.419   2.577   2.747   2.913   3.046   3.128   3.260   3.353   3.462   3.549   3.624   3.661   3.696   3.749   3.744   3.737   3.717   3.681   3.682   3.542   3.395   3.308   3.143   2.921   2.699   2.447   2.224   1.985   1.727   1.388   1.029   0.717   0.355  -0.023  -0.392  -0.854  -1.344  -1.730  -2.082  -2.552  -2.757  -3.190  -3.546  -3.850  -4.140  -4.466  -4.738  -5.036  -5.361  -5.683  -5.992  -6.272  -6.552  -6.784  -6.955  -7.063  -7.128  -7.025  -6.573
   3.964   3.957   3.932   3.939   3.970   4.005   4.035   4.068   4.099   4.132   4.162   4.194   4.226   4.255   4.283   4.314   4.345   4.372   4.405   4.436   4.468   4.496   4.530   4.560   4.594   4.622   4.647   4.682   4.708   4.742   4.774   4.806   4.837   4.871   4.903   4.934   4.969   5.005   5.041   5.076   5.097   5.125   5.163   5.191   5.217   5.251   5.280   5.314   5.352   5.385   5.409   5.439   5.448   5.476   5.508   5.539   5.556   5.570   5.601   5.632   5.648   5.649   5.674   5.699   5.714   5.716   5.735   5.753   5.762   5.771   5.782   5.792   5.799   5.802   5.805   5.801   5.795   5.787   5.803   5.822
   4.308   4.299   4.294   4.276   4.256   4.238   4.212   4.189   4.164   4.137   4.110   4.082   4.052   4.020   3.988   3.952   3.918   3.879   3.839   3.797   3.753   3.706   3.661   3.610   3.562   3.510   3.457   3.411   3.355   3.298   3.239   3.178   3.116   3.053   2.994   2.932   2.870   2.809   2.752   2.704   2.647   2.590   2.532   2.471   2.416   2.359   2.302   2.249   2.201   2.161   2.106   2.057   2.014   1.969   1.927   1.886   1.842   1.792   1.757   1.732   1.688   1.658   1.624   1.590   1.558   1.519   1.488   1.458   1.423   1.392   1.365   1.338   1.311   1.280   1.249   1.214   1.183   1.154   1.178   1.179
   0.000  -0.181  -0.285  -0.329  -0.340  -0.304  -0.243  -0.146  -0.019   0.148   0.323   0.510   0.709   0.918   1.117   1.328   1.522   1.708   1.897   2.085   2.288   2.442   2.593   2.766   2.943   3.076   3.160   3.312   3.401   3.509   3.587   3.666   3.714   3.766   3.823   3.815   3.795   3.761   3.731   3.716   3.579   3.435   3.331   3.159   2.949   2.725   2.488   2.273   2.042   1.773   1.432   1.062   0.750   0.381  -0.015  -0.386  -0.863  -1.336  -1.736  -2.086  -2.553  -2.745  -3.164  -3.508  -3.820  -4.095  -4.430  -4.717  -5.014  -5.278  -5.526  -5.806  -6.099  -6.368  -6.591  -6.758  -6.858  -6.908  -6.824  -6.445
   3.964   3.957   3.932   3.939   3.969   4.004   4.033   4.067   4.098   4.131   4.161   4.193   4.224   4.253   4.282   4.313   4.343   4.371   4.404   4.434   4.467   4.495   4.528   4.558   4.592   4.620   4.647   4.681   4.707   4.741   4.773   4.806   4.836   4.870   4.902   4.934   4.969   5.005   5.041   5.077   5.097   5.125   5.163   5.191   5.218   5.252   5.281   5.315   5.352   5.386   5.409   5.440   5.449   5.477   5.509   5.540   5.558   5.572   5.601   5.633   5.650   5.649   5.674   5.699   5.715   5.716   5.734   5.753   5.763   5.771   5.782   5.792   5.799   5.802   5.805   5.801   5.795   5.787   5.803   5.822
   4.308   4.299   4.294   4.276   4.256   4.238   4.212   4.189   4.164   4.137   4.109   4.082   4.051   4.020   3.987   3.951   3.917   3.877   3.838   3.796   3.751   3.705   3.659   3.608   3.560   3.508   3.454   3.407   3.350   3.294   3.235   3.174   3.112   3.050   2.990   2.927   2.867   2.805   2.748   2.698   2.642   2.584   2.526   2.466   2.411   2.354   2.297   2.244   2.195   2.157   2.104   2.053   2.011   1.965   1.923   1.882   1.836   1.788   1.752   1.727   1.685   1.655   1.621   1.587   1.554   1.517   1.484   1.457   1.422   1.391   1.363   1.336   1.309   1.279   1.249   1.213   1.182   1.154   1.178   1.179
   0.000  -0.188  -0.300  -0.348  -0.351  -0.307  -0.234  -0.131  -0.001   0.161   0.340   0.524   0.721   0.924   1.117   1.316   1.501   1.681   1.868   2.062   2.250   2.409   2.573   2.746   2.903   3.035   3.122   3.263   3.354   3.447   3.516   3.594   3.631   3.676   3.733   3.717   3.702   3.673   3.658   3.663   3.521   3.373   3.272   3.103   2.901   2.681   2.432   2.215   1.999   1.770   1.431   1.043   0.705   0.340  -0.087  -0.466  -0.931  -1.426  -1.837  -2.178  -2.639  -2.820  -3.239  -3.604  -3.912  -4.152  -4.465  -4.731  -5.041  -5.310  -5.539  -5.802  -6.113  -6.408  -6.638  -6.810  -6.914  -6.986  -6.869  -6.471
   3.964   3.957   3.932   3.938   3.969   4.004   4.032   4.066   4.097   4.131   4.160   4.192   4.224   4.252   4.280   4.312   4.342   4.370   4.404   4.433   4.466   4.493   4.527   4.557   4.592   4.619   4.646   4.680   4.706   4.741   4.772   4.805   4.836   4.869   4.901   4.933   4.968   5.005   5.040   5.076   5.097   5.124   5.162   5.191   5.218   5.252   5.281   5.315   5.352   5.387   5.409   5.439   5.449   5.476   5.508   5.540   5.559   5.572   5.600   5.633   5.653   5.650   5.672   5.697   5.716   5.717   5.733   5.752   5.763   5.771   5.782   5.791   5.799   5.802   5.804   5.801   5.795   5.787   5.803   5.822
   4.308   4.299   4.295   4.276   4.256   4.237   4.211   4.189   4.164   4.137   4.108   4.081   4.051   4.019   3.986   3.949   3.916   3.876   3.836   3.794   3.750   3.703   3.657   3.605   3.557   3.505   3.450   3.403   3.346   3.290   3.231   3.170   3.108   3.046   2.986   2.922   2.864   2.801   2.743   2.694   2.639   2.581   2.523   2.463   2.408   2.350   2.294   2.240   2.191   2.155   2.102   2.051   2.009   1.964   1.920   1.879   1.834   1.787   1.748   1.724   1.684   1.655   1.620   1.586   1.553   1.518   1.484   1.457   1.422   1.390   1.362   1.335   1.308   1.278   1.248   1.213   1.181   1.154   1.178   1.179
   0.000  -0.193  -0.314  -0.368  -0.376  -0.340  -0.279  -0.176  -0.022   0.147   0.315   0.499   0.695   0.889   1.084   1.297   1.483   1.651   1.839   2.023   2.203   2.359   2.514   2.672   2.833   2.959   3.052   3.196   3.280   3.394   3.452   3.501   3.537   3.589   3.639   3.618   3.612   3.575   3.560   3.562   3.411   3.280   3.151   2.965   2.760   2.534   2.286   2.072   1.848   1.627   1.284   0.918   0.587   0.220  -0.212  -0.576  -1.038  -1.542  -1.976  -2.313  -2.770  -2.953  -3.361  -3.704  -4.017  -4.308  -4.626  -4.894  -5.191  -5.432  -5.680  -5.993  -6.331  -6.623  -6.857  -7.020  -7.120  -7.178  -7.078  -6.647
   3.964   3.957   3.932   3.938   3.968   4.002   4.032   4.066   4.097   4.130   4.159   4.192   4.222   4.252   4.279   4.312   4.341   4.369   4.402   4.433   4.465   4.492   4.526   4.556   4.591   4.617   4.645   4.680   4.706   4.741   4.771   4.804   4.835   4.870   4.902   4.934   4.969   5.006   5.041   5.077   5.097   5.125   5.164   5.192   5.220   5.253   5.282   5.316   5.353   5.388   5.409   5.440   5.450   5.477   5.508   5.540   5.560   5.573   5.600   5.633   5.655   5.651   5.670   5.696   5.716   5.718   5.732   5.752   5.763   5.771   5.782   5.791   5.799   5.802   5.804   5.801   5.795   5.787   5.803   5.822
   4.308   4.299   4.295   4.276   4.256   4.237   4.211   4.189   4.163   4.136   4.108   4.080   4.050   4.018   3.984   3.948   3.915   3.874   3.835   3.793   3.748   3.701   3.654   3.602   3.554   3.502   3.447   3.398   3.342   3.286   3.226   3.165   3.103   3.041   2.980   2.917   2.858   2.794   2.738   2.688   2.632   2.575   2.516   2.457   2.402   2.345   2.287   2.234   2.186   2.151   2.098   2.047   2.005   1.960   1.915   1.875   1.830   1.783   1.742   1.721   1.682   1.653   1.618   1.584   1.552   1.516   1.481   1.456   1.422   1.387   1.358   1.333   1.307   1.277   1.247   1.212   1.180   1.154   1.178   1.179
   0.000  -0.173  -0.290  -0.334  -0.339  -0.303  -0.235  -0.131   0.017   0.178   0.356   0.560   0.755   0.952   1.157   1.367   1.559   1.762   1.954   2.145   2.332   2.487   2.641   2.807   2.971   3.104   3.200   3.330   3.409   3.517   3.587   3.661   3.693   3.747   3.793   3.774   3.756   3.723   3.701   3.702   3.562   3.418   3.316   3.122   2.883   2.654   2.408   2.162   1.916   1.708   1.376   1.001   0.660   0.299  -0.126  -0.498  -0.947  -1.440  -1.865  -2.200  -2.636  -2.841  -3.241  -3.601  -3.904  -4.183  -4.495  -4.741  -5.031  -5.285  -5.566  -5.901  -6.202  -6.460  -6.683  -6.864  -6.969  -7.023  -6.899  -6.412
   3.964   3.958   3.932   3.937   3.967   4.002   4.031   4.065   4.096   4.129   4.157   4.191   4.221   4.251   4.278   4.311   4.339   4.368   4.401   4.431   4.464   4.491   4.525   4.555   4.591   4.616   4.645   4.680   4.705   4.740   4.771   4.804   4.835   4.869   4.901   4.934   4.969   5.006   5.041   5.077   5.097   5.126   5.164   5.192   5.220   5.253   5.283   5.317   5.354   5.389   5.409   5.440   5.451   5.478   5.508   5.541   5.562   5.574   5.600   5.633   5.656   5.652   5.669   5.695   5.716   5.719   5.731   5.751   5.763   5.771   5.782   5.791   5.799   5.802   5.804   5.801   5.795   5.787   5.803   5.822
   4.308   4.299   4.295   4.276   4.256   4.236   4.211   4.189   4.163   4.136   4.107   4.079   4.049   4.018   3.983   3.947   3.913   3.872   3.833   3.791   3.746   3.699   3.652   3.600   3.551   3.499   3.443   3.393   3.337   3.281   3.221   3.161   3.098   3.037   2.976   2.912   2.853   2.790   2.734   2.682   2.627   2.569   2.512   2.452   2.397   2.339   2.282   2.229   2.181   2.147   2.095   2.044   2.000   1.957   1.909   1.871   1.827   1.779   1.738   1.715   1.681   1.652   1.616   1.582   1.550   1.516   1.480   1.455   1.421   1.385   1.357   1.332   1.307   1.276   1.247   1.212   1.180   1.153   1.179   1.179
   0.000  -0.195  -0.318  -0.370  -0.381  -0.347  -0.285  -0.180  -0.051   0.107   0.297   0.503   0.710   0.908   1.106   1.309   1.498   1.683   1.870   2.064   2.243   2.403   2.564   2.730   2.902   3.006   3.105   3.255   3.349   3.451   3.518   3.594   3.628   3.678   3.730   3.711   3.688   3.668   3.641   3.628   3.484   3.345   3.236   3.048   2.829   2.591   2.337   2.094   1.874   1.663   1.335   0.958   0.590   0.256  -0.177  -0.551  -1.010  -1.503  -1.942  -2.267  -2.662  -2.876  -3.251  -3.591  -3.881  -4.146  -4.438  -4.692  -4.997  -5.302  -5.609  -5.934  -6.245  -6.528  -6.760  -6.927  -7.037  -7.089  -6.992  -6.602
   3.964   3.958   3.932   3.937   3.967   4.001   4.030   4.065   4.096   4.128   4.157   4.190   4.220   4.250   4.277   4.310   4.339   4.367   4.401   4.431   4.462   4.490   4.524   4.554   4.590   4.615   4.645   4.679   4.705   4.740   4.771   4.804   4.835   4.869   4.902   4.934   4.970   5.006   5.042   5.078   5.098   5.128   5.165   5.194   5.222   5.255   5.285   5.319   5.357   5.391   5.410   5.442   5.453   5.480   5.509   5.542   5.564   5.575   5.601   5.634   5.658   5.654   5.669   5.694   5.717   5.720   5.731   5.751   5.764   5.771   5.782   5.791   5.799   5.802   5.804   5.800   5.794   5.787   5.803   5.822
   4.308   4.299   4.295   4.276   4.256   4.236   4.210   4.189   4.163   4.135   4.106   4.079   4.048   4.017   3.981   3.946   3.912   3.870   3.831   3.789   3.744   3.697   3.649   3.597   3.548   3.496   3.440   3.388   3.332   3.276   3.216   3.156   3.093   3.033   2.970   2.908   2.848   2.784   2.727   2.676   2.622   2.563   2.505   2.446   2.389   2.331   2.275   2.222   2.176   2.142   2.090   2.041   1.994   1.953   1.904   1.865   1.821   1.775   1.733   1.710   1.681   1.650   1.613   1.578   1.548   1.513   1.478   1.454   1.420   1.383   1.357   1.331   1.305   1.274   1.245   1.209   1.178   1.153   1.179   1.179
   0.000  -0.187  -0.294  -0.344  -0.340  -0.308  -0.243  -0.139  -0.008   0.149   0.321   0.509   0.717   0.935   1.140   1.352   1.540   1.737   1.930   2.120   2.304   2.474   2.636   2.816   2.988   3.101   3.207   3.343   3.430   3.533   3.611   3.691   3.737   3.794   3.837   3.828   3.829   3.813   3.790   3.775   3.619   3.469   3.366   3.176   2.941   2.699   2.448   2.205   1.974   1.794   1.463   1.071   0.698   0.353  -0.040  -0.407  -0.862  -1.362  -1.786  -2.096  -2.464  -2.681  -3.027  -3.369  -3.655  -3.941  -4.237  -4.518  -4.814  -5.133  -5.451  -5.775  -6.074  -6.342  -6.566  -6.734  -6.826  -6.879  -6.808  -6.445
   3.964   3.958   3.932   3.936   3.966   3.999   4.029   4.064   4.094   4.127   4.156   4.189   4.219   4.248   4.276   4.309   4.337   4.366   4.399   4.429   4.460   4.489   4.523   4.553   4.588   4.613   4.643   4.679   4.704   4.739   4.770   4.804   4.834   4.869   4.901   4.934   4.970   5.006   5.042   5.079   5.098   5.129   5.166   5.195   5.223   5.256   5.286   5.320   5.358   5.392   5.411   5.442   5.454   5.480   5.510   5.543   5.565   5.577   5.601   5.634   5.660   5.656   5.668   5.693   5.717   5.721   5.729   5.750   5.763   5.771   5.781   5.790   5.798   5.802   5.804   5.800   5.794   5.787   5.803   5.822
   4.308   4.298   4.295   4.276   4.256   4.236   4.210   4.189   4.162   4.135   4.106   4.079   4.048   4.016   3.981   3.946   3.911   3.869   3.831   3.789   3.742   3.695   3.647   3.596   3.546   3.493   3.437   3.385   3.329   3.272   3.212   3.152   3.089   3.028   2.965   2.903   2.843   2.779   2.722   2.670   2.616   2.556   2.500   2.440   2.383   2.326   2.269   2.216   2.170   2.138   2.086   2.038   1.990   1.947   1.899   1.860   1.818   1.770   1.728   1.706   1.680   1.647   1.613   1.576   1.548   1.512   1.478   1.452   1.420   1.383   1.356   1.330   1.305   1.275   1.245   1.210   1.178   1.153   1.179   1.179
   0.000  -0.183  -0.304  -0.364  -0.360  -0.325  -0.260  -0.157  -0.021   0.134   0.307   0.501   0.716   0.920   1.120   1.314   1.496   1.683   1.863   2.051   2.242   2.402   2.564   2.741   2.899   3.012   3.120   3.267   3.349   3.463   3.536   3.612   3.650   3.710   3.753   3.747   3.736   3.704   3.681   3.657   3.488   3.340   3.241   3.041   2.814   2.576   2.316   2.063   1.792   1.589   1.257   0.878   0.499   0.152  -0.247  -0.629  -1.069  -1.574  -2.006  -2.332  -2.645  -2.897  -3.188  -3.573  -3.841  -4.126  -4.424  -4.710  -5.016  -5.326  -5.657  -5.978  -6.288  -6.593  -6.811  -6.974  -7.077  -7.135  -7.046  -6.615
   3.964   3.958   3.932   3.935   3.965   3.999   4.028   4.062   4.093   4.125   4.155   4.188   4.218   4.247   4.275   4.307   4.335   4.365   4.398   4.428   4.459   4.488   4.521   4.552   4.587   4.612   4.642   4.678   4.703   4.738   4.770   4.803   4.834   4.868   4.901   4.934   4.970   5.006   5.042   5.079   5.098   5.130   5.167   5.196   5.223   5.257   5.287   5.321   5.359   5.393   5.411   5.443   5.454   5.480   5.509   5.543   5.567   5.578   5.600   5.634   5.660   5.658   5.666   5.691   5.716   5.722   5.728   5.748   5.763   5.770   5.781   5.790   5.798   5.801   5.804   5.801   5.794   5.787   5.803   5.822
   4.308   4.298   4.295   4.276   4.256   4.235   4.210   4.189   4.161   4.134   4.105   4.078   4.047   4.016   3.980   3.945   3.910   3.868   3.830   3.787   3.741   3.693   3.645   3.593   3.544   3.490   3.434   3.381   3.325   3.268   3.208   3.148   3.084   3.023   2.960   2.898   2.839   2.774   2.718   2.664   2.611   2.551   2.494   2.435   2.378   2.321   2.264   2.210   2.164   2.134   2.084   2.035   1.985   1.944   1.895   1.857   1.815   1.768   1.724   1.701   1.681   1.645   1.614   1.576   1.548   1.512   1.479   1.451   1.421   1.383   1.357   1.330   1.304   1.274   1.245   1.211   1.179   1.153   1.179   1.179
   0.000  -0.204  -0.321  -0.369  -0.380  -0.346  -0.271  -0.164  -0.040   0.108   0.280   0.467   0.658   0.859   1.053   1.251   1.424   1.619   1.805   1.991   2.160   2.315   2.478   2.646   2.803   2.910   3.019   3.164   3.248   3.368   3.435   3.504   3.545   3.607   3.647   3.625   3.605   3.569   3.564   3.527   3.364   3.222   3.089   2.886   2.647   2.407   2.154   1.917   1.678   1.464   1.142   0.761   0.373   0.037  -0.377  -0.753  -1.198  -1.708  -2.138  -2.456  -2.711  -3.003  -3.286  -3.647  -3.919  -4.188  -4.442  -4.721  -5.010  -5.328  -5.659  -5.993  -6.319  -6.605  -6.824  -6.983  -7.086  -7.140  -7.052  -6.639
   3.964   3.958   3.932   3.935   3.965   3.998   4.027   4.062   4.092   4.124   4.154   4.188   4.216   4.246   4.274   4.306   4.334   4.364   4.397   4.427   4.458   4.487   4.520   4.551   4.586   4.611   4.642   4.678   4.703   4.738   4.769   4.803   4.834   4.869   4.901   4.934   4.970   5.007   5.043   5.079   5.099   5.131   5.169   5.197   5.225   5.258   5.289   5.323   5.361   5.395   5.412   5.443   5.455   5.481   5.510   5.544   5.568   5.579   5.600   5.634   5.661   5.660   5.665   5.689   5.715   5.723   5.728   5.747   5.763   5.770   5.781   5.789   5.798   5.801   5.804   5.801   5.794   5.787   5.803   5.822
   4.308   4.298   4.295   4.276   4.256   4.235   4.210   4.188   4.161   4.133   4.105   4.077   4.046   4.015   3.979   3.944   3.908   3.867   3.828   3.785   3.739   3.691   3.643   3.591   3.540   3.487   3.431   3.378   3.320   3.264   3.203   3.142   3.080   3.018   2.955   2.893   2.833   2.769   2.712   2.658   2.604   2.543   2.487   2.428   2.371   2.314   2.257   2.203   2.158   2.129   2.079   2.031   1.981   1.940   1.891   1.852   1.812   1.764   1.719   1.695   1.682   1.642   1.612   1.571   1.547   1.512   1.478   1.449   1.421   1.383   1.357   1.329   1.304   1.274   1.245   1.210   1.179   1.153   1.179   1.179
   0.000  -0.232  -0.347  -0.390  -0.396  -0.368  -0.312  -0.208  -0.051   0.115   0.290   0.476   0.665   0.855   1.046   1.250   1.434   1.629   1.813   1.991   2.162   2.311   2.464   2.631   2.789   2.885   3.005   3.158   3.238   3.332   3.400   3.482   3.525   3.580   3.600   3.575   3.565   3.531   3.512   3.474   3.312   3.159   3.015   2.820   2.595   2.358   2.118   1.873   1.633   1.458   1.155   0.773   0.381   0.035  -0.382  -0.762  -1.199  -1.719  -2.160  -2.493  -2.709  -3.038  -3.299  -3.662  -3.910  -4.195  -4.465  -4.738  -5.001  -5.309  -5.627  -5.946  -6.252  -6.538  -6.765  -6.932  -7.035  -7.071  -6.939  -6.556
   3.964   3.958   3.932   3.934   3.964   3.997   4.026   4.061   4.092   4.123   4.153   4.187   4.215   4.245   4.273   4.305   4.333   4.363   4.396   4.426   4.457   4.486   4.520   4.551   4.585   4.610   4.642   4.677   4.702   4.738   4.769   4.803   4.834   4.869   4.901   4.935   4.970   5.007   5.043   5.080   5.099   5.132   5.170   5.198   5.226   5.259   5.290   5.324   5.362   5.396   5.412   5.444   5.456   5.481   5.511   5.544   5.569   5.580   5.600   5.633   5.660   5.662   5.665   5.688   5.715   5.724   5.727   5.746   5.763   5.770   5.781   5.789   5.798   5.801   5.804   5.801   5.794   5.787   5.803   5.822
   4.308   4.298   4.295   4.276   4.256   4.235   4.209   4.188   4.160   4.133   4.104   4.077   4.046   4.014   3.978   3.943   3.907   3.866   3.826   3.783   3.736   3.689   3.640   3.588   3.537   3.484   3.428   3.374   3.316   3.259   3.198   3.137   3.074   3.012   2.950   2.889   2.828   2.764   2.708   2.652   2.599   2.539   2.481   2.422   2.365   2.309   2.253   2.197   2.152   2.125   2.076   2.026   1.977   1.935   1.887   1.847   1.809   1.760   1.716   1.690   1.682   1.640   1.611   1.570   1.545   1.511   1.477   1.447   1.420   1.383   1.356   1.328   1.304   1.273   1.243   1.210   1.178   1.152   1.179   1.179
   0.000  -0.219  -0.340  -0.396  -0.407  -0.380  -0.319  -0.213  -0.066   0.095   0.270   0.460   0.652   0.851   1.053   1.253   1.438   1.631   1.799   1.992   2.160   2.317   2.478   2.636   2.789   2.881   3.004   3.152   3.237   3.346   3.403   3.467   3.506   3.562   3.573   3.548   3.535   3.495   3.488   3.440   3.268   3.115   2.968   2.762   2.534   2.282   2.022   1.763   1.525   1.417   1.088   0.689   0.281  -0.049  -0.473  -0.873  -1.296  -1.812  -2.256  -2.593  -2.776  -3.127  -3.364  -3.738  -3.986  -4.275  -4.533  -4.813  -5.075  -5.393  -5.710  -6.040  -6.359  -6.654  -6.893  -7.062  -7.157  -7.161  -7.056  -6.653
   3.964   3.958   3.932   3.934   3.963   3.997   4.025   4.060   4.090   4.123   4.153   4.186   4.215   4.244   4.272   4.305   4.332   4.362   4.395   4.425   4.456   4.486   4.519   4.550   4.585   4.609   4.642   4.677   4.702   4.738   4.769   4.804   4.834   4.869   4.901   4.935   4.972   5.009   5.045   5.081   5.101   5.135   5.171   5.199   5.228   5.262   5.291   5.326   5.364   5.398   5.413   5.445   5.458   5.481   5.511   5.545   5.571   5.581   5.600   5.633   5.659   5.664   5.665   5.687   5.714   5.725   5.727   5.745   5.763   5.770   5.781   5.789   5.798   5.801   5.803   5.801   5.794   5.787   5.803   5.822
   4.308   4.298   4.295   4.277   4.256   4.235   4.209   4.187   4.159   4.132   4.103   4.076   4.045   4.013   3.977   3.942   3.905   3.863   3.824   3.780   3.734   3.686   3.637   3.585   3.533   3.479   3.424   3.369   3.310   3.254   3.192   3.130   3.068   3.006   2.943   2.883   2.821   2.756   2.702   2.645   2.591   2.531   2.473   2.415   2.358   2.302   2.245   2.190   2.146   2.121   2.073   2.023   1.973   1.931   1.883   1.843   1.806   1.757   1.713   1.686   1.681   1.638   1.610   1.568   1.543   1.510   1.477   1.445   1.420   1.383   1.356   1.328   1.303   1.272   1.242   1.209   1.177   1.152   1.179   1.179
   0.000  -0.226  -0.338  -0.391  -0.391  -0.361  -0.304  -0.197  -0.068   0.092   0.272   0.457   0.641   0.827   1.037   1.249   1.430   1.621   1.787   1.970   2.137   2.286   2.443   2.602   2.752   2.847   2.958   3.086   3.151   3.245   3.317   3.393   3.419   3.467   3.486   3.469   3.462   3.420   3.407   3.361   3.191   3.070   2.932   2.727   2.498   2.246   1.989   1.723   1.455   1.348   1.013   0.612   0.195  -0.156  -0.577  -0.946  -1.377  -1.889  -2.342  -2.690  -2.837  -3.216  -3.447  -3.814  -4.048  -4.323  -4.587  -4.879  -5.146  -5.474  -5.813  -6.135  -6.450  -6.743  -6.970  -7.127  -7.240  -7.287  -7.159  -6.729
   3.964   3.958   3.932   3.933   3.963   3.995   4.025   4.059   4.089   4.122   4.151   4.185   4.212   4.242   4.271   4.303   4.330   4.361   4.393   4.424   4.454   4.484   4.517   4.548   4.583   4.607   4.640   4.675   4.701   4.737   4.768   4.802   4.833   4.868   4.900   4.935   4.971   5.008   5.044   5.081   5.101   5.136   5.171   5.199   5.228   5.262   5.292   5.326   5.365   5.398   5.414   5.445   5.459   5.481   5.512   5.546   5.572   5.582   5.600   5.632   5.658   5.666   5.665   5.686   5.713   5.726   5.727   5.745   5.762   5.770   5.780   5.789   5.798   5.801   5.804   5.800   5.794   5.786   5.803   5.822
   4.308   4.298   4.295   4.277   4.256   4.235   4.209   4.187   4.159   4.132   4.103   4.076   4.044   4.012   3.976   3.942   3.905   3.862   3.824   3.780   3.733   3.685   3.635   3.583   3.532   3.478   3.423   3.367   3.307   3.252   3.189   3.127   3.064   3.003   2.941   2.879   2.817   2.752   2.699   2.641   2.587   2.529   2.469   2.412   2.354   2.299   2.241   2.187   2.143   2.116   2.069   2.019   1.969   1.926   1.879   1.840   1.803   1.754   1.708   1.681   1.682   1.636   1.609   1.567   1.541   1.508   1.476   1.443   1.419   1.383   1.355   1.328   1.303   1.272   1.243   1.208   1.178   1.151   1.180   1.179
   0.000  -0.230  -0.340  -0.381  -0.391  -0.354  -0.296  -0.187  -0.068   0.096   0.282   0.477   0.664   0.857   1.071   1.281   1.449   1.625   1.793   1.973   2.138   2.298   2.464   2.632   2.766   2.868   2.981   3.129   3.206   3.311   3.375   3.431   3.452   3.506   3.523   3.503   3.490   3.448   3.426   3.363   3.196   3.067   2.925   2.717   2.489   2.243   1.978   1.726   1.476   1.403   1.054   0.652   0.221  -0.100  -0.562  -0.958  -1.367  -1.865  -2.313  -2.666  -2.765  -3.177  -3.391  -3.739  -4.027  -4.291  -4.527  -4.806  -5.075  -5.392  -5.724  -6.068  -6.388  -6.689  -6.928  -7.102  -7.207  -7.263  -7.169  -6.740
   3.964   3.958   3.932   3.933   3.962   3.995   4.024   4.058   4.088   4.121   4.151   4.184   4.211   4.241   4.270   4.302   4.329   4.360   4.392   4.422   4.453   4.483   4.516   4.548   4.582   4.606   4.639   4.674   4.700   4.736   4.767   4.801   4.832   4.867   4.900   4.934   4.971   5.008   5.044   5.080   5.101   5.136   5.171   5.199   5.228   5.262   5.292   5.326   5.365   5.398   5.415   5.446   5.460   5.482   5.512   5.546   5.573   5.584   5.600   5.631   5.657   5.668   5.666   5.685   5.712   5.727   5.728   5.744   5.762   5.771   5.780   5.789   5.798   5.801   5.804   5.800   5.794   5.786   5.803   5.822
   4.308   4.298   4.295   4.277   4.256   4.234   4.209   4.187   4.159   4.131   4.103   4.075   4.044   4.011   3.975   3.941   3.903   3.861   3.822   3.779   3.731   3.683   3.634   3.581   3.530   3.474   3.420   3.364   3.304   3.248   3.185   3.123   3.061   3.000   2.937   2.875   2.813   2.750   2.695   2.636   2.583   2.524   2.466   2.407   2.350   2.295   2.237   2.183   2.137   2.111   2.065   2.016   1.964   1.923   1.876   1.837   1.800   1.752   1.703   1.675   1.681   1.634   1.607   1.565   1.539   1.506   1.474   1.442   1.417   1.382   1.353   1.326   1.303   1.271   1.242   1.207   1.176   1.151   1.180   1.179
   0.000  -0.212  -0.334  -0.398  -0.410  -0.374  -0.316  -0.223  -0.081   0.076   0.249   0.442   0.640   0.829   1.030   1.223   1.397   1.585   1.756   1.937   2.099   2.261   2.430   2.595   2.732   2.819   2.934   3.064   3.138   3.239   3.308   3.393   3.422   3.487   3.513   3.494   3.478   3.444   3.428   3.368   3.200   3.069   2.935   2.725   2.497   2.250   1.981   1.736   1.490   1.416   1.096   0.695   0.267  -0.057  -0.506  -0.883  -1.294  -1.796  -2.242  -2.617  -2.700  -3.116  -3.308  -3.647  -3.921  -4.191  -4.440  -4.724  -4.976  -5.280  -5.610  -5.944  -6.263  -6.554  -6.783  -6.949  -7.052  -7.093  -7.025  -6.616
   3.964   3.958   3.932   3.932   3.961   3.993   4.023   4.057   4.087   4.120   4.149   4.182   4.209   4.240   4.269   4.300   4.327   4.358   4.391   4.420   4.450   4.481   4.514   4.546   4.579   4.604   4.638   4.672   4.698   4.735   4.765   4.800   4.831   4.866   4.898   4.933   4.969   5.006   5.042   5.079   5.100   5.135   5.170   5.199   5.227   5.261   5.291   5.325   5.364   5.398   5.415   5.446   5.461   5.481   5.511   5.545   5.574   5.585   5.601   5.629   5.655   5.670   5.667   5.685   5.711   5.727   5.728   5.744   5.762   5.771   5.780   5.789   5.798   5.801   5.804   5.800   5.793   5.786   5.803   5.822
   4.308   4.298   4.295   4.277   4.256   4.234   4.208   4.186   4.158   4.132   4.103   4.075   4.044   4.011   3.976   3.941   3.902   3.861   3.822   3.778   3.730   3.682   3.633   3.580   3.528   3.473   3.419   3.362   3.302   3.246   3.184   3.122   3.059   2.998   2.936   2.874   2.812   2.747   2.693   2.635   2.580   2.522   2.463   2.404   2.347   2.293   2.235   2.181   2.134   2.108   2.061   2.012   1.960   1.920   1.872   1.834   1.798   1.750   1.702   1.669   1.678   1.632   1.604   1.563   1.535   1.504   1.473   1.441   1.417   1.382   1.353   1.326   1.303   1.271   1.242   1.207   1.176   1.151   1.180   1.179
   0.000  -0.225  -0.350  -0.407  -0.419  -0.390  -0.327  -0.228  -0.090   0.087   0.272   0.451   0.643   0.836   1.040   1.247   1.423   1.604   1.776   1.967   2.131   2.287   2.461   2.630   2.764   2.861   2.974   3.104   3.177   3.276   3.338   3.402   3.430   3.485   3.506   3.489   3.480   3.432   3.416   3.375   3.198   3.066   2.912   2.699   2.462   2.211   1.933   1.672   1.401   1.275   0.964   0.546   0.113  -0.229  -0.702  -1.104  -1.477  -1.981  -2.426  -2.784  -2.841  -3.256  -3.425  -3.774  -4.043  -4.307  -4.548  -4.839  -5.088  -5.374  -5.680  -6.022  -6.343  -6.638  -6.864  -7.039  -7.138  -7.185  -7.085  -6.651
   3.964   3.958   3.931   3.932   3.960   3.993   4.022   4.056   4.086   4.118   4.148   4.181   4.208   4.238   4.268   4.299   4.325   4.357   4.390   4.419   4.449   4.480   4.513   4.544   4.578   4.603   4.637   4.670   4.697   4.734   4.764   4.799   4.831   4.865   4.898   4.932   4.969   5.006   5.042   5.079   5.099   5.134   5.170   5.198   5.227   5.261   5.291   5.325   5.363   5.398   5.416   5.447   5.462   5.482   5.512   5.546   5.575   5.586   5.602   5.629   5.655   5.672   5.668   5.684   5.711   5.728   5.728   5.742   5.761   5.771   5.780   5.789   5.797   5.801   5.804   5.801   5.793   5.786   5.803   5.822
   4.308   4.298   4.295   4.277   4.256   4.234   4.208   4.186   4.158   4.131   4.102   4.075   4.043   4.010   3.975   3.939   3.901   3.860   3.821   3.776   3.728   3.681   3.631   3.578   3.526   3.469   3.417   3.358   3.299   3.243   3.180   3.118   3.056   2.995   2.932   2.871   2.809   2.744   2.689   2.632   2.577   2.519   2.460   2.401   2.344   2.289   2.232   2.178   2.129   2.106   2.056   2.009   1.955   1.915   1.869   1.829   1.794   1.745   1.698   1.665   1.674   1.629   1.601   1.561   1.533   1.503   1.472   1.439   1.417   1.383   1.353   1.326   1.302   1.271   1.242   1.207   1.176   1.152   1.180   1.179
   0.000  -0.213  -0.331  -0.384  -0.397  -0.365  -0.309  -0.198  -0.057   0.121   0.295   0.487   0.686   0.874   1.074   1.283   1.463   1.656   1.824   2.004   2.165   2.313   2.483   2.657   2.798   2.901   3.012   3.145   3.219   3.321   3.381   3.452   3.483   3.536   3.562   3.557   3.555   3.515   3.510   3.454   3.273   3.144   2.996   2.776   2.532   2.274   1.996   1.728   1.449   1.356   1.031   0.610   0.157  -0.204  -0.637  -1.028  -1.437  -1.914  -2.380  -2.734  -2.808  -3.219  -3.377  -3.691  -3.954  -4.198  -4.425  -4.717  -4.981  -5.284  -5.593  -5.933  -6.255  -6.557  -6.775  -6.937  -7.034  -7.080  -6.985  -6.448
   3.964   3.958   3.931   3.931   3.959   3.992   4.021   4.055   4.085   4.117   4.147   4.179   4.207   4.237   4.266   4.297   4.323   4.356   4.388   4.417   4.447   4.478   4.511   4.543   4.575   4.601   4.636   4.668   4.696   4.733   4.763   4.799   4.829   4.864   4.896   4.931   4.969   5.005   5.042   5.078   5.100   5.135   5.170   5.198   5.227   5.261   5.291   5.325   5.363   5.398   5.419   5.448   5.463   5.482   5.513   5.547   5.576   5.588   5.604   5.630   5.656   5.674   5.669   5.684   5.710   5.728   5.729   5.742   5.761   5.771   5.780   5.789   5.798   5.801   5.803   5.801   5.793   5.786   5.803   5.822
   4.308   4.298   4.294   4.277   4.256   4.234   4.208   4.186   4.157   4.132   4.103   4.075   4.044   4.010   3.975   3.940   3.900   3.859   3.821   3.775   3.728   3.680   3.630   3.576   3.524   3.467   3.415   3.356   3.297   3.240   3.177   3.115   3.053   2.992   2.929   2.867   2.806   2.741   2.686   2.628   2.573   2.515   2.456   2.397   2.341   2.285   2.227   2.175   2.125   2.102   2.052   2.004   1.952   1.909   1.862   1.825   1.788   1.742   1.692   1.659   1.668   1.625   1.597   1.559   1.532   1.502   1.472   1.436   1.416   1.382   1.352   1.325   1.302   1.271   1.241   1.206   1.176   1.151   1.180   1.179
   0.000  -0.223  -0.271  -0.295  -0.308  -0.287  -0.229  -0.118   0.022   0.199   0.372   0.553   0.736   0.924   1.132   1.323   1.499   1.692   1.859   2.049   2.207   2.365   2.525   2.690   2.823   2.933   3.055   3.189   3.272   3.367   3.421   3.480   3.505   3.580   3.594   3.568   3.550   3.507   3.507   3.439   3.256   3.142   2.995   2.786   2.556   2.290   2.019   1.762   1.474   1.372   1.032   0.616   0.177  -0.182  -0.639  -1.026  -1.426  -1.894  -2.324  -2.675  -2.712  -3.112  -3.290  -3.596  -3.818  -4.062  -4.305  -4.582  -4.824  -5.114  -5.425  -5.764  -6.079  -6.373  -6.601  -6.763  -6.856  -6.894  -6.795  -6.367
   3.964   3.958   3.931   3.931   3.959   3.991   4.021   4.054   4.083   4.116   4.146   4.179   4.206   4.236   4.265   4.296   4.323   4.356   4.387   4.416   4.446   4.477   4.511   4.542   4.574   4.601   4.635   4.668   4.696   4.733   4.763   4.798   4.829   4.864   4.896   4.931   4.969   5.006   5.042   5.079   5.100   5.135   5.171   5.199   5.228   5.262   5.292   5.326   5.363   5.399   5.422   5.449   5.466   5.484   5.515   5.549   5.579   5.590   5.605   5.631   5.658   5.675   5.670   5.684   5.710   5.728   5.730   5.741   5.761   5.771   5.780   5.789   5.798   5.801   5.803   5.801   5.793   5.786   5.803   5.822
   4.308   4.297   4.294   4.277   4.256   4.234   4.208   4.186   4.156   4.132   4.103   4.075   4.043   4.009   3.974   3.939   3.899   3.859   3.819   3.773   3.726   3.678   3.628   3.574   3.521   3.464   3.412   3.353   3.293   3.236   3.172   3.110   3.049   2.988   2.924   2.863   2.801   2.736   2.682   2.623   2.568   2.509   2.451   2.392   2.335   2.280   2.223   2.169   2.120   2.096   2.047   1.997   1.947   1.904   1.858   1.819   1.781   1.734   1.687   1.653   1.664   1.621   1.594   1.556   1.530   1.499   1.470   1.435   1.415   1.382   1.351   1.324   1.302   1.270   1.240   1.206   1.175   1.151   1.180   1.179
   0.000  -0.219  -0.291  -0.323  -0.327  -0.300  -0.242  -0.134   0.004   0.183   0.359   0.546   0.742   0.930   1.123   1.311   1.477   1.666   1.830   2.016   2.169   2.316   2.473   2.631   2.758   2.853   2.982   3.107   3.200   3.306   3.369   3.439   3.464   3.524   3.530   3.506   3.497   3.454   3.446   3.381   3.215   3.098   2.957   2.744   2.499   2.244   1.968   1.700   1.392   1.282   0.950   0.525   0.059  -0.295  -0.743  -1.131  -1.524  -1.988  -2.426  -2.783  -2.826  -3.215  -3.401  -3.696  -3.903  -4.145  -4.382  -4.657  -4.894  -5.176  -5.454  -5.780  -6.077  -6.364  -6.578  -6.726  -6.839  -6.888  -6.814  -6.467
   3.964   3.958   3.929   3.931   3.959   3.991   4.020   4.053   4.082   4.115   4.145   4.178   4.205   4.235   4.264   4.295   4.321   4.354   4.386   4.415   4.445   4.476   4.510   4.541   4.573   4.599   4.634   4.666   4.695   4.732   4.762   4.798   4.829   4.864   4.896   4.931   4.968   5.006   5.042   5.079   5.100   5.135   5.171   5.199   5.228   5.262   5.293   5.326   5.363   5.400   5.424   5.450   5.467   5.485   5.515   5.550   5.580   5.591   5.606   5.631   5.657   5.677   5.672   5.683   5.709   5.728   5.730   5.741   5.760   5.771   5.780   5.788   5.798   5.801   5.803   5.801   5.793   5.786   5.803   5.822
   4.308   4.297   4.293   4.276   4.255   4.233   4.207   4.185   4.155   4.131   4.102   4.074   4.043   4.009   3.974   3.937   3.897   3.857   3.818   3.771   3.724   3.676   3.627   3.572   3.519   3.461   3.409   3.350   3.290   3.232   3.168   3.107   3.045   2.984   2.921   2.860   2.798   2.733   2.679   2.620   2.564   2.506   2.447   2.388   2.330   2.276   2.220   2.165   2.116   2.092   2.043   1.995   1.943   1.899   1.853   1.815   1.777   1.729   1.686   1.648   1.660   1.619   1.592   1.553   1.528   1.498   1.469   1.433   1.414   1.380   1.351   1.323   1.301   1.269   1.240   1.206   1.174   1.151   1.180   1.179
   0.000  -0.231  -0.362  -0.425  -0.434  -0.409  -0.354  -0.257  -0.108   0.078   0.245   0.423   0.616   0.801   0.991   1.177   1.343   1.528   1.694   1.868   2.029   2.188   2.356   2.527   2.671   2.780   2.906   3.030   3.103   3.195   3.246   3.304   3.320   3.376   3.378   3.349   3.337   3.290   3.252   3.169   2.989   2.863   2.706   2.485   2.247   1.997   1.719   1.447   1.162   1.091   0.759   0.329  -0.117  -0.477  -0.932  -1.334  -1.712  -2.174  -2.613  -2.980  -3.051  -3.404  -3.624  -3.908  -4.136  -4.370  -4.607  -4.872  -5.137  -5.422  -5.689  -5.975  -6.245  -6.543  -6.770  -6.912  -6.992  -7.043  -6.945  -6.514
   3.964   3.958   3.928   3.931   3.959   3.991   4.020   4.052   4.081   4.114   4.144   4.176   4.204   4.233   4.262   4.293   4.319   4.352   4.384   4.413   4.444   4.474   4.508   4.540   4.571   4.597   4.633   4.665   4.694   4.731   4.761   4.797   4.828   4.863   4.895   4.930   4.968   5.005   5.042   5.078   5.100   5.135   5.171   5.199   5.228   5.262   5.293   5.326   5.362   5.400   5.424   5.451   5.468   5.485   5.515   5.549   5.581   5.591   5.606   5.628   5.655   5.677   5.674   5.681   5.708   5.728   5.731   5.740   5.759   5.771   5.779   5.787   5.797   5.801   5.803   5.800   5.793   5.786   5.803   5.822
   4.308   4.298   4.293   4.276   4.255   4.233   4.207   4.184   4.154   4.131   4.102   4.075   4.042   4.009   3.973   3.938   3.897   3.857   3.817   3.771   3.724   3.675   3.625   3.571   3.518   3.460   3.407   3.349   3.289   3.230   3.166   3.105   3.042   2.981   2.918   2.856   2.794   2.730   2.676   2.616   2.561   2.503   2.443   2.385   2.326   2.272   2.216   2.162   2.111   2.088   2.039   1.991   1.938   1.897   1.851   1.812   1.776   1.729   1.685   1.645   1.655   1.620   1.589   1.553   1.526   1.497   1.467   1.432   1.412   1.378   1.351   1.322   1.301   1.270   1.239   1.205   1.174   1.151   1.180   1.179
   0.000  -0.259  -0.413  -0.469  -0.478  -0.445  -0.381  -0.292  -0.163  -0.011   0.176   0.373   0.550   0.732   0.923   1.102   1.262   1.455   1.631   1.810   1.954   2.112   2.276   2.442   2.563   2.666   2.785   2.904   2.984   3.095   3.150   3.212   3.236   3.299   3.304   3.278   3.265   3.227   3.203   3.128   2.954   2.814   2.656   2.433   2.184   1.923   1.641   1.360   1.038   0.940   0.618   0.194  -0.258  -0.621  -1.065  -1.466  -1.837  -2.318  -2.758  -3.111  -3.173  -3.483  -3.696  -3.926  -4.152  -4.398  -4.641  -4.927  -5.187  -5.488  -5.792  -6.135  -6.455  -6.755  -6.987  -7.150  -7.253  -7.306  -7.213  -6.745
   3.964   3.958   3.928   3.930   3.958   3.990   4.019   4.050   4.079   4.112   4.142   4.174   4.202   4.232   4.260   4.291   4.318   4.351   4.382   4.410   4.442   4.472   4.506   4.538   4.568   4.596   4.631   4.663   4.692   4.729   4.760   4.795   4.826   4.861   4.894   4.929   4.966   5.004   5.041   5.077   5.099   5.134   5.170   5.199   5.228   5.262   5.292   5.326   5.361   5.400   5.425   5.451   5.469   5.485   5.515   5.548   5.582   5.592   5.606   5.626   5.654   5.678   5.675   5.681   5.708   5.728   5.732   5.740   5.759   5.771   5.780   5.787   5.797   5.801   5.803   5.800   5.793   5.786   5.803   5.822
   4.308   4.298   4.293   4.276   4.255   4.232   4.206   4.183   4.154   4.132   4.102   4.075   4.042   4.009   3.973   3.938   3.897   3.857   3.817   3.770   3.723   3.675   3.624   3.570   3.517   3.458   3.406   3.348   3.287   3.228   3.164   3.102   3.039   2.979   2.916   2.854   2.792   2.728   2.672   2.614   2.559   2.500   2.441   2.382   2.323   2.269   2.213   2.159   2.108   2.085   2.037   1.989   1.936   1.895   1.848   1.809   1.774   1.728   1.684   1.640   1.651   1.620   1.586   1.552   1.524   1.495   1.465   1.430   1.411   1.377   1.350   1.320   1.300   1.269   1.238   1.205   1.174   1.151   1.180   1.179
   0.000  -0.226  -0.337  -0.399  -0.401  -0.369  -0.295  -0.188  -0.060   0.074   0.243   0.422   0.621   0.813   1.008   1.194   1.366   1.548   1.717   1.886   2.029   2.181   2.342   2.503   2.625   2.712   2.830   2.952   3.037   3.136   3.197   3.263   3.290   3.341   3.345   3.321   3.292   3.248   3.229   3.155   2.967   2.818   2.666   2.456   2.200   1.934   1.631   1.344   0.998   0.859   0.505   0.083  -0.384  -0.738  -1.204  -1.591  -1.917  -2.385  -2.828  -3.199  -3.275  -3.578  -3.818  -4.039  -4.253  -4.486  -4.729  -5.012  -5.269  -5.563  -5.891  -6.224  -6.526  -6.811  -7.046  -7.207  -7.303  -7.347  -7.239  -6.785
   3.964   3.958   3.928   3.930   3.958   3.989   4.018   4.048   4.078   4.111   4.141   4.173   4.200   4.230   4.259   4.289   4.316   4.350   4.380   4.409   4.440   4.470   4.504   4.536   4.567   4.595   4.630   4.661   4.691   4.728   4.759   4.794   4.825   4.860   4.893   4.928   4.966   5.003   5.040   5.077   5.099   5.134   5.170   5.198   5.227   5.262   5.292   5.325   5.360   5.399   5.425   5.452   5.470   5.486   5.515   5.548   5.582   5.594   5.607   5.624   5.654   5.679   5.676   5.681   5.707   5.729   5.732   5.739   5.758   5.771   5.779   5.787   5.797   5.801   5.803   5.800   5.793   5.786   5.803   5.822
   4.308   4.297   4.293   4.276   4.255   4.232   4.206   4.183   4.154   4.132   4.102   4.075   4.042   4.009   3.973   3.937   3.896   3.857   3.816   3.768   3.723   3.674   3.623   3.569   3.516   3.456   3.404   3.346   3.285   3.225   3.162   3.100   3.036   2.977   2.914   2.852   2.789   2.725   2.669   2.612   2.555   2.497   2.439   2.379   2.321   2.267   2.210   2.156   2.104   2.082   2.034   1.987   1.935   1.893   1.846   1.806   1.772   1.726   1.681   1.635   1.646   1.619   1.580   1.550   1.522   1.493   1.464   1.429   1.409   1.376   1.349   1.319   1.299   1.269   1.238   1.205   1.174   1.151   1.180   1.179
   0.000  -0.231  -0.344  -0.401  -0.411  -0.384  -0.334  -0.240  -0.103   0.043   0.211   0.399   0.584   0.757   0.947   1.139   1.318   1.492   1.650   1.837   1.981   2.134   2.295   2.458   2.579   2.671   2.792   2.911   2.992   3.085   3.140   3.204   3.231   3.293   3.297   3.271   3.261   3.234   3.222   3.153   2.971   2.840   2.685   2.470   2.211   1.935   1.643   1.374   1.054   0.898   0.562   0.142  -0.321  -0.693  -1.143  -1.554  -1.880  -2.336  -2.763  -3.123  -3.222  -3.479  -3.748  -3.984  -4.211  -4.432  -4.660  -4.885  -5.133  -5.421  -5.714  -6.033  -6.321  -6.605  -6.814  -6.970  -7.064  -7.111  -7.011  -6.550
   3.964   3.958   3.928   3.929   3.957   3.988   4.017   4.047   4.077   4.110   4.140   4.172   4.199   4.229   4.258   4.287   4.315   4.348   4.378   4.407   4.439   4.468   4.503   4.534   4.565   4.593   4.629   4.659   4.690   4.726   4.757   4.793   4.824   4.859   4.892   4.928   4.965   5.003   5.039   5.076   5.098   5.134   5.169   5.198   5.228   5.261   5.292   5.325   5.358   5.398   5.425   5.451   5.471   5.486   5.513   5.546   5.581   5.594   5.607   5.621   5.653   5.679   5.678   5.679   5.705   5.728   5.733   5.739   5.758   5.771   5.779   5.787   5.797   5.801   5.803   5.800   5.793   5.786   5.803   5.822
   4.308   4.297   4.293   4.276   4.255   4.232   4.207   4.183   4.155   4.132   4.102   4.075   4.042   4.008   3.973   3.937   3.895   3.856   3.815   3.768   3.722   3.673   3.622   3.568   3.514   3.454   3.402   3.343   3.283   3.223   3.160   3.097   3.034   2.975   2.911   2.849   2.787   2.723   2.667   2.609   2.553   2.494   2.436   2.377   2.319   2.264   2.207   2.154   2.100   2.080   2.030   1.986   1.934   1.890   1.845   1.804   1.772   1.725   1.679   1.632   1.641   1.620   1.579   1.549   1.519   1.492   1.463   1.428   1.407   1.376   1.348   1.317   1.297   1.268   1.238   1.205   1.173   1.151   1.180   1.179
   0.000  -0.231  -0.373  -0.438  -0.435  -0.408  -0.353  -0.248  -0.114   0.035   0.208   0.378   0.542   0.721   0.904   1.088   1.259   1.437   1.593   1.768   1.916   2.066   2.223   2.384   2.503   2.603   2.719   2.835   2.909   3.002   3.054   3.118   3.142   3.216   3.216   3.203   3.192   3.155   3.130   3.045   2.868   2.725   2.575   2.358   2.109   1.835   1.540   1.275   0.961   0.794   0.460   0.057  -0.451  -0.840  -1.271  -1.757  -2.066  -2.526  -2.961  -3.321  -3.472  -3.713  -3.997  -4.197  -4.445  -4.644  -4.872  -5.083  -5.318  -5.605  -5.954  -6.304  -6.602  -6.894  -7.128  -7.293  -7.391  -7.430  -7.347  -6.969
   3.964   3.958   3.928   3.928   3.956   3.987   4.016   4.046   4.076   4.109   4.139   4.171   4.198   4.227   4.256   4.285   4.313   4.347   4.377   4.405   4.437   4.467   4.501   4.533   4.563   4.592   4.627   4.657   4.689   4.725   4.756   4.792   4.823   4.858   4.891   4.927   4.964   5.002   5.038   5.076   5.098   5.133   5.169   5.198   5.228   5.261   5.291   5.324   5.356   5.397   5.425   5.451   5.471   5.486   5.512   5.544   5.579   5.595   5.608   5.619   5.651   5.678   5.680   5.679   5.704   5.728   5.734   5.739   5.757   5.771   5.779   5.786   5.796   5.801   5.802   5.801   5.793   5.787   5.803   5.822
   4.308   4.297   4.293   4.276   4.255   4.233   4.207   4.184   4.155   4.131   4.102   4.075   4.042   4.008   3.973   3.936   3.895   3.855   3.814   3.767   3.720   3.671   3.620   3.566   3.511   3.452   3.401   3.341   3.281   3.221   3.158   3.094   3.032   2.972   2.909   2.847   2.784   2.720   2.664   2.607   2.550   2.491   2.434   2.375   2.317   2.262   2.205   2.152   2.098   2.077   2.029   1.985   1.934   1.889   1.844   1.801   1.771   1.726   1.679   1.632   1.636   1.619   1.577   1.548   1.518   1.491   1.463   1.426   1.405   1.375   1.347   1.316   1.295   1.266   1.236   1.205   1.172   1.151   1.180   1.179
   0.000  -0.240  -0.363  -0.429  -0.438  -0.403  -0.346  -0.242  -0.118   0.031   0.210   0.401   0.587   0.771   0.964   1.154   1.316   1.490   1.649   1.832   1.979   2.138   2.291   2.442   2.560   2.683   2.780   2.881   2.957   3.054   3.117   3.193   3.223   3.296   3.301   3.284   3.270   3.235   3.233   3.143   2.951   2.783   2.608   2.390   2.153   1.877   1.567   1.293   0.958   0.792   0.464   0.062  -0.428  -0.829  -1.245  -1.703  -2.042  -2.475  -2.905  -3.262  -3.367  -3.497  -3.793  -3.950  -4.212  -4.406  -4.641  -4.854  -5.098  -5.369  -5.690  -6.034  -6.361  -6.649  -6.852  -6.994  -7.101  -7.142  -7.046  -6.653
   3.964   3.958   3.928   3.928   3.955   3.987   4.015   4.045   4.075   4.107   4.138   4.169   4.196   4.226   4.255   4.284   4.312   4.345   4.376   4.404   4.435   4.465   4.499   4.531   4.561   4.590   4.626   4.655   4.686   4.723   4.755   4.790   4.821   4.856   4.890   4.925   4.961   5.000   5.037   5.074   5.096   5.131   5.168   5.197   5.228   5.259   5.289   5.322   5.352   5.393   5.423   5.449   5.471   5.485   5.509   5.540   5.577   5.595   5.608   5.617   5.649   5.676   5.681   5.678   5.703   5.727   5.734   5.739   5.756   5.770   5.779   5.786   5.796   5.801   5.802   5.801   5.793   5.787   5.803   5.822
   4.308   4.297   4.293   4.276   4.255   4.233   4.207   4.184   4.155   4.131   4.102   4.074   4.041   4.008   3.972   3.936   3.895   3.855   3.814   3.767   3.720   3.670   3.619   3.565   3.511   3.451   3.399   3.341   3.280   3.220   3.157   3.093   3.030   2.970   2.908   2.846   2.783   2.719   2.664   2.606   2.549   2.490   2.433   2.375   2.318   2.262   2.205   2.152   2.098   2.077   2.030   1.984   1.935   1.889   1.842   1.798   1.770   1.727   1.681   1.632   1.631   1.618   1.576   1.547   1.516   1.490   1.462   1.424   1.404   1.376   1.346   1.315   1.294   1.266   1.236   1.204   1.172   1.151   1.180   1.179
   0.000  -0.212  -0.329  -0.393  -0.404  -0.373  -0.327  -0.242  -0.122   0.011   0.196   0.386   0.566   0.740   0.928   1.093   1.260   1.442   1.607   1.792   1.940   2.100   2.254   2.418   2.535   2.635   2.750   2.856   2.936   3.031   3.078   3.139   3.157   3.204   3.189   3.163   3.152   3.106   3.090   3.023   2.841   2.673   2.490   2.274   2.033   1.755   1.450   1.173   0.837   0.658   0.328  -0.064  -0.559  -0.986  -1.397  -1.867  -2.224  -2.658  -3.104  -3.462  -3.575  -3.644  -3.950  -4.154  -4.412  -4.599  -4.836  -5.066  -5.290  -5.563  -5.878  -6.210  -6.494  -6.769  -7.007  -7.171  -7.266  -7.307  -7.232  -6.828
   3.964   3.958   3.929   3.927   3.954   3.986   4.014   4.044   4.073   4.106   4.137   4.168   4.195   4.224   4.254   4.282   4.310   4.343   4.374   4.402   4.433   4.463   4.497   4.528   4.558   4.588   4.624   4.653   4.685   4.722   4.753   4.789   4.819   4.855   4.889   4.924   4.960   4.998   5.036   5.072   5.095   5.130   5.166   5.196   5.226   5.257   5.287   5.320   5.349   5.390   5.422   5.448   5.470   5.484   5.507   5.537   5.574   5.595   5.609   5.614   5.647   5.675   5.683   5.678   5.702   5.726   5.735   5.740   5.756   5.770   5.780   5.786   5.795   5.801   5.802   5.800   5.793   5.786   5.803   5.822
   4.308   4.297   4.293   4.276   4.255   4.233   4.207   4.184   4.155   4.131   4.103   4.074   4.041   4.008   3.972   3.936   3.895   3.855   3.814   3.766   3.720   3.670   3.619   3.565   3.510   3.450   3.397   3.339   3.277   3.218   3.154   3.091   3.028   2.967   2.906   2.843   2.781   2.717   2.663   2.604   2.548   2.490   2.433   2.375   2.318   2.262   2.205   2.152   2.097   2.075   2.030   1.984   1.936   1.887   1.843   1.797   1.769   1.729   1.682   1.634   1.625   1.619   1.574   1.545   1.514   1.488   1.460   1.423   1.402   1.375   1.345   1.315   1.293   1.265   1.234   1.203   1.172   1.151   1.181   1.179
   0.000  -0.263  -0.396  -0.461  -0.455  -0.420  -0.374  -0.282  -0.159  -0.011   0.152   0.324   0.527   0.713   0.906   1.080   1.231   1.403   1.560   1.734   1.861   2.014   2.163   2.309   2.417   2.517   2.650   2.753   2.836   2.933   2.988   3.053   3.066   3.127   3.122   3.104   3.082   3.032   3.025   2.957   2.775   2.599   2.435   2.231   1.985   1.722   1.422   1.126   0.783   0.597   0.269  -0.117  -0.609  -1.050  -1.439  -1.936  -2.298  -2.721  -3.167  -3.525  -3.699  -3.775  -4.087  -4.259  -4.495  -4.680  -4.913  -5.140  -5.373  -5.651  -5.979  -6.317  -6.640  -6.923  -7.140  -7.291  -7.393  -7.435  -7.334  -6.913
   3.964   3.959   3.929   3.926   3.952   3.984   4.012   4.043   4.072   4.105   4.135   4.167   4.193   4.222   4.252   4.280   4.309   4.342   4.372   4.400   4.431   4.461   4.495   4.527   4.556   4.587   4.623   4.652   4.684   4.721   4.751   4.788   4.818   4.854   4.887   4.923   4.959   4.998   5.034   5.071   5.094   5.129   5.164   5.195   5.225   5.256   5.285   5.319   5.346   5.387   5.421   5.446   5.470   5.484   5.505   5.535   5.572   5.596   5.610   5.613   5.645   5.673   5.684   5.678   5.701   5.726   5.736   5.740   5.755   5.770   5.780   5.786   5.795   5.801   5.802   5.800   5.793   5.787   5.803   5.822
   4.308   4.298   4.293   4.276   4.255   4.233   4.207   4.184   4.156   4.131   4.103   4.074   4.041   4.008   3.972   3.936   3.894   3.854   3.813   3.766   3.719   3.669   3.618   3.564   3.509   3.449   3.395   3.337   3.275   3.216   3.152   3.089   3.026   2.966   2.904   2.841   2.779   2.716   2.660   2.603   2.547   2.490   2.433   2.374   2.317   2.260   2.205   2.151   2.097   2.075   2.029   1.983   1.936   1.887   1.843   1.799   1.767   1.728   1.681   1.633   1.619   1.616   1.572   1.543   1.513   1.487   1.460   1.421   1.401   1.375   1.346   1.315   1.292   1.265   1.234   1.203   1.172   1.151   1.181   1.179
   0.000  -0.243  -0.364  -0.420  -0.412  -0.382  -0.314  -0.218  -0.102   0.045   0.219   0.402   0.604   0.784   0.964   1.130   1.293   1.461   1.626   1.802   1.932   2.082   2.239   2.394   2.520   2.624   2.766   2.876   2.946   3.046   3.100   3.174   3.199   3.261   3.252   3.236   3.212   3.164   3.102   3.007   2.817   2.639   2.462   2.251   1.997   1.729   1.422   1.134   0.804   0.599   0.286  -0.076  -0.556  -1.006  -1.403  -1.869  -2.188  -2.598  -3.014  -3.368  -3.545  -3.575  -3.874  -4.049  -4.294  -4.474  -4.717  -4.971  -5.236  -5.510  -5.828  -6.170  -6.482  -6.742  -6.961  -7.124  -7.229  -7.265  -7.158  -6.732
   3.964   3.959   3.929   3.925   3.952   3.984   4.012   4.042   4.072   4.104   4.135   4.166   4.193   4.222   4.251   4.279   4.308   4.341   4.371   4.399   4.430   4.460   4.494   4.526   4.555   4.586   4.622   4.650   4.683   4.720   4.751   4.787   4.818   4.854   4.887   4.923   4.959   4.998   5.035   5.071   5.094   5.130   5.164   5.194   5.226   5.256   5.284   5.319   5.343   5.385   5.419   5.445   5.470   5.484   5.504   5.534   5.571   5.596   5.611   5.613   5.645   5.673   5.685   5.679   5.701   5.725   5.736   5.740   5.754   5.770   5.780   5.786   5.795   5.801   5.802   5.799   5.793   5.786   5.803   5.822
   4.308   4.297   4.293   4.275   4.255   4.232   4.206   4.184   4.156   4.131   4.102   4.074   4.040   4.007   3.971   3.934   3.893   3.853   3.812   3.764   3.717   3.667   3.616   3.562   3.506   3.446   3.392   3.334   3.273   3.212   3.148   3.085   3.022   2.962   2.900   2.837   2.775   2.711   2.656   2.599   2.544   2.487   2.429   2.371   2.314   2.258   2.203   2.151   2.097   2.074   2.029   1.981   1.935   1.886   1.840   1.798   1.766   1.725   1.678   1.632   1.615   1.614   1.570   1.540   1.510   1.484   1.459   1.420   1.399   1.375   1.346   1.315   1.291   1.264   1.234   1.201   1.171   1.151   1.181   1.179
   0.000  -0.224  -0.313  -0.370  -0.381  -0.355  -0.304  -0.215  -0.097   0.041   0.210   0.389   0.593   0.764   0.937   1.107   1.264   1.435   1.593   1.770   1.904   2.070   2.221   2.370   2.475   2.577   2.711   2.806   2.889   2.986   3.035   3.107   3.132   3.197   3.183   3.161   3.128   3.078   2.980   2.869   2.684   2.510   2.330   2.105   1.845   1.572   1.263   0.970   0.631   0.416   0.117  -0.242  -0.720  -1.192  -1.603  -2.045  -2.350  -2.718  -3.129  -3.488  -3.709  -3.726  -4.017  -4.197  -4.441  -4.604  -4.857  -5.125  -5.400  -5.674  -5.988  -6.322  -6.643  -6.940  -7.171  -7.344  -7.439  -7.463  -7.398  -6.995
   3.964   3.958   3.929   3.925   3.951   3.983   4.011   4.041   4.071   4.103   4.134   4.165   4.191   4.221   4.250   4.278   4.307   4.340   4.370   4.398   4.428   4.459   4.493   4.525   4.554   4.585   4.621   4.649   4.683   4.720   4.751   4.787   4.818   4.854   4.887   4.923   4.960   4.998   5.035   5.071   5.094   5.131   5.163   5.194   5.226   5.255   5.282   5.318   5.340   5.381   5.418   5.444   5.469   5.484   5.502   5.530   5.568   5.595   5.612   5.613   5.642   5.670   5.686   5.679   5.699   5.724   5.736   5.740   5.753   5.769   5.780   5.786   5.795   5.800   5.802   5.799   5.792   5.786   5.803   5.822
   4.308   4.297   4.293   4.276   4.255   4.232   4.206   4.184   4.155   4.130   4.102   4.074   4.040   4.006   3.970   3.934   3.891   3.853   3.811   3.762   3.715   3.664   3.614   3.560   3.504   3.443   3.389   3.330   3.270   3.208   3.144   3.081   3.018   2.958   2.896   2.833   2.771   2.707   2.653   2.595   2.540   2.486   2.426   2.369   2.313   2.258   2.202   2.152   2.099   2.072   2.031   1.983   1.937   1.887   1.838   1.797   1.766   1.726   1.680   1.635   1.610   1.611   1.570   1.540   1.509   1.484   1.458   1.419   1.397   1.375   1.346   1.315   1.291   1.263   1.233   1.201   1.170   1.151   1.181   1.179
   0.000  -0.236  -0.356  -0.419  -0.431  -0.388  -0.340  -0.255  -0.148  -0.008   0.165   0.344   0.520   0.698   0.877   1.057   1.227   1.387   1.556   1.732   1.865   2.027   2.178   2.328   2.445   2.556   2.692   2.787   2.869   2.973   3.033   3.090   3.098   3.171   3.172   3.158   3.145   3.105   3.036   2.930   2.743   2.554   2.376   2.155   1.914   1.642   1.315   1.038   0.727   0.481   0.182  -0.167  -0.635  -1.121  -1.501  -1.961  -2.291  -2.663  -3.069  -3.422  -3.670  -3.679  -3.934  -4.126  -4.370  -4.541  -4.760  -5.010  -5.288  -5.566  -5.883  -6.223  -6.540  -6.839  -7.080  -7.242  -7.336  -7.368  -7.304  -6.964
   3.964   3.957   3.929   3.924   3.951   3.982   4.010   4.041   4.070   4.102   4.133   4.163   4.190   4.219   4.249   4.277   4.306   4.338   4.368   4.397   4.427   4.457   4.492   4.523   4.552   4.585   4.620   4.648   4.681   4.719   4.750   4.786   4.816   4.853   4.886   4.922   4.958   4.998   5.035   5.069   5.093   5.130   5.162   5.192   5.225   5.254   5.279   5.317   5.335   5.375   5.414   5.441   5.467   5.483   5.499   5.525   5.563   5.592   5.612   5.612   5.637   5.666   5.686   5.680   5.696   5.722   5.736   5.740   5.752   5.768   5.780   5.786   5.794   5.800   5.802   5.799   5.793   5.786   5.803   5.822
   4.308   4.298   4.293   4.275   4.255   4.232   4.206   4.184   4.155   4.130   4.102   4.074   4.040   4.006   3.970   3.933   3.891   3.852   3.810   3.762   3.714   3.663   3.613   3.558   3.502   3.442   3.387   3.329   3.268   3.207   3.142   3.080   3.016   2.956   2.894   2.830   2.769   2.706   2.655   2.593   2.539   2.486   2.426   2.368   2.315   2.259   2.205   2.157   2.105   2.073   2.034   1.986   1.940   1.891   1.841   1.798   1.768   1.727   1.684   1.639   1.608   1.610   1.571   1.540   1.510   1.485   1.459   1.421   1.396   1.374   1.347   1.316   1.290   1.263   1.234   1.201   1.171   1.151   1.181   1.179
   0.000  -0.241  -0.366  -0.416  -0.428  -0.389  -0.327  -0.236  -0.116   0.018   0.186   0.368   0.553   0.723   0.898   1.068   1.234   1.399   1.553   1.723   1.855   2.013   2.156   2.296   2.407   2.511   2.640   2.732   2.800   2.883   2.935   2.994   3.022   3.076   3.063   3.053   3.034   2.993   2.984   2.890   2.709   2.530   2.353   2.137   1.937   1.656   1.335   1.049   0.741   0.465   0.174  -0.151  -0.609  -1.118  -1.520  -1.976  -2.325  -2.688  -3.067  -3.415  -3.700  -3.710  -3.938  -4.136  -4.375  -4.556  -4.774  -5.044  -5.322  -5.575  -5.867  -6.200  -6.522  -6.823  -7.062  -7.222  -7.316  -7.347  -7.256  -6.810
   3.964   3.957   3.930   3.924   3.950   3.981   4.009   4.040   4.069   4.101   4.132   4.162   4.189   4.218   4.248   4.276   4.305   4.337   4.367   4.396   4.426   4.456   4.491   4.522   4.551   4.584   4.619   4.646   4.680   4.717   4.748   4.785   4.815   4.852   4.885   4.921   4.958   4.996   5.034   5.068   5.091   5.128   5.160   5.189   5.223   5.252   5.274   5.313   5.330   5.369   5.409   5.437   5.465   5.482   5.498   5.520   5.557   5.589   5.612   5.612   5.632   5.663   5.687   5.681   5.695   5.720   5.735   5.741   5.751   5.768   5.780   5.786   5.793   5.800   5.802   5.799   5.793   5.786   5.802   5.822
   4.308   4.298   4.293   4.276   4.255   4.232   4.206   4.184   4.155   4.130   4.102   4.074   4.039   4.005   3.969   3.932   3.890   3.851   3.809   3.760   3.713   3.662   3.612   3.557   3.500   3.440   3.385   3.326   3.265   3.204   3.140   3.077   3.013   2.954   2.891   2.828   2.767   2.705   2.655   2.594   2.538   2.487   2.428   2.370   2.317   2.263   2.209   2.164   2.113   2.074   2.037   1.990   1.943   1.895   1.847   1.799   1.769   1.730   1.687   1.642   1.607   1.608   1.574   1.540   1.509   1.485   1.458   1.421   1.395   1.373   1.347   1.317   1.290   1.264   1.235   1.200   1.171   1.151   1.181   1.179
   0.000  -0.247  -0.371  -0.418  -0.430  -0.393  -0.328  -0.239  -0.117   0.018   0.180   0.346   0.505   0.674   0.868   1.025   1.172   1.341   1.505   1.661   1.786   1.953   2.095   2.233   2.343   2.456   2.595   2.694   2.761   2.862   2.914   2.973   2.994   3.047   3.027   3.016   3.013   2.970   2.980   2.910   2.721   2.571   2.391   2.168   1.950   1.677   1.361   1.085   0.774   0.475   0.197  -0.115  -0.553  -1.070  -1.475  -1.923  -2.290  -2.640  -2.998  -3.359  -3.651  -3.701  -3.905  -4.113  -4.334  -4.502  -4.722  -4.986  -5.261  -5.508  -5.795  -6.116  -6.432  -6.720  -6.950  -7.114  -7.217  -7.258  -7.169  -6.777
   3.964   3.957   3.930   3.924   3.949   3.980   4.008   4.039   4.068   4.100   4.130   4.161   4.188   4.216   4.247   4.274   4.303   4.336   4.365   4.394   4.424   4.455   4.489   4.520   4.548   4.582   4.617   4.644   4.679   4.715   4.747   4.783   4.813   4.850   4.884   4.919   4.956   4.995   5.033   5.066   5.089   5.126   5.158   5.187   5.220   5.251   5.271   5.310   5.328   5.366   5.406   5.436   5.464   5.482   5.498   5.518   5.555   5.587   5.612   5.613   5.630   5.661   5.687   5.682   5.693   5.719   5.736   5.741   5.751   5.767   5.780   5.786   5.793   5.800   5.802   5.799   5.792   5.786   5.803   5.822
   4.308   4.298   4.293   4.275   4.255   4.231   4.206   4.184   4.155   4.130   4.102   4.074   4.039   4.005   3.969   3.932   3.890   3.851   3.808   3.759   3.713   3.661   3.611   3.556   3.499   3.439   3.384   3.325   3.264   3.203   3.138   3.076   3.011   2.952   2.889   2.826   2.766   2.703   2.653   2.592   2.538   2.489   2.428   2.371   2.317   2.263   2.210   2.168   2.116   2.075   2.038   1.989   1.942   1.894   1.848   1.800   1.768   1.728   1.689   1.643   1.604   1.604   1.573   1.537   1.507   1.483   1.458   1.420   1.393   1.371   1.346   1.316   1.289   1.264   1.235   1.200   1.168   1.151   1.181   1.179
   0.000  -0.229  -0.361  -0.423  -0.428  -0.402  -0.360  -0.262  -0.158  -0.025   0.139   0.311   0.477   0.659   0.848   1.025   1.191   1.359   1.517   1.676   1.799   1.962   2.104   2.253   2.364   2.476   2.611   2.693   2.776   2.875   2.920   2.975   2.999   3.064   3.045   3.014   3.004   2.949   2.942   2.874   2.681   2.510   2.346   2.131   1.837   1.560   1.242   1.020   0.709   0.414   0.119  -0.199  -0.625  -1.119  -1.518  -1.958  -2.331  -2.683  -3.006  -3.356  -3.624  -3.752  -3.926  -4.128  -4.345  -4.560  -4.764  -5.022  -5.302  -5.582  -5.860  -6.162  -6.479  -6.772  -6.997  -7.163  -7.261  -7.294  -7.197  -6.795
   3.964   3.957   3.930   3.924   3.948   3.979   4.006   4.038   4.068   4.099   4.130   4.159   4.186   4.215   4.245   4.272   4.301   4.334   4.363   4.392   4.422   4.453   4.487   4.518   4.547   4.580   4.616   4.642   4.677   4.713   4.745   4.782   4.812   4.848   4.882   4.918   4.954   4.993   5.032   5.066   5.088   5.125   5.157   5.185   5.219   5.250   5.268   5.308   5.326   5.363   5.404   5.435   5.463   5.481   5.498   5.516   5.552   5.584   5.612   5.614   5.627   5.659   5.687   5.683   5.692   5.718   5.736   5.742   5.750   5.767   5.779   5.787   5.793   5.800   5.802   5.799   5.792   5.786   5.803   5.822
   4.308   4.298   4.293   4.275   4.255   4.231   4.206   4.185   4.156   4.130   4.102   4.073   4.039   4.005   3.969   3.932   3.890   3.851   3.807   3.759   3.712   3.661   3.610   3.555   3.498   3.438   3.383   3.323   3.263   3.201   3.137   3.075   3.009   2.951   2.888   2.825   2.764   2.702   2.652   2.591   2.536   2.489   2.429   2.371   2.317   2.262   2.210   2.169   2.119   2.074   2.037   1.990   1.942   1.893   1.849   1.800   1.765   1.726   1.690   1.644   1.603   1.598   1.575   1.536   1.505   1.481   1.457   1.421   1.393   1.370   1.345   1.316   1.288   1.263   1.235   1.200   1.169   1.151   1.181   1.179
   0.000  -0.216  -0.342  -0.396  -0.412  -0.387  -0.338  -0.260  -0.141   0.012   0.174   0.348   0.528   0.701   0.883   1.050   1.208   1.367   1.530   1.695   1.819   1.977   2.114   2.241   2.336   2.448   2.584   2.674   2.749   2.836   2.883   2.948   2.974   3.038   3.011   2.990   2.965   2.922   2.928   2.837   2.638   2.463   2.283   2.064   1.856   1.582   1.267   1.045   0.716   0.365   0.079  -0.233  -0.658  -1.177  -1.589  -1.998  -2.372  -2.726  -3.035  -3.389  -3.663  -3.793  -3.956  -4.175  -4.350  -4.527  -4.734  -4.972  -5.244  -5.516  -5.822  -6.150  -6.480  -6.786  -7.011  -7.177  -7.273  -7.299  -7.201  -6.764
   3.964   3.957   3.930   3.923   3.947   3.978   4.005   4.037   4.067   4.098   4.129   4.158   4.186   4.214   4.244   4.272   4.301   4.334   4.362   4.391   4.422   4.453   4.487   4.517   4.547   4.581   4.616   4.642   4.678   4.714   4.746   4.782   4.812   4.849   4.883   4.919   4.955   4.995   5.033   5.066   5.089   5.127   5.157   5.186   5.217   5.250   5.266   5.306   5.325   5.361   5.402   5.434   5.463   5.481   5.499   5.515   5.549   5.582   5.612   5.615   5.626   5.660   5.688   5.684   5.692   5.717   5.736   5.742   5.750   5.767   5.780   5.787   5.793   5.800   5.802   5.799   5.792   5.786   5.803   5.822
   4.308   4.298   4.292   4.275   4.255   4.230   4.206   4.184   4.155   4.130   4.102   4.072   4.038   4.004   3.968   3.930   3.888   3.849   3.805   3.756   3.709   3.658   3.606   3.552   3.493   3.434   3.378   3.318   3.257   3.196   3.132   3.070   3.004   2.947   2.883   2.819   2.759   2.697   2.646   2.585   2.532   2.485   2.425   2.369   2.316   2.262   2.211   2.169   2.119   2.072   2.036   1.990   1.942   1.892   1.848   1.801   1.763   1.723   1.687   1.645   1.601   1.596   1.573   1.532   1.503   1.479   1.455   1.420   1.391   1.369   1.343   1.315   1.288   1.261   1.234   1.199   1.168   1.151   1.181   1.179
   0.000  -0.230  -0.312  -0.359  -0.354  -0.334  -0.283  -0.201  -0.087   0.061   0.219   0.387   0.573   0.761   0.945   1.103   1.260   1.422   1.575   1.718   1.824   1.972   2.112   2.247   2.346   2.452   2.602   2.694   2.768   2.851   2.888   2.960   2.993   3.055   3.027   2.989   2.960   2.916   2.930   2.851   2.658   2.509   2.336   2.137   1.925   1.666   1.346   1.158   0.835   0.511   0.213  -0.096  -0.505  -1.016  -1.448  -1.856  -2.219  -2.539  -2.820  -3.142  -3.411  -3.572  -3.701  -3.922  -4.139  -4.309  -4.517  -4.771  -5.032  -5.310  -5.628  -5.988  -6.323  -6.611  -6.841  -7.014  -7.128  -7.174  -7.078  -6.655
   3.964   3.957   3.930   3.923   3.947   3.977   4.005   4.037   4.066   4.097   4.128   4.157   4.185   4.213   4.243   4.270   4.300   4.332   4.361   4.389   4.420   4.451   4.485   4.515   4.545   4.579   4.614   4.640   4.677   4.712   4.745   4.781   4.811   4.848   4.881   4.918   4.954   4.993   5.032   5.066   5.089   5.126   5.155   5.184   5.215   5.249   5.263   5.302   5.324   5.358   5.399   5.432   5.461   5.481   5.499   5.513   5.547   5.579   5.610   5.616   5.624   5.658   5.687   5.685   5.691   5.716   5.736   5.743   5.750   5.766   5.779   5.787   5.793   5.800   5.802   5.799   5.791   5.786   5.803   5.822
   4.308   4.297   4.292   4.275   4.255   4.230   4.206   4.184   4.155   4.130   4.102   4.072   4.038   4.004   3.968   3.930   3.887   3.848   3.804   3.756   3.709   3.657   3.606   3.551   3.493   3.433   3.377   3.317   3.256   3.194   3.130   3.068   3.002   2.945   2.881   2.818   2.757   2.696   2.644   2.584   2.530   2.485   2.425   2.370   2.316   2.262   2.213   2.171   2.120   2.072   2.036   1.989   1.941   1.894   1.847   1.803   1.762   1.720   1.686   1.647   1.601   1.590   1.574   1.532   1.499   1.478   1.453   1.420   1.391   1.367   1.343   1.315   1.288   1.261   1.234   1.199   1.167   1.152   1.180   1.179
   0.000  -0.241  -0.342  -0.392  -0.394  -0.364  -0.312  -0.224  -0.100   0.041   0.194   0.365   0.549   0.722   0.907   1.076   1.235   1.389   1.550   1.709   1.833   1.983   2.131   2.262   2.353   2.470   2.600   2.672   2.749   2.843   2.886   2.944   2.970   3.022   3.001   2.976   2.963   2.931   2.922   2.844   2.652   2.501   2.314   2.096   1.902   1.660   1.363   1.127   0.805   0.485   0.179  -0.147  -0.551  -1.054  -1.501  -1.903  -2.285  -2.616  -2.901  -3.257  -3.528  -3.726  -3.842  -4.067  -4.273  -4.453  -4.648  -4.905  -5.191  -5.479  -5.784  -6.125  -6.453  -6.748  -6.982  -7.146  -7.247  -7.267  -7.169  -6.715
   3.964   3.957   3.929   3.922   3.946   3.977   4.005   4.036   4.065   4.096   4.126   4.156   4.184   4.212   4.242   4.269   4.299   4.331   4.359   4.387   4.419   4.449   4.483   4.513   4.543   4.577   4.612   4.639   4.675   4.710   4.743   4.779   4.809   4.847   4.879   4.916   4.952   4.991   5.030   5.065   5.087   5.124   5.153   5.181   5.212   5.248   5.259   5.298   5.322   5.354   5.396   5.431   5.460   5.481   5.499   5.511   5.544   5.577   5.608   5.618   5.623   5.656   5.687   5.686   5.690   5.715   5.735   5.743   5.750   5.766   5.779   5.787   5.793   5.800   5.802   5.799   5.791   5.786   5.803   5.822
   4.308   4.297   4.292   4.275   4.255   4.230   4.206   4.184   4.155   4.130   4.101   4.072   4.037   4.004   3.968   3.929   3.888   3.848   3.804   3.755   3.708   3.657   3.604   3.550   3.492   3.433   3.376   3.315   3.256   3.193   3.130   3.068   3.002   2.944   2.879   2.818   2.756   2.695   2.643   2.583   2.529   2.486   2.427   2.371   2.317   2.264   2.217   2.173   2.121   2.073   2.036   1.989   1.942   1.896   1.848   1.804   1.763   1.721   1.683   1.648   1.602   1.585   1.574   1.532   1.499   1.476   1.453   1.420   1.391   1.366   1.343   1.314   1.288   1.260   1.233   1.199   1.167   1.152   1.180   1.179
   0.000  -0.238  -0.383  -0.447  -0.450  -0.424  -0.377  -0.283  -0.172  -0.031   0.123   0.291   0.471   0.640   0.815   0.975   1.147   1.303   1.471   1.625   1.743   1.905   2.043   2.176   2.282   2.396   2.538   2.617   2.692   2.780   2.828   2.883   2.898   2.970   2.954   2.937   2.928   2.877   2.872   2.802   2.619   2.533   2.360   2.119   1.910   1.687   1.387   1.127   0.797   0.497   0.236  -0.067  -0.450  -0.952  -1.422  -1.804  -2.205  -2.577  -2.868  -3.195  -3.470  -3.664  -3.766  -3.998  -4.219  -4.411  -4.620  -4.884  -5.148  -5.431  -5.739  -6.078  -6.394  -6.661  -6.865  -7.026  -7.120  -7.151  -7.084  -6.641
   3.964   3.957   3.928   3.921   3.945   3.976   4.003   4.035   4.063   4.095   4.124   4.155   4.182   4.211   4.240   4.266   4.297   4.329   4.357   4.385   4.416   4.447   4.481   4.510   4.540   4.574   4.609   4.636   4.673   4.708   4.740   4.776   4.807   4.844   4.877   4.914   4.949   4.989   5.028   5.063   5.085   5.121   5.152   5.179   5.209   5.247   5.257   5.296   5.322   5.353   5.395   5.430   5.460   5.481   5.500   5.511   5.542   5.575   5.607   5.619   5.623   5.655   5.686   5.687   5.689   5.715   5.735   5.743   5.750   5.765   5.779   5.787   5.793   5.799   5.802   5.799   5.791   5.786   5.803   5.822
   4.308   4.297   4.291   4.276   4.255   4.231   4.206   4.184   4.156   4.130   4.102   4.072   4.038   4.004   3.968   3.930   3.888   3.850   3.805   3.756   3.708   3.657   3.604   3.550   3.492   3.434   3.376   3.316   3.256   3.194   3.130   3.068   3.002   2.945   2.881   2.818   2.757   2.696   2.643   2.583   2.530   2.487   2.428   2.373   2.317   2.266   2.220   2.172   2.120   2.072   2.034   1.986   1.940   1.896   1.848   1.806   1.763   1.722   1.682   1.648   1.603   1.580   1.572   1.530   1.497   1.473   1.452   1.417   1.390   1.365   1.342   1.314   1.287   1.259   1.232   1.199   1.167   1.152   1.180   1.179
   0.000  -0.227  -0.350  -0.404  -0.417  -0.394  -0.344  -0.256  -0.138   0.008   0.171   0.335   0.501   0.674   0.854   1.019   1.174   1.343   1.504   1.655   1.779   1.933   2.063   2.191   2.292   2.398   2.531   2.620   2.694   2.781   2.829   2.888   2.904   2.955   2.945   2.925   2.898   2.857   2.860   2.799   2.608   2.507   2.333   2.099   1.880   1.656   1.350   1.094   0.760   0.460   0.176  -0.146  -0.525  -1.057  -1.514  -1.878  -2.283  -2.636  -2.890  -3.211  -3.472  -3.674  -3.755  -3.994  -4.188  -4.370  -4.570  -4.830  -5.109  -5.381  -5.652  -5.977  -6.304  -6.578  -6.786  -6.936  -7.036  -7.078  -6.998  -6.586
   3.964   3.957   3.928   3.921   3.945   3.975   4.002   4.034   4.062   4.093   4.123   4.154   4.181   4.209   4.238   4.264   4.295   4.326   4.355   4.382   4.414   4.445   4.479   4.508   4.537   4.572   4.607   4.634   4.670   4.705   4.738   4.774   4.804   4.842   4.875   4.911   4.947   4.986   5.026   5.061   5.083   5.120   5.151   5.179   5.208   5.246   5.256   5.295   5.322   5.353   5.394   5.429   5.460   5.481   5.501   5.510   5.540   5.573   5.605   5.620   5.623   5.654   5.685   5.689   5.689   5.714   5.735   5.743   5.749   5.765   5.779   5.787   5.793   5.799   5.802   5.799   5.791   5.786   5.803   5.822
   4.308   4.297   4.291   4.276   4.255   4.231   4.206   4.184   4.156   4.130   4.102   4.072   4.038   4.004   3.968   3.930   3.889   3.850   3.805   3.756   3.709   3.658   3.605   3.551   3.492   3.434   3.376   3.316   3.257   3.194   3.130   3.068   3.003   2.945   2.882   2.818   2.757   2.696   2.644   2.584   2.530   2.484   2.426   2.370   2.316   2.265   2.220   2.170   2.118   2.069   2.032   1.983   1.938   1.895   1.846   1.805   1.760   1.720   1.680   1.648   1.604   1.577   1.571   1.530   1.497   1.473   1.451   1.417   1.388   1.365   1.342   1.313   1.287   1.258   1.232   1.199   1.167   1.152   1.180   1.179
   0.000  -0.246  -0.379  -0.433  -0.441  -0.410  -0.346  -0.257  -0.134   0.008   0.175   0.354   0.519   0.681   0.852   1.021   1.188   1.342   1.499   1.655   1.776   1.936   2.080   2.210   2.319   2.421   2.536   2.616   2.683   2.765   2.801   2.861   2.876   2.945   2.936   2.898   2.877   2.828   2.821   2.763   2.579   2.498   2.339   2.124   1.899   1.676   1.372   1.109   0.783   0.496   0.224  -0.072  -0.409  -0.910  -1.406  -1.776  -2.183  -2.537  -2.803  -3.063  -3.317  -3.527  -3.593  -3.829  -3.996  -4.180  -4.373  -4.622  -4.878  -5.156  -5.451  -5.807  -6.145  -6.456  -6.653  -6.768  -6.863  -6.891  -6.783  -6.345
   3.964   3.958   3.928   3.921   3.944   3.974   4.001   4.033   4.061   4.092   4.122   4.152   4.179   4.208   4.237   4.262   4.293   4.324   4.353   4.381   4.412   4.443   4.477   4.506   4.535   4.570   4.604   4.632   4.668   4.703   4.736   4.772   4.802   4.840   4.873   4.909   4.945   4.983   5.023   5.059   5.080   5.117   5.149   5.177   5.205   5.245   5.255   5.292   5.321   5.349   5.391   5.427   5.457   5.480   5.501   5.509   5.538   5.570   5.603   5.621   5.624   5.653   5.684   5.690   5.688   5.713   5.734   5.744   5.749   5.764   5.779   5.787   5.793   5.799   5.802   5.799   5.791   5.786   5.803   5.822
   4.308   4.297   4.291   4.276   4.254   4.231   4.206   4.184   4.156   4.130   4.102   4.072   4.038   4.004   3.968   3.930   3.889   3.850   3.805   3.756   3.709   3.657   3.605   3.550   3.493   3.433   3.377   3.316   3.256   3.194   3.130   3.068   3.003   2.945   2.881   2.819   2.759   2.696   2.644   2.585   2.532   2.484   2.426   2.372   2.316   2.266   2.222   2.170   2.117   2.069   2.031   1.984   1.938   1.896   1.848   1.804   1.760   1.720   1.682   1.647   1.604   1.575   1.569   1.528   1.497   1.472   1.450   1.417   1.387   1.363   1.341   1.312   1.286   1.257   1.231   1.199   1.167   1.151   1.180   1.179
   0.000  -0.240  -0.359  -0.438  -0.450  -0.410  -0.359  -0.269  -0.142   0.005   0.167   0.336   0.510   0.685   0.864   1.009   1.155   1.308   1.447   1.594   1.719   1.885   2.012   2.130   2.238   2.348   2.475   2.559   2.640   2.721   2.761   2.812   2.828   2.886   2.878   2.849   2.838   2.782   2.776   2.735   2.573   2.421   2.266   2.043   1.823   1.620   1.329   1.025   0.692   0.390   0.057  -0.300  -0.620  -1.104  -1.576  -1.946  -2.336  -2.678  -2.912  -3.213  -3.488  -3.678  -3.748  -3.978  -4.139  -4.342  -4.543  -4.800  -5.049  -5.325  -5.588  -5.890  -6.223  -6.513  -6.715  -6.856  -6.946  -6.979  -6.871  -6.386
   3.964   3.958   3.928   3.921   3.944   3.974   4.001   4.032   4.061   4.091   4.122   4.152   4.178   4.207   4.236   4.261   4.292   4.323   4.351   4.380   4.411   4.442   4.476   4.504   4.534   4.568   4.602   4.630   4.667   4.701   4.734   4.770   4.801   4.838   4.872   4.908   4.944   4.981   5.022   5.057   5.078   5.116   5.148   5.176   5.204   5.244   5.254   5.290   5.321   5.347   5.389   5.426   5.456   5.479   5.501   5.509   5.536   5.568   5.601   5.621   5.624   5.650   5.683   5.691   5.688   5.712   5.734   5.744   5.749   5.763   5.778   5.787   5.793   5.799   5.801   5.799   5.791   5.786   5.803   5.822
   4.308   4.297   4.291   4.276   4.255   4.231   4.206   4.183   4.156   4.130   4.102   4.071   4.038   4.004   3.968   3.930   3.888   3.849   3.804   3.755   3.708   3.656   3.603   3.550   3.491   3.432   3.375   3.315   3.255   3.192   3.128   3.067   3.002   2.943   2.880   2.817   2.758   2.694   2.643   2.584   2.531   2.483   2.424   2.371   2.316   2.266   2.222   2.168   2.117   2.068   2.029   1.983   1.937   1.894   1.847   1.803   1.756   1.717   1.678   1.644   1.603   1.570   1.567   1.527   1.497   1.471   1.448   1.416   1.387   1.362   1.341   1.312   1.285   1.257   1.230   1.198   1.166   1.151   1.180   1.179
   0.000  -0.231  -0.351  -0.404  -0.418  -0.384  -0.338  -0.252  -0.145  -0.017   0.130   0.290   0.461   0.619   0.795   0.956   1.114   1.268   1.427   1.589   1.706   1.862   1.993   2.116   2.219   2.325   2.451   2.533   2.623   2.710   2.751   2.803   2.820   2.897   2.901   2.870   2.842   2.778   2.754   2.707   2.549   2.372   2.204   1.992   1.727   1.505   1.197   0.920   0.576   0.258  -0.075  -0.431  -0.739  -1.236  -1.704  -2.072  -2.467  -2.814  -3.061  -3.332  -3.588  -3.781  -3.838  -4.058  -4.211  -4.403  -4.601  -4.856  -5.136  -5.424  -5.684  -5.992  -6.329  -6.630  -6.868  -7.041  -7.129  -7.161  -7.048  -6.631
   3.964   3.958   3.928   3.920   3.943   3.973   4.000   4.031   4.060   4.090   4.120   4.150   4.177   4.206   4.234   4.260   4.291   4.321   4.350   4.378   4.410   4.440   4.474   4.502   4.532   4.567   4.600   4.629   4.666   4.699   4.733   4.769   4.799   4.836   4.871   4.906   4.942   4.980   5.020   5.056   5.078   5.116   5.148   5.177   5.204   5.244   5.254   5.291   5.322   5.348   5.390   5.426   5.457   5.480   5.503   5.510   5.535   5.568   5.601   5.621   5.625   5.650   5.682   5.692   5.688   5.712   5.734   5.745   5.749   5.763   5.778   5.787   5.793   5.799   5.801   5.799   5.791   5.786   5.803   5.822
   4.308   4.298   4.291   4.276   4.255   4.231   4.206   4.183   4.156   4.130   4.102   4.071   4.037   4.004   3.968   3.929   3.888   3.848   3.803   3.754   3.708   3.656   3.603   3.549   3.491   3.431   3.374   3.313   3.253   3.191   3.127   3.066   3.001   2.943   2.880   2.817   2.757   2.693   2.642   2.583   2.530   2.479   2.421   2.368   2.312   2.264   2.219   2.164   2.112   2.065   2.026   1.980   1.934   1.890   1.846   1.801   1.753   1.715   1.675   1.641   1.601   1.567   1.566   1.525   1.496   1.469   1.446   1.415   1.385   1.360   1.339   1.311   1.284   1.256   1.228   1.197   1.165   1.153   1.179   1.179
   0.000  -0.232  -0.342  -0.411  -0.419  -0.389  -0.341  -0.250  -0.129   0.011   0.172   0.332   0.505   0.664   0.825   0.982   1.140   1.288   1.444   1.597   1.717   1.880   2.013   2.131   2.230   2.345   2.474   2.543   2.624   2.706   2.747   2.804   2.818   2.874   2.867   2.830   2.817   2.757   2.748   2.700   2.529   2.369   2.207   2.007   1.771   1.570   1.265   0.975   0.631   0.315  -0.012  -0.385  -0.712  -1.211  -1.693  -2.058  -2.424  -2.753  -2.987  -3.274  -3.543  -3.739  -3.789  -4.018  -4.176  -4.390  -4.586  -4.842  -5.114  -5.402  -5.676  -6.019  -6.341  -6.618  -6.835  -6.989  -7.091  -7.118  -7.022  -6.532
   3.964   3.958   3.928   3.920   3.943   3.973   3.999   4.031   4.059   4.089   4.119   4.149   4.175   4.205   4.233   4.259   4.289   4.319   4.349   4.377   4.408   4.439   4.472   4.500   4.530   4.565   4.599   4.627   4.664   4.698   4.731   4.768   4.797   4.835   4.869   4.905   4.941   4.978   5.018   5.055   5.079   5.116   5.148   5.177   5.204   5.244   5.255   5.292   5.322   5.349   5.390   5.427   5.458   5.481   5.504   5.511   5.535   5.568   5.600   5.622   5.625   5.649   5.682   5.692   5.688   5.712   5.734   5.745   5.750   5.763   5.778   5.787   5.793   5.799   5.801   5.799   5.791   5.786   5.803   5.822
   4.308   4.297   4.291   4.276   4.255   4.231   4.206   4.183   4.156   4.130   4.101   4.071   4.037   4.004   3.968   3.930   3.888   3.848   3.803   3.754   3.707   3.655   3.602   3.548   3.490   3.430   3.373   3.312   3.253   3.190   3.126   3.065   2.999   2.942   2.879   2.817   2.757   2.693   2.642   2.582   2.530   2.476   2.417   2.365   2.309   2.260   2.216   2.162   2.109   2.061   2.024   1.977   1.933   1.888   1.844   1.800   1.749   1.712   1.673   1.637   1.599   1.565   1.563   1.522   1.494   1.467   1.445   1.414   1.384   1.358   1.337   1.312   1.284   1.256   1.228   1.197   1.165   1.153   1.180   1.179
   0.000  -0.225  -0.337  -0.404  -0.423  -0.386  -0.344  -0.261  -0.144  -0.009   0.142   0.303   0.464   0.616   0.778   0.936   1.085   1.232   1.377   1.511   1.630   1.792   1.927   2.045   2.137   2.239   2.367   2.433   2.515   2.613   2.658   2.725   2.752   2.811   2.807   2.771   2.754   2.696   2.677   2.634   2.468   2.329   2.166   1.970   1.712   1.508   1.190   0.882   0.542   0.234  -0.042  -0.405  -0.703  -1.178  -1.674  -2.028  -2.426  -2.757  -3.014  -3.293  -3.577  -3.794  -3.858  -4.073  -4.216  -4.397  -4.575  -4.827  -5.064  -5.338  -5.612  -5.960  -6.284  -6.580  -6.804  -6.952  -7.037  -7.051  -6.939  -6.490
   3.964   3.958   3.929   3.919   3.942   3.972   3.998   4.030   4.058   4.088   4.118   4.148   4.174   4.203   4.231   4.257   4.289   4.318   4.347   4.375   4.407   4.437   4.470   4.499   4.528   4.563   4.597   4.625   4.662   4.696   4.729   4.766   4.796   4.833   4.868   4.903   4.940   4.976   5.017   5.054   5.079   5.116   5.148   5.178   5.205   5.245   5.256   5.293   5.323   5.349   5.391   5.427   5.458   5.481   5.505   5.512   5.534   5.567   5.598   5.623   5.625   5.647   5.680   5.693   5.688   5.710   5.734   5.745   5.750   5.762   5.777   5.788   5.793   5.798   5.801   5.799   5.791   5.786   5.804   5.822
   4.308   4.297   4.292   4.276   4.255   4.231   4.206   4.183   4.156   4.130   4.101   4.071   4.038   4.004   3.968   3.930   3.888   3.848   3.803   3.754   3.707   3.655   3.601   3.548   3.489   3.430   3.373   3.312   3.252   3.189   3.126   3.065   2.999   2.941   2.880   2.817   2.756   2.692   2.640   2.583   2.528   2.472   2.415   2.362   2.305   2.257   2.210   2.157   2.104   2.057   2.020   1.973   1.929   1.886   1.841   1.799   1.747   1.711   1.670   1.637   1.600   1.563   1.562   1.521   1.494   1.466   1.444   1.414   1.383   1.357   1.336   1.313   1.283   1.255   1.227   1.197   1.165   1.153   1.180   1.179
   0.000  -0.245  -0.365  -0.422  -0.433  -0.404  -0.348  -0.260  -0.145  -0.014   0.133   0.286   0.459   0.615   0.781   0.922   1.071   1.208   1.377   1.522   1.647   1.802   1.929   2.039   2.132   2.226   2.349   2.429   2.507   2.601   2.656   2.729   2.757   2.827   2.824   2.793   2.764   2.705   2.688   2.658   2.482   2.321   2.168   1.945   1.687   1.490   1.173   0.878   0.536   0.228  -0.033  -0.367  -0.661  -1.144  -1.622  -1.973  -2.382  -2.703  -2.993  -3.235  -3.484  -3.691  -3.750  -3.958  -4.120  -4.322  -4.508  -4.765  -4.995  -5.278  -5.566  -5.902  -6.223  -6.504  -6.750  -6.904  -6.987  -7.002  -6.916  -6.467
   3.964   3.958   3.929   3.919   3.941   3.971   3.997   4.029   4.057   4.087   4.117   4.146   4.173   4.202   4.229   4.255   4.287   4.316   4.345   4.373   4.405   4.435   4.468   4.496   4.526   4.561   4.594   4.623   4.660   4.693   4.727   4.764   4.794   4.831   4.867   4.901   4.938   4.974   5.015   5.053   5.077   5.115   5.147   5.179   5.205   5.245   5.256   5.293   5.323   5.349   5.389   5.426   5.458   5.481   5.505   5.512   5.532   5.564   5.597   5.623   5.626   5.645   5.679   5.693   5.688   5.709   5.733   5.746   5.750   5.761   5.777   5.788   5.793   5.798   5.801   5.799   5.791   5.787   5.804   5.822
   4.308   4.297   4.292   4.276   4.255   4.231   4.206   4.183   4.156   4.131   4.102   4.072   4.038   4.004   3.968   3.930   3.888   3.848   3.803   3.755   3.708   3.655   3.601   3.548   3.489   3.430   3.372   3.312   3.252   3.189   3.126   3.065   2.999   2.942   2.879   2.817   2.756   2.692   2.639   2.583   2.526   2.471   2.414   2.361   2.303   2.255   2.208   2.155   2.101   2.054   2.017   1.972   1.929   1.884   1.838   1.798   1.745   1.709   1.669   1.636   1.598   1.561   1.560   1.519   1.493   1.465   1.443   1.414   1.382   1.355   1.335   1.313   1.283   1.255   1.227   1.197   1.165   1.154   1.180   1.179
   0.000  -0.227  -0.340  -0.389  -0.390  -0.358  -0.319  -0.253  -0.159  -0.032   0.140   0.300   0.476   0.639   0.799   0.943   1.085   1.235   1.393   1.541   1.649   1.789   1.911   2.030   2.129   2.232   2.368   2.465   2.546   2.627   2.672   2.729   2.755   2.818   2.821   2.787   2.763   2.705   2.667   2.632   2.454   2.293   2.125   1.899   1.627   1.442   1.124   0.828   0.485   0.154  -0.139  -0.482  -0.768  -1.234  -1.691  -2.037  -2.392  -2.724  -2.930  -3.182  -3.451  -3.665  -3.713  -3.915  -4.067  -4.274  -4.459  -4.700  -4.974  -5.267  -5.544  -5.863  -6.123  -6.370  -6.605  -6.734  -6.818  -6.836  -6.742  -6.313
   3.964   3.958   3.929   3.919   3.941   3.971   3.997   4.028   4.056   4.086   4.117   4.145   4.172   4.201   4.228   4.254   4.286   4.314   4.344   4.371   4.404   4.433   4.467   4.495   4.524   4.560   4.593   4.621   4.659   4.693   4.725   4.763   4.793   4.830   4.865   4.900   4.936   4.973   5.014   5.052   5.076   5.114   5.147   5.179   5.205   5.244   5.256   5.293   5.324   5.348   5.389   5.426   5.459   5.482   5.506   5.513   5.531   5.563   5.596   5.622   5.626   5.643   5.677   5.694   5.688   5.708   5.732   5.746   5.750   5.761   5.776   5.787   5.793   5.798   5.802   5.799   5.791   5.787   5.804   5.822
   4.308   4.297   4.292   4.276   4.255   4.232   4.206   4.183   4.155   4.130   4.101   4.071   4.037   4.004   3.967   3.929   3.888   3.848   3.802   3.754   3.707   3.653   3.600   3.547   3.487   3.428   3.370   3.310   3.251   3.188   3.124   3.064   2.998   2.940   2.878   2.817   2.754   2.691   2.638   2.582   2.524   2.469   2.412   2.359   2.301   2.252   2.205   2.152   2.099   2.052   2.014   1.969   1.927   1.882   1.835   1.797   1.741   1.705   1.666   1.635   1.596   1.559   1.559   1.519   1.492   1.464   1.441   1.414   1.381   1.355   1.334   1.312   1.283   1.255   1.228   1.196   1.164   1.155   1.180   1.179
   0.000  -0.237  -0.355  -0.411  -0.411  -0.387  -0.321  -0.236  -0.116   0.030   0.182   0.332   0.486   0.643   0.814   0.962   1.112   1.253   1.399   1.541   1.654   1.809   1.944   2.075   2.158   2.265   2.389   2.469   2.554   2.639   2.681   2.735   2.745   2.800   2.802   2.772   2.736   2.674   2.640   2.604   2.429   2.259   2.094   1.867   1.582   1.387   1.057   0.756   0.407   0.069  -0.209  -0.553  -0.843  -1.300  -1.770  -2.114  -2.445  -2.784  -3.002  -3.216  -3.481  -3.693  -3.726  -3.923  -4.089  -4.314  -4.511  -4.762  -5.026  -5.327  -5.611  -5.920  -6.165  -6.398  -6.627  -6.790  -6.885  -6.889  -6.785  -6.358
   3.964   3.958   3.929   3.918   3.941   3.970   3.996   4.027   4.056   4.085   4.116   4.144   4.171   4.200   4.226   4.253   4.285   4.312   4.343   4.369   4.402   4.431   4.464   4.493   4.522   4.558   4.591   4.619   4.656   4.690   4.723   4.760   4.791   4.827   4.863   4.898   4.934   4.971   5.011   5.050   5.074   5.112   5.145   5.178   5.203   5.243   5.255   5.291   5.323   5.345   5.386   5.424   5.457   5.481   5.505   5.514   5.529   5.561   5.594   5.622   5.626   5.641   5.675   5.694   5.688   5.707   5.731   5.746   5.751   5.760   5.776   5.787   5.793   5.798   5.802   5.799   5.790   5.787   5.804   5.822
   4.308   4.297   4.292   4.275   4.255   4.232   4.206   4.183   4.155   4.130   4.102   4.071   4.037   4.004   3.967   3.930   3.888   3.848   3.802   3.754   3.707   3.653   3.600   3.547   3.488   3.428   3.370   3.311   3.251   3.188   3.124   3.065   2.999   2.941   2.879   2.817   2.756   2.692   2.638   2.583   2.525   2.469   2.412   2.360   2.301   2.253   2.205   2.153   2.100   2.051   2.013   1.969   1.927   1.882   1.835   1.797   1.740   1.704   1.666   1.636   1.595   1.557   1.557   1.520   1.491   1.464   1.440   1.413   1.381   1.355   1.333   1.312   1.282   1.255   1.228   1.196   1.163   1.155   1.181   1.179
   0.000  -0.236  -0.352  -0.401  -0.411  -0.389  -0.340  -0.254  -0.151  -0.014   0.142   0.292   0.448   0.607   0.772   0.906   1.060   1.199   1.336   1.472   1.582   1.738   1.859   1.970   2.056   2.169   2.288   2.376   2.452   2.518   2.555   2.607   2.620   2.683   2.694   2.654   2.626   2.571   2.542   2.522   2.346   2.165   2.017   1.817   1.534   1.333   1.012   0.708   0.363   0.028  -0.263  -0.628  -0.922  -1.362  -1.841  -2.208  -2.559  -2.906  -3.143  -3.366  -3.619  -3.817  -3.864  -4.039  -4.207  -4.415  -4.609  -4.847  -5.116  -5.414  -5.701  -6.009  -6.351  -6.663  -6.893  -7.049  -7.150  -7.169  -7.074  -6.631
   3.964   3.958   3.929   3.917   3.940   3.969   3.996   4.027   4.055   4.084   4.115   4.143   4.170   4.199   4.225   4.252   4.284   4.311   4.341   4.368   4.400   4.430   4.462   4.491   4.520   4.555   4.588   4.616   4.653   4.687   4.720   4.757   4.787   4.824   4.860   4.895   4.931   4.967   5.007   5.047   5.071   5.108   5.142   5.176   5.199   5.239   5.254   5.286   5.321   5.341   5.382   5.420   5.455   5.478   5.504   5.514   5.528   5.558   5.591   5.621   5.627   5.638   5.672   5.695   5.689   5.706   5.730   5.746   5.751   5.759   5.775   5.787   5.792   5.798   5.802   5.799   5.790   5.787   5.804   5.822
   4.308   4.297   4.291   4.275   4.255   4.232   4.206   4.183   4.156   4.130   4.102   4.071   4.037   4.004   3.967   3.930   3.888   3.848   3.803   3.754   3.706   3.653   3.600   3.547   3.487   3.428   3.371   3.313   3.253   3.191   3.127   3.067   3.001   2.944   2.882   2.820   2.758   2.695   2.641   2.585   2.528   2.473   2.416   2.361   2.304   2.256   2.207   2.155   2.103   2.052   2.013   1.972   1.930   1.885   1.838   1.798   1.745   1.704   1.667   1.635   1.596   1.556   1.551   1.520   1.491   1.463   1.439   1.413   1.382   1.355   1.334   1.312   1.281   1.255   1.228   1.196   1.163   1.154   1.181   1.179
   0.000  -0.243  -0.377  -0.424  -0.435  -0.424  -0.374  -0.292  -0.201  -0.084   0.058   0.204   0.363   0.509   0.671   0.825   0.981   1.128   1.285   1.420   1.531   1.686   1.815   1.930   2.024   2.140   2.247   2.336   2.426   2.525   2.559   2.608   2.614   2.678   2.684   2.655   2.627   2.570   2.543   2.514   2.352   2.167   2.021   1.830   1.594   1.341   1.013   0.677   0.340   0.016  -0.266  -0.615  -0.904  -1.325  -1.796  -2.195  -2.513  -2.839  -3.063  -3.263  -3.501  -3.675  -3.737  -3.897  -4.071  -4.282  -4.468  -4.704  -4.976  -5.263  -5.546  -5.866  -6.197  -6.480  -6.686  -6.830  -6.923  -6.937  -6.847  -6.434
   3.964   3.958   3.929   3.917   3.940   3.969   3.995   4.027   4.054   4.083   4.114   4.141   4.169   4.197   4.223   4.251   4.282   4.309   4.339   4.367   4.398   4.428   4.460   4.489   4.518   4.554   4.586   4.613   4.650   4.684   4.717   4.754   4.785   4.821   4.858   4.893   4.928   4.964   5.005   5.045   5.069   5.106   5.140   5.174   5.196   5.237   5.253   5.284   5.320   5.340   5.378   5.417   5.453   5.477   5.503   5.514   5.527   5.556   5.590   5.621   5.627   5.636   5.670   5.695   5.690   5.704   5.729   5.745   5.751   5.759   5.774   5.786   5.793   5.798   5.801   5.799   5.790   5.787   5.804   5.822
   4.308   4.297   4.291   4.275   4.254   4.231   4.206   4.183   4.155   4.131   4.101   4.071   4.037   4.004   3.967   3.929   3.888   3.847   3.802   3.753   3.706   3.652   3.599   3.546   3.487   3.427   3.371   3.313   3.253   3.191   3.128   3.068   3.003   2.944   2.883   2.821   2.759   2.696   2.642   2.587   2.529   2.474   2.415   2.361   2.305   2.257   2.207   2.155   2.104   2.053   2.011   1.971   1.931   1.884   1.839   1.796   1.745   1.702   1.667   1.636   1.592   1.555   1.549   1.520   1.492   1.460   1.438   1.412   1.381   1.354   1.333   1.311   1.281   1.254   1.228   1.195   1.163   1.155   1.180   1.179
   0.000  -0.241  -0.357  -0.412  -0.422  -0.399  -0.345  -0.260  -0.159  -0.013   0.149   0.316   0.485   0.642   0.797   0.948   1.100   1.244   1.384   1.518   1.623   1.785   1.913   2.037   2.128   2.235   2.355   2.414   2.494   2.591   2.640   2.702   2.729   2.781   2.792   2.766   2.743   2.694   2.665   2.656   2.502   2.327   2.165   1.961   1.706   1.444   1.117   0.792   0.437   0.081  -0.223  -0.585  -0.852  -1.258  -1.726  -2.124  -2.466  -2.793  -3.034  -3.213  -3.468  -3.690  -3.749  -3.893  -4.053  -4.260  -4.451  -4.673  -4.899  -5.143  -5.440  -5.758  -6.098  -6.414  -6.657  -6.810  -6.894  -6.912  -6.852  -6.457
   3.964   3.958   3.930   3.917   3.939   3.968   3.995   4.025   4.053   4.082   4.113   4.139   4.168   4.196   4.221   4.249   4.281   4.308   4.337   4.365   4.396   4.427   4.458   4.487   4.516   4.552   4.585   4.611   4.647   4.681   4.714   4.752   4.782   4.819   4.855   4.890   4.926   4.962   5.002   5.042   5.067   5.104   5.137   5.173   5.195   5.236   5.253   5.283   5.319   5.339   5.377   5.416   5.452   5.476   5.503   5.515   5.527   5.555   5.589   5.621   5.627   5.634   5.668   5.695   5.690   5.703   5.728   5.745   5.751   5.759   5.774   5.786   5.792   5.798   5.801   5.799   5.790   5.787   5.804   5.822
   4.308   4.297   4.291   4.275   4.254   4.231   4.205   4.182   4.155   4.131   4.101   4.071   4.037   4.004   3.968   3.929   3.888   3.847   3.802   3.754   3.706   3.652   3.598   3.546   3.486   3.427   3.371   3.314   3.254   3.192   3.129   3.069   3.004   2.945   2.883   2.822   2.761   2.697   2.642   2.589   2.530   2.474   2.416   2.363   2.306   2.256   2.206   2.154   2.103   2.053   2.009   1.968   1.929   1.883   1.838   1.795   1.745   1.700   1.667   1.633   1.588   1.554   1.547   1.522   1.492   1.460   1.437   1.413   1.382   1.353   1.332   1.310   1.280   1.253   1.227   1.195   1.163   1.155   1.181   1.179
   0.000  -0.222  -0.338  -0.400  -0.417  -0.387  -0.335  -0.249  -0.150  -0.030   0.117   0.273   0.435   0.581   0.730   0.878   1.033   1.163   1.297   1.427   1.539   1.692   1.800   1.909   1.992   2.097   2.215   2.268   2.352   2.437   2.483   2.541   2.570   2.622   2.620   2.575   2.546   2.507   2.480   2.459   2.306   2.116   1.932   1.737   1.485   1.229   0.892   0.554   0.235  -0.115  -0.424  -0.780  -1.085  -1.487  -1.940  -2.357  -2.672  -2.973  -3.217  -3.384  -3.653  -3.874  -3.954  -4.082  -4.275  -4.477  -4.655  -4.896  -5.126  -5.341  -5.637  -5.950  -6.211  -6.430  -6.658  -6.813  -6.909  -6.925  -6.836  -6.427
   3.964   3.958   3.930   3.917   3.939   3.968   3.994   4.025   4.052   4.081   4.112   4.138   4.167   4.195   4.220   4.248   4.280   4.307   4.336   4.364   4.394   4.426   4.456   4.486   4.515   4.550   4.584   4.609   4.646   4.680   4.713   4.751   4.781   4.818   4.854   4.889   4.925   4.960   5.001   5.041   5.066   5.103   5.137   5.173   5.195   5.235   5.253   5.283   5.320   5.339   5.376   5.415   5.452   5.476   5.503   5.515   5.527   5.554   5.587   5.619   5.628   5.633   5.667   5.694   5.691   5.703   5.727   5.745   5.752   5.758   5.773   5.786   5.792   5.797   5.801   5.798   5.790   5.787   5.804   5.822
   4.308   4.297   4.291   4.275   4.253   4.231   4.205   4.182   4.155   4.131   4.101   4.071   4.036   4.004   3.968   3.929   3.888   3.847   3.802   3.754   3.705   3.652   3.598   3.545   3.485   3.426   3.369   3.313   3.253   3.191   3.128   3.067   3.003   2.943   2.882   2.821   2.760   2.696   2.641   2.588   2.530   2.473   2.415   2.361   2.305   2.254   2.204   2.152   2.102   2.051   2.006   1.967   1.927   1.882   1.837   1.791   1.745   1.697   1.662   1.629   1.588   1.554   1.545   1.522   1.491   1.457   1.436   1.412   1.380   1.353   1.331   1.310   1.280   1.253   1.228   1.196   1.163   1.155   1.181   1.179
   0.000  -0.246  -0.385  -0.447  -0.459  -0.437  -0.399  -0.321  -0.219  -0.102   0.040   0.193   0.350   0.493   0.635   0.775   0.924   1.058   1.193   1.323   1.431   1.585   1.692   1.796   1.885   1.998   2.110   2.169   2.242   2.330   2.372   2.439   2.464   2.522   2.536   2.505   2.467   2.403   2.351   2.326   2.167   1.973   1.812   1.627   1.375   1.103   0.766   0.430   0.103  -0.262  -0.634  -1.020  -1.310  -1.682  -2.137  -2.547  -2.856  -3.168  -3.400  -3.566  -3.814  -4.021  -4.089  -4.201  -4.381  -4.602  -4.809  -5.038  -5.315  -5.609  -5.904  -6.220  -6.551  -6.857  -7.074  -7.231  -7.329  -7.346  -7.259  -6.834
   3.964   3.958   3.930   3.917   3.938   3.967   3.994   4.024   4.052   4.081   4.111   4.137   4.166   4.194   4.219   4.247   4.279   4.306   4.335   4.363   4.393   4.424   4.455   4.484   4.514   4.550   4.583   4.609   4.646   4.679   4.713   4.750   4.781   4.818   4.854   4.888   4.924   4.960   5.000   5.040   5.066   5.103   5.136   5.172   5.196   5.236   5.254   5.283   5.320   5.339   5.375   5.414   5.451   5.475   5.503   5.516   5.527   5.553   5.586   5.619   5.628   5.632   5.666   5.694   5.691   5.702   5.726   5.745   5.752   5.758   5.772   5.785   5.792   5.797   5.801   5.798   5.790   5.787   5.804   5.822
   4.308   4.297   4.291   4.275   4.253   4.231   4.206   4.182   4.155   4.131   4.101   4.070   4.036   4.003   3.967   3.929   3.887   3.846   3.801   3.753   3.704   3.650   3.596   3.543   3.483   3.424   3.367   3.310   3.251   3.188   3.125   3.066   3.001   2.941   2.880   2.819   2.757   2.694   2.640   2.587   2.528   2.472   2.413   2.359   2.304   2.251   2.200   2.149   2.100   2.048   2.002   1.964   1.923   1.881   1.836   1.789   1.745   1.698   1.662   1.628   1.588   1.552   1.543   1.520   1.489   1.455   1.435   1.412   1.378   1.352   1.330   1.309   1.278   1.253   1.227   1.195   1.163   1.156   1.181   1.179
   0.000  -0.228  -0.345  -0.418  -0.430  -0.399  -0.332  -0.256  -0.156  -0.034   0.110   0.267   0.416   0.567   0.717   0.856   1.009   1.135   1.284   1.416   1.518   1.669   1.791   1.903   1.993   2.102   2.206   2.262   2.346   2.429   2.468   2.534   2.558   2.613   2.623   2.598   2.572   2.515   2.485   2.468   2.322   2.138   1.958   1.760   1.503   1.218   0.877   0.537   0.204  -0.154  -0.446  -0.837  -1.167  -1.518  -1.974  -2.393  -2.698  -3.028  -3.279  -3.439  -3.654  -3.812  -3.904  -4.017  -4.195  -4.405  -4.603  -4.826  -5.114  -5.417  -5.716  -6.020  -6.359  -6.672  -6.929  -7.087  -7.183  -7.214  -7.115  -6.604
   3.964   3.958   3.930   3.917   3.938   3.966   3.993   4.023   4.051   4.080   4.110   4.136   4.165   4.193   4.218   4.246   4.278   4.304   4.333   4.362   4.392   4.423   4.454   4.483   4.512   4.549   4.582   4.608   4.644   4.678   4.711   4.749   4.779   4.816   4.853   4.888   4.923   4.959   5.000   5.039   5.066   5.102   5.135   5.172   5.197   5.236   5.254   5.282   5.320   5.339   5.372   5.412   5.449   5.474   5.502   5.516   5.527   5.551   5.584   5.618   5.629   5.631   5.664   5.693   5.692   5.701   5.725   5.744   5.753   5.758   5.772   5.785   5.793   5.797   5.801   5.798   5.790   5.787   5.804   5.822
   4.308   4.297   4.291   4.275   4.253   4.231   4.205   4.182   4.155   4.130   4.101   4.070   4.036   4.003   3.967   3.928   3.886   3.845   3.800   3.752   3.703   3.650   3.595   3.542   3.482   3.423   3.366   3.309   3.250   3.186   3.124   3.065   3.000   2.941   2.879   2.817   2.756   2.693   2.638   2.586   2.527   2.471   2.412   2.358   2.304   2.249   2.197   2.146   2.099   2.047   1.999   1.962   1.921   1.881   1.836   1.790   1.746   1.698   1.661   1.630   1.588   1.552   1.539   1.522   1.490   1.454   1.433   1.412   1.378   1.352   1.330   1.309   1.280   1.252   1.226   1.195   1.163   1.155   1.182   1.179
   0.000  -0.265  -0.405  -0.471  -0.481  -0.439  -0.361  -0.286  -0.189  -0.054   0.093   0.245   0.400   0.545   0.685   0.828   0.979   1.112   1.252   1.383   1.491   1.652   1.759   1.869   1.954   2.066   2.179   2.237   2.329   2.410   2.454   2.519   2.536   2.596   2.610   2.577   2.531   2.475   2.432   2.438   2.304   2.117   1.956   1.760   1.510   1.230   0.896   0.556   0.237  -0.133  -0.426  -0.821  -1.170  -1.525  -1.984  -2.401  -2.684  -3.012  -3.239  -3.395  -3.628  -3.836  -3.931  -4.026  -4.230  -4.445  -4.640  -4.854  -5.127  -5.392  -5.700  -6.004  -6.330  -6.622  -6.829  -6.997  -7.095  -7.111  -7.034  -6.662
   3.964   3.958   3.930   3.916   3.937   3.965   3.992   4.022   4.050   4.079   4.109   4.135   4.163   4.191   4.216   4.244   4.277   4.302   4.332   4.360   4.390   4.422   4.452   4.481   4.511   4.547   4.581   4.606   4.644   4.676   4.710   4.748   4.778   4.815   4.852   4.887   4.922   4.958   4.998   5.038   5.064   5.101   5.133   5.170   5.197   5.235   5.254   5.281   5.319   5.339   5.370   5.411   5.448   5.473   5.502   5.517   5.527   5.550   5.583   5.616   5.629   5.630   5.662   5.693   5.693   5.700   5.724   5.744   5.753   5.758   5.771   5.785   5.792   5.797   5.801   5.798   5.790   5.787   5.804   5.822
   4.308   4.297   4.291   4.275   4.254   4.230   4.206   4.182   4.155   4.131   4.102   4.070   4.037   4.004   3.967   3.928   3.887   3.846   3.800   3.752   3.703   3.649   3.595   3.541   3.481   3.422   3.364   3.308   3.249   3.185   3.123   3.063   2.998   2.939   2.878   2.816   2.755   2.692   2.638   2.586   2.527   2.471   2.413   2.357   2.304   2.248   2.196   2.146   2.098   2.047   1.999   1.963   1.920   1.879   1.834   1.789   1.745   1.694   1.660   1.629   1.584   1.552   1.537   1.524   1.489   1.454   1.432   1.411   1.378   1.352   1.329   1.309   1.280   1.252   1.227   1.195   1.163   1.156   1.181   1.179
   0.000  -0.241  -0.363  -0.424  -0.435  -0.402  -0.360  -0.276  -0.195  -0.079   0.059   0.203   0.362   0.510   0.659   0.803   0.957   1.090   1.242   1.365   1.469   1.625   1.732   1.833   1.919   2.033   2.145   2.198   2.272   2.352   2.384   2.445   2.465   2.526   2.530   2.486   2.428   2.359   2.300   2.297   2.158   1.954   1.758   1.566   1.313   1.047   0.705   0.350   0.028  -0.344  -0.647  -1.039  -1.393  -1.724  -2.160  -2.590  -2.886  -3.212  -3.465  -3.610  -3.829  -4.018  -4.136  -4.218  -4.397  -4.611  -4.807  -5.016  -5.297  -5.592  -5.892  -6.193  -6.518  -6.819  -7.042  -7.196  -7.291  -7.306  -7.231  -6.783
   3.964   3.958   3.930   3.916   3.936   3.963   3.990   4.021   4.048   4.077   4.107   4.133   4.161   4.190   4.214   4.242   4.275   4.300   4.329   4.358   4.388   4.420   4.450   4.479   4.508   4.546   4.579   4.604   4.641   4.674   4.708   4.745   4.776   4.812   4.849   4.884   4.919   4.956   4.995   5.035   5.062   5.098   5.131   5.168   5.195   5.232   5.253   5.278   5.316   5.338   5.367   5.407   5.445   5.471   5.500   5.517   5.526   5.548   5.580   5.615   5.630   5.629   5.660   5.691   5.693   5.699   5.723   5.743   5.754   5.758   5.770   5.784   5.792   5.796   5.801   5.798   5.790   5.787   5.804   5.822
   4.308   4.297   4.291   4.275   4.254   4.230   4.206   4.183   4.156   4.131   4.102   4.071   4.037   4.004   3.967   3.929   3.888   3.846   3.800   3.753   3.703   3.650   3.595   3.541   3.481   3.422   3.364   3.308   3.250   3.186   3.123   3.064   2.999   2.940   2.878   2.817   2.757   2.693   2.638   2.588   2.529   2.473   2.416   2.358   2.306   2.250   2.197   2.148   2.101   2.049   2.001   1.965   1.922   1.880   1.835   1.789   1.743   1.694   1.656   1.631   1.586   1.551   1.534   1.524   1.489   1.454   1.431   1.411   1.379   1.352   1.329   1.308   1.280   1.251   1.226   1.196   1.162   1.156   1.181   1.179
   0.000  -0.248  -0.376  -0.434  -0.450  -0.429  -0.380  -0.290  -0.181  -0.058   0.084   0.222   0.377   0.524   0.673   0.806   0.955   1.083   1.237   1.362   1.468   1.624   1.730   1.831   1.910   2.015   2.116   2.155   2.227   2.301   2.338   2.397   2.417   2.474   2.474   2.436   2.390   2.338   2.291   2.287   2.134   1.935   1.761   1.578   1.320   1.060   0.736   0.378   0.058  -0.314  -0.608  -0.979  -1.328  -1.653  -2.071  -2.495  -2.794  -3.082  -3.321  -3.475  -3.692  -3.855  -4.030  -4.109  -4.274  -4.451  -4.659  -4.869  -5.136  -5.406  -5.736  -6.058  -6.388  -6.700  -6.946  -7.051  -7.120  -7.122  -7.035  -6.600
   3.964   3.958   3.931   3.915   3.936   3.962   3.989   4.020   4.048   4.077   4.106   4.132   4.160   4.189   4.212   4.241   4.274   4.298   4.328   4.357   4.387   4.419   4.449   4.477   4.507   4.544   4.577   4.603   4.640   4.673   4.707   4.745   4.775   4.812   4.848   4.884   4.919   4.955   4.994   5.034   5.062   5.098   5.130   5.168   5.195   5.232   5.254   5.276   5.316   5.338   5.366   5.406   5.444   5.470   5.499   5.518   5.525   5.546   5.578   5.613   5.631   5.628   5.658   5.689   5.694   5.699   5.722   5.743   5.754   5.758   5.770   5.784   5.793   5.796   5.800   5.798   5.790   5.787   5.804   5.822
   4.308   4.297   4.291   4.275   4.254   4.230   4.206   4.183   4.155   4.131   4.102   4.070   4.037   4.004   3.967   3.929   3.888   3.846   3.800   3.752   3.702   3.649   3.594   3.540   3.480   3.422   3.363   3.306   3.247   3.184   3.122   3.061   2.997   2.938   2.877   2.816   2.755   2.692   2.637   2.586   2.527   2.471   2.414   2.356   2.304   2.249   2.194   2.146   2.099   2.048   2.000   1.965   1.922   1.880   1.833   1.788   1.741   1.691   1.653   1.632   1.588   1.549   1.533   1.524   1.488   1.453   1.430   1.411   1.379   1.351   1.328   1.307   1.280   1.251   1.225   1.196   1.162   1.156   1.181   1.179
   0.000  -0.254  -0.370  -0.429  -0.447  -0.422  -0.395  -0.323  -0.222  -0.088   0.053   0.198   0.353   0.502   0.649   0.763   0.895   1.020   1.157   1.296   1.400   1.546   1.648   1.752   1.835   1.938   2.045   2.102   2.179   2.253   2.300   2.354   2.374   2.430   2.435   2.402   2.353   2.305   2.246   2.219   2.078   1.883   1.705   1.521   1.248   0.971   0.643   0.318  -0.032  -0.409  -0.722  -1.088  -1.456  -1.779  -2.188  -2.603  -2.918  -3.211  -3.466  -3.613  -3.819  -3.989  -4.138  -4.200  -4.381  -4.550  -4.747  -4.955  -5.213  -5.506  -5.830  -6.124  -6.435  -6.734  -6.947  -7.068  -7.136  -7.166  -7.077  -6.638
   3.964   3.958   3.931   3.915   3.935   3.962   3.988   4.020   4.047   4.076   4.105   4.131   4.160   4.187   4.211   4.240   4.273   4.297   4.326   4.356   4.386   4.418   4.447   4.476   4.506   4.544   4.576   4.603   4.640   4.672   4.707   4.744   4.774   4.812   4.848   4.883   4.919   4.954   4.993   5.034   5.061   5.097   5.129   5.167   5.194   5.231   5.254   5.275   5.314   5.337   5.363   5.404   5.442   5.468   5.497   5.518   5.525   5.544   5.575   5.611   5.631   5.629   5.657   5.688   5.695   5.698   5.721   5.742   5.754   5.758   5.770   5.783   5.792   5.796   5.800   5.798   5.789   5.787   5.804   5.822
   4.308   4.297   4.291   4.275   4.254   4.230   4.206   4.183   4.155   4.131   4.102   4.070   4.037   4.004   3.967   3.928   3.888   3.845   3.798   3.751   3.701   3.648   3.592   3.538   3.478   3.420   3.361   3.304   3.245   3.182   3.119   3.059   2.995   2.936   2.875   2.815   2.754   2.690   2.636   2.584   2.526   2.470   2.413   2.356   2.303   2.248   2.194   2.146   2.099   2.048   1.999   1.964   1.923   1.881   1.833   1.790   1.741   1.692   1.654   1.632   1.589   1.550   1.531   1.523   1.487   1.453   1.430   1.409   1.378   1.351   1.327   1.306   1.280   1.251   1.225   1.195   1.161   1.156   1.181   1.179
   0.000  -0.241  -0.371  -0.438  -0.457  -0.426  -0.372  -0.283  -0.189  -0.060   0.086   0.228   0.376   0.511   0.651   0.777   0.918   1.036   1.162   1.291   1.396   1.554   1.669   1.776   1.858   1.973   2.083   2.123   2.197   2.264   2.307   2.354   2.370   2.426   2.438   2.416   2.367   2.312   2.256   2.248   2.119   1.935   1.761   1.585   1.346   1.064   0.736   0.375   0.041  -0.359  -0.694  -1.034  -1.410  -1.715  -2.104  -2.510  -2.834  -3.097  -3.357  -3.511  -3.708  -3.849  -3.994  -4.049  -4.220  -4.372  -4.583  -4.782  -5.058  -5.305  -5.597  -5.910  -6.212  -6.511  -6.742  -6.901  -6.998  -7.018  -6.918  -6.496
   3.964   3.958   3.930   3.915   3.935   3.961   3.988   4.019   4.046   4.075   4.104   4.130   4.159   4.186   4.210   4.239   4.272   4.296   4.324   4.355   4.385   4.417   4.446   4.475   4.504   4.543   4.574   4.602   4.639   4.672   4.706   4.743   4.774   4.811   4.847   4.883   4.918   4.953   4.991   5.032   5.060   5.096   5.128   5.165   5.192   5.229   5.254   5.273   5.313   5.337   5.362   5.401   5.440   5.467   5.495   5.518   5.524   5.543   5.573   5.609   5.631   5.631   5.656   5.687   5.696   5.698   5.720   5.741   5.754   5.758   5.769   5.783   5.793   5.796   5.800   5.797   5.789   5.787   5.804   5.822
   4.308   4.297   4.290   4.275   4.254   4.230   4.206   4.183   4.155   4.131   4.101   4.070   4.036   4.004   3.966   3.927   3.887   3.845   3.797   3.750   3.700   3.647   3.591   3.538   3.477   3.419   3.359   3.302   3.243   3.180   3.117   3.057   2.993   2.934   2.873   2.813   2.755   2.691   2.636   2.585   2.526   2.471   2.414   2.356   2.303   2.248   2.194   2.145   2.099   2.048   1.998   1.964   1.924   1.881   1.832   1.791   1.739   1.694   1.654   1.632   1.590   1.551   1.528   1.523   1.486   1.454   1.428   1.409   1.379   1.350   1.326   1.305   1.280   1.251   1.223   1.194   1.161   1.156   1.181   1.179
   0.000  -0.251  -0.385  -0.457  -0.478  -0.451  -0.415  -0.341  -0.240  -0.122   0.018   0.162   0.310   0.440   0.592   0.719   0.857   0.986   1.136   1.286   1.396   1.554   1.667   1.764   1.851   1.953   2.041   2.097   2.175   2.258   2.296   2.362   2.392   2.453   2.458   2.424   2.374   2.313   2.273   2.262   2.120   1.919   1.731   1.543   1.296   1.026   0.700   0.349   0.005  -0.392  -0.725  -1.075  -1.447  -1.737  -2.105  -2.520  -2.915  -3.150  -3.394  -3.551  -3.725  -3.906  -4.085  -4.139  -4.322  -4.456  -4.659  -4.855  -5.132  -5.351  -5.589  -5.905  -6.220  -6.508  -6.740  -6.891  -6.981  -6.997  -6.898  -6.487
   3.964   3.958   3.930   3.915   3.934   3.961   3.988   4.019   4.046   4.075   4.104   4.130   4.159   4.186   4.210   4.239   4.271   4.296   4.324   4.354   4.385   4.416   4.446   4.474   4.505   4.543   4.574   4.602   4.639   4.672   4.706   4.743   4.774   4.811   4.848   4.883   4.919   4.952   4.990   5.031   5.059   5.095   5.127   5.165   5.192   5.229   5.254   5.273   5.312   5.337   5.361   5.401   5.439   5.467   5.495   5.519   5.524   5.542   5.572   5.608   5.630   5.631   5.653   5.685   5.698   5.697   5.718   5.740   5.754   5.759   5.769   5.782   5.792   5.796   5.800   5.798   5.790   5.787   5.804   5.822
   4.308   4.297   4.290   4.276   4.253   4.230   4.205   4.182   4.154   4.130   4.100   4.069   4.035   4.003   3.965   3.926   3.885   3.843   3.795   3.748   3.698   3.645   3.589   3.535   3.473   3.416   3.356   3.298   3.240   3.177   3.114   3.053   2.990   2.931   2.870   2.810   2.753   2.690   2.635   2.583   2.524   2.469   2.413   2.354   2.301   2.247   2.192   2.144   2.096   2.046   1.994   1.961   1.922   1.879   1.830   1.791   1.735   1.695   1.654   1.632   1.587   1.550   1.526   1.522   1.487   1.454   1.427   1.408   1.380   1.349   1.327   1.304   1.281   1.251   1.223   1.194   1.161   1.156   1.181   1.179
   0.000  -0.255  -0.390  -0.448  -0.466  -0.449  -0.407  -0.324  -0.223  -0.105   0.039   0.186   0.336   0.472   0.610   0.739   0.884   1.016   1.139   1.276   1.389   1.538   1.641   1.737   1.824   1.929   2.016   2.071   2.139   2.202   2.228   2.279   2.307   2.379   2.385   2.362   2.353   2.277   2.222   2.209   2.065   1.856   1.655   1.465   1.218   0.947   0.624   0.271  -0.077  -0.485  -0.823  -1.164  -1.548  -1.847  -2.223  -2.659  -2.985  -3.239  -3.478  -3.625  -3.796  -3.993  -4.163  -4.215  -4.414  -4.545  -4.755  -4.980  -5.234  -5.447  -5.691  -6.011  -6.327  -6.620  -6.824  -6.971  -7.064  -7.072  -6.987  -6.600
   3.964   3.958   3.931   3.915   3.934   3.961   3.988   4.019   4.045   4.075   4.103   4.129   4.158   4.185   4.209   4.240   4.272   4.295   4.324   4.354   4.384   4.416   4.445   4.474   4.505   4.543   4.573   4.602   4.640   4.672   4.706   4.743   4.774   4.812   4.849   4.884   4.920   4.952   4.990   5.031   5.059   5.095   5.127   5.164   5.192   5.229   5.255   5.273   5.312   5.338   5.361   5.400   5.438   5.466   5.495   5.518   5.524   5.541   5.570   5.607   5.630   5.632   5.652   5.684   5.699   5.697   5.717   5.739   5.754   5.758   5.768   5.781   5.792   5.796   5.800   5.798   5.790   5.787   5.804   5.822
   4.308   4.297   4.290   4.275   4.253   4.230   4.205   4.181   4.153   4.130   4.100   4.068   4.034   4.002   3.964   3.925   3.884   3.842   3.793   3.747   3.696   3.643   3.587   3.532   3.471   3.413   3.353   3.294   3.237   3.173   3.111   3.050   2.986   2.926   2.866   2.807   2.750   2.687   2.633   2.582   2.522   2.466   2.411   2.352   2.298   2.244   2.191   2.142   2.094   2.043   1.992   1.960   1.922   1.877   1.829   1.787   1.731   1.696   1.654   1.631   1.588   1.550   1.525   1.521   1.487   1.456   1.426   1.407   1.381   1.347   1.325   1.304   1.280   1.251   1.223   1.195   1.162   1.156   1.182   1.179
   0.000  -0.235  -0.360  -0.422  -0.434  -0.406  -0.364  -0.281  -0.189  -0.077   0.061   0.201   0.350   0.487   0.629   0.746   0.866   0.971   1.081   1.219   1.328   1.485   1.585   1.688   1.767   1.888   1.990   2.039   2.113   2.172   2.202   2.253   2.279   2.341   2.337   2.298   2.276   2.186   2.136   2.134   1.989   1.787   1.598   1.412   1.159   0.876   0.547   0.198  -0.136  -0.534  -0.867  -1.194  -1.575  -1.863  -2.217  -2.631  -2.947  -3.187  -3.423  -3.539  -3.699  -3.908  -4.052  -4.100  -4.293  -4.412  -4.617  -4.819  -5.060  -5.291  -5.532  -5.848  -6.139  -6.443  -6.701  -6.856  -6.949  -6.963  -6.879  -6.479
   3.964   3.958   3.930   3.915   3.934   3.961   3.988   4.018   4.045   4.074   4.102   4.128   4.158   4.184   4.208   4.239   4.270   4.294   4.323   4.352   4.382   4.414   4.444   4.473   4.503   4.542   4.572   4.601   4.639   4.671   4.706   4.742   4.773   4.811   4.848   4.883   4.919   4.952   4.990   5.031   5.060   5.095   5.127   5.164   5.192   5.229   5.255   5.273   5.311   5.338   5.360   5.399   5.437   5.465   5.494   5.518   5.525   5.542   5.570   5.606   5.630   5.634   5.651   5.684   5.699   5.697   5.716   5.738   5.754   5.759   5.767   5.781   5.792   5.796   5.799   5.797   5.790   5.787   5.804   5.822
   4.308   4.297   4.290   4.276   4.253   4.230   4.205   4.181   4.153   4.129   4.100   4.068   4.034   4.002   3.963   3.924   3.884   3.841   3.792   3.747   3.696   3.643   3.587   3.531   3.470   3.412   3.352   3.293   3.236   3.171   3.109   3.049   2.984   2.925   2.864   2.805   2.748   2.685   2.631   2.580   2.520   2.464   2.409   2.350   2.297   2.243   2.189   2.140   2.092   2.041   1.990   1.958   1.921   1.876   1.828   1.784   1.731   1.694   1.653   1.630   1.587   1.550   1.524   1.520   1.486   1.457   1.426   1.406   1.381   1.347   1.325   1.303   1.281   1.251   1.223   1.195   1.161   1.156   1.181   1.179
   0.000  -0.247  -0.378  -0.425  -0.436  -0.404  -0.365  -0.293  -0.193  -0.071   0.067   0.210   0.359   0.485   0.617   0.740   0.869   0.985   1.101   1.246   1.358   1.512   1.609   1.704   1.787   1.898   1.990   2.044   2.122   2.178   2.203   2.253   2.276   2.330   2.319   2.282   2.283   2.200   2.144   2.133   1.960   1.742   1.544   1.348   1.079   0.796   0.466   0.123  -0.230  -0.643  -0.967  -1.259  -1.637  -1.933  -2.283  -2.661  -2.964  -3.151  -3.403  -3.531  -3.692  -3.882  -4.048  -4.088  -4.273  -4.376  -4.585  -4.793  -5.038  -5.271  -5.502  -5.831  -6.128  -6.429  -6.682  -6.834  -6.926  -6.950  -6.856  -6.383
   3.964   3.958   3.930   3.915   3.933   3.960   3.987   4.018   4.045   4.074   4.102   4.128   4.158   4.183   4.207   4.239   4.270   4.293   4.322   4.351   4.382   4.413   4.443   4.472   4.502   4.541   4.571   4.600   4.639   4.670   4.705   4.742   4.773   4.811   4.848   4.883   4.919   4.952   4.989   5.031   5.060   5.095   5.127   5.164   5.192   5.229   5.256   5.273   5.311   5.338   5.360   5.398   5.436   5.464   5.493   5.518   5.525   5.541   5.569   5.605   5.630   5.635   5.650   5.683   5.700   5.697   5.715   5.737   5.754   5.759   5.767   5.780   5.791   5.796   5.800   5.797   5.790   5.787   5.804   5.822
   4.308   4.297   4.290   4.276   4.252   4.230   4.205   4.181   4.153   4.129   4.098   4.068   4.033   4.001   3.962   3.923   3.882   3.840   3.791   3.746   3.695   3.642   3.586   3.530   3.469   3.410   3.350   3.291   3.233   3.169   3.107   3.046   2.983   2.923   2.862   2.803   2.746   2.683   2.629   2.578   2.519   2.463   2.407   2.349   2.294   2.240   2.187   2.138   2.090   2.039   1.987   1.956   1.921   1.875   1.827   1.783   1.731   1.693   1.650   1.628   1.587   1.549   1.520   1.518   1.484   1.457   1.425   1.404   1.381   1.346   1.326   1.302   1.280   1.251   1.223   1.195   1.161   1.156   1.181   1.179
   0.000  -0.262  -0.398  -0.456  -0.474  -0.455  -0.410  -0.339  -0.232  -0.115   0.005   0.139   0.287   0.421   0.570   0.699   0.838   0.961   1.082   1.192   1.303   1.448   1.538   1.635   1.711   1.822   1.909   1.949   2.041   2.095   2.126   2.190   2.209   2.273   2.270   2.233   2.206   2.131   2.077   2.072   1.938   1.721   1.482   1.268   1.007   0.740   0.417   0.073  -0.305  -0.714  -1.054  -1.325  -1.705  -2.003  -2.368  -2.790  -3.098  -3.318  -3.547  -3.689  -3.869  -4.076  -4.245  -4.275  -4.441  -4.599  -4.814  -5.018  -5.264  -5.508  -5.725  -6.050  -6.348  -6.644  -6.886  -7.035  -7.134  -7.151  -7.058  -6.580
   3.964   3.958   3.930   3.915   3.933   3.960   3.987   4.017   4.044   4.073   4.101   4.127   4.157   4.183   4.207   4.238   4.268   4.292   4.321   4.350   4.381   4.412   4.441   4.470   4.501   4.540   4.570   4.599   4.638   4.669   4.704   4.742   4.773   4.810   4.847   4.882   4.918   4.952   4.989   5.031   5.060   5.095   5.127   5.164   5.192   5.228   5.257   5.273   5.311   5.339   5.360   5.397   5.434   5.464   5.492   5.518   5.526   5.541   5.569   5.605   5.631   5.636   5.651   5.684   5.702   5.697   5.715   5.737   5.753   5.760   5.767   5.779   5.791   5.796   5.800   5.797   5.790   5.787   5.805   5.822
   4.308   4.297   4.290   4.276   4.252   4.230   4.205   4.181   4.153   4.129   4.098   4.067   4.033   4.000   3.962   3.923   3.882   3.838   3.790   3.746   3.695   3.641   3.585   3.529   3.468   3.409   3.349   3.290   3.231   3.168   3.105   3.045   2.981   2.921   2.860   2.801   2.744   2.681   2.627   2.576   2.518   2.461   2.406   2.347   2.293   2.239   2.186   2.137   2.087   2.038   1.986   1.955   1.919   1.875   1.826   1.782   1.730   1.688   1.648   1.626   1.585   1.547   1.516   1.515   1.483   1.455   1.423   1.402   1.380   1.345   1.325   1.301   1.279   1.251   1.223   1.194   1.161   1.157   1.181   1.179
   0.000  -0.228  -0.356  -0.410  -0.428  -0.416  -0.390  -0.321  -0.234  -0.118   0.026   0.168   0.319   0.449   0.600   0.725   0.859   0.971   1.076   1.184   1.289   1.446   1.548   1.640   1.727   1.835   1.915   1.963   2.037   2.090   2.119   2.176   2.188   2.254   2.249   2.218   2.191   2.097   2.040   2.025   1.885   1.673   1.483   1.277   0.992   0.707   0.371   0.025  -0.354  -0.766  -1.113  -1.333  -1.706  -2.009  -2.363  -2.773  -3.069  -3.283  -3.521  -3.658  -3.812  -4.027  -4.205  -4.242  -4.398  -4.563  -4.769  -4.967  -5.229  -5.485  -5.660  -5.954  -6.254  -6.571  -6.827  -6.982  -7.077  -7.092  -7.000  -6.576
   3.964   3.958   3.930   3.915   3.932   3.959   3.987   4.016   4.043   4.072   4.100   4.126   4.156   4.182   4.206   4.237   4.267   4.291   4.319   4.349   4.380   4.411   4.440   4.469   4.501   4.539   4.569   4.599   4.637   4.667   4.704   4.741   4.772   4.809   4.846   4.882   4.918   4.952   4.990   5.031   5.060   5.095   5.127   5.165   5.191   5.228   5.257   5.274   5.310   5.339   5.360   5.396   5.433   5.463   5.490   5.518   5.526   5.540   5.568   5.604   5.631   5.637   5.650   5.683   5.702   5.698   5.715   5.737   5.754   5.761   5.767   5.779   5.791   5.796   5.800   5.797   5.790   5.788   5.805   5.822
   4.308   4.296   4.290   4.275   4.252   4.229   4.204   4.180   4.153   4.129   4.098   4.067   4.033   4.000   3.962   3.922   3.881   3.838   3.789   3.746   3.694   3.640   3.584   3.527   3.467   3.408   3.348   3.288   3.230   3.166   3.104   3.043   2.979   2.919   2.859   2.799   2.742   2.679   2.624   2.574   2.515   2.459   2.406   2.347   2.290   2.238   2.186   2.136   2.085   2.035   1.984   1.953   1.918   1.873   1.822   1.781   1.729   1.686   1.646   1.623   1.584   1.546   1.514   1.509   1.482   1.454   1.421   1.401   1.378   1.343   1.323   1.300   1.278   1.250   1.223   1.194   1.161   1.158   1.181   1.179
   0.000  -0.249  -0.384  -0.439  -0.446  -0.425  -0.390  -0.314  -0.214  -0.110   0.023   0.162   0.309   0.438   0.572   0.692   0.811   0.922   1.023   1.135   1.241   1.400   1.486   1.580   1.660   1.774   1.856   1.909   1.979   2.042   2.098   2.152   2.172   2.233   2.238   2.213   2.206   2.117   2.057   2.057   1.919   1.709   1.516   1.308   1.040   0.763   0.451   0.099  -0.275  -0.683  -1.034  -1.258  -1.611  -1.926  -2.283  -2.642  -2.933  -3.127  -3.358  -3.486  -3.639  -3.847  -4.001  -4.065  -4.210  -4.397  -4.618  -4.821  -5.075  -5.321  -5.513  -5.844  -6.148  -6.433  -6.663  -6.817  -6.927  -6.935  -6.821  -6.375
   3.964   3.958   3.930   3.915   3.932   3.959   3.986   4.016   4.043   4.072   4.099   4.125   4.155   4.181   4.205   4.236   4.266   4.290   4.318   4.349   4.378   4.409   4.439   4.468   4.500   4.538   4.567   4.598   4.635   4.666   4.703   4.740   4.771   4.808   4.845   4.881   4.916   4.951   4.988   5.030   5.059   5.093   5.125   5.164   5.190   5.226   5.256   5.274   5.309   5.339   5.359   5.394   5.432   5.462   5.488   5.517   5.527   5.540   5.566   5.603   5.630   5.637   5.649   5.682   5.703   5.698   5.714   5.736   5.753   5.761   5.767   5.779   5.791   5.796   5.800   5.797   5.790   5.788   5.805   5.822
   4.308   4.297   4.290   4.275   4.252   4.229   4.204   4.179   4.153   4.129   4.098   4.067   4.033   4.000   3.962   3.922   3.881   3.838   3.789   3.745   3.693   3.639   3.583   3.527   3.466   3.407   3.346   3.287   3.228   3.165   3.103   3.042   2.979   2.919   2.858   2.799   2.740   2.679   2.623   2.574   2.516   2.459   2.406   2.349   2.292   2.239   2.187   2.137   2.086   2.036   1.985   1.951   1.916   1.872   1.820   1.782   1.731   1.684   1.644   1.623   1.584   1.546   1.511   1.507   1.481   1.453   1.420   1.400   1.378   1.343   1.323   1.300   1.278   1.251   1.223   1.194   1.161   1.158   1.181   1.179
   0.000  -0.266  -0.407  -0.461  -0.470  -0.449  -0.406  -0.330  -0.232  -0.120   0.015   0.147   0.283   0.413   0.554   0.675   0.807   0.918   1.018   1.133   1.242   1.404   1.491   1.573   1.654   1.773   1.859   1.923   1.994   2.047   2.088   2.148   2.165   2.218   2.210   2.173   2.153   2.070   2.006   1.997   1.873   1.654   1.448   1.246   0.971   0.681   0.354  -0.011  -0.376  -0.776  -1.170  -1.429  -1.772  -2.098  -2.389  -2.723  -3.022  -3.216  -3.432  -3.562  -3.702  -3.877  -4.032  -4.101  -4.255  -4.427  -4.668  -4.883  -5.144  -5.391  -5.513  -5.760  -6.062  -6.372  -6.616  -6.773  -6.883  -6.887  -6.796  -6.402
   3.964   3.958   3.930   3.914   3.932   3.958   3.986   4.015   4.042   4.071   4.099   4.124   4.155   4.180   4.204   4.235   4.265   4.289   4.318   4.348   4.377   4.409   4.439   4.467   4.499   4.537   4.566   4.597   4.635   4.666   4.702   4.739   4.770   4.807   4.845   4.880   4.916   4.950   4.988   5.029   5.058   5.092   5.125   5.164   5.189   5.224   5.255   5.273   5.306   5.338   5.357   5.391   5.430   5.461   5.487   5.517   5.528   5.539   5.565   5.601   5.630   5.637   5.648   5.682   5.703   5.699   5.714   5.736   5.754   5.761   5.767   5.779   5.790   5.796   5.799   5.797   5.790   5.788   5.805   5.822
   4.308   4.297   4.290   4.275   4.252   4.229   4.204   4.179   4.153   4.129   4.098   4.067   4.032   4.000   3.961   3.921   3.880   3.836   3.788   3.744   3.692   3.638   3.582   3.525   3.465   3.405   3.344   3.285   3.227   3.163   3.101   3.040   2.977   2.918   2.857   2.798   2.740   2.677   2.621   2.573   2.516   2.458   2.405   2.350   2.292   2.240   2.187   2.138   2.087   2.038   1.987   1.949   1.916   1.870   1.819   1.782   1.732   1.686   1.644   1.620   1.584   1.546   1.511   1.505   1.480   1.453   1.418   1.399   1.378   1.341   1.320   1.300   1.278   1.251   1.223   1.194   1.161   1.158   1.181   1.179
   0.000  -0.256  -0.376  -0.432  -0.447  -0.427  -0.383  -0.304  -0.212  -0.099   0.036   0.160   0.300   0.433   0.566   0.682   0.810   0.926   1.037   1.141   1.251   1.392   1.474   1.570   1.636   1.749   1.831   1.888   1.964   2.017   2.077   2.134   2.150   2.215   2.208   2.164   2.154   2.055   1.990   1.998   1.877   1.660   1.466   1.271   1.018   0.737   0.430   0.076  -0.306  -0.717  -1.089  -1.311  -1.645  -1.968  -2.254  -2.612  -2.926  -3.131  -3.355  -3.506  -3.637  -3.834  -4.012  -4.062  -4.199  -4.385  -4.607  -4.822  -5.060  -5.312  -5.420  -5.668  -5.971  -6.263  -6.506  -6.672  -6.770  -6.787  -6.700  -6.276
   3.964   3.957   3.930   3.914   3.931   3.958   3.985   4.014   4.042   4.070   4.097   4.124   4.153   4.179   4.203   4.234   4.263   4.287   4.317   4.347   4.376   4.407   4.437   4.466   4.498   4.536   4.565   4.597   4.634   4.665   4.701   4.738   4.769   4.806   4.843   4.879   4.915   4.949   4.987   5.028   5.057   5.091   5.124   5.163   5.187   5.221   5.254   5.272   5.303   5.337   5.355   5.388   5.427   5.459   5.485   5.516   5.528   5.539   5.563   5.599   5.629   5.637   5.647   5.680   5.703   5.700   5.713   5.735   5.753   5.762   5.767   5.778   5.790   5.796   5.799   5.797   5.790   5.788   5.805   5.822
   4.308   4.297   4.290   4.275   4.252   4.229   4.204   4.179   4.152   4.129   4.097   4.067   4.032   4.000   3.961   3.921   3.880   3.836   3.788   3.743   3.691   3.637   3.580   3.524   3.463   3.404   3.344   3.283   3.225   3.163   3.101   3.039   2.976   2.917   2.857   2.797   2.739   2.676   2.621   2.573   2.516   2.457   2.404   2.351   2.293   2.242   2.188   2.140   2.089   2.040   1.987   1.949   1.915   1.870   1.820   1.782   1.732   1.688   1.643   1.619   1.585   1.545   1.511   1.504   1.481   1.452   1.418   1.398   1.378   1.342   1.319   1.299   1.278   1.251   1.222   1.194   1.160   1.159   1.180   1.179
   0.000  -0.244  -0.344  -0.391  -0.396  -0.377  -0.340  -0.259  -0.166  -0.062   0.091   0.240   0.398   0.532   0.657   0.777   0.905   1.011   1.111   1.210   1.318   1.457   1.530   1.611   1.686   1.787   1.867   1.920   1.992   2.025   2.048   2.104   2.118   2.179   2.164   2.125   2.111   2.025   1.971   1.986   1.856   1.640   1.442   1.242   1.000   0.712   0.359  -0.033  -0.428  -0.823  -1.226  -1.523  -1.870  -2.193  -2.456  -2.788  -3.103  -3.313  -3.517  -3.632  -3.761  -3.948  -4.102  -4.183  -4.309  -4.487  -4.704  -4.917  -5.170  -5.424  -5.631  -5.872  -6.166  -6.479  -6.730  -6.894  -6.991  -6.995  -6.923  -6.495
   3.964   3.957   3.931   3.914   3.931   3.958   3.984   4.013   4.041   4.068   4.096   4.123   4.151   4.178   4.202   4.233   4.262   4.286   4.316   4.345   4.375   4.407   4.436   4.465   4.497   4.534   4.564   4.596   4.633   4.664   4.699   4.736   4.768   4.804   4.842   4.878   4.914   4.948   4.986   5.027   5.057   5.090   5.123   5.163   5.185   5.219   5.253   5.271   5.301   5.335   5.354   5.384   5.424   5.458   5.482   5.515   5.528   5.538   5.561   5.596   5.628   5.638   5.645   5.678   5.703   5.700   5.713   5.735   5.753   5.762   5.768   5.777   5.790   5.796   5.799   5.797   5.790   5.788   5.805   5.822
   4.308   4.297   4.290   4.275   4.252   4.229   4.203   4.179   4.152   4.128   4.098   4.067   4.031   4.001   3.961   3.922   3.880   3.836   3.788   3.743   3.691   3.636   3.580   3.523   3.462   3.404   3.342   3.282   3.224   3.162   3.100   3.039   2.976   2.917   2.857   2.797   2.738   2.675   2.620   2.571   2.515   2.456   2.403   2.352   2.293   2.243   2.190   2.141   2.089   2.042   1.990   1.947   1.914   1.871   1.820   1.784   1.734   1.687   1.645   1.618   1.586   1.546   1.512   1.502   1.482   1.451   1.418   1.396   1.377   1.341   1.318   1.298   1.277   1.250   1.222   1.194   1.160   1.159   1.180   1.179
   0.000  -0.227  -0.296  -0.323  -0.336  -0.316  -0.272  -0.191  -0.081   0.022   0.187   0.329   0.465   0.610   0.752   0.876   1.003   1.106   1.205   1.321   1.412   1.545   1.632   1.727   1.806   1.909   1.988   2.044   2.126   2.179   2.188   2.245   2.256   2.319   2.316   2.277   2.252   2.150   2.090   2.083   1.941   1.717   1.503   1.338   1.077   0.782   0.424   0.059  -0.324  -0.713  -1.125  -1.363  -1.664  -2.001  -2.286  -2.595  -2.905  -3.104  -3.292  -3.414  -3.519  -3.706  -3.868  -3.953  -4.077  -4.257  -4.477  -4.682  -4.905  -5.159  -5.370  -5.591  -5.900  -6.212  -6.445  -6.604  -6.670  -6.662  -6.567  -6.185
   3.964   3.957   3.931   3.913   3.931   3.958   3.984   4.014   4.041   4.067   4.095   4.123   4.150   4.176   4.200   4.232   4.261   4.285   4.315   4.344   4.374   4.406   4.435   4.464   4.496   4.533   4.564   4.596   4.633   4.664   4.699   4.736   4.768   4.804   4.842   4.879   4.914   4.948   4.985   5.027   5.057   5.091   5.123   5.162   5.184   5.216   5.251   5.269   5.298   5.333   5.352   5.379   5.420   5.456   5.479   5.512   5.527   5.536   5.558   5.592   5.625   5.637   5.643   5.675   5.703   5.701   5.711   5.733   5.752   5.763   5.768   5.776   5.789   5.796   5.799   5.797   5.790   5.788   5.805   5.822
   4.308   4.297   4.290   4.275   4.252   4.229   4.203   4.179   4.152   4.128   4.098   4.067   4.032   4.001   3.961   3.922   3.880   3.836   3.788   3.742   3.690   3.636   3.579   3.522   3.460   3.402   3.340   3.279   3.222   3.159   3.098   3.037   2.974   2.915   2.855   2.796   2.736   2.673   2.618   2.569   2.513   2.455   2.401   2.354   2.295   2.245   2.193   2.142   2.091   2.044   1.992   1.947   1.915   1.875   1.822   1.786   1.736   1.686   1.646   1.616   1.589   1.548   1.513   1.499   1.484   1.452   1.419   1.397   1.378   1.345   1.317   1.298   1.278   1.251   1.222   1.194   1.160   1.159   1.180   1.179
   0.000  -0.236  -0.380  -0.455  -0.472  -0.443  -0.387  -0.298  -0.193  -0.117   0.050   0.186   0.327   0.466   0.607   0.721   0.839   0.942   1.044   1.144   1.251   1.381   1.463   1.562   1.641   1.761   1.836   1.878   1.950   2.007   2.026   2.088   2.107   2.165   2.167   2.152   2.133   2.046   1.968   1.964   1.844   1.628   1.401   1.218   0.975   0.679   0.352  -0.022  -0.408  -0.797  -1.227  -1.484  -1.788  -2.115  -2.348  -2.638  -2.955  -3.155  -3.369  -3.531  -3.590  -3.751  -3.890  -3.977  -4.063  -4.224  -4.432  -4.654  -4.877  -5.159  -5.383  -5.609  -5.923  -6.238  -6.486  -6.646  -6.744  -6.746  -6.652  -6.200
   3.964   3.957   3.929   3.914   3.932   3.957   3.984   4.014   4.041   4.066   4.094   4.121   4.148   4.175   4.199   4.231   4.259   4.284   4.313   4.343   4.373   4.405   4.434   4.463   4.496   4.533   4.563   4.596   4.632   4.664   4.699   4.735   4.767   4.804   4.842   4.878   4.914   4.948   4.985   5.027   5.057   5.091   5.123   5.162   5.183   5.216   5.250   5.269   5.297   5.332   5.351   5.377   5.419   5.455   5.477   5.511   5.528   5.535   5.556   5.589   5.623   5.637   5.642   5.673   5.702   5.701   5.711   5.731   5.751   5.763   5.768   5.776   5.789   5.795   5.799   5.797   5.790   5.788   5.805   5.822
   4.308   4.297   4.289   4.275   4.252   4.229   4.203   4.179   4.151   4.127   4.097   4.067   4.032   4.001   3.962   3.922   3.881   3.836   3.787   3.741   3.689   3.635   3.577   3.520   3.459   3.400   3.338   3.277   3.220   3.157   3.096   3.035   2.971   2.913   2.853   2.794   2.734   2.671   2.615   2.568   2.511   2.454   2.399   2.354   2.296   2.245   2.193   2.141   2.092   2.044   1.992   1.946   1.914   1.875   1.820   1.785   1.738   1.686   1.646   1.611   1.589   1.547   1.514   1.497   1.485   1.452   1.419   1.394   1.378   1.346   1.315   1.297   1.278   1.251   1.221   1.194   1.159   1.158   1.180   1.179
   0.000  -0.240  -0.372  -0.437  -0.447  -0.412  -0.352  -0.270  -0.170  -0.081   0.093   0.214   0.347   0.476   0.601   0.709   0.835   0.948   1.058   1.167   1.271   1.412   1.499   1.594   1.661   1.770   1.856   1.909   1.966   2.003   2.021   2.085   2.092   2.150   2.157   2.122   2.118   2.031   1.959   1.955   1.835   1.619   1.375   1.215   0.965   0.692   0.395   0.024  -0.369  -0.765  -1.181  -1.448  -1.758  -2.076  -2.354  -2.629  -2.938  -3.126  -3.313  -3.489  -3.582  -3.699  -3.846  -3.947  -4.034  -4.236  -4.472  -4.699  -4.958  -5.266  -5.518  -5.707  -5.996  -6.289  -6.505  -6.659  -6.766  -6.780  -6.705  -6.396
   3.964   3.958   3.929   3.913   3.931   3.957   3.983   4.013   4.040   4.064   4.093   4.120   4.146   4.173   4.197   4.229   4.257   4.282   4.311   4.341   4.370   4.403   4.432   4.461   4.493   4.531   4.561   4.593   4.630   4.662   4.696   4.734   4.765   4.802   4.840   4.876   4.912   4.946   4.983   5.024   5.055   5.090   5.120   5.160   5.181   5.213   5.247   5.268   5.293   5.329   5.350   5.374   5.414   5.452   5.474   5.508   5.527   5.535   5.553   5.586   5.620   5.637   5.640   5.672   5.701   5.702   5.710   5.731   5.750   5.763   5.769   5.776   5.789   5.795   5.799   5.797   5.790   5.788   5.805   5.822
   4.308   4.297   4.289   4.275   4.252   4.228   4.203   4.179   4.151   4.127   4.099   4.068   4.033   4.003   3.963   3.924   3.882   3.838   3.789   3.743   3.691   3.636   3.580   3.521   3.461   3.401   3.340   3.278   3.220   3.158   3.097   3.036   2.972   2.914   2.853   2.794   2.736   2.672   2.616   2.568   2.512   2.455   2.400   2.357   2.300   2.249   2.196   2.144   2.094   2.047   1.995   1.948   1.913   1.878   1.824   1.784   1.741   1.688   1.647   1.611   1.584   1.549   1.513   1.497   1.483   1.452   1.419   1.393   1.376   1.346   1.314   1.296   1.277   1.251   1.220   1.193   1.158   1.158   1.180   1.179
   0.000  -0.222  -0.335  -0.391  -0.399  -0.381  -0.338  -0.242  -0.140  -0.048   0.104   0.237   0.364   0.476   0.596   0.702   0.826   0.921   1.017   1.124   1.226   1.363   1.439   1.523   1.595   1.701   1.768   1.811   1.880   1.934   1.961   2.025   2.031   2.082   2.080   2.041   2.021   1.932   1.852   1.840   1.721   1.517   1.266   1.094   0.862   0.575   0.270  -0.095  -0.486  -0.853  -1.268  -1.517  -1.773  -2.076  -2.317  -2.568  -2.856  -3.097  -3.289  -3.429  -3.539  -3.683  -3.833  -3.948  -4.036  -4.202  -4.384  -4.601  -4.840  -5.123  -5.400  -5.704  -6.006  -6.302  -6.550  -6.721  -6.813  -6.825  -6.733  -6.340
   3.964   3.957   3.929   3.913   3.930   3.956   3.983   4.013   4.039   4.062   4.092   4.119   4.144   4.172   4.195   4.227   4.254   4.280   4.310   4.339   4.369   4.402   4.430   4.459   4.491   4.529   4.559   4.591   4.629   4.661   4.695   4.733   4.764   4.801   4.838   4.875   4.911   4.945   4.981   5.024   5.055   5.090   5.120   5.159   5.180   5.210   5.245   5.267   5.290   5.327   5.349   5.371   5.409   5.449   5.472   5.506   5.527   5.535   5.551   5.583   5.617   5.637   5.639   5.669   5.699   5.703   5.709   5.729   5.749   5.763   5.769   5.775   5.788   5.795   5.798   5.797   5.790   5.788   5.805   5.822
   4.308   4.297   4.289   4.275   4.252   4.228   4.202   4.178   4.151   4.128   4.099   4.070   4.034   4.004   3.965   3.924   3.883   3.839   3.790   3.744   3.692   3.637   3.581   3.522   3.461   3.402   3.340   3.279   3.221   3.159   3.097   3.036   2.973   2.914   2.853   2.794   2.736   2.673   2.616   2.568   2.511   2.455   2.398   2.359   2.301   2.250   2.198   2.146   2.095   2.050   1.997   1.950   1.911   1.879   1.826   1.785   1.745   1.691   1.647   1.611   1.582   1.549   1.513   1.495   1.484   1.452   1.420   1.394   1.375   1.348   1.313   1.296   1.277   1.251   1.220   1.194   1.159   1.157   1.181   1.179
   0.000  -0.229  -0.355  -0.425  -0.432  -0.406  -0.358  -0.278  -0.177  -0.057   0.070   0.200   0.336   0.460   0.578   0.687   0.804   0.903   1.012   1.130   1.239   1.384   1.445   1.527   1.603   1.718   1.805   1.861   1.931   1.980   1.992   2.050   2.066   2.123   2.109   2.060   2.033   1.934   1.848   1.835   1.715   1.499   1.248   1.104   0.883   0.599   0.297  -0.070  -0.473  -0.855  -1.274  -1.537  -1.795  -2.105  -2.371  -2.630  -2.936  -3.215  -3.414  -3.575  -3.710  -3.870  -4.023  -4.171  -4.228  -4.425  -4.640  -4.875  -5.114  -5.394  -5.702  -6.029  -6.347  -6.639  -6.875  -7.020  -7.120  -7.131  -7.018  -6.585
   3.964   3.957   3.929   3.913   3.930   3.956   3.983   4.013   4.039   4.061   4.091   4.118   4.143   4.171   4.195   4.226   4.253   4.280   4.309   4.338   4.368   4.401   4.429   4.458   4.490   4.528   4.558   4.591   4.628   4.660   4.694   4.732   4.764   4.800   4.838   4.875   4.911   4.945   4.981   5.023   5.055   5.091   5.119   5.157   5.179   5.208   5.244   5.267   5.288   5.325   5.348   5.369   5.405   5.446   5.470   5.502   5.526   5.534   5.549   5.580   5.615   5.636   5.638   5.667   5.698   5.703   5.709   5.728   5.748   5.763   5.769   5.774   5.788   5.795   5.798   5.797   5.790   5.787   5.805   5.822
   4.308   4.297   4.289   4.275   4.251   4.228   4.203   4.179   4.151   4.128   4.100   4.070   4.035   4.004   3.964   3.924   3.882   3.839   3.790   3.743   3.691   3.636   3.579   3.521   3.460   3.401   3.339   3.277   3.220   3.157   3.096   3.035   2.971   2.912   2.852   2.792   2.735   2.671   2.614   2.567   2.509   2.454   2.397   2.362   2.303   2.251   2.200   2.148   2.096   2.051   2.000   1.952   1.912   1.880   1.829   1.785   1.747   1.692   1.644   1.607   1.583   1.547   1.514   1.495   1.485   1.450   1.420   1.393   1.374   1.349   1.314   1.295   1.277   1.251   1.219   1.194   1.159   1.156   1.181   1.179
   0.000  -0.231  -0.348  -0.407  -0.419  -0.398  -0.354  -0.276  -0.175  -0.065   0.071   0.201   0.322   0.458   0.590   0.703   0.819   0.905   1.007   1.110   1.202   1.341   1.402   1.483   1.550   1.663   1.729   1.775   1.849   1.888   1.904   1.950   1.950   1.999   1.989   1.951   1.925   1.845   1.766   1.750   1.619   1.416   1.158   1.002   0.775   0.467   0.167  -0.194  -0.592  -0.961  -1.421  -1.726  -1.966  -2.266  -2.501  -2.724  -3.025  -3.264  -3.475  -3.636  -3.744  -3.898  -4.016  -4.136  -4.191  -4.399  -4.612  -4.841  -5.078  -5.359  -5.654  -5.966  -6.285  -6.585  -6.853  -7.021  -7.118  -7.123  -7.034  -6.633
   3.964   3.957   3.930   3.912   3.929   3.956   3.982   4.012   4.038   4.061   4.091   4.118   4.143   4.171   4.194   4.226   4.252   4.279   4.309   4.338   4.369   4.400   4.429   4.458   4.490   4.528   4.558   4.592   4.628   4.661   4.695   4.733   4.764   4.802   4.840   4.876   4.912   4.946   4.983   5.024   5.056   5.093   5.120   5.157   5.179   5.207   5.243   5.267   5.286   5.323   5.348   5.368   5.402   5.444   5.469   5.501   5.525   5.535   5.547   5.578   5.614   5.636   5.638   5.665   5.696   5.704   5.708   5.727   5.748   5.763   5.770   5.774   5.787   5.795   5.798   5.798   5.790   5.787   5.805   5.822
   4.308   4.297   4.289   4.275   4.251   4.228   4.202   4.179   4.150   4.128   4.099   4.069   4.034   4.003   3.962   3.923   3.881   3.837   3.788   3.741   3.689   3.634   3.577   3.518   3.457   3.398   3.336   3.274   3.216   3.153   3.092   3.030   2.967   2.909   2.849   2.788   2.731   2.667   2.611   2.563   2.505   2.450   2.394   2.362   2.304   2.251   2.200   2.146   2.097   2.052   2.001   1.953   1.910   1.881   1.828   1.785   1.743   1.693   1.640   1.606   1.584   1.546   1.515   1.493   1.485   1.451   1.420   1.393   1.373   1.349   1.315   1.295   1.276   1.252   1.219   1.194   1.159   1.157   1.181   1.179
   0.000  -0.241  -0.373  -0.430  -0.449  -0.420  -0.364  -0.276  -0.170  -0.053   0.070   0.195   0.328   0.445   0.579   0.699   0.820   0.917   1.007   1.098   1.198   1.327   1.390   1.489   1.562   1.669   1.734   1.776   1.847   1.896   1.921   1.981   1.988   2.037   2.026   1.990   1.965   1.869   1.784   1.772   1.651   1.447   1.200   1.065   0.824   0.512   0.214  -0.144  -0.507  -0.867  -1.286  -1.579  -1.862  -2.154  -2.410  -2.637  -2.928  -3.156  -3.284  -3.480  -3.589  -3.742  -3.942  -4.105  -4.176  -4.396  -4.622  -4.848  -5.096  -5.384  -5.671  -5.962  -6.271  -6.571  -6.821  -6.965  -7.076  -7.086  -7.011  -6.626
   3.964   3.957   3.930   3.912   3.929   3.956   3.982   4.012   4.038   4.061   4.091   4.116   4.142   4.170   4.193   4.225   4.252   4.279   4.309   4.338   4.369   4.400   4.428   4.458   4.490   4.528   4.558   4.592   4.629   4.660   4.696   4.733   4.765   4.803   4.841   4.877   4.913   4.947   4.984   5.025   5.058   5.094   5.121   5.158   5.180   5.207   5.243   5.267   5.285   5.322   5.347   5.367   5.399   5.442   5.468   5.499   5.524   5.535   5.545   5.575   5.611   5.636   5.638   5.662   5.694   5.704   5.707   5.727   5.746   5.763   5.771   5.774   5.787   5.795   5.798   5.798   5.790   5.787   5.805   5.822
   4.308   4.298   4.289   4.275   4.251   4.228   4.202   4.178   4.150   4.128   4.099   4.068   4.034   4.003   3.962   3.922   3.879   3.836   3.787   3.739   3.687   3.631   3.574   3.515   3.455   3.395   3.333   3.271   3.213   3.149   3.088   3.028   2.963   2.906   2.845   2.785   2.728   2.664   2.608   2.560   2.502   2.446   2.391   2.360   2.304   2.250   2.199   2.145   2.096   2.051   2.001   1.953   1.908   1.881   1.830   1.786   1.742   1.693   1.638   1.607   1.584   1.546   1.515   1.491   1.485   1.451   1.419   1.394   1.373   1.349   1.316   1.295   1.275   1.252   1.219   1.194   1.159   1.157   1.180   1.179
   0.000  -0.234  -0.319  -0.381  -0.400  -0.376  -0.317  -0.235  -0.131  -0.020   0.105   0.234   0.353   0.468   0.597   0.724   0.851   0.938   1.044   1.161   1.263   1.390   1.461   1.550   1.609   1.710   1.759   1.810   1.885   1.917   1.943   1.999   2.009   2.060   2.041   2.003   1.978   1.875   1.796   1.771   1.626   1.414   1.142   1.017   0.779   0.477   0.181  -0.170  -0.536  -0.899  -1.333  -1.652  -1.879  -2.158  -2.399  -2.618  -2.904  -3.132  -3.343  -3.531  -3.660  -3.802  -3.974  -4.137  -4.201  -4.393  -4.603  -4.831  -5.084  -5.378  -5.691  -6.003  -6.317  -6.593  -6.830  -6.995  -7.100  -7.114  -7.048  -6.631
   3.964   3.957   3.930   3.911   3.928   3.955   3.982   4.011   4.037   4.061   4.090   4.116   4.141   4.170   4.192   4.225   4.251   4.278   4.309   4.337   4.368   4.400   4.427   4.457   4.490   4.527   4.558   4.592   4.629   4.660   4.695   4.733   4.765   4.802   4.840   4.877   4.913   4.947   4.984   5.025   5.057   5.094   5.120   5.157   5.179   5.204   5.240   5.266   5.283   5.319   5.346   5.365   5.394   5.437   5.465   5.496   5.522   5.534   5.544   5.571   5.608   5.635   5.638   5.659   5.692   5.704   5.707   5.726   5.745   5.762   5.771   5.774   5.786   5.795   5.798   5.798   5.790   5.787   5.805   5.822
   4.308   4.297   4.289   4.275   4.251   4.228   4.202   4.178   4.149   4.128   4.099   4.068   4.034   4.002   3.960   3.922   3.879   3.835   3.786   3.738   3.686   3.630   3.573   3.514   3.453   3.393   3.331   3.269   3.211   3.147   3.086   3.025   2.961   2.904   2.843   2.783   2.727   2.662   2.606   2.558   2.501   2.445   2.389   2.362   2.305   2.253   2.202   2.149   2.098   2.053   2.004   1.956   1.908   1.882   1.833   1.790   1.746   1.698   1.645   1.608   1.584   1.550   1.517   1.491   1.485   1.452   1.420   1.394   1.372   1.350   1.318   1.294   1.275   1.252   1.219   1.194   1.158   1.157   1.180   1.179
   0.000  -0.256  -0.385  -0.447  -0.464  -0.434  -0.393  -0.319  -0.224  -0.120   0.021   0.153   0.288   0.409   0.529   0.657   0.791   0.876   0.967   1.061   1.162   1.282   1.329   1.417   1.482   1.599   1.661   1.713   1.781   1.819   1.830   1.887   1.904   1.974   1.970   1.928   1.899   1.810   1.730   1.731   1.609   1.400   1.122   1.002   0.746   0.443   0.138  -0.227  -0.585  -0.942  -1.362  -1.702  -1.974  -2.223  -2.526  -2.755  -3.017  -3.259  -3.404  -3.592  -3.699  -3.852  -4.020  -4.182  -4.236  -4.435  -4.672  -4.929  -5.186  -5.462  -5.774  -6.042  -6.377  -6.690  -6.951  -7.118  -7.205  -7.221  -7.130  -6.642
   3.964   3.956   3.930   3.911   3.928   3.954   3.981   4.011   4.036   4.060   4.090   4.115   4.140   4.168   4.191   4.224   4.250   4.277   4.308   4.336   4.367   4.399   4.426   4.456   4.488   4.525   4.557   4.591   4.628   4.659   4.695   4.732   4.764   4.802   4.840   4.877   4.913   4.946   4.983   5.024   5.057   5.093   5.119   5.155   5.178   5.202   5.238   5.266   5.282   5.316   5.345   5.364   5.391   5.435   5.464   5.494   5.521   5.534   5.543   5.570   5.606   5.634   5.638   5.657   5.690   5.705   5.707   5.725   5.744   5.762   5.772   5.774   5.786   5.795   5.798   5.798   5.790   5.787   5.805   5.822
   4.308   4.296   4.289   4.274   4.250   4.228   4.202   4.178   4.150   4.127   4.099   4.068   4.034   4.002   3.960   3.922   3.879   3.835   3.786   3.738   3.685   3.629   3.572   3.513   3.452   3.393   3.330   3.268   3.210   3.146   3.085   3.024   2.961   2.902   2.842   2.782   2.725   2.661   2.605   2.557   2.500   2.443   2.389   2.363   2.307   2.254   2.204   2.151   2.100   2.055   2.006   1.958   1.909   1.883   1.834   1.790   1.746   1.698   1.645   1.609   1.584   1.551   1.517   1.490   1.485   1.452   1.420   1.394   1.372   1.351   1.319   1.295   1.273   1.252   1.219   1.194   1.159   1.157   1.181   1.179
   0.000  -0.262  -0.412  -0.484  -0.505  -0.477  -0.431  -0.346  -0.248  -0.146  -0.014   0.121   0.246   0.366   0.470   0.601   0.716   0.812   0.909   1.010   1.111   1.226   1.275   1.363   1.423   1.517   1.570   1.613   1.678   1.710   1.743   1.794   1.797   1.855   1.844   1.802   1.779   1.690   1.602   1.580   1.460   1.264   1.003   0.944   0.689   0.388   0.091  -0.259  -0.626  -0.984  -1.416  -1.754  -1.968  -2.212  -2.477  -2.674  -2.970  -3.209  -3.445  -3.613  -3.746  -3.885  -4.027  -4.139  -4.193  -4.375  -4.569  -4.796  -5.040  -5.311  -5.621  -5.928  -6.254  -6.555  -6.810  -6.971  -7.076  -7.094  -7.006  -6.457
   3.964   3.956   3.931   3.911   3.927   3.954   3.980   4.010   4.036   4.060   4.089   4.114   4.139   4.167   4.188   4.222   4.248   4.275   4.306   4.334   4.365   4.397   4.424   4.454   4.487   4.523   4.555   4.590   4.627   4.658   4.693   4.731   4.763   4.800   4.838   4.875   4.912   4.944   4.981   5.023   5.055   5.092   5.117   5.152   5.177   5.200   5.235   5.265   5.280   5.313   5.343   5.362   5.389   5.432   5.461   5.491   5.519   5.534   5.542   5.568   5.604   5.634   5.638   5.655   5.688   5.705   5.706   5.724   5.743   5.761   5.772   5.774   5.785   5.795   5.798   5.798   5.790   5.788   5.805   5.822
   4.308   4.296   4.289   4.275   4.250   4.229   4.202   4.179   4.150   4.128   4.099   4.068   4.034   4.003   3.961   3.924   3.881   3.836   3.786   3.738   3.687   3.630   3.573   3.513   3.453   3.393   3.331   3.270   3.210   3.147   3.086   3.024   2.961   2.903   2.842   2.783   2.726   2.662   2.606   2.558   2.501   2.445   2.390   2.365   2.310   2.256   2.205   2.153   2.102   2.056   2.008   1.959   1.910   1.881   1.831   1.790   1.748   1.700   1.648   1.608   1.583   1.551   1.517   1.490   1.483   1.452   1.420   1.395   1.372   1.349   1.319   1.295   1.272   1.252   1.219   1.194   1.159   1.157   1.180   1.179
   0.000  -0.252  -0.384  -0.456  -0.476  -0.456  -0.418  -0.336  -0.247  -0.137  -0.019   0.102   0.213   0.332   0.431   0.571   0.679   0.775   0.874   0.969   1.064   1.176   1.229   1.317   1.375   1.480   1.538   1.578   1.647   1.672   1.691   1.754   1.768   1.813   1.787   1.740   1.707   1.622   1.535   1.525   1.400   1.197   0.925   0.889   0.639   0.334   0.037  -0.300  -0.670  -1.029  -1.474  -1.817  -2.041  -2.293  -2.580  -2.776  -3.054  -3.307  -3.506  -3.680  -3.802  -3.932  -4.104  -4.283  -4.353  -4.540  -4.762  -5.017  -5.262  -5.533  -5.840  -6.144  -6.476  -6.799  -7.055  -7.215  -7.319  -7.332  -7.237  -6.781
   3.964   3.956   3.931   3.911   3.927   3.954   3.980   4.009   4.035   4.059   4.089   4.114   4.139   4.166   4.187   4.221   4.246   4.275   4.305   4.333   4.364   4.395   4.423   4.453   4.486   4.522   4.554   4.589   4.626   4.657   4.693   4.730   4.762   4.799   4.837   4.874   4.911   4.944   4.980   5.021   5.054   5.091   5.116   5.151   5.178   5.199   5.235   5.265   5.280   5.312   5.342   5.362   5.387   5.431   5.460   5.489   5.519   5.534   5.541   5.565   5.601   5.632   5.637   5.652   5.685   5.705   5.707   5.723   5.742   5.760   5.772   5.774   5.785   5.795   5.798   5.798   5.790   5.788   5.805   5.822
   4.308   4.296   4.289   4.274   4.250   4.229   4.202   4.179   4.150   4.128   4.099   4.068   4.034   4.002   3.960   3.924   3.881   3.836   3.786   3.738   3.686   3.629   3.572   3.513   3.452   3.392   3.330   3.269   3.209   3.146   3.085   3.024   2.960   2.902   2.841   2.782   2.726   2.662   2.605   2.557   2.500   2.444   2.390   2.364   2.308   2.254   2.204   2.152   2.101   2.056   2.007   1.958   1.909   1.881   1.830   1.786   1.748   1.700   1.645   1.611   1.584   1.554   1.516   1.488   1.482   1.452   1.421   1.394   1.371   1.349   1.320   1.295   1.272   1.252   1.219   1.194   1.159   1.157   1.180   1.179
   0.000  -0.237  -0.353  -0.404  -0.423  -0.401  -0.358  -0.274  -0.178  -0.062   0.059   0.175   0.299   0.415   0.515   0.642   0.746   0.843   0.932   1.027   1.133   1.242   1.291   1.378   1.433   1.534   1.587   1.635   1.706   1.741   1.762   1.826   1.837   1.915   1.907   1.863   1.838   1.741   1.655   1.647   1.533   1.336   1.055   1.027   0.767   0.446   0.122  -0.239  -0.624  -0.981  -1.407  -1.760  -1.974  -2.205  -2.459  -2.630  -2.883  -3.111  -3.245  -3.410  -3.529  -3.646  -3.796  -3.909  -3.973  -4.142  -4.351  -4.604  -4.838  -5.101  -5.392  -5.664  -5.999  -6.291  -6.542  -6.702  -6.808  -6.825  -6.741  -6.316
   3.964   3.956   3.931   3.911   3.926   3.953   3.979   4.009   4.035   4.059   4.088   4.113   4.138   4.165   4.185   4.220   4.245   4.274   4.304   4.332   4.363   4.394   4.422   4.452   4.485   4.521   4.552   4.588   4.626   4.656   4.692   4.729   4.761   4.799   4.836   4.873   4.910   4.943   4.979   5.020   5.053   5.090   5.115   5.149   5.178   5.198   5.233   5.265   5.280   5.311   5.343   5.362   5.386   5.430   5.460   5.488   5.518   5.534   5.540   5.563   5.599   5.632   5.637   5.650   5.683   5.705   5.707   5.722   5.742   5.759   5.772   5.774   5.785   5.795   5.798   5.798   5.790   5.788   5.805   5.822
   4.308   4.296   4.289   4.275   4.250   4.228   4.202   4.178   4.150   4.127   4.098   4.068   4.034   4.002   3.960   3.924   3.882   3.836   3.786   3.738   3.685   3.629   3.572   3.512   3.452   3.392   3.329   3.268   3.209   3.144   3.084   3.022   2.959   2.903   2.842   2.782   2.726   2.662   2.605   2.557   2.500   2.444   2.390   2.362   2.307   2.254   2.204   2.152   2.101   2.054   2.007   1.957   1.908   1.878   1.829   1.783   1.743   1.700   1.644   1.611   1.584   1.555   1.517   1.489   1.481   1.452   1.421   1.394   1.371   1.348   1.321   1.295   1.271   1.252   1.219   1.194   1.158   1.157   1.180   1.179
   0.000  -0.249  -0.376  -0.445  -0.465  -0.439  -0.397  -0.319  -0.222  -0.111   0.014   0.132   0.266   0.385   0.487   0.597   0.698   0.777   0.855   0.939   1.037   1.147   1.198   1.298   1.350   1.435   1.481   1.530   1.597   1.637   1.658   1.703   1.705   1.765   1.743   1.687   1.666   1.570   1.468   1.452   1.335   1.136   0.849   0.818   0.578   0.274  -0.018  -0.349  -0.727  -1.068  -1.462  -1.816  -2.034  -2.266  -2.545  -2.727  -2.949  -3.179  -3.311  -3.496  -3.620  -3.721  -3.874  -4.024  -4.116  -4.284  -4.482  -4.723  -4.981  -5.272  -5.539  -5.780  -6.100  -6.396  -6.645  -6.814  -6.907  -6.930  -6.843  -6.375
   3.964   3.956   3.931   3.910   3.926   3.953   3.979   4.009   4.034   4.059   4.088   4.112   4.138   4.164   4.184   4.219   4.244   4.273   4.302   4.330   4.362   4.393   4.421   4.450   4.484   4.520   4.551   4.587   4.624   4.655   4.690   4.728   4.760   4.797   4.835   4.871   4.909   4.942   4.977   5.019   5.052   5.089   5.113   5.148   5.177   5.198   5.232   5.264   5.280   5.310   5.342   5.362   5.384   5.428   5.459   5.486   5.516   5.534   5.540   5.562   5.597   5.630   5.637   5.648   5.682   5.705   5.707   5.722   5.741   5.759   5.772   5.775   5.784   5.794   5.797   5.798   5.790   5.788   5.805   5.822
   4.308   4.296   4.289   4.274   4.250   4.228   4.202   4.178   4.150   4.128   4.098   4.068   4.034   4.002   3.960   3.924   3.882   3.836   3.786   3.738   3.685   3.629   3.571   3.512   3.451   3.391   3.329   3.267   3.208   3.145   3.085   3.023   2.960   2.902   2.842   2.782   2.727   2.663   2.606   2.557   2.500   2.445   2.391   2.361   2.307   2.253   2.204   2.151   2.101   2.053   2.007   1.957   1.908   1.877   1.829   1.784   1.741   1.702   1.647   1.609   1.585   1.555   1.516   1.485   1.480   1.454   1.422   1.393   1.370   1.348   1.320   1.295   1.271   1.252   1.219   1.194   1.158   1.157   1.180   1.179
   0.000  -0.257  -0.387  -0.463  -0.483  -0.458  -0.411  -0.324  -0.217  -0.117  -0.002   0.107   0.240   0.344   0.440   0.554   0.660   0.740   0.817   0.893   0.974   1.093   1.136   1.216   1.276   1.378   1.426   1.472   1.553   1.590   1.615   1.666   1.673   1.725   1.698   1.630   1.614   1.520   1.435   1.434   1.325   1.143   0.866   0.795   0.547   0.243  -0.077  -0.419  -0.806  -1.148  -1.565  -1.908  -2.155  -2.405  -2.670  -2.841  -3.089  -3.320  -3.462  -3.640  -3.767  -3.875  -4.052  -4.187  -4.266  -4.422  -4.618  -4.849  -5.097  -5.376  -5.645  -5.783  -5.990  -6.277  -6.531  -6.685  -6.775  -6.793  -6.698  -6.264
   3.964   3.956   3.931   3.910   3.926   3.953   3.979   4.008   4.033   4.059   4.087   4.111   4.137   4.164   4.184   4.219   4.244   4.272   4.302   4.330   4.362   4.393   4.420   4.450   4.484   4.520   4.551   4.587   4.624   4.655   4.691   4.728   4.760   4.797   4.835   4.872   4.909   4.942   4.977   5.019   5.052   5.089   5.112   5.147   5.178   5.198   5.232   5.264   5.281   5.309   5.341   5.362   5.383   5.427   5.457   5.484   5.515   5.533   5.540   5.561   5.596   5.630   5.638   5.647   5.681   5.705   5.707   5.721   5.741   5.759   5.772   5.775   5.783   5.794   5.797   5.798   5.790   5.788   5.805   5.822
   4.308   4.297   4.289   4.274   4.249   4.228   4.201   4.178   4.150   4.127   4.097   4.068   4.034   4.001   3.959   3.923   3.881   3.835   3.784   3.736   3.684   3.627   3.570   3.510   3.450   3.390   3.327   3.265   3.206   3.142   3.082   3.021   2.958   2.901   2.840   2.780   2.725   2.661   2.605   2.555   2.499   2.444   2.390   2.359   2.305   2.253   2.203   2.151   2.099   2.053   2.006   1.956   1.907   1.876   1.828   1.785   1.742   1.703   1.649   1.609   1.585   1.556   1.515   1.484   1.479   1.453   1.422   1.392   1.370   1.347   1.319   1.295   1.270   1.252   1.219   1.194   1.159   1.157   1.180   1.179
   0.000  -0.267  -0.396  -0.449  -0.456  -0.434  -0.392  -0.322  -0.234  -0.141  -0.025   0.073   0.203   0.315   0.423   0.549   0.655   0.731   0.812   0.896   0.999   1.122   1.173   1.259   1.322   1.415   1.462   1.508   1.575   1.600   1.625   1.684   1.691   1.741   1.729   1.681   1.657   1.571   1.468   1.443   1.325   1.143   0.858   0.788   0.571   0.257  -0.064  -0.419  -0.853  -1.210  -1.611  -1.962  -2.182  -2.389  -2.620  -2.772  -3.103  -3.300  -3.476  -3.650  -3.743  -3.841  -3.977  -4.126  -4.204  -4.348  -4.545  -4.769  -5.014  -5.294  -5.571  -5.776  -6.042  -6.300  -6.548  -6.665  -6.740  -6.748  -6.639  -6.165
   3.964   3.956   3.932   3.910   3.925   3.953   3.978   4.007   4.033   4.059   4.087   4.110   4.136   4.163   4.183   4.218   4.243   4.271   4.301   4.329   4.361   4.392   4.419   4.449   4.483   4.518   4.550   4.586   4.623   4.654   4.690   4.727   4.759   4.795   4.834   4.871   4.908   4.941   4.976   5.018   5.050   5.088   5.111   5.146   5.178   5.198   5.231   5.264   5.280   5.308   5.341   5.362   5.381   5.425   5.457   5.483   5.513   5.534   5.540   5.560   5.595   5.629   5.638   5.646   5.680   5.704   5.708   5.721   5.741   5.758   5.772   5.775   5.783   5.794   5.797   5.798   5.790   5.788   5.805   5.822
   4.308   4.297   4.289   4.274   4.250   4.228   4.202   4.178   4.150   4.127   4.097   4.068   4.034   4.001   3.960   3.923   3.881   3.835   3.784   3.737   3.684   3.627   3.569   3.510   3.449   3.389   3.326   3.265   3.206   3.142   3.082   3.020   2.958   2.900   2.841   2.779   2.725   2.661   2.604   2.555   2.499   2.444   2.391   2.358   2.305   2.252   2.202   2.149   2.099   2.051   2.004   1.955   1.905   1.875   1.828   1.784   1.741   1.704   1.652   1.608   1.584   1.557   1.514   1.482   1.477   1.452   1.421   1.392   1.369   1.346   1.318   1.294   1.268   1.252   1.219   1.194   1.158   1.157   1.180   1.179
   0.000  -0.256  -0.391  -0.445  -0.472  -0.468  -0.431  -0.355  -0.261  -0.157  -0.028   0.055   0.195   0.313   0.416   0.519   0.625   0.702   0.801   0.890   0.984   1.098   1.137   1.208   1.255   1.343   1.388   1.427   1.499   1.528   1.550   1.599   1.604   1.660   1.643   1.588   1.561   1.463   1.354   1.342   1.224   1.043   0.767   0.673   0.445   0.144  -0.167  -0.506  -0.900  -1.245  -1.646  -2.017  -2.214  -2.419  -2.637  -2.795  -3.029  -3.227  -3.400  -3.567  -3.696  -3.801  -3.935  -4.069  -4.167  -4.323  -4.552  -4.798  -5.045  -5.330  -5.593  -5.827  -6.154  -6.441  -6.691  -6.857  -6.957  -6.975  -6.891  -6.491
   3.964   3.955   3.931   3.909   3.925   3.952   3.978   4.006   4.032   4.059   4.086   4.109   4.135   4.162   4.183   4.217   4.242   4.270   4.300   4.328   4.361   4.391   4.418   4.448   4.482   4.517   4.549   4.585   4.622   4.653   4.689   4.726   4.758   4.795   4.835   4.871   4.907   4.941   4.976   5.018   5.050   5.088   5.110   5.146   5.178   5.199   5.230   5.264   5.281   5.307   5.341   5.363   5.380   5.425   5.456   5.482   5.512   5.533   5.540   5.560   5.594   5.628   5.638   5.645   5.679   5.704   5.708   5.720   5.740   5.758   5.772   5.776   5.782   5.794   5.797   5.797   5.789   5.788   5.805   5.822
   4.308   4.297   4.289   4.274   4.250   4.227   4.202   4.178   4.150   4.126   4.097   4.068   4.035   4.001   3.960   3.923   3.880   3.834   3.784   3.736   3.683   3.626   3.568   3.508   3.448   3.388   3.324   3.263   3.204   3.141   3.080   3.019   2.956   2.898   2.839   2.778   2.724   2.660   2.603   2.554   2.498   2.443   2.391   2.356   2.303   2.251   2.199   2.148   2.097   2.048   2.003   1.954   1.904   1.873   1.827   1.779   1.736   1.703   1.653   1.606   1.581   1.552   1.514   1.481   1.476   1.451   1.421   1.391   1.368   1.346   1.318   1.293   1.267   1.251   1.219   1.192   1.158   1.157   1.180   1.179
   0.000  -0.264  -0.379  -0.420  -0.437  -0.421  -0.379  -0.299  -0.198  -0.096   0.023   0.100   0.255   0.361   0.454   0.579   0.676   0.745   0.823   0.900   0.991   1.098   1.143   1.230   1.276   1.370   1.418   1.477   1.558   1.588   1.605   1.653   1.653   1.706   1.687   1.653   1.625   1.542   1.440   1.426   1.318   1.129   0.845   0.739   0.510   0.233  -0.095  -0.420  -0.806  -1.146  -1.532  -1.881  -2.072  -2.261  -2.475  -2.619  -2.874  -3.040  -3.228  -3.400  -3.482  -3.588  -3.714  -3.804  -3.886  -4.045  -4.266  -4.513  -4.763  -5.041  -5.286  -5.524  -5.865  -6.172  -6.426  -6.605  -6.703  -6.708  -6.622  -6.253
   3.964   3.955   3.931   3.909   3.925   3.952   3.977   4.006   4.032   4.059   4.087   4.107   4.135   4.161   4.182   4.216   4.241   4.269   4.299   4.327   4.360   4.390   4.417   4.448   4.481   4.517   4.549   4.585   4.621   4.652   4.689   4.726   4.758   4.795   4.834   4.871   4.907   4.941   4.976   5.017   5.050   5.088   5.110   5.145   5.179   5.199   5.231   5.265   5.282   5.307   5.341   5.363   5.380   5.425   5.456   5.482   5.512   5.533   5.540   5.559   5.593   5.628   5.638   5.644   5.678   5.704   5.709   5.720   5.740   5.758   5.772   5.776   5.782   5.793   5.797   5.797   5.790   5.788   5.805   5.822
   4.308   4.297   4.288   4.274   4.249   4.227   4.201   4.178   4.149   4.126   4.096   4.067   4.035   4.002   3.960   3.924   3.881   3.834   3.784   3.736   3.682   3.626   3.567   3.507   3.447   3.387   3.324   3.262   3.203   3.139   3.078   3.018   2.955   2.897   2.838   2.777   2.723   2.659   2.602   2.553   2.496   2.442   2.389   2.355   2.301   2.248   2.197   2.146   2.096   2.047   2.001   1.952   1.902   1.871   1.825   1.778   1.732   1.702   1.653   1.605   1.581   1.553   1.512   1.481   1.474   1.451   1.421   1.389   1.367   1.345   1.318   1.294   1.267   1.250   1.219   1.193   1.158   1.157   1.180   1.179
   0.000  -0.247  -0.375  -0.437  -0.440  -0.417  -0.375  -0.292  -0.199  -0.079   0.050   0.117   0.267   0.368   0.468   0.571   0.661   0.739   0.828   0.907   1.000   1.107   1.146   1.216   1.265   1.348   1.375   1.417   1.475   1.499   1.520   1.567   1.569   1.621   1.588   1.527   1.491   1.402   1.295   1.270   1.140   0.953   0.664   0.566   0.320   0.046  -0.283  -0.619  -1.027  -1.369  -1.756  -2.100  -2.303  -2.497  -2.724  -2.868  -3.034  -3.279  -3.429  -3.584  -3.677  -3.775  -3.924  -4.082  -4.192  -4.324  -4.531  -4.766  -5.011  -5.291  -5.523  -5.847  -6.181  -6.506  -6.761  -6.917  -7.019  -7.023  -6.945  -6.598
   3.964   3.955   3.931   3.909   3.925   3.952   3.977   4.005   4.032   4.059   4.087   4.106   4.134   4.160   4.182   4.215   4.240   4.269   4.299   4.327   4.360   4.389   4.416   4.448   4.481   4.517   4.548   4.585   4.622   4.652   4.689   4.726   4.759   4.796   4.835   4.872   4.908   4.942   4.977   5.018   5.051   5.088   5.111   5.147   5.181   5.202   5.234   5.267   5.284   5.310   5.343   5.364   5.383   5.427   5.459   5.484   5.512   5.534   5.539   5.559   5.592   5.628   5.638   5.644   5.677   5.704   5.709   5.720   5.740   5.758   5.772   5.777   5.782   5.793   5.797   5.797   5.790   5.788   5.805   5.822
   4.308   4.297   4.289   4.274   4.249   4.227   4.201   4.177   4.148   4.125   4.095   4.067   4.035   4.001   3.960   3.923   3.880   3.833   3.783   3.735   3.681   3.624   3.565   3.506   3.445   3.384   3.321   3.260   3.200   3.136   3.076   3.015   2.952   2.895   2.834   2.775   2.720   2.656   2.599   2.550   2.494   2.439   2.387   2.351   2.296   2.243   2.191   2.140   2.091   2.041   1.995   1.946   1.898   1.865   1.820   1.772   1.725   1.702   1.649   1.604   1.577   1.552   1.507   1.478   1.473   1.451   1.420   1.387   1.366   1.345   1.318   1.295   1.268   1.250   1.219   1.193   1.159   1.157   1.181   1.179
   0.000  -0.243  -0.377  -0.452  -0.454  -0.428  -0.392  -0.322  -0.234  -0.126  -0.007   0.044   0.202   0.308   0.402   0.506   0.586   0.666   0.759   0.845   0.936   1.047   1.087   1.155   1.218   1.305   1.349   1.387   1.450   1.474   1.486   1.535   1.538   1.608   1.584   1.528   1.505   1.419   1.303   1.275   1.157   0.985   0.688   0.576   0.361   0.076  -0.263  -0.593  -0.995  -1.342  -1.715  -2.049  -2.228  -2.414  -2.620  -2.776  -3.029  -3.205  -3.424  -3.592  -3.619  -3.698  -3.844  -4.025  -4.135  -4.263  -4.473  -4.710  -4.963  -5.239  -5.469  -5.800  -6.138  -6.429  -6.675  -6.838  -6.939  -6.958  -6.850  -6.367
   3.964   3.955   3.931   3.909   3.925   3.952   3.976   4.004   4.031   4.059   4.086   4.104   4.132   4.158   4.180   4.213   4.237   4.266   4.296   4.325   4.357   4.386   4.414   4.445   4.478   4.514   4.545   4.582   4.619   4.650   4.686   4.723   4.756   4.793   4.832   4.868   4.905   4.939   4.973   5.014   5.048   5.086   5.108   5.143   5.179   5.202   5.231   5.265   5.283   5.307   5.341   5.364   5.380   5.424   5.456   5.482   5.511   5.534   5.539   5.557   5.591   5.626   5.638   5.643   5.676   5.704   5.709   5.719   5.739   5.757   5.771   5.777   5.782   5.792   5.797   5.797   5.790   5.788   5.805   5.822
   4.308   4.297   4.288   4.274   4.249   4.227   4.201   4.177   4.149   4.126   4.095   4.067   4.036   4.003   3.962   3.925   3.882   3.835   3.785   3.737   3.684   3.626   3.568   3.508   3.447   3.386   3.323   3.262   3.203   3.139   3.078   3.018   2.956   2.898   2.838   2.778   2.724   2.661   2.603   2.553   2.498   2.442   2.391   2.353   2.300   2.247   2.193   2.142   2.092   2.043   1.997   1.948   1.899   1.865   1.820   1.775   1.727   1.702   1.650   1.602   1.576   1.551   1.509   1.479   1.471   1.452   1.420   1.387   1.365   1.345   1.319   1.296   1.268   1.250   1.220   1.194   1.159   1.157   1.181   1.179
   0.000  -0.256  -0.388  -0.462  -0.469  -0.461  -0.413  -0.340  -0.248  -0.133  -0.016   0.033   0.196   0.302   0.393   0.495   0.586   0.678   0.772   0.843   0.928   1.026   1.066   1.137   1.183   1.262   1.307   1.351   1.437   1.458   1.473   1.510   1.509   1.564   1.546   1.494   1.463   1.378   1.250   1.204   1.075   0.916   0.633   0.509   0.272  -0.025  -0.368  -0.695  -1.084  -1.406  -1.766  -2.106  -2.285  -2.461  -2.651  -2.808  -3.052  -3.210  -3.407  -3.548  -3.668  -3.740  -3.870  -4.054  -4.186  -4.362  -4.574  -4.815  -5.094  -5.407  -5.642  -5.997  -6.326  -6.612  -6.853  -7.030  -7.132  -7.144  -7.044  -6.622
   3.964   3.955   3.931   3.909   3.924   3.952   3.976   4.004   4.030   4.059   4.085   4.102   4.131   4.156   4.178   4.212   4.236   4.265   4.295   4.322   4.356   4.385   4.412   4.443   4.477   4.513   4.544   4.580   4.618   4.648   4.685   4.722   4.755   4.792   4.831   4.867   4.904   4.938   4.971   5.013   5.047   5.085   5.107   5.142   5.179   5.204   5.230   5.265   5.283   5.306   5.340   5.364   5.379   5.422   5.455   5.480   5.510   5.534   5.539   5.556   5.589   5.625   5.639   5.642   5.674   5.703   5.710   5.719   5.738   5.756   5.771   5.778   5.782   5.792   5.797   5.797   5.790   5.788   5.805   5.822
   4.308   4.297   4.289   4.275   4.250   4.227   4.201   4.177   4.149   4.125   4.094   4.068   4.037   4.004   3.963   3.925   3.883   3.836   3.786   3.737   3.684   3.627   3.568   3.508   3.447   3.387   3.323   3.262   3.203   3.139   3.079   3.018   2.955   2.898   2.838   2.778   2.724   2.661   2.604   2.554   2.498   2.442   2.392   2.353   2.300   2.246   2.192   2.142   2.092   2.042   1.996   1.948   1.898   1.864   1.820   1.772   1.725   1.701   1.646   1.598   1.572   1.549   1.510   1.479   1.469   1.451   1.419   1.387   1.363   1.345   1.320   1.295   1.268   1.249   1.220   1.193   1.159   1.157   1.181   1.179
   0.000  -0.263  -0.409  -0.484  -0.498  -0.468  -0.430  -0.368  -0.271  -0.166  -0.049  -0.023   0.149   0.258   0.354   0.469   0.566   0.643   0.736   0.814   0.910   1.017   1.048   1.110   1.170   1.256   1.305   1.350   1.406   1.425   1.444   1.491   1.501   1.567   1.554   1.500   1.472   1.389   1.275   1.247   1.144   0.997   0.710   0.568   0.383   0.082  -0.271  -0.593  -0.998  -1.331  -1.694  -2.045  -2.261  -2.435  -2.667  -2.823  -2.969  -3.212  -3.360  -3.506  -3.664  -3.744  -3.913  -4.080  -4.244  -4.431  -4.637  -4.856  -5.103  -5.381  -5.606  -5.947  -6.273  -6.584  -6.850  -7.012  -7.112  -7.130  -7.043  -6.604
   3.964   3.955   3.931   3.908   3.924   3.952   3.976   4.003   4.029   4.059   4.084   4.100   4.129   4.154   4.176   4.209   4.234   4.262   4.293   4.320   4.354   4.383   4.410   4.440   4.474   4.509   4.541   4.577   4.615   4.645   4.682   4.719   4.752   4.789   4.827   4.864   4.901   4.936   4.968   5.009   5.044   5.082   5.104   5.138   5.176   5.203   5.227   5.263   5.282   5.303   5.337   5.363   5.376   5.418   5.452   5.477   5.507   5.532   5.538   5.555   5.586   5.623   5.639   5.641   5.672   5.702   5.710   5.719   5.737   5.755   5.771   5.778   5.782   5.792   5.797   5.797   5.790   5.788   5.805   5.822
   4.308   4.297   4.289   4.275   4.250   4.227   4.202   4.177   4.149   4.126   4.094   4.069   4.040   4.006   3.966   3.927   3.885   3.839   3.789   3.740   3.687   3.630   3.571   3.511   3.450   3.389   3.326   3.264   3.206   3.142   3.082   3.020   2.958   2.901   2.841   2.781   2.727   2.665   2.607   2.556   2.503   2.446   2.396   2.354   2.302   2.249   2.195   2.145   2.095   2.045   1.999   1.952   1.900   1.867   1.824   1.773   1.727   1.701   1.648   1.599   1.571   1.546   1.512   1.479   1.468   1.452   1.421   1.388   1.363   1.345   1.321   1.296   1.268   1.249   1.220   1.194   1.159   1.157   1.181   1.179
   0.000  -0.260  -0.392  -0.453  -0.488  -0.468  -0.416  -0.349  -0.262  -0.145  -0.030   0.024   0.136   0.232   0.316   0.432   0.518   0.589   0.669   0.747   0.832   0.933   0.964   1.022   1.078   1.173   1.214   1.247   1.315   1.332   1.341   1.387   1.399   1.453   1.438   1.386   1.340   1.271   1.153   1.117   1.029   0.900   0.617   0.438   0.240  -0.052  -0.412  -0.751  -1.151  -1.479  -1.852  -2.241  -2.518  -2.693  -3.008  -3.200  -3.354  -3.556  -3.738  -3.872  -4.026  -4.097  -4.161  -4.285  -4.460  -4.677  -4.880  -5.134  -5.407  -5.688  -5.923  -6.255  -6.566  -6.821  -7.043  -7.203  -7.293  -7.305  -7.198  -6.801
   3.964   3.954   3.931   3.908   3.923   3.951   3.975   4.001   4.028   4.057   4.083   4.097   4.126   4.152   4.173   4.206   4.231   4.259   4.290   4.316   4.350   4.379   4.407   4.437   4.470   4.506   4.538   4.573   4.611   4.641   4.678   4.715   4.748   4.785   4.823   4.861   4.897   4.932   4.964   5.005   5.040   5.078   5.101   5.135   5.172   5.202   5.224   5.259   5.281   5.301   5.333   5.361   5.374   5.413   5.449   5.474   5.504   5.531   5.539   5.553   5.584   5.621   5.639   5.640   5.670   5.701   5.710   5.718   5.736   5.754   5.770   5.778   5.782   5.792   5.797   5.797   5.790   5.788   5.805   5.822
   4.308   4.297   4.289   4.275   4.250   4.227   4.202   4.177   4.150   4.126   4.095   4.069   4.042   4.009   3.969   3.930   3.888   3.842   3.792   3.743   3.691   3.634   3.575   3.515   3.454   3.394   3.331   3.269   3.211   3.146   3.086   3.024   2.963   2.906   2.846   2.786   2.731   2.670   2.612   2.560   2.507   2.451   2.401   2.357   2.305   2.252   2.199   2.148   2.098   2.049   2.001   1.955   1.904   1.868   1.827   1.778   1.731   1.703   1.652   1.601   1.573   1.548   1.514   1.481   1.467   1.452   1.421   1.388   1.363   1.345   1.322   1.295   1.268   1.250   1.220   1.194   1.159   1.157   1.181   1.179
   0.000  -0.260  -0.375  -0.424  -0.445  -0.428  -0.388  -0.316  -0.218  -0.090   0.036   0.125   0.224   0.326   0.423   0.538   0.632   0.693   0.763   0.843   0.925   1.026   1.069   1.147   1.196   1.283   1.331   1.373   1.446   1.471   1.492   1.541   1.544   1.601   1.585   1.528   1.496   1.428   1.306   1.272   1.183   1.044   0.757   0.546   0.351   0.082  -0.283  -0.649  -1.059  -1.395  -1.737  -2.078  -2.287  -2.465  -2.734  -2.920  -3.152  -3.292  -3.506  -3.665  -3.795  -3.861  -4.029  -4.171  -4.337  -4.557  -4.762  -5.004  -5.270  -5.568  -5.802  -6.132  -6.483  -6.776  -7.011  -7.179  -7.270  -7.280  -7.172  -6.770
   3.964   3.954   3.932   3.908   3.923   3.950   3.975   4.000   4.028   4.057   4.083   4.096   4.126   4.151   4.172   4.205   4.230   4.258   4.289   4.316   4.349   4.378   4.406   4.436   4.469   4.505   4.537   4.572   4.611   4.641   4.677   4.715   4.748   4.785   4.822   4.860   4.896   4.932   4.963   5.005   5.039   5.077   5.100   5.134   5.172   5.202   5.223   5.258   5.281   5.300   5.332   5.360   5.373   5.411   5.447   5.473   5.503   5.531   5.539   5.554   5.584   5.620   5.639   5.640   5.669   5.700   5.711   5.717   5.736   5.752   5.769   5.779   5.782   5.791   5.797   5.796   5.790   5.788   5.805   5.822
   4.308   4.298   4.288   4.274   4.250   4.227   4.202   4.177   4.150   4.126   4.094   4.070   4.042   4.009   3.969   3.930   3.888   3.842   3.792   3.743   3.690   3.634   3.574   3.515   3.453   3.393   3.330   3.268   3.210   3.145   3.085   3.024   2.962   2.905   2.845   2.786   2.731   2.669   2.612   2.560   2.507   2.451   2.401   2.356   2.304   2.252   2.198   2.148   2.098   2.049   2.000   1.953   1.904   1.864   1.824   1.777   1.731   1.701   1.650   1.602   1.572   1.543   1.513   1.481   1.467   1.451   1.421   1.389   1.363   1.343   1.322   1.296   1.267   1.249   1.220   1.193   1.158   1.157   1.181   1.179
   0.000  -0.254  -0.382  -0.443  -0.469  -0.451  -0.409  -0.335  -0.244  -0.127  -0.012   0.083   0.185   0.274   0.359   0.472   0.559   0.624   0.705   0.769   0.846   0.942   0.988   1.052   1.087   1.174   1.210   1.252   1.315   1.337   1.360   1.410   1.415   1.472   1.464   1.408   1.370   1.297   1.169   1.130   1.008   0.862   0.579   0.341   0.095  -0.199  -0.570  -0.910  -1.316  -1.644  -1.992  -2.329  -2.512  -2.660  -2.833  -2.984  -3.175  -3.355  -3.526  -3.673  -3.752  -3.846  -4.003  -4.126  -4.270  -4.464  -4.653  -4.887  -5.149  -5.419  -5.664  -5.994  -6.325  -6.624  -6.856  -7.033  -7.130  -7.150  -7.045  -6.613
   3.964   3.954   3.932   3.908   3.922   3.950   3.974   4.000   4.027   4.057   4.082   4.096   4.126   4.151   4.173   4.206   4.230   4.258   4.288   4.316   4.348   4.378   4.405   4.435   4.469   4.504   4.536   4.572   4.610   4.640   4.677   4.714   4.748   4.784   4.822   4.859   4.896   4.931   4.962   5.003   5.038   5.077   5.100   5.133   5.171   5.202   5.223   5.258   5.282   5.300   5.331   5.360   5.372   5.410   5.444   5.471   5.502   5.530   5.539   5.554   5.584   5.619   5.639   5.639   5.669   5.700   5.711   5.717   5.735   5.751   5.769   5.779   5.782   5.791   5.797   5.797   5.790   5.788   5.805   5.822
   4.308   4.297   4.288   4.275   4.250   4.227   4.201   4.177   4.150   4.126   4.094   4.070   4.042   4.008   3.968   3.929   3.887   3.841   3.790   3.742   3.688   3.632   3.573   3.513   3.452   3.391   3.328   3.267   3.208   3.143   3.084   3.022   2.961   2.904   2.844   2.784   2.730   2.669   2.612   2.560   2.506   2.451   2.401   2.354   2.304   2.251   2.198   2.147   2.097   2.049   1.999   1.953   1.902   1.864   1.822   1.775   1.733   1.695   1.651   1.600   1.572   1.544   1.513   1.481   1.467   1.452   1.423   1.389   1.362   1.343   1.323   1.297   1.267   1.249   1.220   1.194   1.159   1.157   1.181   1.179
   0.000  -0.264  -0.379  -0.431  -0.452  -0.425  -0.386  -0.321  -0.229  -0.120  -0.015   0.062   0.174   0.274   0.364   0.471   0.563   0.629   0.696   0.775   0.863   0.959   1.003   1.058   1.102   1.190   1.230   1.263   1.327   1.350   1.361   1.401   1.399   1.458   1.458   1.397   1.349   1.284   1.163   1.128   1.030   0.902   0.615   0.368   0.131  -0.164  -0.533  -0.846  -1.234  -1.555  -1.900  -2.260  -2.462  -2.613  -2.818  -2.969  -3.137  -3.329  -3.486  -3.633  -3.733  -3.814  -3.961  -4.112  -4.277  -4.447  -4.667  -4.907  -5.172  -5.462  -5.703  -6.020  -6.348  -6.657  -6.926  -7.102  -7.198  -7.207  -7.138  -6.726
   3.964   3.953   3.932   3.908   3.922   3.950   3.974   3.999   4.026   4.057   4.081   4.096   4.126   4.150   4.172   4.205   4.229   4.258   4.288   4.315   4.347   4.377   4.405   4.435   4.468   4.503   4.535   4.571   4.610   4.639   4.676   4.714   4.747   4.784   4.821   4.859   4.896   4.930   4.961   5.002   5.037   5.075   5.099   5.132   5.170   5.201   5.221   5.256   5.281   5.299   5.329   5.359   5.371   5.407   5.442   5.468   5.499   5.528   5.539   5.553   5.582   5.619   5.640   5.639   5.668   5.699   5.711   5.716   5.734   5.750   5.768   5.780   5.783   5.791   5.797   5.797   5.790   5.788   5.805   5.822
   4.308   4.297   4.288   4.274   4.250   4.227   4.202   4.177   4.151   4.127   4.094   4.070   4.042   4.008   3.968   3.929   3.886   3.840   3.790   3.741   3.687   3.631   3.572   3.512   3.451   3.390   3.327   3.265   3.207   3.143   3.082   3.021   2.960   2.903   2.844   2.784   2.730   2.669   2.612   2.559   2.507   2.452   2.401   2.356   2.305   2.252   2.199   2.148   2.098   2.050   2.000   1.956   1.905   1.864   1.825   1.775   1.734   1.693   1.651   1.601   1.569   1.545   1.513   1.478   1.466   1.451   1.422   1.389   1.361   1.341   1.323   1.299   1.268   1.249   1.220   1.194   1.158   1.157   1.181   1.179
   0.000  -0.250  -0.371  -0.427  -0.439  -0.426  -0.387  -0.314  -0.218  -0.110   0.011   0.102   0.207   0.304   0.399   0.503   0.579   0.635   0.712   0.772   0.854   0.934   0.962   1.025   1.067   1.146   1.188   1.228   1.294   1.312   1.316   1.352   1.350   1.403   1.388   1.325   1.279   1.216   1.075   1.015   0.925   0.809   0.538   0.307   0.084  -0.149  -0.516  -0.837  -1.215  -1.554  -1.866  -2.199  -2.413  -2.554  -2.752  -2.962  -3.142  -3.334  -3.468  -3.638  -3.709  -3.791  -3.919  -4.046  -4.203  -4.378  -4.596  -4.825  -5.094  -5.396  -5.637  -5.951  -6.290  -6.593  -6.857  -7.027  -7.130  -7.154  -7.046  -6.662
   3.964   3.953   3.932   3.908   3.922   3.949   3.974   3.999   4.026   4.057   4.081   4.096   4.125   4.149   4.172   4.205   4.229   4.257   4.287   4.315   4.347   4.376   4.404   4.434   4.468   4.503   4.535   4.571   4.609   4.639   4.676   4.714   4.747   4.782   4.820   4.858   4.895   4.930   4.960   5.001   5.036   5.074   5.097   5.131   5.168   5.199   5.219   5.254   5.280   5.298   5.325   5.358   5.370   5.403   5.439   5.466   5.497   5.526   5.538   5.551   5.578   5.616   5.640   5.639   5.666   5.698   5.712   5.716   5.733   5.749   5.767   5.780   5.783   5.790   5.796   5.797   5.790   5.788   5.805   5.822
   4.308   4.298   4.288   4.274   4.250   4.227   4.201   4.177   4.150   4.126   4.094   4.070   4.041   4.007   3.968   3.929   3.886   3.839   3.789   3.741   3.686   3.630   3.572   3.511   3.450   3.389   3.326   3.265   3.206   3.141   3.082   3.020   2.960   2.902   2.844   2.784   2.731   2.670   2.612   2.560   2.508   2.453   2.402   2.358   2.305   2.253   2.201   2.150   2.100   2.052   2.000   1.958   1.907   1.864   1.828   1.776   1.734   1.692   1.653   1.603   1.568   1.545   1.516   1.480   1.465   1.451   1.423   1.390   1.362   1.341   1.323   1.301   1.268   1.249   1.221   1.195   1.159   1.157   1.182   1.179
   0.000  -0.271  -0.374  -0.420  -0.450  -0.440  -0.401  -0.330  -0.231  -0.123  -0.009   0.083   0.193   0.271   0.355   0.458   0.534   0.603   0.678   0.742   0.831   0.920   0.956   1.024   1.062   1.129   1.162   1.206   1.268   1.281   1.297   1.350   1.341   1.402   1.393   1.334   1.284   1.214   1.090   1.049   0.953   0.840   0.549   0.347   0.129  -0.135  -0.499  -0.837  -1.261  -1.609  -1.913  -2.233  -2.465  -2.644  -2.863  -3.019  -3.181  -3.368  -3.506  -3.667  -3.738  -3.797  -3.910  -4.046  -4.221  -4.388  -4.608  -4.831  -5.099  -5.384  -5.644  -5.957  -6.288  -6.588  -6.835  -7.000  -7.098  -7.113  -7.018  -6.606
   3.964   3.953   3.932   3.908   3.922   3.948   3.973   3.999   4.026   4.056   4.080   4.096   4.125   4.148   4.172   4.205   4.228   4.257   4.287   4.315   4.347   4.376   4.404   4.435   4.468   4.503   4.535   4.571   4.609   4.639   4.676   4.714   4.747   4.783   4.821   4.858   4.896   4.930   4.960   5.002   5.036   5.074   5.098   5.131   5.168   5.200   5.220   5.254   5.281   5.298   5.325   5.358   5.369   5.403   5.439   5.465   5.496   5.525   5.537   5.551   5.578   5.615   5.640   5.638   5.665   5.697   5.713   5.716   5.733   5.748   5.767   5.780   5.783   5.790   5.796   5.797   5.791   5.788   5.805   5.822
   4.308   4.298   4.288   4.274   4.250   4.226   4.201   4.177   4.150   4.125   4.094   4.069   4.040   4.006   3.967   3.928   3.885   3.838   3.788   3.738   3.684   3.628   3.568   3.508   3.447   3.386   3.324   3.262   3.203   3.138   3.079   3.017   2.957   2.900   2.842   2.783   2.729   2.667   2.611   2.559   2.505   2.451   2.401   2.356   2.303   2.251   2.199   2.148   2.099   2.051   1.999   1.956   1.905   1.863   1.826   1.772   1.732   1.689   1.648   1.599   1.564   1.546   1.513   1.478   1.465   1.450   1.423   1.390   1.361   1.340   1.322   1.301   1.267   1.249   1.221   1.195   1.159   1.157   1.182   1.179
   0.000  -0.275  -0.405  -0.483  -0.490  -0.474  -0.428  -0.344  -0.235  -0.122  -0.022   0.044   0.150   0.240   0.327   0.419   0.495   0.570   0.647   0.712   0.802   0.879   0.907   0.973   1.012   1.079   1.097   1.124   1.186   1.199   1.216   1.252   1.259   1.320   1.311   1.250   1.217   1.148   1.019   0.965   0.864   0.758   0.477   0.248   0.029  -0.227  -0.597  -0.931  -1.339  -1.690  -2.003  -2.344  -2.611  -2.763  -2.941  -3.076  -3.240  -3.450  -3.618  -3.764  -3.917  -4.027  -4.120  -4.230  -4.412  -4.563  -4.763  -5.000  -5.279  -5.563  -5.816  -6.088  -6.425  -6.725  -6.979  -7.161  -7.264  -7.285  -7.199  -6.800
   3.964   3.953   3.932   3.908   3.921   3.948   3.973   3.999   4.025   4.056   4.080   4.096   4.125   4.147   4.172   4.205   4.228   4.258   4.287   4.315   4.347   4.376   4.404   4.434   4.467   4.503   4.535   4.571   4.609   4.639   4.676   4.714   4.746   4.783   4.820   4.858   4.895   4.930   4.960   5.001   5.035   5.073   5.098   5.131   5.168   5.200   5.219   5.252   5.280   5.298   5.324   5.358   5.369   5.400   5.438   5.464   5.494   5.523   5.536   5.549   5.575   5.613   5.639   5.638   5.664   5.696   5.713   5.716   5.732   5.747   5.766   5.780   5.783   5.790   5.796   5.797   5.791   5.788   5.805   5.822
   4.308   4.298   4.288   4.274   4.249   4.226   4.201   4.178   4.150   4.125   4.094   4.069   4.039   4.005   3.966   3.927   3.883   3.837   3.787   3.737   3.683   3.627   3.567   3.506   3.446   3.385   3.322   3.261   3.201   3.137   3.077   3.017   2.956   2.899   2.841   2.783   2.729   2.667   2.611   2.559   2.506   2.451   2.400   2.355   2.303   2.251   2.199   2.148   2.099   2.050   2.000   1.956   1.904   1.860   1.826   1.772   1.733   1.687   1.645   1.597   1.563   1.545   1.513   1.480   1.464   1.450   1.423   1.390   1.362   1.340   1.320   1.300   1.267   1.248   1.220   1.195   1.160   1.157   1.181   1.179
   0.000  -0.209  -0.341  -0.412  -0.425  -0.415  -0.369  -0.294  -0.194  -0.087   0.026   0.114   0.203   0.288   0.374   0.462   0.531   0.604   0.687   0.753   0.825   0.901   0.937   1.008   1.062   1.155   1.186   1.217   1.283   1.299   1.315   1.354   1.357   1.415   1.404   1.341   1.294   1.220   1.091   1.031   0.929   0.818   0.537   0.298   0.077  -0.173  -0.538  -0.858  -1.235  -1.570  -1.858  -2.175  -2.441  -2.591  -2.779  -2.942  -3.123  -3.300  -3.483  -3.624  -3.756  -3.848  -3.944  -4.027  -4.221  -4.391  -4.604  -4.828  -5.090  -5.382  -5.662  -5.942  -6.272  -6.575  -6.809  -6.975  -7.083  -7.112  -6.997  -6.624
   3.964   3.953   3.932   3.907   3.921   3.948   3.972   3.998   4.024   4.056   4.080   4.096   4.124   4.147   4.172   4.205   4.228   4.258   4.286   4.314   4.346   4.375   4.403   4.433   4.467   4.503   4.534   4.570   4.608   4.638   4.676   4.714   4.746   4.782   4.820   4.857   4.895   4.929   4.959   5.000   5.035   5.073   5.097   5.130   5.167   5.199   5.219   5.250   5.280   5.297   5.322   5.356   5.368   5.398   5.436   5.463   5.494   5.521   5.536   5.549   5.574   5.611   5.638   5.638   5.662   5.694   5.713   5.716   5.731   5.746   5.764   5.779   5.783   5.789   5.796   5.797   5.791   5.787   5.805   5.822
   4.308   4.298   4.288   4.273   4.250   4.227   4.201   4.178   4.150   4.125   4.093   4.068   4.039   4.005   3.966   3.927   3.883   3.836   3.786   3.737   3.682   3.625   3.566   3.505   3.444   3.384   3.321   3.259   3.200   3.136   3.076   3.016   2.955   2.898   2.840   2.782   2.728   2.667   2.611   2.559   2.504   2.451   2.401   2.355   2.302   2.250   2.200   2.148   2.099   2.050   1.999   1.955   1.903   1.860   1.827   1.774   1.734   1.687   1.647   1.600   1.565   1.546   1.510   1.482   1.464   1.449   1.424   1.393   1.363   1.341   1.320   1.300   1.268   1.248   1.221   1.196   1.160   1.157   1.181   1.179
   0.000  -0.196  -0.307  -0.367  -0.379  -0.366  -0.320  -0.249  -0.155  -0.034   0.077   0.176   0.290   0.371   0.464   0.555   0.636   0.700   0.776   0.848   0.924   0.999   1.021   1.076   1.107   1.201   1.232   1.254   1.317   1.325   1.335   1.377   1.369   1.424   1.406   1.350   1.306   1.233   1.107   1.039   0.927   0.828   0.538   0.326   0.123  -0.129  -0.497  -0.816  -1.186  -1.508  -1.783  -2.075  -2.347  -2.478  -2.638  -2.746  -2.934  -3.109  -3.280  -3.421  -3.537  -3.593  -3.698  -3.763  -3.912  -4.080  -4.280  -4.505  -4.772  -5.064  -5.334  -5.641  -5.990  -6.282  -6.537  -6.715  -6.817  -6.826  -6.737  -6.253
   3.964   3.953   3.932   3.906   3.920   3.948   3.971   3.998   4.023   4.055   4.079   4.095   4.125   4.147   4.173   4.205   4.228   4.258   4.287   4.314   4.347   4.376   4.404   4.434   4.467   4.502   4.534   4.571   4.609   4.639   4.677   4.714   4.747   4.783   4.821   4.858   4.895   4.929   4.960   5.002   5.035   5.074   5.098   5.131   5.168   5.200   5.220   5.252   5.281   5.298   5.323   5.356   5.368   5.398   5.437   5.464   5.495   5.521   5.536   5.549   5.574   5.611   5.637   5.638   5.661   5.693   5.713   5.716   5.731   5.746   5.764   5.779   5.784   5.790   5.795   5.798   5.791   5.787   5.805   5.822
   4.308   4.298   4.288   4.273   4.249   4.226   4.201   4.178   4.149   4.125   4.093   4.068   4.038   4.005   3.965   3.926   3.882   3.835   3.785   3.735   3.679   3.623   3.563   3.502   3.442   3.381   3.318   3.256   3.197   3.133   3.074   3.013   2.953   2.895   2.838   2.779   2.725   2.664   2.609   2.556   2.502   2.449   2.398   2.351   2.300   2.246   2.197   2.145   2.095   2.047   1.996   1.952   1.898   1.858   1.825   1.772   1.735   1.687   1.648   1.600   1.565   1.546   1.506   1.483   1.465   1.449   1.424   1.393   1.363   1.340   1.319   1.299   1.268   1.248   1.220   1.196   1.160   1.157   1.181   1.179
   0.000  -0.216  -0.346  -0.410  -0.435  -0.411  -0.369  -0.301  -0.206  -0.097   0.021   0.103   0.208   0.266   0.353   0.434   0.503   0.578   0.647   0.712   0.807   0.875   0.895   0.949   0.974   1.081   1.107   1.125   1.184   1.204   1.218   1.266   1.263   1.323   1.300   1.235   1.185   1.104   0.961   0.902   0.798   0.700   0.419   0.182  -0.025  -0.265  -0.634  -0.963  -1.353  -1.688  -1.962  -2.251  -2.428  -2.527  -2.684  -2.819  -2.985  -3.158  -3.309  -3.450  -3.595  -3.707  -3.818  -3.881  -4.023  -4.183  -4.387  -4.613  -4.888  -5.176  -5.463  -5.755  -6.095  -6.398  -6.652  -6.840  -6.944  -6.965  -6.860  -6.428
   3.964   3.953   3.932   3.906   3.920   3.947   3.971   3.998   4.021   4.055   4.078   4.095   4.125   4.146   4.172   4.205   4.228   4.257   4.286   4.314   4.346   4.376   4.403   4.433   4.466   4.502   4.533   4.570   4.609   4.638   4.676   4.713   4.747   4.783   4.820   4.857   4.895   4.929   4.960   5.001   5.035   5.073   5.098   5.130   5.167   5.200   5.220   5.251   5.281   5.298   5.322   5.356   5.367   5.396   5.435   5.463   5.495   5.520   5.536   5.549   5.572   5.609   5.636   5.638   5.659   5.691   5.713   5.716   5.730   5.745   5.763   5.779   5.784   5.790   5.795   5.798   5.791   5.788   5.805   5.822
   4.308   4.298   4.287   4.273   4.249   4.226   4.201   4.177   4.149   4.125   4.093   4.068   4.038   4.005   3.965   3.925   3.882   3.834   3.784   3.734   3.679   3.622   3.563   3.501   3.441   3.380   3.318   3.256   3.197   3.132   3.073   3.011   2.951   2.894   2.837   2.779   2.725   2.664   2.609   2.555   2.501   2.447   2.397   2.349   2.299   2.246   2.196   2.144   2.095   2.046   1.995   1.951   1.895   1.857   1.826   1.774   1.738   1.688   1.650   1.603   1.561   1.545   1.506   1.481   1.465   1.448   1.425   1.392   1.363   1.341   1.318   1.300   1.268   1.248   1.220   1.196   1.159   1.157   1.181   1.179
   0.000  -0.257  -0.362  -0.425  -0.438  -0.424  -0.389  -0.322  -0.237  -0.129  -0.024   0.060   0.162   0.230   0.341   0.430   0.494   0.559   0.622   0.678   0.772   0.843   0.869   0.928   0.950   1.059   1.089   1.113   1.186   1.189   1.195   1.226   1.209   1.258   1.246   1.172   1.128   1.041   0.906   0.839   0.730   0.619   0.334   0.100  -0.124  -0.372  -0.728  -1.054  -1.435  -1.763  -2.038  -2.331  -2.596  -2.718  -2.870  -2.984  -3.119  -3.326  -3.462  -3.593  -3.729  -3.781  -3.849  -4.016  -4.187  -4.316  -4.504  -4.739  -5.012  -5.315  -5.615  -5.914  -6.216  -6.481  -6.747  -6.939  -7.062  -7.080  -6.978  -6.551
   3.964   3.953   3.932   3.906   3.920   3.948   3.971   3.998   4.021   4.055   4.077   4.096   4.125   4.144   4.172   4.204   4.228   4.257   4.286   4.314   4.346   4.376   4.403   4.433   4.466   4.501   4.533   4.570   4.608   4.638   4.675   4.713   4.746   4.783   4.820   4.857   4.895   4.928   4.960   5.001   5.034   5.073   5.097   5.129   5.167   5.200   5.220   5.250   5.280   5.298   5.321   5.356   5.367   5.394   5.434   5.462   5.494   5.521   5.535   5.550   5.571   5.608   5.635   5.637   5.657   5.689   5.712   5.716   5.730   5.744   5.762   5.779   5.784   5.789   5.795   5.797   5.791   5.787   5.805   5.822
   4.308   4.298   4.288   4.273   4.249   4.227   4.201   4.177   4.149   4.125   4.092   4.068   4.037   4.004   3.964   3.925   3.881   3.834   3.783   3.733   3.677   3.621   3.561   3.500   3.440   3.380   3.317   3.255   3.196   3.132   3.072   3.011   2.950   2.893   2.836   2.778   2.724   2.664   2.608   2.555   2.501   2.447   2.397   2.349   2.298   2.245   2.195   2.143   2.095   2.046   1.996   1.952   1.896   1.856   1.826   1.774   1.739   1.691   1.647   1.607   1.561   1.546   1.504   1.482   1.464   1.448   1.425   1.393   1.362   1.341   1.318   1.300   1.269   1.248   1.220   1.196   1.160   1.157   1.181   1.179
   0.000  -0.265  -0.395  -0.463  -0.485  -0.469  -0.421  -0.345  -0.252  -0.148  -0.029   0.067   0.181   0.254   0.346   0.433   0.501   0.568   0.637   0.702   0.774   0.841   0.855   0.914   0.925   1.025   1.044   1.067   1.123   1.123   1.120   1.148   1.153   1.206   1.188   1.117   1.080   1.000   0.858   0.785   0.680   0.560   0.264   0.025  -0.206  -0.461  -0.832  -1.165  -1.528  -1.841  -2.095  -2.348  -2.524  -2.627  -2.776  -2.931  -3.042  -3.274  -3.442  -3.543  -3.659  -3.647  -3.735  -3.932  -4.108  -4.258  -4.462  -4.691  -4.962  -5.266  -5.573  -5.868  -6.193  -6.460  -6.717  -6.900  -7.022  -7.046  -6.948  -6.490
   3.964   3.953   3.933   3.906   3.919   3.947   3.970   3.997   4.021   4.054   4.077   4.097   4.125   4.143   4.172   4.204   4.227   4.257   4.286   4.313   4.346   4.375   4.402   4.433   4.466   4.501   4.532   4.569   4.608   4.638   4.676   4.713   4.746   4.783   4.820   4.857   4.895   4.928   4.960   5.001   5.034   5.073   5.098   5.130   5.167   5.200   5.220   5.251   5.280   5.298   5.321   5.355   5.366   5.393   5.433   5.462   5.494   5.523   5.534   5.551   5.568   5.604   5.633   5.637   5.655   5.688   5.712   5.716   5.730   5.744   5.761   5.778   5.785   5.789   5.795   5.797   5.790   5.787   5.805   5.822
   4.308   4.298   4.287   4.273   4.249   4.227   4.201   4.177   4.149   4.125   4.092   4.067   4.036   4.003   3.964   3.924   3.880   3.832   3.782   3.731   3.676   3.619   3.559   3.497   3.438   3.379   3.316   3.254   3.194   3.130   3.069   3.009   2.947   2.891   2.835   2.776   2.722   2.662   2.607   2.553   2.499   2.446   2.395   2.347   2.296   2.244   2.193   2.141   2.093   2.046   1.994   1.950   1.893   1.855   1.827   1.775   1.737   1.693   1.643   1.611   1.560   1.547   1.509   1.483   1.464   1.448   1.425   1.394   1.364   1.341   1.316   1.300   1.269   1.248   1.220   1.196   1.159   1.157   1.181   1.179
   0.000  -0.222  -0.355  -0.421  -0.445  -0.431  -0.390  -0.322  -0.217  -0.097   0.022   0.109   0.220   0.288   0.383   0.468   0.538   0.604   0.657   0.692   0.776   0.838   0.851   0.903   0.911   1.001   1.018   1.041   1.093   1.106   1.116   1.149   1.142   1.199   1.173   1.102   1.060   0.984   0.839   0.776   0.664   0.549   0.269  -0.004  -0.240  -0.492  -0.868  -1.197  -1.574  -1.905  -2.193  -2.487  -2.671  -2.768  -2.949  -3.100  -3.219  -3.427  -3.577  -3.677  -3.800  -3.816  -3.881  -4.031  -4.170  -4.348  -4.534  -4.757  -5.029  -5.329  -5.625  -5.878  -6.181  -6.457  -6.735  -6.929  -7.029  -7.045  -6.939  -6.466
   3.964   3.953   3.932   3.905   3.920   3.947   3.970   3.997   4.021   4.054   4.076   4.097   4.125   4.143   4.173   4.204   4.228   4.258   4.286   4.314   4.347   4.375   4.403   4.434   4.467   4.501   4.532   4.570   4.608   4.639   4.676   4.714   4.747   4.784   4.821   4.858   4.896   4.929   4.960   5.002   5.035   5.073   5.098   5.130   5.167   5.200   5.221   5.250   5.281   5.299   5.321   5.356   5.367   5.393   5.434   5.463   5.494   5.524   5.533   5.551   5.565   5.599   5.632   5.638   5.654   5.686   5.712   5.716   5.729   5.743   5.760   5.778   5.785   5.789   5.795   5.797   5.790   5.787   5.805   5.822
   4.308   4.298   4.287   4.272   4.249   4.227   4.200   4.177   4.148   4.124   4.091   4.067   4.034   4.001   3.961   3.922   3.878   3.830   3.780   3.728   3.672   3.615   3.555   3.494   3.435   3.376   3.314   3.252   3.192   3.128   3.067   3.006   2.946   2.889   2.832   2.774   2.719   2.660   2.604   2.551   2.497   2.444   2.393   2.345   2.295   2.242   2.191   2.139   2.091   2.043   1.992   1.948   1.891   1.853   1.823   1.772   1.730   1.692   1.638   1.615   1.560   1.545   1.513   1.486   1.463   1.446   1.426   1.396   1.363   1.340   1.315   1.300   1.268   1.248   1.219   1.196   1.159   1.156   1.181   1.179
   0.000  -0.227  -0.377  -0.445  -0.459  -0.427  -0.387  -0.337  -0.241  -0.114  -0.006   0.087   0.197   0.260   0.353   0.429   0.490   0.548   0.612   0.667   0.749   0.794   0.815   0.864   0.884   0.949   0.961   0.990   1.048   1.061   1.067   1.099   1.103   1.160   1.134   1.069   1.015   0.918   0.783   0.734   0.626   0.505   0.208  -0.029  -0.247  -0.516  -0.896  -1.224  -1.557  -1.864  -2.109  -2.366  -2.521  -2.616  -2.787  -3.027  -3.174  -3.386  -3.531  -3.600  -3.752  -3.655  -3.735  -3.892  -4.076  -4.247  -4.457  -4.700  -4.973  -5.257  -5.534  -5.784  -6.084  -6.386  -6.673  -6.830  -6.938  -6.965  -6.852  -6.412
   3.964   3.953   3.932   3.905   3.920   3.947   3.970   3.995   4.022   4.055   4.077   4.099   4.125   4.144   4.174   4.205   4.229   4.259   4.287   4.316   4.349   4.377   4.405   4.437   4.470   4.503   4.535   4.573   4.610   4.642   4.679   4.716   4.750   4.787   4.824   4.861   4.899   4.932   4.964   5.005   5.038   5.076   5.102   5.134   5.171   5.204   5.224   5.254   5.283   5.301   5.324   5.358   5.369   5.398   5.439   5.466   5.498   5.528   5.533   5.552   5.563   5.595   5.630   5.638   5.652   5.684   5.710   5.716   5.729   5.743   5.759   5.777   5.785   5.788   5.794   5.797   5.790   5.787   5.805   5.822
   4.308   4.298   4.287   4.272   4.249   4.227   4.200   4.176   4.149   4.124   4.091   4.066   4.032   4.000   3.959   3.920   3.875   3.827   3.776   3.724   3.668   3.610   3.549   3.488   3.429   3.371   3.307   3.245   3.185   3.121   3.060   3.000   2.939   2.882   2.826   2.767   2.713   2.654   2.598   2.544   2.491   2.436   2.386   2.338   2.288   2.234   2.184   2.131   2.084   2.036   1.984   1.941   1.885   1.844   1.816   1.763   1.722   1.687   1.632   1.617   1.559   1.545   1.519   1.486   1.463   1.447   1.427   1.397   1.364   1.340   1.315   1.299   1.269   1.247   1.220   1.196   1.159   1.156   1.181   1.179
   0.000  -0.189  -0.309  -0.368  -0.390  -0.354  -0.305  -0.258  -0.137  -0.013   0.103   0.187   0.285   0.348   0.439   0.510   0.583   0.650   0.708   0.765   0.840   0.870   0.889   0.940   0.965   1.044   1.052   1.091   1.140   1.135   1.156   1.181   1.179   1.240   1.202   1.136   1.083   0.987   0.849   0.768   0.641   0.517   0.218  -0.036  -0.263  -0.517  -0.882  -1.194  -1.532  -1.819  -2.066  -2.318  -2.468  -2.566  -2.751  -2.962  -3.062  -3.261  -3.399  -3.417  -3.581  -3.622  -3.724  -3.861  -3.993  -4.165  -4.357  -4.586  -4.870  -5.187  -5.509  -5.751  -6.038  -6.325  -6.604  -6.801  -6.923  -6.947  -6.833  -6.409
   3.964   3.953   3.932   3.906   3.919   3.947   3.970   3.994   4.020   4.054   4.076   4.099   4.126   4.144   4.175   4.205   4.229   4.260   4.287   4.317   4.349   4.377   4.406   4.437   4.471   4.504   4.536   4.574   4.612   4.643   4.681   4.718   4.751   4.789   4.826   4.863   4.901   4.934   4.967   5.007   5.041   5.078   5.104   5.137   5.174   5.205   5.226   5.256   5.285   5.302   5.327   5.360   5.371   5.403   5.442   5.468   5.502   5.530   5.533   5.554   5.561   5.592   5.628   5.638   5.651   5.683   5.710   5.716   5.728   5.742   5.758   5.776   5.785   5.789   5.794   5.797   5.790   5.787   5.805   5.822
   4.308   4.298   4.287   4.272   4.248   4.226   4.200   4.176   4.148   4.123   4.091   4.065   4.031   3.999   3.959   3.919   3.874   3.825   3.774   3.722   3.666   3.608   3.546   3.485   3.426   3.368   3.304   3.242   3.181   3.117   3.056   2.996   2.935   2.879   2.822   2.764   2.709   2.650   2.594   2.541   2.486   2.432   2.382   2.333   2.283   2.229   2.179   2.126   2.079   2.030   1.979   1.935   1.879   1.839   1.807   1.753   1.720   1.682   1.626   1.619   1.558   1.541   1.523   1.487   1.462   1.447   1.427   1.398   1.364   1.340   1.313   1.298   1.270   1.248   1.219   1.195   1.159   1.156   1.180   1.179
   0.000  -0.192  -0.292  -0.339  -0.355  -0.333  -0.278  -0.232  -0.101   0.017   0.132   0.223   0.325   0.379   0.486   0.561   0.623   0.677   0.736   0.793   0.864   0.900   0.919   0.977   0.998   1.051   1.056   1.092   1.145   1.138   1.148   1.173   1.174   1.224   1.179   1.107   1.057   0.952   0.800   0.718   0.589   0.439   0.132  -0.116  -0.353  -0.622  -0.990  -1.318  -1.666  -1.955  -2.175  -2.405  -2.546  -2.637  -2.838  -3.015  -3.121  -3.292  -3.397  -3.498  -3.686  -3.708  -3.781  -3.912  -4.063  -4.221  -4.419  -4.668  -4.987  -5.303  -5.616  -5.867  -6.196  -6.490  -6.762  -6.951  -7.080  -7.103  -6.996  -6.580
   3.964   3.952   3.932   3.906   3.919   3.947   3.970   3.993   4.019   4.054   4.075   4.099   4.126   4.144   4.175   4.205   4.229   4.260   4.288   4.318   4.350   4.377   4.407   4.438   4.473   4.505   4.538   4.576   4.614   4.645   4.682   4.720   4.754   4.792   4.829   4.866   4.904   4.936   4.970   5.010   5.044   5.081   5.107   5.140   5.177   5.207   5.228   5.259   5.288   5.304   5.331   5.362   5.374   5.408   5.445   5.473   5.508   5.533   5.534   5.556   5.560   5.590   5.627   5.639   5.651   5.683   5.709   5.716   5.728   5.742   5.757   5.775   5.785   5.789   5.794   5.797   5.790   5.787   5.805   5.822
   4.308   4.298   4.287   4.272   4.248   4.225   4.199   4.175   4.147   4.123   4.091   4.065   4.030   3.998   3.957   3.918   3.872   3.824   3.772   3.720   3.663   3.604   3.542   3.481   3.422   3.364   3.299   3.237   3.175   3.111   3.051   2.990   2.929   2.875   2.817   2.759   2.704   2.644   2.589   2.536   2.480   2.426   2.376   2.328   2.275   2.224   2.172   2.121   2.074   2.024   1.972   1.928   1.873   1.833   1.796   1.745   1.712   1.673   1.619   1.617   1.555   1.541   1.523   1.488   1.460   1.447   1.426   1.399   1.364   1.341   1.313   1.297   1.272   1.249   1.220   1.196   1.159   1.155   1.180   1.179
   0.000  -0.219  -0.359  -0.421  -0.431  -0.407  -0.354  -0.310  -0.187  -0.037   0.071   0.162   0.276   0.344   0.453   0.554   0.617   0.668   0.731   0.783   0.858   0.899   0.925   0.972   0.989   1.053   1.051   1.087   1.138   1.131   1.151   1.179   1.178   1.220   1.179   1.106   1.049   0.941   0.809   0.730   0.602   0.461   0.149  -0.102  -0.343  -0.609  -0.968  -1.310  -1.681  -1.956  -2.216  -2.459  -2.627  -2.738  -2.899  -3.044  -3.187  -3.362  -3.517  -3.637  -3.812  -3.843  -3.943  -4.114  -4.299  -4.486  -4.675  -4.902  -5.166  -5.467  -5.794  -6.021  -6.355  -6.656  -6.944  -7.141  -7.238  -7.260  -7.160  -6.764
   3.964   3.952   3.932   3.906   3.919   3.947   3.969   3.991   4.018   4.053   4.074   4.097   4.125   4.143   4.174   4.204   4.228   4.259   4.286   4.317   4.348   4.376   4.405   4.437   4.472   4.504   4.536   4.575   4.613   4.644   4.682   4.719   4.753   4.791   4.828   4.865   4.903   4.935   4.969   5.010   5.043   5.080   5.107   5.139   5.175   5.207   5.228   5.258   5.287   5.304   5.329   5.362   5.374   5.408   5.443   5.472   5.507   5.534   5.535   5.557   5.560   5.589   5.627   5.639   5.650   5.682   5.709   5.717   5.728   5.742   5.757   5.775   5.785   5.788   5.794   5.797   5.790   5.786   5.805   5.822
   4.308   4.298   4.288   4.272   4.247   4.225   4.199   4.175   4.148   4.124   4.092   4.065   4.030   3.998   3.958   3.919   3.873   3.824   3.773   3.720   3.663   3.605   3.543   3.482   3.421   3.363   3.299   3.237   3.175   3.111   3.051   2.990   2.929   2.874   2.817   2.759   2.705   2.644   2.589   2.536   2.481   2.427   2.377   2.328   2.276   2.224   2.172   2.120   2.073   2.024   1.972   1.927   1.873   1.832   1.792   1.747   1.710   1.670   1.617   1.612   1.549   1.540   1.522   1.489   1.458   1.447   1.426   1.399   1.364   1.340   1.312   1.297   1.273   1.249   1.219   1.196   1.159   1.154   1.180   1.179
   0.000  -0.225  -0.342  -0.385  -0.412  -0.390  -0.335  -0.290  -0.164  -0.018   0.082   0.173   0.289   0.347   0.449   0.531   0.594   0.647   0.693   0.735   0.794   0.835   0.862   0.904   0.916   0.964   0.960   0.984   1.032   1.026   1.039   1.063   1.061   1.111   1.065   0.991   0.948   0.844   0.706   0.630   0.505   0.359   0.060  -0.190  -0.435  -0.719  -1.079  -1.395  -1.730  -1.990  -2.188  -2.434  -2.628  -2.729  -2.894  -3.031  -3.208  -3.399  -3.576  -3.567  -3.753  -3.644  -3.723  -3.873  -4.055  -4.174  -4.341  -4.588  -4.874  -5.177  -5.493  -5.739  -6.068  -6.370  -6.642  -6.843  -6.949  -6.969  -6.894  -6.467
   3.964   3.952   3.931   3.906   3.919   3.946   3.969   3.990   4.016   4.052   4.073   4.097   4.124   4.142   4.172   4.203   4.227   4.258   4.286   4.316   4.347   4.375   4.404   4.437   4.471   4.504   4.536   4.574   4.612   4.643   4.681   4.718   4.753   4.790   4.827   4.864   4.902   4.934   4.968   5.009   5.042   5.079   5.106   5.138   5.174   5.207   5.228   5.256   5.287   5.304   5.328   5.361   5.373   5.406   5.442   5.470   5.506   5.533   5.536   5.558   5.560   5.587   5.625   5.639   5.649   5.681   5.708   5.717   5.727   5.742   5.756   5.774   5.785   5.789   5.794   5.797   5.790   5.786   5.804   5.822
   4.308   4.298   4.288   4.271   4.248   4.225   4.199   4.175   4.148   4.125   4.092   4.066   4.031   3.999   3.959   3.919   3.873   3.825   3.773   3.721   3.663   3.605   3.543   3.482   3.421   3.363   3.298   3.237   3.174   3.111   3.051   2.990   2.929   2.875   2.817   2.759   2.705   2.644   2.589   2.536   2.482   2.428   2.378   2.328   2.276   2.225   2.173   2.120   2.072   2.024   1.970   1.926   1.872   1.832   1.792   1.747   1.711   1.668   1.616   1.607   1.544   1.540   1.524   1.490   1.458   1.447   1.426   1.399   1.364   1.341   1.313   1.297   1.273   1.249   1.221   1.197   1.159   1.153   1.180   1.179
   0.000  -0.189  -0.295  -0.341  -0.354  -0.332  -0.289  -0.271  -0.155  -0.026   0.089   0.182   0.299   0.362   0.452   0.526   0.583   0.632   0.685   0.737   0.817   0.848   0.860   0.902   0.912   0.965   0.948   0.965   0.999   0.988   0.999   1.014   1.013   1.062   1.010   0.928   0.874   0.770   0.629   0.542   0.423   0.279  -0.028  -0.284  -0.520  -0.765  -1.118  -1.418  -1.794  -2.093  -2.393  -2.698  -2.878  -2.966  -3.115  -3.281  -3.439  -3.630  -3.710  -3.849  -4.071  -4.035  -4.117  -4.264  -4.429  -4.554  -4.706  -4.940  -5.212  -5.489  -5.790  -6.062  -6.383  -6.703  -6.982  -7.170  -7.284  -7.316  -7.230  -6.824
   3.964   3.952   3.932   3.906   3.920   3.946   3.969   3.988   4.014   4.051   4.072   4.096   4.123   4.141   4.171   4.202   4.226   4.257   4.285   4.315   4.346   4.374   4.403   4.436   4.470   4.503   4.535   4.574   4.612   4.642   4.681   4.718   4.752   4.790   4.827   4.864   4.902   4.934   4.968   5.009   5.042   5.080   5.106   5.138   5.174   5.207   5.228   5.257   5.287   5.304   5.329   5.361   5.374   5.407   5.443   5.472   5.509   5.534   5.536   5.558   5.559   5.584   5.622   5.639   5.648   5.678   5.707   5.717   5.727   5.741   5.755   5.773   5.785   5.789   5.794   5.798   5.790   5.786   5.804   5.822
   4.308   4.297   4.288   4.272   4.247   4.225   4.199   4.175   4.148   4.126   4.093   4.067   4.032   4.000   3.960   3.920   3.874   3.826   3.773   3.721   3.663   3.606   3.544   3.482   3.420   3.362   3.298   3.236   3.174   3.110   3.049   2.988   2.928   2.874   2.816   2.757   2.704   2.643   2.589   2.535   2.480   2.426   2.376   2.326   2.275   2.224   2.171   2.118   2.069   2.021   1.968   1.921   1.869   1.828   1.790   1.742   1.711   1.666   1.611   1.605   1.541   1.536   1.527   1.493   1.461   1.445   1.428   1.399   1.366   1.342   1.313   1.297   1.273   1.250   1.221   1.198   1.160   1.152   1.180   1.179
   0.000  -0.203  -0.319  -0.377  -0.398  -0.383  -0.339  -0.322  -0.218  -0.129  -0.030   0.073   0.181   0.244   0.326   0.400   0.462   0.519   0.577   0.630   0.706   0.735   0.744   0.782   0.798   0.851   0.841   0.869   0.913   0.902   0.924   0.942   0.932   0.980   0.940   0.854   0.796   0.690   0.550   0.473   0.348   0.202  -0.109  -0.402  -0.641  -0.932  -1.291  -1.583  -1.880  -2.138  -2.338  -2.560  -2.735  -2.829  -2.984  -3.100  -3.278  -3.465  -3.668  -3.647  -3.621  -3.751  -3.838  -3.977  -4.140  -4.266  -4.396  -4.612  -4.863  -5.168  -5.509  -5.766  -6.042  -6.342  -6.634  -6.823  -6.929  -6.961  -6.872  -6.381
   3.964   3.951   3.931   3.906   3.919   3.946   3.969   3.986   4.013   4.050   4.071   4.095   4.122   4.140   4.169   4.201   4.225   4.256   4.284   4.314   4.345   4.373   4.402   4.435   4.469   4.502   4.535   4.574   4.612   4.642   4.680   4.718   4.752   4.790   4.826   4.863   4.902   4.934   4.968   5.009   5.042   5.079   5.106   5.138   5.173   5.207   5.229   5.257   5.286   5.304   5.326   5.360   5.374   5.406   5.442   5.469   5.507   5.533   5.536   5.558   5.557   5.580   5.619   5.639   5.647   5.675   5.705   5.717   5.727   5.741   5.754   5.772   5.785   5.789   5.793   5.797   5.790   5.786   5.804   5.822
   4.308   4.298   4.288   4.272   4.247   4.225   4.198   4.175   4.148   4.126   4.093   4.068   4.032   4.001   3.960   3.921   3.874   3.826   3.774   3.721   3.663   3.605   3.543   3.480   3.420   3.361   3.297   3.235   3.173   3.109   3.049   2.987   2.927   2.874   2.815   2.757   2.703   2.643   2.588   2.535   2.480   2.426   2.376   2.325   2.274   2.223   2.171   2.118   2.069   2.020   1.967   1.921   1.870   1.828   1.789   1.739   1.713   1.669   1.614   1.605   1.542   1.534   1.529   1.496   1.464   1.444   1.428   1.400   1.367   1.342   1.312   1.297   1.275   1.250   1.221   1.197   1.160   1.152   1.181   1.179
   0.000  -0.212  -0.327  -0.366  -0.381  -0.364  -0.319  -0.318  -0.210  -0.125  -0.011   0.087   0.182   0.248   0.343   0.411   0.483   0.527   0.568   0.611   0.672   0.706   0.723   0.758   0.774   0.827   0.818   0.840   0.887   0.864   0.873   0.887   0.880   0.919   0.878   0.801   0.740   0.636   0.484   0.396   0.274   0.138  -0.168  -0.450  -0.680  -0.912  -1.262  -1.561  -1.869  -2.132  -2.320  -2.528  -2.685  -2.777  -3.001  -3.128  -3.318  -3.480  -3.688  -3.703  -3.742  -3.837  -3.958  -4.096  -4.264  -4.412  -4.543  -4.752  -5.024  -5.326  -5.633  -5.899  -6.146  -6.369  -6.661  -6.860  -6.982  -7.008  -6.908  -6.447
   3.964   3.951   3.932   3.906   3.920   3.945   3.968   3.984   4.012   4.049   4.070   4.094   4.121   4.139   4.169   4.201   4.224   4.255   4.283   4.313   4.344   4.372   4.401   4.435   4.469   4.502   4.534   4.574   4.612   4.642   4.680   4.717   4.752   4.790   4.826   4.863   4.901   4.933   4.968   5.008   5.041   5.078   5.106   5.137   5.173   5.206   5.228   5.255   5.285   5.303   5.325   5.358   5.373   5.404   5.441   5.469   5.506   5.533   5.534   5.555   5.557   5.577   5.616   5.639   5.646   5.673   5.704   5.717   5.726   5.741   5.753   5.771   5.785   5.789   5.793   5.797   5.790   5.786   5.804   5.822
   4.308   4.297   4.288   4.271   4.248   4.225   4.198   4.176   4.149   4.127   4.095   4.069   4.033   4.001   3.960   3.921   3.874   3.825   3.773   3.721   3.663   3.605   3.542   3.480   3.419   3.361   3.296   3.234   3.172   3.108   3.048   2.987   2.926   2.873   2.814   2.756   2.703   2.643   2.588   2.535   2.479   2.426   2.376   2.325   2.274   2.224   2.172   2.120   2.070   2.020   1.967   1.919   1.868   1.827   1.790   1.739   1.715   1.672   1.612   1.608   1.550   1.533   1.530   1.498   1.465   1.443   1.427   1.400   1.367   1.342   1.312   1.297   1.275   1.251   1.221   1.197   1.160   1.151   1.180   1.179
   0.000  -0.244  -0.365  -0.428  -0.443  -0.421  -0.368  -0.319  -0.216  -0.105   0.010   0.114   0.221   0.282   0.378   0.447   0.503   0.550   0.590   0.640   0.714   0.744   0.752   0.779   0.784   0.845   0.832   0.861   0.903   0.878   0.890   0.907   0.904   0.959   0.920   0.844   0.791   0.688   0.542   0.458   0.333   0.183  -0.117  -0.394  -0.645  -0.877  -1.219  -1.520  -1.811  -2.067  -2.248  -2.446  -2.589  -2.690  -2.930  -3.119  -3.227  -3.433  -3.798  -3.650  -3.766  -3.886  -3.864  -3.951  -4.108  -4.254  -4.390  -4.626  -4.893  -5.179  -5.505  -5.787  -6.031  -6.281  -6.577  -6.770  -6.878  -6.917  -6.840  -6.470
   3.964   3.951   3.932   3.906   3.920   3.945   3.968   3.983   4.011   4.047   4.069   4.094   4.120   4.138   4.168   4.200   4.223   4.254   4.282   4.313   4.343   4.371   4.401   4.434   4.468   4.501   4.534   4.573   4.611   4.641   4.679   4.717   4.751   4.789   4.825   4.863   4.901   4.933   4.967   5.007   5.040   5.077   5.105   5.136   5.172   5.205   5.227   5.254   5.284   5.303   5.324   5.357   5.372   5.401   5.440   5.469   5.506   5.532   5.532   5.552   5.557   5.576   5.615   5.639   5.646   5.672   5.703   5.717   5.726   5.741   5.753   5.771   5.784   5.789   5.793   5.797   5.791   5.786   5.804   5.822
   4.308   4.297   4.288   4.271   4.247   4.224   4.197   4.176   4.151   4.128   4.095   4.069   4.033   4.002   3.961   3.921   3.875   3.826   3.774   3.722   3.663   3.605   3.542   3.481   3.419   3.361   3.297   3.234   3.172   3.108   3.048   2.987   2.926   2.873   2.815   2.757   2.703   2.643   2.589   2.535   2.480   2.426   2.377   2.326   2.274   2.223   2.172   2.120   2.070   2.020   1.968   1.919   1.868   1.823   1.789   1.740   1.717   1.673   1.612   1.612   1.555   1.534   1.529   1.499   1.465   1.442   1.425   1.401   1.367   1.342   1.311   1.295   1.274   1.251   1.221   1.197   1.160   1.152   1.180   1.179
   0.000  -0.267  -0.386  -0.456  -0.481  -0.470  -0.430  -0.345  -0.282  -0.184  -0.073   0.017   0.110   0.163   0.253   0.316   0.366   0.424   0.469   0.508   0.573   0.591   0.590   0.612   0.619   0.668   0.655   0.671   0.716   0.694   0.698   0.712   0.699   0.751   0.719   0.639   0.566   0.472   0.327   0.228   0.088  -0.033  -0.313  -0.597  -0.846  -1.081  -1.421  -1.720  -2.034  -2.317  -2.494  -2.666  -2.822  -2.898  -3.027  -3.176  -3.265  -3.399  -3.405  -3.562  -3.676  -3.757  -3.820  -3.915  -4.083  -4.231  -4.365  -4.595  -4.879  -5.181  -5.516  -5.810  -6.053  -6.399  -6.696  -6.886  -6.996  -7.029  -6.946  -6.547
   3.964   3.951   3.932   3.906   3.919   3.944   3.968   3.981   4.010   4.046   4.067   4.092   4.118   4.137   4.166   4.198   4.221   4.252   4.280   4.310   4.340   4.369   4.398   4.431   4.464   4.498   4.531   4.569   4.607   4.637   4.676   4.713   4.747   4.784   4.822   4.858   4.896   4.929   4.961   5.002   5.035   5.072   5.101   5.130   5.166   5.200   5.224   5.249   5.279   5.300   5.318   5.351   5.369   5.393   5.432   5.461   5.498   5.529   5.530   5.546   5.557   5.576   5.616   5.640   5.646   5.673   5.703   5.718   5.727   5.741   5.753   5.771   5.784   5.789   5.793   5.797   5.790   5.786   5.804   5.822
   4.308   4.296   4.288   4.271   4.248   4.225   4.198   4.177   4.153   4.129   4.097   4.070   4.035   4.005   3.963   3.923   3.877   3.829   3.777   3.725   3.666   3.609   3.546   3.485   3.423   3.365   3.301   3.238   3.177   3.113   3.053   2.993   2.932   2.878   2.820   2.763   2.709   2.650   2.595   2.542   2.488   2.434   2.383   2.332   2.281   2.231   2.180   2.129   2.079   2.029   1.976   1.928   1.877   1.828   1.792   1.747   1.721   1.682   1.621   1.610   1.560   1.533   1.523   1.499   1.463   1.441   1.423   1.400   1.367   1.341   1.310   1.295   1.273   1.251   1.220   1.197   1.160   1.151   1.180   1.179
   0.000  -0.272  -0.386  -0.449  -0.467  -0.447  -0.394  -0.319  -0.261  -0.157  -0.046   0.051   0.143   0.200   0.288   0.344   0.401   0.451   0.503   0.544   0.611   0.652   0.659   0.684   0.688   0.734   0.720   0.728   0.777   0.783   0.780   0.806   0.797   0.836   0.817   0.727   0.659   0.582   0.436   0.335   0.216   0.096  -0.153  -0.457  -0.724  -0.926  -1.264  -1.575  -1.839  -2.111  -2.295  -2.474  -2.726  -2.868  -2.966  -3.111  -3.207  -3.322  -3.439  -3.555  -3.580  -3.761  -3.855  -4.007  -4.183  -4.340  -4.480  -4.711  -4.962  -5.249  -5.580  -5.887  -6.146  -6.477  -6.763  -6.968  -7.088  -7.119  -7.027  -6.636
   3.964   3.951   3.932   3.906   3.919   3.943   3.966   3.980   4.008   4.044   4.066   4.090   4.116   4.136   4.165   4.195   4.219   4.249   4.277   4.307   4.337   4.366   4.395   4.428   4.461   4.494   4.526   4.563   4.603   4.632   4.670   4.708   4.741   4.778   4.816   4.852   4.890   4.924   4.955   4.994   5.029   5.064   5.095   5.123   5.157   5.193   5.219   5.242   5.271   5.296   5.311   5.343   5.365   5.385   5.422   5.454   5.488   5.524   5.530   5.544   5.557   5.577   5.617   5.640   5.647   5.674   5.704   5.718   5.727   5.741   5.753   5.771   5.784   5.790   5.793   5.797   5.791   5.786   5.804   5.822
   4.308   4.296   4.289   4.271   4.248   4.225   4.199   4.178   4.154   4.130   4.098   4.072   4.037   4.006   3.965   3.926   3.880   3.832   3.780   3.729   3.670   3.613   3.552   3.490   3.429   3.371   3.308   3.245   3.184   3.120   3.060   3.001   2.940   2.885   2.829   2.771   2.718   2.660   2.605   2.552   2.498   2.445   2.392   2.342   2.291   2.242   2.190   2.141   2.091   2.042   1.989   1.940   1.890   1.841   1.801   1.758   1.726   1.695   1.635   1.611   1.555   1.533   1.519   1.496   1.461   1.439   1.421   1.399   1.366   1.340   1.309   1.294   1.274   1.251   1.220   1.196   1.160   1.151   1.181   1.179
   0.000  -0.251  -0.377  -0.426  -0.456  -0.439  -0.396  -0.334  -0.275  -0.179  -0.070   0.029   0.125   0.191   0.289   0.355   0.410   0.469   0.509   0.552   0.615   0.637   0.643   0.681   0.675   0.724   0.718   0.742   0.775   0.766   0.764   0.791   0.783   0.826   0.811   0.729   0.664   0.583   0.435   0.329   0.215   0.106  -0.125  -0.430  -0.706  -0.928  -1.262  -1.568  -1.841  -2.131  -2.331  -2.507  -2.795  -2.915  -3.019  -3.160  -3.250  -3.332  -3.530  -3.657  -3.724  -3.770  -3.818  -3.959  -4.128  -4.288  -4.433  -4.671  -4.955  -5.253  -5.565  -5.867  -6.104  -6.430  -6.730  -6.935  -7.067  -7.088  -7.010  -6.605
   3.964   3.951   3.932   3.906   3.918   3.941   3.966   3.980   4.009   4.044   4.065   4.090   4.116   4.135   4.164   4.195   4.218   4.248   4.277   4.306   4.336   4.365   4.394   4.426   4.459   4.493   4.525   4.562   4.601   4.631   4.668   4.706   4.740   4.776   4.814   4.850   4.887   4.922   4.953   4.992   5.026   5.062   5.093   5.121   5.154   5.190   5.217   5.239   5.268   5.294   5.308   5.340   5.363   5.381   5.418   5.451   5.485   5.521   5.530   5.544   5.557   5.578   5.617   5.640   5.647   5.673   5.703   5.719   5.728   5.742   5.753   5.771   5.784   5.790   5.793   5.797   5.791   5.786   5.804   5.822
   4.308   4.296   4.289   4.271   4.249   4.225   4.199   4.179   4.154   4.130   4.098   4.072   4.037   4.006   3.965   3.925   3.880   3.832   3.781   3.729   3.671   3.613   3.552   3.490   3.430   3.371   3.308   3.246   3.185   3.121   3.062   3.002   2.941   2.886   2.831   2.773   2.721   2.663   2.608   2.555   2.501   2.449   2.395   2.345   2.295   2.245   2.194   2.145   2.095   2.046   1.993   1.943   1.891   1.845   1.805   1.763   1.728   1.700   1.640   1.613   1.558   1.533   1.519   1.496   1.461   1.438   1.421   1.399   1.366   1.340   1.308   1.292   1.275   1.250   1.219   1.196   1.160   1.151   1.180   1.179
   0.000  -0.263  -0.375  -0.429  -0.454  -0.444  -0.401  -0.315  -0.248  -0.140  -0.036   0.057   0.180   0.240   0.332   0.403   0.463   0.527   0.577   0.616   0.660   0.676   0.678   0.705   0.710   0.755   0.734   0.748   0.785   0.775   0.783   0.803   0.790   0.821   0.801   0.715   0.654   0.564   0.423   0.314   0.193   0.085  -0.153  -0.439  -0.705  -0.897  -1.177  -1.475  -1.748  -2.050  -2.266  -2.443  -2.733  -2.841  -2.947  -3.089  -3.186  -3.217  -3.485  -3.605  -3.704  -3.818  -3.835  -3.911  -4.091  -4.263  -4.416  -4.672  -4.945  -5.232  -5.566  -5.884  -6.112  -6.436  -6.735  -6.942  -7.044  -7.079  -6.971  -6.526
   3.964   3.951   3.931   3.905   3.918   3.941   3.965   3.981   4.009   4.044   4.064   4.090   4.116   4.135   4.165   4.195   4.218   4.248   4.276   4.306   4.335   4.364   4.394   4.426   4.459   4.493   4.525   4.562   4.601   4.631   4.668   4.706   4.740   4.776   4.815   4.850   4.887   4.922   4.952   4.991   5.026   5.061   5.092   5.120   5.153   5.188   5.215   5.238   5.266   5.294   5.308   5.338   5.361   5.378   5.415   5.448   5.481   5.519   5.529   5.543   5.557   5.576   5.616   5.640   5.647   5.671   5.701   5.719   5.728   5.741   5.752   5.770   5.784   5.791   5.792   5.797   5.791   5.786   5.804   5.822
   4.308   4.296   4.289   4.271   4.249   4.225   4.199   4.179   4.154   4.130   4.098   4.071   4.036   4.006   3.965   3.925   3.880   3.831   3.779   3.728   3.670   3.612   3.552   3.489   3.429   3.370   3.307   3.245   3.183   3.119   3.061   3.001   2.940   2.885   2.831   2.772   2.721   2.663   2.608   2.555   2.501   2.449   2.395   2.346   2.295   2.245   2.195   2.146   2.095   2.046   1.994   1.943   1.891   1.848   1.807   1.766   1.725   1.702   1.643   1.617   1.562   1.529   1.519   1.497   1.463   1.436   1.419   1.399   1.366   1.341   1.307   1.291   1.275   1.251   1.220   1.196   1.160   1.151   1.180   1.179
   0.000  -0.253  -0.390  -0.464  -0.469  -0.454  -0.402  -0.326  -0.257  -0.155  -0.055   0.045   0.139   0.200   0.290   0.351   0.395   0.445   0.474   0.507   0.557   0.571   0.583   0.601   0.591   0.630   0.608   0.614   0.638   0.624   0.614   0.629   0.609   0.650   0.634   0.554   0.483   0.414   0.275   0.167   0.034  -0.080  -0.325  -0.630  -0.904  -1.109  -1.390  -1.692  -2.002  -2.322  -2.545  -2.710  -2.934  -3.027  -3.133  -3.286  -3.382  -3.425  -3.650  -3.802  -3.902  -4.014  -4.063  -4.078  -4.226  -4.413  -4.594  -4.799  -5.072  -5.373  -5.691  -5.997  -6.231  -6.586  -6.889  -7.098  -7.213  -7.250  -7.156  -6.699
   3.964   3.951   3.931   3.905   3.917   3.940   3.965   3.981   4.010   4.044   4.064   4.090   4.115   4.135   4.165   4.195   4.218   4.249   4.276   4.306   4.334   4.364   4.394   4.426   4.459   4.493   4.525   4.562   4.600   4.630   4.668   4.706   4.739   4.776   4.814   4.849   4.886   4.921   4.951   4.989   5.024   5.059   5.091   5.119   5.151   5.186   5.214   5.236   5.265   5.292   5.306   5.336   5.358   5.374   5.409   5.443   5.476   5.514   5.528   5.542   5.557   5.575   5.615   5.640   5.646   5.670   5.700   5.719   5.728   5.741   5.752   5.769   5.783   5.791   5.793   5.797   5.791   5.786   5.804   5.822
   4.308   4.296   4.288   4.271   4.249   4.225   4.199   4.180   4.155   4.130   4.097   4.071   4.036   4.005   3.964   3.924   3.879   3.831   3.779   3.728   3.669   3.612   3.551   3.488   3.428   3.370   3.307   3.244   3.183   3.119   3.060   3.001   2.940   2.885   2.831   2.772   2.721   2.664   2.609   2.556   2.502   2.450   2.396   2.348   2.297   2.247   2.197   2.148   2.097   2.048   1.996   1.947   1.894   1.853   1.813   1.772   1.730   1.703   1.646   1.617   1.562   1.529   1.515   1.498   1.463   1.436   1.419   1.399   1.366   1.340   1.307   1.289   1.274   1.251   1.219   1.197   1.160   1.152   1.180   1.179
   0.000  -0.286  -0.419  -0.488  -0.503  -0.499  -0.458  -0.384  -0.322  -0.206  -0.106  -0.013   0.076   0.137   0.220   0.264   0.309   0.359   0.402   0.444   0.510   0.530   0.537   0.559   0.559   0.605   0.589   0.603   0.627   0.609   0.610   0.629   0.609   0.653   0.642   0.556   0.482   0.409   0.262   0.149   0.020  -0.086  -0.320  -0.621  -0.902  -1.116  -1.386  -1.686  -1.959  -2.205  -2.384  -2.544  -2.694  -2.812  -2.911  -3.075  -3.203  -3.272  -3.442  -3.574  -3.646  -3.713  -3.719  -3.712  -3.875  -4.065  -4.243  -4.463  -4.711  -4.986  -5.301  -5.628  -5.834  -6.155  -6.455  -6.652  -6.756  -6.792  -6.678  -6.244
   3.964   3.951   3.931   3.905   3.917   3.940   3.965   3.981   4.010   4.044   4.063   4.090   4.115   4.134   4.165   4.194   4.217   4.249   4.276   4.305   4.333   4.364   4.393   4.425   4.458   4.493   4.525   4.561   4.600   4.629   4.667   4.705   4.739   4.775   4.813   4.848   4.886   4.920   4.951   4.988   5.023   5.058   5.091   5.118   5.150   5.186   5.212   5.234   5.263   5.290   5.304   5.334   5.356   5.372   5.406   5.440   5.472   5.510   5.529   5.543   5.556   5.575   5.614   5.640   5.646   5.669   5.700   5.719   5.727   5.741   5.752   5.768   5.783   5.792   5.793   5.797   5.791   5.786   5.804   5.822
   4.308   4.296   4.288   4.271   4.249   4.225   4.199   4.180   4.155   4.130   4.098   4.071   4.035   4.004   3.963   3.924   3.879   3.831   3.778   3.727   3.668   3.611   3.550   3.488   3.427   3.369   3.306   3.243   3.182   3.118   3.059   3.001   2.940   2.885   2.831   2.773   2.720   2.664   2.609   2.556   2.503   2.451   2.397   2.348   2.298   2.248   2.198   2.149   2.098   2.048   1.997   1.950   1.897   1.854   1.816   1.776   1.733   1.701   1.647   1.617   1.561   1.531   1.510   1.497   1.464   1.436   1.418   1.398   1.365   1.340   1.306   1.287   1.274   1.252   1.219   1.197   1.160   1.152   1.181   1.179
   0.000  -0.254  -0.368  -0.413  -0.443  -0.428  -0.386  -0.311  -0.244  -0.139  -0.031   0.066   0.170   0.227   0.315   0.374   0.439   0.496   0.543   0.573   0.630   0.651   0.657   0.672   0.666   0.698   0.685   0.681   0.701   0.688   0.668   0.682   0.674   0.703   0.681   0.604   0.530   0.451   0.306   0.198   0.075  -0.051  -0.272  -0.551  -0.843  -1.072  -1.312  -1.608  -1.866  -2.107  -2.294  -2.442  -2.626  -2.737  -2.839  -2.979  -3.104  -3.176  -3.342  -3.471  -3.563  -3.634  -3.671  -3.791  -3.966  -4.154  -4.348  -4.567  -4.771  -5.024  -5.364  -5.696  -5.903  -6.218  -6.495  -6.683  -6.815  -6.841  -6.750  -6.315
[truncated: 755,739 more chars]
