# Supplementary material for: Fast exploration of an optimal path on the multidimensional free energy surface
Source: PLoS One. 2017 May 18;12(5):e0177740. doi: 10.1371/journal.pone.0177740 (PMC5436793; doi:10.1371/journal.pone.0177740)
Supplement: S1 File — (ZIP) [file pone.0177740.s001.zip › supporting information/results/Fig07-08/lbfgs/pathcstopt/allfree_path_0.txt]

       1     0.0000     2.4074     0.0000     0.0000     0.0045     0.0045     0.0000     0.0000     0.0000
       2     0.0128     2.2673    -1.3857     0.0760     0.0109     0.0118    -0.1141    -0.1031    -0.1202
       3     0.0254     2.2294    -0.6129     0.0544     0.0081     0.0143    -0.1675    -0.1465    -0.1743
       4     0.0380     2.1979     0.2161    -0.0115     0.0090     0.0169    -0.1505    -0.1305    -0.1561
       5     0.0506     2.2082     1.0262     0.0430     0.0088     0.0190    -0.0667    -0.0467    -0.0696
       6     0.0633     2.1696     1.5925     0.0120     0.0086     0.0209     0.0590     0.0790     0.0533
       7     0.0760     2.2717     2.2914     0.0677     0.0087     0.0226     0.2436     0.2636     0.2409
       8     0.0887     2.1734     2.6452    -0.0218     0.0086     0.0242     0.4496     0.4695     0.4514
       9     0.1014     2.1667     2.5915    -0.0081     0.0085     0.0257     0.6524     0.6724     0.6491
      10     0.1140     2.1554     2.8572     0.0146     0.0086     0.0270     0.8767     0.8965     0.8763
      11     0.1266     2.1231     2.9754     0.0034     0.0084     0.0283     1.1087     1.1289     1.1077
      12     0.1393     2.1533     3.1278    -0.0465     0.0083     0.0295     1.3513     1.3711     1.3487
      13     0.1520     2.1418     3.3729     0.0323     0.0084     0.0307     1.6175     1.6376     1.6181
      14     0.1646     2.0863     3.3433     0.0096     0.0085     0.0319     1.8783     1.8981     1.8782
      15     0.1772     2.1157     3.3380    -0.0064     0.0085     0.0330     2.1398     2.1600     2.1387
      16     0.1900     2.0950     3.4321    -0.0266     0.0084     0.0340     2.4070     2.4268     2.4068
      17     0.2026     2.0815     3.4601     0.0306     0.0081     0.0350     2.6805     2.7005     2.6800
      18     0.2152     2.0586     3.4740    -0.0046     0.0082     0.0359     2.9508     2.9708     2.9510
      19     0.2279     2.0939     3.4136    -0.0761     0.0083     0.0369     3.2132     3.2332     3.2140
      20     0.2406     2.0551     3.2876     0.0276     0.0081     0.0378     3.4718     3.4918     3.4721
      21     0.2532     2.0535     3.2050    -0.0238     0.0081     0.0386     3.7210     3.7408     3.7209
      22     0.2659     1.9923     3.1509    -0.0078     0.0081     0.0394     3.9671     3.9873     3.9679
      23     0.2786     1.9664     3.0562    -0.0117     0.0080     0.0403     4.2057     4.2255     4.2051
      24     0.2912     1.9455     3.0038    -0.0519     0.0081     0.0411     4.4362     4.4561     4.4381
      25     0.3038     1.9660     2.7391     0.0471     0.0081     0.0418     4.6546     4.6747     4.6565
      26     0.3166     1.9487     2.4976    -0.0854     0.0079     0.0426     4.8445     4.8643     4.8436
      27     0.3292     1.9029     2.4905    -0.0229     0.0079     0.0433     5.0369     5.0569     5.0374
      28     0.3418     1.9189     2.4248    -0.0514     0.0081     0.0441     5.2222     5.2421     5.2222
      29     0.3545     1.9175     2.3472    -0.0710     0.0081     0.0448     5.4009     5.4208     5.4018
      30     0.3671     1.9842     2.1844    -0.0451     0.0079     0.0455     5.5678     5.5878     5.5690
      31     0.3798     1.8863     1.9855     0.0031     0.0080     0.0462     5.7238     5.7437     5.7245
      32     0.3925     1.8583     1.8156    -0.0273     0.0080     0.0469     5.8642     5.8842     5.8651
      33     0.4052     1.8621     1.6605    -0.0779     0.0079     0.0475     5.9879     6.0079     5.9883
      34     0.4178     1.7980     1.5594    -0.0289     0.0080     0.0482     6.1076     6.1275     6.1076
      35     0.4304     1.7676     1.4423    -0.0392     0.0078     0.0488     6.2170     6.2370     6.2198
      36     0.4432     1.7554     1.0880    -0.0606     0.0080     0.0495     6.2980     6.3179     6.2988
      37     0.4558     1.7265     0.8899    -0.0365     0.0079     0.0501     6.3646     6.3846     6.3642
      38     0.4684     1.7072     0.8107    -0.0711     0.0080     0.0507     6.4223     6.4422     6.4243
      39     0.4811     1.6743     0.5377    -0.1044     0.0080     0.0514     6.4563     6.4762     6.4575
      40     0.4937     1.6338     0.2367    -0.0122     0.0080     0.0520     6.4738     6.4937     6.4770
      41     0.5064     1.6716    -0.1456    -0.0933     0.0079     0.0526     6.4550     6.4750     6.4541
      42     0.5190     1.6329    -0.2235    -0.0398     0.0078     0.0532     6.4345     6.4544     6.4357
      43     0.5317     1.6000    -0.4730    -0.0570     0.0081     0.0538     6.3929     6.4128     6.3962
      44     0.5444     1.5433    -0.8873    -0.1144     0.0079     0.0544     6.3146     6.3345     6.3138
      45     0.5570     1.5424    -1.0217    -0.0654     0.0079     0.0549     6.2296     6.2494     6.2323
      46     0.5697     1.5356    -1.3912    -0.0296     0.0079     0.0555     6.1180     6.1380     6.1200
      47     0.5824     1.5269    -1.7531    -0.0735     0.0080     0.0561     5.9751     5.9949     5.9761
      48     0.5950     1.4921    -2.0076    -0.1248     0.0079     0.0566     5.8089     5.8289     5.8104
      49     0.6076     1.4100    -2.2901    -0.0518     0.0077     0.0572     5.6254     5.6451     5.6268
      50     0.6204     1.5504    -2.5870     0.0109     0.0078     0.0577     5.4229     5.4429     5.4249
      51     0.6330     1.4304    -2.9193    -0.1566     0.0078     0.0582     5.1826     5.2026     5.1842
      52     0.6456     1.5012    -3.2507    -0.0202     0.0078     0.0587     4.9270     4.9467     4.9291
      53     0.6583     1.4730    -3.5766    -0.0964     0.0079     0.0593     4.6390     4.6590     4.6389
      54     0.6710     1.3353    -3.6940    -0.2571     0.0080     0.0598     4.3296     4.3496     4.3303
      55     0.6836     1.3138    -3.8735    -0.0037     0.0080     0.0603     4.0266     4.0461     4.0287
      56     0.6963     1.3296    -4.2071    -0.0578     0.0078     0.0608     3.6921     3.7122     3.6932
      57     0.7089     1.2623    -4.4625    -0.1813     0.0078     0.0613     3.3298     3.3496     3.3308
      58     0.7215     1.2437    -4.7088    -0.1057     0.0078     0.0618     2.9540     2.9739     2.9563
      59     0.7342     1.2033    -5.0699    -0.1249     0.0078     0.0623     2.5473     2.5671     2.5486
      60     0.7469     1.2142    -5.3499    -0.1419     0.0077     0.0628     2.1148     2.1346     2.1155
      61     0.7596     1.1089    -5.5564    -0.1254     0.0076     0.0632     1.6695     1.6894     1.6707
      62     0.7722     1.1559    -5.8000    -0.1464     0.0076     0.0637     1.2084     1.2283     1.2098
      63     0.7849     1.1124    -6.0781    -0.1327     0.0078     0.0642     0.7177     0.7376     0.7190
      64     0.7976     1.1923    -6.3314    -0.1697     0.0077     0.0646     0.2090     0.2288     0.2094
      65     0.8102     1.1126    -6.5372    -0.1472     0.0076     0.0651    -0.3111    -0.2912    -0.3089
      66     0.8228     1.0834    -6.8614    -0.0814     0.0077     0.0655    -0.8528    -0.8329    -0.8520
      67     0.8355     1.0086    -7.0848    -0.2091     0.0076     0.0660    -1.4279    -1.4081    -1.4272
      68     0.8482     0.9561    -7.2812    -0.1185     0.0076     0.0664    -2.0060    -1.9862    -2.0047
      69     0.8608     0.8249    -7.4890    -0.1874     0.0077     0.0668    -2.6052    -2.5854    -2.6060
      70     0.8735     0.9470    -7.4908    -0.2439     0.0076     0.0673    -3.2128    -3.1929    -3.2138
      71     0.8862     0.9517    -7.3817    -0.1666     0.0075     0.0677    -3.8045    -3.7847    -3.8066
      72     0.8987     0.8531    -7.1778    -0.1679     0.0076     0.0681    -4.3753    -4.3555    -4.3770
      73     0.9114     0.8112    -6.9442    -0.2110     0.0077     0.0685    -4.9350    -4.9151    -4.9383
      74     0.9241     0.8881    -6.5038    -0.1537     0.0074     0.0689    -5.4595    -5.4397    -5.4646
      75     0.9368     0.8057    -5.8117    -0.2256     0.0076     0.0694    -5.9329    -5.9126    -5.9389
      76     0.9494     0.7156    -4.9297    -0.2736     0.0075     0.0698    -6.3384    -6.3192    -6.3471
      77     0.9621     0.8194    -3.6144    -0.1804     0.0079     0.0702    -6.6368    -6.6160    -6.6497
      78     0.9747     0.7740    -1.7671    -0.2343     0.0070     0.0705    -6.7934    -6.7725    -6.8087
      79     0.9874     0.7736     0.3377    -0.2217     0.0096     0.0712    -6.7674    -6.7634    -6.7867
      80     1.0000     0.7140     2.6436    -0.2274     0.0039     0.0713    -6.5640    -6.5742    -6.5648
