# Supplementary material for: Fast exploration of an optimal path on the multidimensional free energy surface
Source: PLoS One. 2017 May 18;12(5):e0177740. doi: 10.1371/journal.pone.0177740 (PMC5436793; doi:10.1371/journal.pone.0177740)
Supplement: S1 File — (ZIP) [file pone.0177740.s001.zip › supporting information/results/Fig07-08/lbfgs/pathcstopt/allfree_path_100.txt]

       1     0.0000     2.3903     0.0000     0.0000     0.0057     0.0057     0.0000     0.0000     0.0000
       2     0.0127     2.2391    -2.1780     0.0031     0.0144     0.0155    -0.2258    -0.2039    -0.2364
       3     0.0254     2.2894    -1.1554    -0.0938     0.0084     0.0177    -0.3640    -0.3208    -0.3699
       4     0.0380     2.2260    -0.5925     0.0714     0.0116     0.0211    -0.4127    -0.3689    -0.4153
       5     0.0507     2.2001    -0.1411     0.0220     0.0098     0.0233    -0.4244    -0.3801    -0.4290
       6     0.0634     2.2400     0.3358     0.0214     0.0098     0.0253    -0.3878    -0.3462    -0.3908
       7     0.0760     2.2571     0.7958     0.0056     0.0104     0.0273    -0.3159    -0.2711    -0.3180
       8     0.0887     2.1758     1.0688     0.0541     0.0102     0.0292    -0.2103    -0.1641    -0.2125
       9     0.1013     2.1362     1.3115     0.0143     0.0105     0.0310    -0.0837    -0.0397    -0.0858
      10     0.1139     2.2160     1.5952    -0.0322     0.0105     0.0327     0.0642     0.1084     0.0625
      11     0.1267     2.1583     1.8126     0.0001     0.0106     0.0344     0.2359     0.2802     0.2353
      12     0.1393     2.1029     1.9424     0.0293     0.0100     0.0358     0.4205     0.4667     0.4192
      13     0.1519     2.1075     2.0797    -0.0497     0.0107     0.0374     0.6095     0.6578     0.6090
      14     0.1647     2.0857     2.1177    -0.0006     0.0106     0.0389     0.8114     0.8587     0.8116
      15     0.1773     2.0834     2.1024    -0.0470     0.0103     0.0402     1.0071     1.0529     1.0071
      16     0.1899     2.0604     2.1220    -0.0151     0.0105     0.0416     1.2015     1.2514     1.2031
      17     0.2026     2.0727     1.8892    -0.0611     0.0103     0.0429     1.3823     1.4242     1.3813
      18     0.2152     2.0394     2.0805    -0.0246     0.0100     0.0440     1.5707     1.6188     1.5703
      19     0.2279     1.9874     1.9988    -0.0212     0.0105     0.0452     1.7634     1.8052     1.7642
      20     0.2406     2.0403     2.0227    -0.0586     0.0102     0.0464     1.9459     1.9909     1.9472
      21     0.2532     1.9952     1.8364    -0.0490     0.0101     0.0474     2.1141     2.1599     2.1152
      22     0.2659     1.9718     1.6868    -0.0465     0.0103     0.0485     2.2723     2.3153     2.2721
      23     0.2785     1.9609     1.7482    -0.0187     0.0099     0.0495     2.4342     2.4784     2.4329
      24     0.2912     1.9518     1.8249    -0.0578     0.0104     0.0506     2.6016     2.6460     2.6025
      25     0.3038     1.9106     1.7378    -0.0618     0.0094     0.0515     2.7527     2.8032     2.7579
      26     0.3165     1.9039     1.1474    -0.0164     0.0097     0.0524     2.8691     2.9099     2.8669
      27     0.3292     1.8891     1.2801    -0.1127     0.0102     0.0534     2.9869     3.0186     2.9851
      28     0.3418     1.8686     1.5715    -0.0113     0.0094     0.0542     3.1236     3.1636     3.1277
      29     0.3545     1.8548     0.9698    -0.0751     0.0092     0.0550     3.2263     3.2481     3.2256
      30     0.3671     1.7965     1.2820    -0.0095     0.0093     0.0557     3.3276     3.3675     3.3289
      31     0.3798     1.8265     0.7885    -0.0733     0.0093     0.0565     3.4093     3.4350     3.4112
      32     0.3925     1.8128     0.8022    -0.0730     0.0095     0.0573     3.4687     3.5040     3.4696
      33     0.4052     1.8057     0.4816    -0.0533     0.0092     0.0580     3.5207     3.5446     3.5192
      34     0.4177     1.7381     0.7316    -0.0642     0.0096     0.0588     3.5757     3.6071     3.5775
      35     0.4304     1.7146     0.4554    -0.0317     0.0094     0.0596     3.6115     3.6471     3.6158
      36     0.4432     1.7025    -0.1435    -0.0855     0.0096     0.0603     3.6003     3.6253     3.6010
      37     0.4558     1.7443    -0.1663    -0.0502     0.0092     0.0610     3.5747     3.6049     3.5750
      38     0.4684     1.6571    -0.3016    -0.0732     0.0088     0.0617     3.5468     3.5694     3.5435
      39     0.4811     1.5951    -0.0184    -0.0354     0.0097     0.0624     3.5382     3.5643     3.5417
      40     0.4937     1.6274    -0.3282    -0.0771     0.0087     0.0630     3.4833     3.5271     3.4927
      41     0.5064     1.5314    -1.6654    -0.0615     0.0095     0.0637     3.3436     3.3638     3.3438
      42     0.5190     1.6170    -1.4704    -0.0551     0.0092     0.0644     3.1867     3.2221     3.1840
      43     0.5317     1.6434    -1.3266    -0.0818     0.0089     0.0650     3.0354     3.0889     3.0394
      44     0.5443     1.5049    -2.0726    -0.0884     0.0094     0.0657     2.8452     2.8858     2.8491
      45     0.5570     1.6011    -2.4098    -0.1002     0.0095     0.0664     2.6092     2.6473     2.6094
      46     0.5696     1.3944    -2.4878    -0.0616     0.0091     0.0670     2.3659     2.4068     2.3656
      47     0.5824     1.4289    -2.5692    -0.0916     0.0094     0.0677     2.1154     2.1536     2.1150
      48     0.5951     1.3991    -2.4373    -0.0632     0.0088     0.0682     1.8726     1.9175     1.8708
      49     0.6076     1.5503    -2.5260    -0.0703     0.0081     0.0687     1.6461     1.6784     1.6439
      50     0.6204     1.4607    -2.3779     0.0172     0.0070     0.0691     1.4234     1.4636     1.4325
      51     0.6330     1.2981    -3.3048    -0.1460     0.0096     0.0697     1.1011     1.1422     1.1089
      52     0.6456     1.3498    -3.9571    -0.1109     0.0087     0.0702     0.7089     0.7606     0.7045
      53     0.6582     1.3882    -4.0655    -0.0935     0.0106     0.0710     0.3361     0.3731     0.3354
      54     0.6709     1.3467    -3.5172    -0.1191     0.0083     0.0715    -0.0295     0.0367    -0.0273
      55     0.6837     1.2327    -4.2400    -0.1137     0.0087     0.0721    -0.4140    -0.3766    -0.4150
      56     0.6962     1.2811    -4.0030    -0.0527     0.0095     0.0727    -0.7958    -0.7529    -0.7904
      57     0.7090     1.1591    -4.6135    -0.1197     0.0097     0.0733    -1.2452    -1.1977    -1.2397
      58     0.7215     1.1925    -5.2771    -0.1487     0.0096     0.0739    -1.7390    -1.7075    -1.7440
      59     0.7342     1.0458    -4.4968    -0.1062     0.0091     0.0745    -2.1770    -2.1384    -2.1916
      60     0.7470     1.0692    -3.3464    -0.0926     0.0098     0.0751    -2.4820    -2.4556    -2.4849
      61     0.7596     1.1876    -2.7334    -0.0283     0.0054     0.0753    -2.7365    -2.7114    -2.7307
      62     0.7723     1.0598    -3.0629    -0.1573     0.0123     0.0763    -3.0480    -3.0029    -3.0476
      63     0.7849     1.0466    -3.0186    -0.0732     0.0077     0.0767    -3.3691    -3.2861    -3.3681
      64     0.7975     1.0029    -3.7838    -0.1273     0.0095     0.0773    -3.6955    -3.6465    -3.7001
      65     0.8102     1.0390    -2.8118    -0.1072     0.0085     0.0778    -3.9852    -3.9192    -3.9876
      66     0.8228     0.9254    -2.7941    -0.1081     0.0118     0.0786    -4.2476    -4.1876    -4.2476
      67     0.8355     0.9811    -2.6361    -0.0747     0.0086     0.0791    -4.5062    -4.4416    -4.5055
      68     0.8482     0.9486    -2.8625    -0.1393     0.0093     0.0797    -4.7815    -4.7207    -4.7785
      69     0.8608     0.9212    -3.0213    -0.0622     0.0091     0.0802    -5.0786    -5.0102    -5.0781
      70     0.8734     0.8658    -3.2432    -0.1261     0.0093     0.0807    -5.3943    -5.3278    -5.3926
      71     0.8861     0.8557    -3.4143    -0.0964     0.0094     0.0813    -5.7245    -5.6589    -5.7248
      72     0.8987     0.8677    -3.4263    -0.1111     0.0092     0.0818    -6.0582    -5.9930    -6.0582
      73     0.9115     0.7793    -3.3110    -0.1110     0.0094     0.0823    -6.3889    -6.3191    -6.3929
      74     0.9241     0.7690    -2.8966    -0.1493     0.0092     0.0828    -6.6766    -6.6049    -6.6834
      75     0.9368     0.7809    -2.1473    -0.1623     0.0091     0.0833    -6.8985    -6.8237    -6.9035
      76     0.9494     0.8747    -1.6162    -0.0733     0.0088     0.0838    -7.0508    -6.9829    -7.0549
      77     0.9621     0.7296    -0.9218    -0.1776     0.0124     0.0847    -7.1629    -7.0864    -7.1679
      78     0.9747     0.7979    -0.4713    -0.1008     0.0042     0.0848    -7.2069    -7.1397    -7.2144
      79     0.9874     0.7695     0.9333     0.0418     0.0138     0.0859    -7.0872    -7.0523    -7.1283
      80     1.0000     0.8149     4.6048    -0.1636     0.0057     0.0861    -6.6469    -6.6390    -6.6472
