# Supplementary material for: Fast exploration of an optimal path on the multidimensional free energy surface
Source: PLoS One. 2017 May 18;12(5):e0177740. doi: 10.1371/journal.pone.0177740 (PMC5436793; doi:10.1371/journal.pone.0177740)
Supplement: S1 File — (ZIP) [file pone.0177740.s001.zip › supporting information/results/Fig07-08/lbfgs/pathcstopt/allfree_path_200.txt]

       1     0.0000     2.3527     0.0000     0.0000     0.0069     0.0069     0.0000     0.0000     0.0000
       2     0.0127     2.2402    -2.1892    -0.0187     0.0172     0.0186    -0.2677    -0.2441    -0.2806
       3     0.0254     2.2127    -1.0945    -0.0068     0.0111     0.0216    -0.4167    -0.3653    -0.4239
       4     0.0380     2.2728    -0.5636    -0.0125     0.0106     0.0241    -0.4795    -0.4282    -0.4815
       5     0.0507     2.1930    -0.1618     0.0233     0.0111     0.0265    -0.5005    -0.4434    -0.5046
       6     0.0634     2.3147     0.1939     0.0107     0.0116     0.0290    -0.4802    -0.4206    -0.4830
       7     0.0760     2.1893     0.4447     0.0343     0.0095     0.0305    -0.4267    -0.3685    -0.4272
       8     0.0887     2.2270     0.4261     0.0209     0.0096     0.0320    -0.3620    -0.3191    -0.3636
       9     0.1013     2.1390     0.9485    -0.0014     0.0124     0.0343    -0.2816    -0.2163    -0.2845
      10     0.1140     2.2268     1.0147    -0.0043     0.0116     0.0362    -0.1748    -0.1049    -0.1752
      11     0.1267     2.1511     1.0408    -0.0051     0.0118     0.0381    -0.0608     0.0099    -0.0600
      12     0.1393     2.1084     0.9751    -0.0260     0.0117     0.0398     0.0424     0.1138     0.0427
      13     0.1520     2.1806     1.0267    -0.0529     0.0117     0.0415     0.1350     0.2214     0.1367
      14     0.1646     2.0706     0.5574    -0.0057     0.0115     0.0431     0.2191     0.2818     0.2181
      15     0.1773     2.0615     0.9575    -0.0813     0.0124     0.0448     0.2983     0.3781     0.2990
      16     0.1900     2.1232     0.6668    -0.0425     0.0124     0.0465     0.3735     0.4474     0.3758
      17     0.2026     2.0247     0.5687    -0.0675     0.0120     0.0480     0.4260     0.5028     0.4258
      18     0.2152     2.0180     0.4823    -0.0522     0.0121     0.0495     0.4743     0.5503     0.4759
      19     0.2279     2.0314     0.4312    -0.0731     0.0120     0.0510     0.5123     0.5902     0.5106
      20     0.2405     1.9754     0.4933    -0.0440     0.0121     0.0524     0.5678     0.6401     0.5659
      21     0.2532     1.9713     0.7509    -0.0820     0.0122     0.0538     0.6301     0.7143     0.6339
      22     0.2658     1.9941     0.3229    -0.0559     0.0118     0.0550     0.6655     0.7439     0.6672
      23     0.2786     1.9537     0.1476    -0.0742     0.0114     0.0562     0.6795     0.7521     0.6793
      24     0.2911     1.9127     0.3048    -0.0552     0.0122     0.0575     0.6947     0.7795     0.6944
      25     0.3038     1.9397     0.1405    -0.1011     0.0109     0.0585     0.7122     0.7838     0.7102
      26     0.3165     1.8738     0.5465     0.0032     0.0114     0.0596     0.7508     0.8448     0.7545
      27     0.3291     1.8908    -0.0342    -0.0819     0.0113     0.0607     0.7596     0.8320     0.7574
      28     0.3419     1.8872     0.3433    -0.0813     0.0115     0.0618     0.7820     0.8612     0.7812
      29     0.3545     1.8564     0.3966    -0.0178     0.0111     0.0628     0.8135     0.9031     0.8186
      30     0.3671     1.8323    -0.1451    -0.0816     0.0114     0.0638     0.8047     0.8780     0.8019
      31     0.3798     1.7883     0.1440    -0.0370     0.0111     0.0648     0.8134     0.8899     0.8132
      32     0.3924     1.8344     0.2361    -0.0838     0.0112     0.0657     0.8232     0.9068     0.8237
      33     0.4051     1.7347     0.0456    -0.0709     0.0115     0.0667     0.8375     0.9039     0.8340
      34     0.4178     1.7553     0.5474    -0.0529     0.0113     0.0677     0.8681     0.9589     0.8746
      35     0.4304     1.7201    -0.3035    -0.0493     0.0111     0.0686     0.8449     0.9200     0.8497
      36     0.4431     1.6757    -0.6334    -0.0515     0.0107     0.0694     0.7768     0.8440     0.7737
      37     0.4557     1.6282    -0.4311    -0.0467     0.0113     0.0703     0.7145     0.7910     0.7193
      38     0.4684     1.6047    -0.8494    -0.0775     0.0111     0.0712     0.6106     0.6881     0.6132
      39     0.4810     1.5876    -1.2813    -0.0457     0.0111     0.0720     0.4863     0.5417     0.4828
      40     0.4938     1.5907    -0.6751    -0.0767     0.0114     0.0729     0.3797     0.4579     0.3801
      41     0.5064     1.5171    -1.0911    -0.0377     0.0116     0.0739     0.2710     0.3326     0.2765
      42     0.5191     1.5796    -1.2822    -0.0720     0.0108     0.0746     0.0941     0.1829     0.1037
      43     0.5317     1.5622    -2.6007    -0.1218     0.0110     0.0755    -0.1778    -0.1169    -0.1760
      44     0.5443     1.4857    -2.4587    -0.0455     0.0111     0.0763    -0.4629    -0.3939    -0.4690
      45     0.5570     1.4628    -2.1879    -0.0721     0.0112     0.0771    -0.7085    -0.6447    -0.7070
      46     0.5696     1.4061    -2.0361    -0.0689     0.0106     0.0778    -0.9643    -0.8768    -0.9580
      47     0.5823     1.4251    -2.9668    -0.1176     0.0109     0.0786    -1.2783    -1.2186    -1.2791
      48     0.5950     1.3602    -2.6296    -0.0860     0.0110     0.0793    -1.5908    -1.5195    -1.5926
      49     0.6076     1.3427    -2.5588    -0.0913     0.0104     0.0800    -1.8766    -1.8107    -1.8800
      50     0.6204     1.2627    -2.1834    -0.1251     0.0119     0.0809    -2.1294    -2.0670    -2.1338
      51     0.6330     1.2605    -1.5993    -0.0615     0.0105     0.0816    -2.3299    -2.2483    -2.3298
      52     0.6456     1.2220    -1.7071    -0.0829     0.0099     0.0822    -2.5139    -2.4464    -2.5195
      53     0.6583     1.2496    -1.1824    -0.1154     0.0124     0.0831    -2.6533    -2.5887    -2.6552
      54     0.6709     1.5285    -0.9175    -0.0184     0.0086     0.0835    -2.7844    -2.6902    -2.7698
      55     0.6836     1.6332    -2.1626    -0.0168     0.0095     0.0841    -3.0156    -2.9305    -3.0224
      56     0.6962     1.2697    -1.6235    -0.1009     0.0102     0.0847    -3.2059    -3.1190    -3.2186
      57     0.7089     1.2836    -0.9526    -0.0247     0.0094     0.0852    -3.3380    -3.2272    -3.3062
      58     0.7215     1.5672    -1.8836    -0.0712     0.0137     0.0863    -3.6746    -3.4331    -3.6865
      59     0.7342     1.5711    -3.1392    -0.1732     0.0096     0.0868    -3.9332    -3.7979    -3.9588
      60     0.7469     1.3489     1.3240     0.0660     0.0086     0.0872    -3.9416    -3.6503    -3.9348
      61     0.7596     1.1801    -1.0485    -0.1496     0.0097     0.0878    -3.9806    -3.7659    -3.9734
      62     0.7722     1.1355    -1.1846    -0.0303     0.0113     0.0885    -4.0564    -3.8861    -4.0623
      63     0.7848     1.4685     0.1557     0.0497     0.0075     0.0888    -4.0842    -3.8636    -4.0820
      64     0.7975     0.9591    -0.7466    -0.0608     0.0130     0.0898    -4.1464    -3.9506    -4.1326
      65     0.8102     1.1121    -1.3681    -0.0549     0.0113     0.0905    -4.3031    -4.1084    -4.3081
      66     0.8229     0.9893    -1.2920    -0.0556     0.0107     0.0911    -4.4428    -4.2540    -4.4402
      67     0.8355     0.9881    -1.2528     0.0162     0.0092     0.0916    -4.5924    -4.3896    -4.5847
      68     0.8482     0.9691    -2.1152    -0.0443     0.0126     0.0924    -4.8164    -4.6258    -4.8119
      69     0.8608     0.8191    -2.3686    -0.0593     0.0114     0.0931    -5.0847    -4.8930    -5.0839
      70     0.8735     0.8775    -2.4877    -0.0763     0.0116     0.0939    -5.3753    -5.1794    -5.3706
      71     0.8862     0.8696    -2.8675    -0.0831     0.0103     0.0944    -5.6912    -5.5053    -5.6929
      72     0.8988     0.7192    -2.5155    -0.0705     0.0125     0.0952    -5.9756    -5.7872    -5.9828
      73     0.9115     0.9622    -2.1853    -0.0403     0.0092     0.0957    -6.1995    -6.0309    -6.1935
      74     0.9241     0.8302    -2.1686    -0.1060     0.0118     0.0964    -6.4650    -6.2806    -6.4592
      75     0.9368     0.8144    -2.5383    -0.1552     0.0108     0.0970    -6.7630    -6.5773    -6.7738
      76     0.9494     0.8064    -1.6283    -0.1218     0.0103     0.0976    -6.9632    -6.7700    -6.9675
      77     0.9621     0.7226    -0.8987    -0.0980     0.0134     0.0985    -7.0780    -6.8778    -7.0874
      78     0.9747     0.8646    -0.3119    -0.0599     0.0052     0.0986    -7.1044    -6.9169    -7.1004
      79     0.9874     0.7989     0.6439     0.0797     0.0137     0.0996    -7.0349    -6.8405    -7.0790
      80     1.0000     0.8102     3.5434    -0.1224     0.0065     0.0998    -6.6416    -6.4704    -6.6415
