# Supplementary material for: Fast exploration of an optimal path on the multidimensional free energy surface
Source: PLoS One. 2017 May 18;12(5):e0177740. doi: 10.1371/journal.pone.0177740 (PMC5436793; doi:10.1371/journal.pone.0177740)
Supplement: S1 File — (ZIP) [file pone.0177740.s001.zip › supporting information/results/Fig07-08/lbfgs/pathcstopt/allfree_path_600.txt]

       1     0.0000     2.2228     0.0000     0.0000     0.0104     0.0104     0.0000     0.0000     0.0000
       2     0.0127     2.2773    -1.9367    -0.0530     0.0242     0.0263    -0.3712    -0.3440    -0.4007
       3     0.0253     2.3170    -0.6019    -0.0274     0.0116     0.0288    -0.4969    -0.4479    -0.4994
       4     0.0380     2.2219    -0.2070     0.0009     0.0154     0.0326    -0.5432    -0.4834    -0.5451
       5     0.0507     2.2035    -0.0592     0.0356     0.0121     0.0348    -0.5574    -0.4871    -0.5643
       6     0.0634     2.3159     0.1543    -0.0146     0.0146     0.0377    -0.5248    -0.4631    -0.5262
       7     0.0760     2.1968     0.3822     0.0605     0.0149     0.0406    -0.4606    -0.3874    -0.4609
       8     0.0886     2.4078     0.2363    -0.0110     0.0154     0.0434    -0.4073    -0.3486    -0.4088
       9     0.1014     2.2063     0.4511     0.0254     0.0165     0.0464    -0.3299    -0.2653    -0.3354
      10     0.1140     2.2040     0.5046    -0.0276     0.0197     0.0504    -0.2259    -0.1850    -0.2247
      11     0.1266     2.2389     0.0320    -0.0504     0.0105     0.0515    -0.1485    -0.1880    -0.1405
      12     0.1393     2.1021     0.3966     0.0237     0.0172     0.0543    -0.1379    -0.1153    -0.1359
      13     0.1519     2.0728    -0.1279    -0.0651     0.0186     0.0574    -0.1833    -0.1481    -0.1836
      14     0.1647     2.1291    -0.2653    -0.0536     0.0178     0.0601    -0.2439    -0.2040    -0.2415
      15     0.1772     2.1575    -0.4135    -0.0954     0.0173     0.0626    -0.3420    -0.2920    -0.3401
      16     0.1900     2.0203    -0.6339    -0.0349     0.0164     0.0647    -0.4575    -0.4095    -0.4589
      17     0.2026     2.0665    -0.6071    -0.0569     0.0172     0.0670    -0.5696    -0.5245    -0.5733
      18     0.2152     2.0256    -0.4840    -0.0904     0.0173     0.0692    -0.6738    -0.6237    -0.6697
      19     0.2279     2.0106    -0.4149    -0.0744     0.0148     0.0707    -0.8102    -0.7063    -0.8104
      20     0.2406     1.9440    -1.0486    -0.0348     0.0165     0.0726    -0.9477    -0.8954    -0.9525
      21     0.2532     1.9304    -0.5334    -0.1034     0.0168     0.0745    -1.0697    -1.0048    -1.0680
      22     0.2659     1.9148    -0.6814    -0.0820     0.0171     0.0765    -1.2003    -1.1379    -1.2027
      23     0.2785     2.0390    -0.6392    -0.0949     0.0187     0.0787    -1.3331    -1.2643    -1.3302
      24     0.2912     1.9192    -0.9200    -0.0503     0.0179     0.0807    -1.5032    -1.4344    -1.4977
      25     0.3039     1.8832    -1.2759    -0.0503     0.0176     0.0826    -1.7327    -1.6653    -1.7336
      26     0.3165     1.9298    -1.3573    -0.0806     0.0174     0.0845    -1.9833    -1.9153    -1.9841
      27     0.3292     1.8481    -1.3770    -0.0533     0.0175     0.0862    -2.2290    -2.1641    -2.2305
      28     0.3418     1.8503    -1.3342    -0.0348     0.0164     0.0878    -2.4656    -2.4021    -2.4686
      29     0.3545     1.8008    -1.2122    -0.0511     0.0168     0.0894    -2.6861    -2.6222    -2.6882
      30     0.3671     1.8445    -1.0950    -0.0476     0.0167     0.0909    -2.8890    -2.8209    -2.8926
      31     0.3798     1.8240    -0.9823    -0.0551     0.0165     0.0924    -3.0658    -3.0024    -3.0701
      32     0.3925     1.7872    -0.7359    -0.0576     0.0160     0.0938    -3.2071    -3.1404    -3.2100
      33     0.4051     1.7738    -0.6351    -0.0425     0.0168     0.0953    -3.3262    -3.2576    -3.3267
      34     0.4178     1.8776    -0.6539    -0.0191     0.0171     0.0968    -3.4435    -3.3747    -3.4440
      35     0.4304     1.7711    -0.6729    -0.0410     0.0169     0.0983    -3.5714    -3.4986    -3.5724
      36     0.4431     1.7235    -0.7538    -0.0400     0.0177     0.0998    -3.7064    -3.6370    -3.7048
      37     0.4557     1.7079    -0.9037    -0.0556     0.0179     0.1014    -3.8722    -3.8036    -3.8703
      38     0.4684     1.6810    -1.0585    -0.0492     0.0183     0.1031    -4.0660    -3.9970    -4.0672
      39     0.4810     1.7262    -1.0501    -0.0793     0.0176     0.1046    -4.2623    -4.1927    -4.2670
      40     0.4937     1.7210    -0.8163    -0.0063     0.0167     0.1059    -4.4067    -4.3364    -4.4133
      41     0.5064     1.6698    -0.4779    -0.0646     0.0169     0.1072    -4.5004    -4.4312    -4.5066
      42     0.5191     1.6729    -0.1361    -0.0252     0.0160     0.1084    -4.5272    -4.4592    -4.5321
      43     0.5317     1.6894     0.1228     0.0068     0.0161     0.1096    -4.5070    -4.4367    -4.5081
      44     0.5444     1.6362     0.1603    -0.0100     0.0168     0.1109    -4.4712    -4.4107    -4.4775
      45     0.5570     1.6587     0.4163    -0.0641     0.0165     0.1121    -4.4117    -4.3496    -4.4085
      46     0.5697     1.8140     0.0323    -0.0247     0.0165     0.1133    -4.3785    -4.3483    -4.3751
      47     0.5823     1.8411    -0.0031    -0.1067     0.0179     0.1147    -4.4237    -4.3674    -4.4154
      48     0.5950     2.0399    -0.8482    -0.0771     0.0179     0.1161    -4.5762    -4.5253    -4.5637
      49     0.6077     2.1575    -1.4920    -0.1165     0.0236     0.1185    -4.8557    -4.8043    -4.8601
      50     0.6203     2.1970    -1.4078    -0.1045     0.0205     0.1202    -5.1200    -5.0652    -5.1278
      51     0.6329     2.2143    -0.9999    -0.1365     0.0216     0.1222    -5.3185    -5.2594    -5.3250
      52     0.6456     2.2246    -0.6055    -0.0653     0.0249     0.1247    -5.4386    -5.3765    -5.4451
      53     0.6583     2.2113    -0.2270    -0.0902     0.0210     0.1264    -5.4887    -5.4312    -5.4993
      54     0.6710     2.1630     0.3379    -0.0341     0.0234     0.1286    -5.4407    -5.3794    -5.4421
      55     0.6836     2.1267     0.4818     0.0635     0.0226     0.1306    -5.3597    -5.2855    -5.3585
      56     0.6963     2.0776     0.2721    -0.0248     0.0236     0.1327    -5.3049    -5.2422    -5.3092
      57     0.7089     2.0246     0.4595     0.0085     0.0235     0.1347    -5.2249    -5.1609    -5.2263
      58     0.7216     1.7308     0.5074    -0.0476     0.0223     0.1366    -5.1376    -5.0809    -5.1433
      59     0.7342     1.9337     0.7196     0.0407     0.0227     0.1385    -5.0203    -4.9517    -5.0116
      60     0.7469     1.4985    -1.0195     0.1802     0.0160     0.1394    -4.9537    -5.0926    -4.9539
      61     0.7596     1.8632     1.0368    -0.1871     0.0205     0.1409    -4.9520    -4.9454    -4.9674
      62     0.7722     1.8057     0.7901     0.0248     0.0224     0.1427    -4.8078    -4.8057    -4.8076
      63     0.7849     1.7813     0.8723     0.0046     0.0219     0.1443    -4.6520    -4.6525    -4.6534
      64     0.7975     1.7214     0.8862     0.0431     0.0197     0.1457    -4.4909    -4.4920    -4.4941
      65     0.8102     1.6836     0.9639     0.0255     0.0171     0.1467    -4.3203    -4.3208    -4.3198
      66     0.8228     1.6467     1.0721     0.0853     0.0175     0.1477    -4.1152    -4.1192    -4.1347
      67     0.8355     1.5894     1.5536     0.0798     0.0194     0.1490    -3.8028    -3.8388    -3.7867
      68     0.8481     1.1706     0.8611     0.0921     0.0157     0.1498    -3.6455    -3.6792    -3.6196
      69     0.8608     1.2600    -0.7211    -0.0361     0.0162     0.1507    -3.7607    -3.8086    -3.7627
      70     0.8734     1.1638    -1.2856     0.0336     0.0169     0.1516    -3.9285    -4.0236    -3.9212
      71     0.8861     1.1725    -1.0424    -0.0368     0.0197     0.1529    -4.1701    -4.2083    -4.1734
      72     0.8988     0.9902    -1.5851    -0.0157     0.0180     0.1539    -4.4225    -4.4860    -4.4168
      73     0.9114     0.8192    -1.6090    -0.0627     0.0176     0.1549    -4.7482    -4.7735    -4.7398
      74     0.9241     0.7797    -2.4099    -0.0900     0.0182     0.1560    -5.1718    -5.2033    -5.1711
      75     0.9367     0.6722    -2.5106    -0.0616     0.0155     0.1568    -5.6288    -5.6489    -5.6279
      76     0.9495     0.6972    -2.6837    -0.0690     0.0172     0.1577    -6.1129    -6.1265    -6.1131
      77     0.9621     0.7594    -2.6234    -0.0823     0.0184     0.1588    -6.5695    -6.5930    -6.5883
      78     0.9748     0.8166    -1.3904    -0.0865     0.0153     0.1595    -6.8624    -6.8445    -6.8757
      79     0.9873     0.8213    -0.3580    -0.0700     0.0162     0.1603    -6.8808    -6.9130    -6.9493
      80     1.0000     0.8300     3.3397    -0.0138     0.0100     0.1607    -6.3196    -6.3429    -6.3198
