# Supplementary material for: Fast exploration of an optimal path on the multidimensional free energy surface
Source: PLoS One. 2017 May 18;12(5):e0177740. doi: 10.1371/journal.pone.0177740 (PMC5436793; doi:10.1371/journal.pone.0177740)
Supplement: S1 File — (ZIP) [file pone.0177740.s001.zip › supporting information/results/Fig07-08/lbfgs/pathcstopt/path_80.txt]

     1   11.7355    1.9443    2.5852    3.5493    3.2685    2.9912    3.9325    3.6435    1.9050    2.1340    1.9525    1.9457    3.9637    4.3079    0.2494    1.1571
     2   11.7704    1.9446    2.5766    3.5290    3.2517    2.9782    3.9079    3.6513    1.9340    2.1613    1.9813    1.9758    3.9956    4.2934    0.2395    1.1857
     3   11.8052    1.9449    2.5681    3.5088    3.2350    2.9652    3.8834    3.6591    1.9629    2.1886    2.0101    2.0059    4.0275    4.2783    0.2978    1.1282
     4   11.8402    1.9452    2.5596    3.4885    3.2182    2.9522    3.8588    3.6669    1.9920    2.2160    2.0389    2.0361    4.0598    4.2622    0.2218    1.0817
     5   11.8749    1.9455    2.5511    3.4684    3.2015    2.9392    3.8344    3.6747    2.0209    2.2433    2.0676    2.0662    4.0920    4.2455    0.2857    1.1412
     6   11.9097    1.9458    2.5426    3.4482    3.1848    2.9263    3.8099    3.6825    2.0498    2.2706    2.0963    2.0963    4.1242    4.2279    0.1896    1.1140
     7   11.9447    1.9461    2.5341    3.4279    3.1680    2.9132    3.7853    3.6903    2.0788    2.2980    2.1252    2.1265    4.1568    4.2094    0.3024    1.0617
     8   11.9792    1.9464    2.5256    3.4078    3.1514    2.9003    3.7610    3.6980    2.1076    2.3251    2.1537    2.1564    4.1891    4.1902    0.1730    1.0830
     9   12.0143    1.9467    2.5171    3.3875    3.1345    2.8872    3.7362    3.7059    2.1367    2.3527    2.1827    2.1867    4.2219    4.1697    0.3158    1.0086
    10   12.0492    1.9470    2.5085    3.3672    3.1177    2.8742    3.7117    3.7137    2.1657    2.3800    2.2116    2.2169    4.2546    4.1484    0.2327    1.0110
    11   12.0838    1.9473    2.5001    3.3471    3.1011    2.8613    3.6873    3.7214    2.1945    2.4072    2.2401    2.2468    4.2870    4.1263    0.2531    1.0093
    12   12.1187    1.9476    2.4916    3.3269    3.0843    2.8483    3.6628    3.7292    2.2235    2.4346    2.2689    2.2770    4.3197    4.1030    0.3038    0.9427
    13   12.1537    1.9479    2.4830    3.3066    3.0675    2.8352    3.6381    3.7370    2.2526    2.4620    2.2978    2.3072    4.3525    4.0786    0.3440    0.9398
    14   12.1884    1.9482    2.4745    3.2864    3.0508    2.8222    3.6137    3.7448    2.2814    2.4893    2.3265    2.3373    4.3851    4.0532    0.2841    0.9621
    15   12.2233    1.9485    2.4660    3.2662    3.0340    2.8092    3.5891    3.7526    2.3104    2.5166    2.3553    2.3674    4.4178    4.0267    0.2980    1.0469
    16   12.2581    1.9488    2.4575    3.2460    3.0173    2.7963    3.5647    3.7604    2.3393    2.5439    2.3840    2.3975    4.4503    3.9992    0.3253    0.9069
    17   12.2931    1.9491    2.4489    3.2257    3.0005    2.7832    3.5400    3.7682    2.3684    2.5714    2.4130    2.4278    4.4830    3.9703    0.3350    0.9235
    18   12.3280    1.9494    2.4404    3.2055    2.9838    2.7702    3.5155    3.7760    2.3974    2.5987    2.4417    2.4579    4.5155    3.9405    0.3429    0.9011
    19   12.3626    1.9497    2.4320    3.1854    2.9671    2.7573    3.4911    3.7838    2.4261    2.6258    2.4703    2.4878    4.5476    3.9097    0.3330    0.8933
    20   12.3974    1.9500    2.4235    3.1652    2.9504    2.7442    3.4666    3.7916    2.4551    2.6532    2.4991    2.5180    4.5799    3.8775    0.3266    0.9499
    21   12.4324    1.9503    2.4149    3.1449    2.9335    2.7312    3.4419    3.7994    2.4842    2.6807    2.5280    2.5483    4.6122    3.8440    0.4086    0.9026
    22   12.4672    1.9506    2.4064    3.1247    2.9168    2.7182    3.4174    3.8072    2.5131    2.7080    2.5568    2.5783    4.6441    3.8096    0.3727    0.8287
    23   12.5019    1.9509    2.3979    3.1045    2.9001    2.7052    3.3930    3.8149    2.5420    2.7352    2.5854    2.6084    4.6758    3.7740    0.3550    0.8519
    24   12.5369    1.9512    2.3894    3.0843    2.8833    2.6922    3.3684    3.8228    2.5710    2.7626    2.6143    2.6385    4.7075    3.7371    0.4012    0.8152
    25   12.5717    1.9515    2.3809    3.0641    2.8666    2.6792    3.3439    3.8305    2.5999    2.7899    2.6430    2.6686    4.7389    3.6992    0.4627    0.7984
    26   12.6065    1.9518    2.3724    3.0438    2.8499    2.6662    3.3194    3.8383    2.6289    2.8172    2.6718    2.6988    4.7701    3.6601    0.4244    0.8206
    27   12.6414    1.9521    2.3639    3.0236    2.8331    2.6532    3.2948    3.8462    2.6579    2.8446    2.7006    2.7290    4.8011    3.6198    0.5407    0.7642
    28   12.6763    1.9524    2.3553    3.0033    2.8163    2.6402    3.2702    3.8540    2.6869    2.8720    2.7294    2.7591    4.8319    3.5784    0.4796    0.7764
    29   12.7109    1.9527    2.3469    2.9833    2.7997    2.6273    3.2459    3.8617    2.7156    2.8991    2.7580    2.7890    4.8620    3.5364    0.4922    0.7660
    30   12.7458    1.9530    2.3384    2.9630    2.7829    2.6143    3.2213    3.8695    2.7446    2.9265    2.7868    2.8192    4.8922    3.4929    0.4460    0.7776
    31   12.7809    1.9533    2.3298    2.9427    2.7661    2.6012    3.1967    3.8773    2.7738    2.9540    2.8157    2.8495    4.9222    3.4482    0.5591    0.6656
    32   12.8154    1.9536    2.3214    2.9226    2.7495    2.5883    3.1723    3.8851    2.8025    2.9811    2.8443    2.8794    4.9515    3.4032    0.5484    0.7493
    33   12.8504    1.9539    2.3128    2.9024    2.7327    2.5752    3.1477    3.8929    2.8315    3.0085    2.8731    2.9096    4.9807    3.3568    0.6047    0.6810
    34   12.8853    1.9542    2.3043    2.8821    2.7159    2.5622    3.1231    3.9007    2.8606    3.0359    2.9020    2.9398    5.0096    3.3094    0.5823    0.6698
    35   12.9200    1.9545    2.2958    2.8620    2.6992    2.5493    3.0987    3.9084    2.8894    3.0631    2.9306    2.9698    5.0379    3.2617    0.6053    0.6902
    36   12.9549    1.9548    2.2873    2.8417    2.6824    2.5362    3.0742    3.9163    2.9184    3.0905    2.9594    2.9999    5.0659    3.2129    0.4864    0.7884
    37   12.9898    1.9551    2.2788    2.8214    2.6656    2.5232    3.0496    3.9241    2.9474    3.1179    2.9883    3.0302    5.0936    3.1632    0.5751    0.6575
    38   13.0247    1.9554    2.2703    2.8012    2.6489    2.5102    3.0250    3.9319    2.9764    3.1452    3.0171    3.0603    5.1209    3.1131    0.6485    0.5999
    39   13.0595    1.9557    2.2617    2.7810    2.6321    2.4972    3.0005    3.9397    3.0053    3.1726    3.0458    3.0904    5.1476    3.0623    0.6822    0.5726
    40   13.0944    1.9560    2.2532    2.7608    2.6154    2.4842    2.9760    3.9475    3.0343    3.1999    3.0746    3.1206    5.1740    3.0110    0.6605    0.5808
    41   13.1292    1.9563    2.2447    2.7405    2.5986    2.4712    2.9514    3.9553    3.0633    3.2273    3.1034    3.1507    5.1999    2.9593    0.6861    0.5695
    42   13.1639    1.9566    2.2363    2.7204    2.5820    2.4582    2.9270    3.9630    3.0921    3.2544    3.1320    3.1807    5.2251    2.9074    0.6986    0.5804
    43   13.1987    1.9569    2.2277    2.7002    2.5653    2.4453    2.9025    3.9708    3.1210    3.2817    3.1608    3.2108    5.2500    2.8550    0.7244    0.5802
    44   13.2336    1.9572    2.2192    2.6800    2.5484    2.4322    2.8779    3.9786    3.1501    3.3092    3.1897    3.2410    5.2746    2.8021    0.7823    0.5134
    45   13.2683    1.9575    2.2107    2.6598    2.5318    2.4193    2.8535    3.9864    3.1789    3.3364    3.2183    3.2710    5.2984    2.7493    0.7679    0.4652
    46   13.3032    1.9578    2.2022    2.6396    2.5150    2.4063    2.8290    3.9942    3.2078    3.3637    3.2471    3.3011    5.3219    2.6963    0.7504    0.5272
    47   13.3382    1.9581    2.1937    2.6193    2.4982    2.3932    2.8043    4.0020    3.2369    3.3912    3.2760    3.3314    5.3449    2.6429    0.7304    0.6400
    48   13.3730    1.9584    2.1852    2.5991    2.4815    2.3802    2.7798    4.0098    3.2659    3.4185    3.3047    3.3615    5.3673    2.5899    0.7501    0.4978
    49   13.4078    1.9587    2.1767    2.5789    2.4647    2.3672    2.7553    4.0176    3.2948    3.4458    3.3335    3.3916    5.3892    2.5369    0.7954    0.4796
    50   13.4426    1.9590    2.1682    2.5587    2.4480    2.3542    2.7308    4.0254    3.3237    3.4731    3.3622    3.4217    5.4106    2.4840    0.7802    0.4791
    51   13.4776    1.9593    2.1596    2.5384    2.4312    2.3412    2.7062    4.0332    3.3528    3.5005    3.3911    3.4519    5.4315    2.4312    0.7720    0.5618
    52   13.5123    1.9596    2.1511    2.5183    2.4145    2.3282    2.6818    4.0409    3.3816    3.5277    3.4197    3.4819    5.4518    2.3790    0.8800    0.4487
    53   13.5470    1.9599    2.1427    2.4981    2.3978    2.3153    2.6573    4.0487    3.4105    3.5550    3.4484    3.5119    5.4715    2.3270    0.8274    0.4627
    54   13.5820    1.9602    2.1341    2.4778    2.3810    2.3022    2.6327    4.0565    3.4396    3.5825    3.4773    3.5422    5.4909    2.2750    0.8086    0.4696
    55   13.6167    1.9605    2.1256    2.4577    2.3643    2.2892    2.6082    4.0643    3.4684    3.6097    3.5060    3.5722    5.5096    2.2239    0.8637    0.4564
    56   13.6515    1.9608    2.1171    2.4375    2.3476    2.2763    2.5838    4.0721    3.4973    3.6369    3.5347    3.6023    5.5278    2.1733    0.8679    0.6275
    57   13.6864    1.9611    2.1086    2.4172    2.3308    2.2633    2.5592    4.0799    3.5263    3.6643    3.5635    3.6325    5.5455    2.1229    0.8429    0.5544
    58   13.7213    1.9614    2.1001    2.3970    2.3141    2.2502    2.5347    4.0877    3.5553    3.6917    3.5924    3.6626    5.5627    2.0731    0.8846    0.3842
    59   13.7563    1.9617    2.0915    2.3767    2.2972    2.2372    2.5100    4.0955    3.5844    3.7192    3.6213    3.6929    5.5795    2.0238    0.9105    0.3942
    60   13.7910    1.9620    2.0831    2.3566    2.2806    2.2242    2.4856    4.1033    3.6132    3.7464    3.6499    3.7229    5.5955    1.9757    0.8289    0.4612
    61   13.8260    1.9623    2.0745    2.3362    2.2637    2.2112    2.4609    4.1111    3.6423    3.7738    3.6788    3.7532    5.6113    1.9277    0.9065    0.4391
    62   13.8607    1.9626    2.0660    2.3161    2.2471    2.1982    2.4365    4.1189    3.6712    3.8010    3.7075    3.7832    5.6263    1.8809    0.9269    0.3960
    63   13.8955    1.9629    2.0575    2.2959    2.2304    2.1852    2.4121    4.1267    3.7001    3.8283    3.7362    3.8132    5.6409    1.8348    0.9253    0.3287
    64   13.9304    1.9632    2.0490    2.2756    2.2135    2.1722    2.3874    4.1345    3.7291    3.8558    3.7651    3.8435    5.6552    1.7891    0.9292    0.4045
    65   13.9652    1.9635    2.0405    2.2554    2.1968    2.1592    2.3629    4.1423    3.7580    3.8831    3.7938    3.8736    5.6688    1.7446    0.9214    0.4032
    66   14.0001    1.9638    2.0320    2.2352    2.1801    2.1462    2.3384    4.1501    3.7870    3.9104    3.8226    3.9037    5.6820    1.7007    0.9384    0.4022
    67   14.0348    1.9641    2.0235    2.2151    2.1634    2.1332    2.3139    4.1578    3.8159    3.9377    3.8513    3.9337    5.6947    1.6579    0.9916    0.3110
    68   14.0698    1.9644    2.0150    2.1948    2.1466    2.1202    2.2894    4.1656    3.8449    3.9651    3.8801    3.9639    5.7070    1.6156    0.9664    0.3329
    69   14.1047    1.9647    2.0064    2.1745    2.1298    2.1072    2.2648    4.1734    3.8739    3.9924    3.9089    3.9941    5.7188    1.5743    0.9803    0.3537
    70   14.1392    1.9649    1.9980    2.1545    2.1132    2.0943    2.2405    4.1812    3.9026    4.0196    3.9375    4.0240    5.7301    1.5342    0.9676    0.2766
    71   14.1743    1.9652    1.9894    2.1341    2.0963    2.0812    2.2158    4.1890    3.9318    4.0471    3.9664    4.0543    5.7412    1.4945    0.9312    0.4253
    72   14.2090    1.9655    1.9809    2.1140    2.0796    2.0682    2.1913    4.1968    3.9607    4.0743    3.9951    4.0844    5.7517    1.4560    0.9968    0.2811
    73   14.2440    1.9658    1.9724    2.0937    2.0628    2.0552    2.1667    4.2046    3.9897    4.1017    4.0240    4.1146    5.7618    1.4181    1.0066    0.2158
    74   14.2787    1.9661    1.9639    2.0736    2.0462    2.0422    2.1423    4.2124    4.0185    4.1290    4.0527    4.1446    5.7715    1.3814    0.9974    0.2441
    75   14.3137    1.9664    1.9554    2.0532    2.0293    2.0292    2.1176    4.2202    4.0477    4.1564    4.0816    4.1749    5.7809    1.3453    1.0155    0.2525
    76   14.3484    1.9667    1.9469    2.0331    2.0127    2.0162    2.0932    4.2280    4.0765    4.1836    4.1102    4.2048    5.7898    1.3104    1.0431    0.1860
    77   14.3833    1.9670    1.9384    2.0128    1.9959    2.0032    2.0686    4.2358    4.1055    4.2111    4.1391    4.2351    5.7984    1.2761    1.0513    0.2349
    78   14.4183    1.9673    1.9298    1.9925    1.9791    1.9901    2.0440    4.2436    4.1346    4.2385    4.1680    4.2653    5.8067    1.2426    1.0424    0.2443
    79   14.4531    1.9676    1.9213    1.9724    1.9623    1.9772    2.0195    4.2514    4.1635    4.2658    4.1967    4.2954    5.8145    1.2102    1.0197    0.2242
    80   14.4878    1.9679    1.9128    1.9522    1.9457    1.9642    1.9951    4.2591    4.1923    4.2930    4.2253    4.3254    5.8221    1.1787    1.0433    0.2380
