# Supplementary material for: Fast exploration of an optimal path on the multidimensional free energy surface
Source: PLoS One. 2017 May 18;12(5):e0177740. doi: 10.1371/journal.pone.0177740 (PMC5436793; doi:10.1371/journal.pone.0177740)
Supplement: S1 File — (ZIP) [file pone.0177740.s001.zip › supporting information/results/Fig07-08/lbfgs/pathcstopt/pathsummary.txt]

     1   161.454     1.478     0.030     0.002
     2   166.016     1.414     0.060     0.002
     3   161.118     1.357     0.090     0.002
     4   163.019     1.327     0.120     0.002
     5   155.306     1.309     0.150     0.002
     6   157.197     1.258     0.180     0.002
     7   155.768     1.244     0.210     0.002
     8   158.339     1.198     0.240     0.002
     9   147.342     1.172     0.270     0.002
    10   142.721     1.148     0.300     0.002
    11   147.602     1.144     0.330     0.002
    12   147.227     1.135     0.360     0.002
    13   142.726     1.108     0.390     0.002
    14   139.190     1.088     0.420     0.002
    15   145.300     1.081     0.450     0.002
    16   132.236     1.060     0.480     0.002
    17   129.118     1.017     0.510     0.002
    18   123.384     1.007     0.540     0.002
    19   128.828     0.988     0.570     0.002
    20   124.622     0.968     0.600     0.002
    21   118.709     0.966     0.630     0.002
    22   122.506     0.947     0.660     0.002
    23   112.881     0.947     0.690     0.002
    24   108.926     0.923     0.720     0.002
    25   103.728     0.916     0.750     0.002
    26   106.876     0.902     0.780     0.002
    27   103.269     0.911     0.810     0.002
    28   108.796     0.905     0.840     0.002
    29   100.105     0.876     0.870     0.002
    30    99.546     0.887     0.900     0.002
    31   106.639     0.878     0.930     0.002
    32   105.915     0.883     0.960     0.002
    33    98.858     0.862     0.990     0.002
    34    95.358     0.830     1.020     0.002
    35    91.928     0.834     1.050     0.002
    36    91.040     0.832     1.080     0.002
    37    89.091     0.839     1.110     0.002
    38    76.777     0.840     1.140     0.002
    39    83.210     0.820     1.170     0.002
    40    79.826     0.835     1.200     0.002
    41    83.421     0.831     1.230     0.002
    42    73.166     0.806     1.260     0.002
    43    77.233     0.778     1.290     0.002
    44    72.070     0.794     1.320     0.002
    45    80.460     0.789     1.350     0.002
    46    72.308     0.797     1.380     0.002
    47    71.697     0.773     1.410     0.002
    48    69.351     0.809     1.440     0.002
    49    64.519     0.766     1.470     0.002
    50    60.850     0.761     1.500     0.002
    51    68.287     0.758     1.530     0.002
    52    65.062     0.756     1.560     0.002
    53    67.052     0.767     1.590     0.002
    54    61.992     0.755     1.620     0.002
    55    63.040     0.756     1.650     0.002
    56    61.521     0.737     1.680     0.002
    57    62.753     0.736     1.710     0.002
    58    51.709     0.731     1.740     0.002
    59    46.976     0.735     1.770     0.002
    60    53.565     0.736     1.800     0.002
    61    48.033     0.715     1.830     0.002
    62    42.303     0.695     1.860     0.002
    63    43.612     0.708     1.890     0.002
    64    37.951     0.704     1.920     0.002
    65    38.226     0.703     1.950     0.002
    66    33.719     0.699     1.980     0.002
    67    30.565     0.724     2.010     0.002
    68    34.337     0.699     2.040     0.002
    69    32.474     0.705     2.070     0.002
    70    28.070     0.699     2.100     0.002
    71    24.082     0.704     2.130     0.002
    72    25.338     0.686     2.160     0.002
    73    28.314     0.706     2.190     0.002
    74    26.378     0.682     2.220     0.002
    75    26.052     0.673     2.250     0.002
    76    18.451     0.688     2.280     0.002
    77    21.405     0.671     2.310     0.002
    78    27.876     0.689     2.340     0.002
    79    16.646     0.676     2.370     0.002
    80    12.530     0.682     2.400     0.002
    81    17.636     0.684     2.430     0.002
    82    17.371     0.676     2.460     0.002
    83    12.249     0.705     2.490     0.002
    84    22.128     0.703     2.520     0.002
    85     8.846     0.703     2.550     0.002
    86     9.064     0.677     2.580     0.002
    87     2.605     0.674     2.610     0.002
    88     5.489     0.691     2.640     0.002
    89     4.083     0.676     2.670     0.002
    90     1.344     0.673     2.700     0.002
    91    -1.970     0.684     2.730     0.002
    92    -4.901     0.672     2.760     0.002
    93    -1.266     0.670     2.790     0.002
    94    -4.587     0.685     2.820     0.002
    95   -12.537     0.676     2.850     0.002
    96    -3.635     0.666     2.880     0.002
    97    -7.951     0.652     2.910     0.002
    98     1.106     0.664     2.940     0.002
    99    -8.751     0.644     2.970     0.002
   100   -14.882     0.628     3.000     0.002
   101   -15.540     0.628     3.030     0.002
   102   -19.291     0.627     3.060     0.002
   103   -23.582     0.631     3.090     0.002
   104   -21.521     0.647     3.120     0.002
   105   -19.764     0.645     3.150     0.002
   106   -23.463     0.667     3.180     0.002
   107   -18.730     0.678     3.210     0.002
   108   -13.817     0.661     3.240     0.002
   109   -17.784     0.651     3.270     0.002
   110   -30.714     0.637     3.300     0.002
   111   -38.352     0.624     3.330     0.002
   112   -38.542     0.627     3.360     0.002
   113   -36.260     0.615     3.390     0.002
   114   -46.333     0.632     3.420     0.002
   115   -38.818     0.611     3.450     0.002
   116   -46.684     0.597     3.480     0.002
   117   -52.536     0.626     3.510     0.002
   118   -44.871     0.599     3.540     0.002
   119   -52.774     0.625     3.570     0.002
   120   -50.784     0.584     3.600     0.002
   121   -51.794     0.592     3.630     0.002
   122   -50.913     0.587     3.660     0.002
   123   -52.959     0.588     3.690     0.002
   124   -53.433     0.616     3.720     0.002
   125   -46.167     0.604     3.750     0.002
   126   -50.163     0.596     3.780     0.002
   127   -50.457     0.602     3.810     0.002
   128   -49.637     0.593     3.840     0.002
   129   -45.100     0.607     3.870     0.002
   130   -51.220     0.570     3.900     0.002
   131   -56.268     0.572     3.930     0.002
   132   -54.638     0.568     3.960     0.002
   133   -57.051     0.588     3.990     0.002
   134   -55.499     0.588     4.020     0.002
   135   -54.405     0.562     4.050     0.002
   136   -56.181     0.598     4.080     0.002
   137   -63.740     0.576     4.110     0.002
   138   -61.448     0.585     4.140     0.002
   139   -55.593     0.591     4.170     0.002
   140   -65.970     0.587     4.200     0.002
   141   -78.119     0.574     4.230     0.002
   142   -68.435     0.584     4.260     0.002
   143   -69.033     0.577     4.290     0.002
   144   -78.107     0.566     4.320     0.002
   145   -74.696     0.567     4.350     0.002
   146   -79.719     0.581     4.380     0.002
   147   -74.299     0.600     4.410     0.002
   148   -76.439     0.587     4.440     0.002
   149   -80.643     0.563     4.470     0.002
   150   -79.244     0.554     4.500     0.002
   151   -79.678     0.560     4.530     0.002
   152   -87.696     0.568     4.560     0.002
   153   -86.699     0.558     4.590     0.002
   154   -82.695     0.554     4.620     0.002
   155   -85.280     0.551     4.650     0.002
   156   -82.173     0.569     4.680     0.002
   157   -86.459     0.622     4.710     0.002
   158   -74.374     0.596     4.740     0.002
   159   -82.093     0.588     4.770     0.002
   160   -82.089     0.582     4.800     0.002
   161   -83.926     0.582     4.830     0.002
   162   -89.807     0.599     4.860     0.002
   163   -93.269     0.559     4.890     0.002
   164   -90.740     0.557     4.920     0.002
   165   -90.413     0.543     4.950     0.002
   166   -96.310     0.588     4.980     0.002
   167   -97.723     0.585     5.010     0.002
   168  -104.109     0.565     5.040     0.002
   169   -90.175     0.570     5.070     0.002
   170   -98.128     0.547     5.100     0.002
   171  -101.739     0.543     5.130     0.002
   172  -100.455     0.589     5.160     0.002
   173  -104.581     0.537     5.190     0.002
   174   -95.176     0.570     5.220     0.002
   175  -106.263     0.526     5.250     0.002
   176  -105.360     0.578     5.280     0.002
   177  -109.987     0.532     5.310     0.002
   178  -109.495     0.546     5.340     0.002
   179  -121.083     0.566     5.370     0.002
   180  -111.768     0.583     5.400     0.002
   181  -116.191     0.543     5.430     0.002
   182  -115.740     0.533     5.460     0.002
   183  -115.233     0.562     5.490     0.002
   184  -116.093     0.559     5.520     0.002
   185  -123.291     0.543     5.550     0.002
   186  -115.185     0.567     5.580     0.002
   187  -105.614     0.567     5.610     0.002
   188  -114.083     0.573     5.640     0.002
   189  -119.973     0.567     5.670     0.002
   190  -120.282     0.587     5.700     0.002
   191  -122.682     0.596     5.730     0.002
   192  -121.496     0.586     5.760     0.002
   193  -116.216     0.580     5.790     0.002
   194  -119.673     0.519     5.820     0.002
   195  -124.907     0.521     5.850     0.002
   196  -122.189     0.545     5.880     0.002
   197  -132.501     0.542     5.910     0.002
   198  -129.006     0.534     5.940     0.002
   199  -131.926     0.531     5.970     0.002
   200  -128.417     0.570     6.000     0.002
   201  -136.921     0.507     6.030     0.002
   202  -133.981     0.520     6.060     0.002
   203  -134.147     0.529     6.090     0.002
   204  -132.177     0.536     6.120     0.002
   205  -142.989     0.532     6.150     0.002
   206  -134.545     0.537     6.180     0.002
   207  -130.774     0.541     6.210     0.002
   208  -134.780     0.515     6.240     0.002
   209  -142.078     0.529     6.270     0.002
   210  -139.319     0.514     6.300     0.002
   211  -147.133     0.498     6.330     0.002
   212  -137.728     0.500     6.360     0.002
   213  -148.006     0.504     6.390     0.002
   214  -145.433     0.503     6.420     0.002
   215  -155.131     0.505     6.450     0.002
   216  -159.404     0.493     6.480     0.002
   217  -152.679     0.501     6.510     0.002
   218  -147.829     0.485     6.540     0.002
   219  -144.404     0.488     6.570     0.002
   220  -139.769     0.505     6.600     0.002
   221  -141.731     0.508     6.630     0.002
   222  -143.734     0.515     6.660     0.002
   223  -138.957     0.478     6.690     0.002
   224  -137.205     0.464     6.720     0.002
   225  -148.629     0.498     6.750     0.002
   226  -153.564     0.507     6.780     0.002
   227  -139.235     0.492     6.810     0.002
   228  -147.285     0.494     6.840     0.002
   229  -168.324     0.519     6.870     0.002
   230  -159.918     0.462     6.900     0.002
   231  -155.632     0.497     6.930     0.002
   232  -158.734     0.487     6.960     0.002
   233  -158.487     0.462     6.990     0.002
   234  -163.464     0.486     7.020     0.002
   235  -162.787     0.486     7.050     0.002
   236  -153.457     0.520     7.080     0.002
   237  -159.112     0.475     7.110     0.002
   238  -153.663     0.457     7.140     0.002
   239  -162.913     0.489     7.170     0.002
   240  -155.105     0.470     7.200     0.002
   241  -155.656     0.495     7.230     0.002
   242  -164.107     0.492     7.260     0.002
   243  -151.831     0.452     7.290     0.002
   244  -142.811     0.445     7.320     0.002
   245  -173.501     0.481     7.350     0.002
   246  -174.178     0.427     7.380     0.002
   247  -173.878     0.442     7.410     0.002
   248  -178.554     0.452     7.440     0.002
   249  -180.090     0.438     7.470     0.002
   250  -173.367     0.463     7.500     0.002
   251  -180.598     0.473     7.530     0.002
   252  -179.739     0.431     7.560     0.002
   253  -185.102     0.451     7.590     0.002
   254  -190.916     0.460     7.620     0.002
   255  -188.168     0.410     7.650     0.002
   256  -173.690     0.416     7.680     0.002
   257  -170.253     0.399     7.710     0.002
   258  -181.104     0.396     7.740     0.002
   259  -192.827     0.413     7.770     0.002
   260  -183.962     0.377     7.800     0.002
   261  -165.173     0.394     7.830     0.002
   262  -188.532     0.387     7.860     0.002
   263  -189.988     0.384     7.890     0.002
   264  -177.844     0.392     7.920     0.002
   265  -175.486     0.398     7.950     0.002
   266  -189.840     0.385     7.980     0.002
   267  -185.527     0.370     8.010     0.002
   268  -187.334     0.398     8.040     0.002
   269  -178.184     0.352     8.070     0.002
   270  -190.798     0.376     8.100     0.002
   271  -199.979     0.341     8.130     0.002
   272  -186.728     0.365     8.160     0.002
   273  -179.456     0.402     8.190     0.002
   274  -193.549     0.382     8.220     0.002
   275  -176.687     0.363     8.250     0.002
   276  -204.275     0.372     8.280     0.002
   277  -196.178     0.328     8.310     0.002
   278  -191.344     0.325     8.340     0.002
   279  -197.754     0.332     8.370     0.002
   280  -192.951     0.346     8.400     0.002
   281  -187.405     0.318     8.430     0.002
   282  -200.936     0.332     8.460     0.002
   283  -204.916     0.344     8.490     0.002
   284  -209.209     0.328     8.520     0.002
   285  -217.938     0.326     8.550     0.002
   286  -222.939     0.325     8.580     0.002
   287  -218.725     0.324     8.610     0.002
   288  -212.862     0.311     8.640     0.002
   289  -207.630     0.283     8.670     0.002
   290  -210.497     0.296     8.700     0.002
   291  -199.676     0.288     8.730     0.002
   292  -213.870     0.288     8.760     0.002
   293  -218.098     0.287     8.790     0.002
   294  -204.496     0.286     8.820     0.002
   295  -216.522     0.282     8.850     0.002
   296  -214.721     0.260     8.880     0.002
   297  -216.597     0.275     8.910     0.002
   298  -233.975     0.255     8.940     0.002
   299  -198.407     0.275     8.970     0.002
   300  -190.614     0.248     9.000     0.002
   301  -196.781     0.240     9.030     0.002
   302  -203.354     0.238     9.060     0.002
   303  -220.811     0.263     9.090     0.002
   304  -227.331     0.240     9.120     0.002
   305  -223.500     0.238     9.150     0.002
   306  -214.639     0.218     9.180     0.002
   307  -233.633     0.228     9.210     0.002
   308  -209.536     0.213     9.240     0.002
   309  -197.920     0.214     9.270     0.002
   310  -201.826     0.208     9.300     0.002
   311  -210.218     0.227     9.330     0.002
   312  -213.629     0.202     9.360     0.002
   313  -205.303     0.200     9.390     0.002
   314  -215.896     0.208     9.420     0.002
   315  -194.622     0.195     9.450     0.002
   316  -231.361     0.210     9.480     0.002
   317  -223.188     0.220     9.510     0.002
   318  -222.881     0.235     9.540     0.002
   319  -204.367     0.202     9.570     0.002
   320  -205.141     0.204     9.600     0.002
   321  -211.787     0.215     9.630     0.002
   322  -212.754     0.244     9.660     0.002
   323  -190.128     0.193     9.690     0.002
   324  -228.063     0.227     9.720     0.002
   325  -223.640     0.206     9.750     0.002
   326  -218.095     0.203     9.780     0.002
   327  -202.848     0.189     9.810     0.002
   328  -229.159     0.189     9.840     0.002
   329  -199.204     0.221     9.870     0.002
   330  -197.892     0.204     9.900     0.002
   331  -209.623     0.216     9.930     0.002
   332  -227.164     0.204     9.960     0.002
   333  -212.368     0.185     9.990     0.002
   334  -200.455     0.198    10.020     0.002
   335  -207.181     0.208    10.050     0.002
   336  -204.164     0.210    10.080     0.002
   337  -213.334     0.213    10.110     0.002
   338  -213.056     0.202    10.140     0.002
   339  -204.337     0.212    10.170     0.002
   340  -227.089     0.194    10.200     0.002
   341  -214.276     0.179    10.230     0.002
   342  -223.727     0.174    10.260     0.002
   343  -224.127     0.180    10.290     0.002
   344  -228.490     0.193    10.320     0.002
   345  -238.930     0.218    10.350     0.002
   346  -241.305     0.187    10.380     0.002
   347  -238.783     0.221    10.410     0.002
   348  -230.645     0.197    10.440     0.002
   349  -220.022     0.179    10.470     0.002
   350  -239.463     0.175    10.500     0.002
   351  -225.916     0.176    10.530     0.002
   352  -224.412     0.181    10.560     0.002
   353  -242.831     0.162    10.590     0.002
   354  -223.477     0.184    10.620     0.002
   355  -203.665     0.261    10.650     0.002
   356  -222.392     0.214    10.680     0.002
   357  -234.620     0.185    10.710     0.002
   358  -235.622     0.208    10.740     0.002
   359  -251.539     0.181    10.770     0.002
   360  -246.700     0.232    10.800     0.002
   361  -261.327     0.190    10.830     0.002
   362  -246.756     0.165    10.860     0.002
   363  -250.486     0.177    10.890     0.002
   364  -256.829     0.170    10.920     0.002
   365  -247.617     0.172    10.950     0.002
   366  -232.440     0.168    10.980     0.002
   367  -232.361     0.163    11.010     0.002
   368  -226.422     0.155    11.040     0.002
   369  -235.689     0.175    11.070     0.002
   370  -257.957     0.186    11.100     0.002
   371  -251.616     0.146    11.130     0.002
   372  -236.824     0.163    11.160     0.002
   373  -234.454     0.181    11.190     0.002
   374  -240.985     0.204    11.220     0.002
   375  -226.765     0.179    11.250     0.002
   376  -245.562     0.191    11.280     0.002
   377  -242.919     0.163    11.310     0.002
   378  -283.911     0.164    11.340     0.002
   379  -250.872     0.160    11.370     0.002
   380  -256.310     0.176    11.400     0.002
   381  -265.908     0.169    11.430     0.002
   382  -244.597     0.133    11.460     0.002
   383  -253.125     0.134    11.490     0.002
   384  -256.959     0.136    11.520     0.002
   385  -250.714     0.120    11.550     0.002
   386  -253.232     0.141    11.580     0.002
   387  -256.635     0.140    11.610     0.002
   388  -247.539     0.139    11.640     0.002
   389  -238.395     0.155    11.670     0.002
   390  -222.078     0.179    11.700     0.002
   391  -213.524     0.134    11.730     0.002
   392  -241.268     0.159    11.760     0.002
   393  -248.370     0.111    11.790     0.002
   394  -260.733     0.150    11.820     0.002
   395  -265.224     0.141    11.850     0.002
   396  -229.302     0.132    11.880     0.002
   397  -243.811     0.132    11.910     0.002
   398  -247.594     0.145    11.940     0.002
   399  -245.342     0.122    11.970     0.002
   400  -220.423     0.147    12.000     0.002
   401  -242.615     0.114    12.030     0.002
   402  -243.983     0.117    12.060     0.002
   403  -210.970     0.118    12.090     0.002
   404  -247.619     0.141    12.120     0.002
   405  -246.275     0.126    12.150     0.002
   406  -269.637     0.123    12.180     0.002
   407  -243.655     0.122    12.210     0.002
   408  -252.848     0.116    12.240     0.002
   409  -270.487     0.110    12.270     0.002
   410  -229.371     0.115    12.300     0.002
   411  -257.108     0.121    12.330     0.002
   412  -243.830     0.133    12.360     0.002
   413  -235.350     0.108    12.390     0.002
   414  -237.954     0.108    12.420     0.002
   415  -243.508     0.121    12.450     0.002
   416  -252.563     0.115    12.480     0.002
   417  -252.295     0.096    12.510     0.002
   418  -251.234     0.131    12.540     0.002
   419  -244.767     0.117    12.570     0.002
   420  -258.664     0.136    12.600     0.002
   421  -234.024     0.142    12.630     0.002
   422  -241.004     0.133    12.660     0.002
   423  -227.876     0.158    12.690     0.002
   424  -251.644     0.151    12.720     0.002
   425  -246.350     0.137    12.750     0.002
   426  -265.321     0.132    12.780     0.002
   427  -256.384     0.142    12.810     0.002
   428  -257.234     0.116    12.840     0.002
   429  -246.793     0.105    12.870     0.002
   430  -225.871     0.125    12.900     0.002
   431  -231.743     0.121    12.930     0.002
   432  -244.949     0.107    12.960     0.002
   433  -243.889     0.123    12.990     0.002
   434  -251.705     0.109    13.020     0.002
   435  -244.747     0.140    13.050     0.002
   436  -247.588     0.113    13.080     0.002
   437  -246.440     0.114    13.110     0.002
   438  -217.957     0.119    13.140     0.002
   439  -240.636     0.176    13.170     0.002
   440  -235.915     0.114    13.200     0.002
   441  -209.816     0.132    13.230     0.002
   442  -215.348     0.140    13.260     0.002
   443  -240.255     0.129    13.290     0.002
   444  -253.288     0.133    13.320     0.002
   445  -246.510     0.132    13.350     0.002
   446  -252.163     0.137    13.380     0.002
   447  -245.723     0.126    13.410     0.002
   448  -268.791     0.119    13.440     0.002
   449  -251.336     0.121    13.470     0.002
   450  -219.015     0.130    13.500     0.002
   451  -224.752     0.111    13.530     0.002
   452  -244.173     0.105    13.560     0.002
   453  -245.172     0.155    13.590     0.002
   454  -228.920     0.125    13.620     0.002
   455  -238.133     0.110    13.650     0.002
   456  -248.999     0.110    13.680     0.002
   457  -232.204     0.107    13.710     0.002
   458  -255.915     0.113    13.740     0.002
   459  -254.781     0.128    13.770     0.002
   460  -235.780     0.110    13.800     0.002
   461  -252.467     0.167    13.830     0.002
   462  -265.042     0.181    13.860     0.001
   463  -261.857     0.125    13.890     0.002
   464  -263.687     0.105    13.920     0.002
   465  -232.153     0.090    13.950     0.002
   466  -253.884     0.109    13.980     0.002
   467  -279.806     0.127    14.010     0.002
   468  -271.862     0.104    14.040     0.002
   469  -269.470     0.113    14.070     0.002
   470  -281.883     0.102    14.100     0.002
   471  -244.777     0.127    14.130     0.002
   472  -250.966     0.098    14.160     0.002
   473  -208.162     0.115    14.190     0.002
   474  -229.477     0.137    14.220     0.002
   475  -221.391     0.126    14.250     0.002
   476  -228.631     0.107    14.280     0.002
   477  -239.266     0.095    14.310     0.002
   478  -237.573     0.120    14.340     0.002
   479  -217.034     0.120    14.370     0.002
   480  -267.487     0.112    14.400     0.002
   481  -266.468     0.106    14.430     0.002
   482  -260.171     0.115    14.460     0.002
   483  -260.520     0.099    14.490     0.002
   484  -281.099     0.112    14.520     0.002
   485  -266.013     0.104    14.550     0.002
   486  -232.663     0.103    14.580     0.002
   487  -221.469     0.097    14.610     0.002
   488  -219.638     0.112    14.640     0.002
   489  -226.491     0.125    14.670     0.002
   490  -255.550     0.098    14.700     0.002
   491  -260.288     0.106    14.730     0.002
   492  -231.396     0.089    14.760     0.002
   493  -240.707     0.093    14.790     0.002
   494  -277.495     0.100    14.820     0.002
   495  -262.999     0.105    14.850     0.002
   496  -269.174     0.106    14.880     0.002
   497  -274.334     0.100    14.910     0.002
   498  -269.940     0.101    14.940     0.001
   499  -272.299     0.111    14.970     0.002
   500  -271.453     0.093    15.000     0.002
   501  -238.668     0.098    15.030     0.002
   502  -263.012     0.069    15.060     0.002
   503  -276.569     0.098    15.090     0.001
   504  -266.691     0.082    15.120     0.002
   505  -253.606     0.087    15.150     0.002
   506  -253.322     0.085    15.180     0.002
   507  -248.074     0.084    15.210     0.002
   508  -251.064     0.106    15.240     0.002
   509  -248.417     0.113    15.270     0.002
   510  -253.614     0.098    15.300     0.002
   511  -231.107     0.090    15.330     0.002
   512  -248.861     0.104    15.360     0.002
   513  -231.318     0.115    15.390     0.002
   514  -230.806     0.100    15.420     0.002
   515  -230.465     0.107    15.450     0.002
   516  -275.318     0.118    15.480     0.002
   517  -253.510     0.104    15.510     0.002
   518  -242.668     0.101    15.540     0.002
   519  -284.168     0.093    15.570     0.002
   520  -274.649     0.086    15.600     0.002
   521  -263.080     0.107    15.630     0.002
   522  -249.345     0.120    15.660     0.002
   523  -256.369     0.100    15.690     0.002
   524  -232.089     0.113    15.720     0.002
   525  -237.273     0.114    15.750     0.002
   526  -247.626     0.137    15.780     0.001
   527  -269.964     0.118    15.810     0.002
   528  -253.490     0.123    15.840     0.002
   529  -250.702     0.100    15.870     0.002
   530  -283.627     0.098    15.900     0.002
   531  -288.976     0.105    15.930     0.002
   532  -264.729     0.127    15.960     0.002
   533  -259.872     0.107    15.990     0.002
   534  -282.415     0.105    16.020     0.002
   535  -226.683     0.121    16.050     0.002
   536  -249.249     0.128    16.080     0.002
   537  -211.164     0.103    16.110     0.002
   538  -255.724     0.107    16.140     0.001
   539  -296.512     0.120    16.170     0.002
   540  -272.263     0.110    16.200     0.002
   541  -251.989     0.091    16.230     0.002
   542  -233.453     0.119    16.260     0.002
   543  -266.414     0.100    16.290     0.002
   544  -246.374     0.097    16.320     0.002
   545  -241.500     0.084    16.350     0.002
   546  -263.055     0.091    16.380     0.002
   547  -243.602     0.106    16.410     0.002
   548  -224.093     0.105    16.440     0.002
   549  -222.657     0.103    16.470     0.002
   550  -216.348     0.131    16.500     0.002
   551  -242.672     0.097    16.530     0.002
   552  -245.208     0.110    16.560     0.001
   553  -261.625     0.087    16.590     0.002
   554  -223.554     0.113    16.620     0.002
   555  -287.396     0.118    16.650     0.002
   556  -274.135     0.118    16.680     0.002
   557  -264.678     0.101    16.710     0.002
   558  -253.945     0.096    16.740     0.002
   559  -225.021     0.102    16.770     0.002
   560  -267.394     0.097    16.800     0.002
   561  -246.060     0.104    16.830     0.001
   562  -242.886     0.090    16.860     0.002
   563  -241.540     0.108    16.890     0.002
   564  -257.725     0.095    16.920     0.002
   565  -248.153     0.096    16.950     0.002
   566  -244.179     0.104    16.980     0.002
   567  -243.727     0.103    17.010     0.002
   568  -257.821     0.107    17.040     0.002
   569  -276.888     0.103    17.070     0.002
   570  -279.365     0.099    17.100     0.002
   571  -274.790     0.098    17.130     0.002
   572  -245.684     0.115    17.160     0.002
   573  -244.519     0.104    17.190     0.002
   574  -258.673     0.133    17.220     0.002
   575  -257.536     0.094    17.250     0.002
   576  -241.069     0.137    17.280     0.002
   577  -248.097     0.110    17.310     0.002
   578  -271.942     0.111    17.340     0.002
   579  -257.714     0.105    17.370     0.002
   580  -263.411     0.087    17.400     0.002
   581  -264.451     0.112    17.430     0.002
   582  -251.242     0.095    17.460     0.002
   583  -253.876     0.097    17.490     0.002
   584  -237.364     0.096    17.520     0.002
   585  -254.056     0.081    17.550     0.002
   586  -259.357     0.108    17.580     0.002
   587  -244.143     0.088    17.610     0.002
   588  -243.671     0.109    17.640     0.002
   589  -262.082     0.086    17.670     0.002
   590  -277.604     0.114    17.700     0.002
   591  -260.505     0.124    17.730     0.002
   592  -234.447     0.111    17.760     0.002
   593  -254.856     0.112    17.790     0.002
   594  -280.650     0.120    17.820     0.002
   595  -297.185     0.110    17.850     0.002
   596  -266.050     0.137    17.880     0.002
   597  -268.723     0.139    17.910     0.002
   598  -231.027     0.136    17.940     0.002
   599  -247.516     0.130    17.970     0.002
   600  -259.474     0.122    18.000     0.002
   601  -246.637     0.114    18.030     0.002
   602  -242.719     0.100    18.060     0.002
   603  -218.782     0.120    18.090     0.002
   604  -263.703     0.094    18.120     0.002
   605  -265.455     0.114    18.150     0.002
   606  -218.391     0.128    18.180     0.002
   607  -245.592     0.108    18.210     0.002
   608  -244.689     0.117    18.240     0.002
   609  -220.298     0.117    18.270     0.002
   610  -254.486     0.148    18.300     0.002
   611  -269.337     0.137    18.330     0.002
   612  -278.857     0.125    18.360     0.002
   613  -248.584     0.166    18.390     0.002
   614  -217.540     0.116    18.420     0.002
   615  -242.409     0.125    18.450     0.002
   616  -220.123     0.106    18.480     0.002
   617  -247.931     0.121    18.510     0.002
   618  -219.562     0.104    18.540     0.002
   619  -256.326     0.099    18.570     0.002
   620  -232.058     0.070    18.600     0.002
   621  -244.449     0.106    18.630     0.002
   622  -256.401     0.100    18.660     0.002
   623  -242.045     0.096    18.690     0.002
   624  -242.671     0.089    18.720     0.002
   625  -253.280     0.118    18.750     0.002
   626  -255.512     0.140    18.780     0.002
   627  -256.406     0.107    18.810     0.002
   628  -241.761     0.092    18.840     0.002
   629  -219.647     0.119    18.870     0.002
   630  -240.918     0.094    18.900     0.002
   631  -237.753     0.102    18.930     0.002
   632  -237.158     0.105    18.960     0.001
   633  -266.226     0.082    18.990     0.002
   634  -271.023     0.115    19.020     0.002
   635  -250.919     0.122    19.050     0.002
   636  -240.270     0.132    19.080     0.002
   637  -247.796     0.141    19.110     0.001
   638  -297.997     0.144    19.140     0.001
   639  -270.464     0.135    19.170     0.001
   640  -277.388     0.096    19.200     0.002
   641  -266.441     0.089    19.230     0.002
   642  -261.459     0.088    19.260     0.002
   643  -283.326     0.117    19.290     0.002
   644  -254.407     0.096    19.320     0.002
   645  -227.527     0.103    19.350     0.002
   646  -250.048     0.097    19.380     0.001
   647  -277.756     0.114    19.410     0.002
   648  -260.438     0.111    19.440     0.002
   649  -279.797     0.121    19.470     0.002
   650  -264.067     0.133    19.500     0.002
   651  -256.086     0.145    19.530     0.002
   652  -293.479     0.140    19.560     0.002
   653  -301.015     0.153    19.590     0.002
   654  -305.182     0.132    19.620     0.002
   655  -282.415     0.118    19.650     0.002
   656  -282.749     0.115    19.680     0.002
   657  -288.461     0.123    19.710     0.002
