# Supplementary material for: Fast exploration of an optimal path on the multidimensional free energy surface
Source: PLoS One. 2017 May 18;12(5):e0177740. doi: 10.1371/journal.pone.0177740 (PMC5436793; doi:10.1371/journal.pone.0177740)
Supplement: S1 File — (ZIP) [file pone.0177740.s001.zip › supporting information/results/Fig07-08/lbfgs/pathsmdopt/allfree_path_0.txt]

       1     0.0000     2.3071     0.0000     0.0000     0.0060     0.0060     0.0000     0.0000     0.0000
       2     0.0127     2.3075    -2.4465    -0.0309     0.0152     0.0163    -0.2723    -0.2478    -0.2856
       3     0.0254     2.2125    -1.2652    -0.0132     0.0108     0.0196    -0.4198    -0.3743    -0.4280
       4     0.0380     2.1956    -0.4279     0.0264     0.0120     0.0229    -0.4629    -0.4139    -0.4662
       5     0.0507     2.2128    -0.0114     0.0151     0.0108     0.0254    -0.4612    -0.4135    -0.4633
       6     0.0633     2.2244     0.3279     0.0140     0.0115     0.0279    -0.4306    -0.3794    -0.4336
       7     0.0760     2.1902     0.6133    -0.0056     0.0109     0.0299    -0.3700    -0.3185    -0.3723
       8     0.0886     2.1633     0.8415     0.0502     0.0106     0.0318    -0.2768    -0.2296    -0.2788
       9     0.1013     2.1418     1.1398     0.0051     0.0108     0.0336    -0.1675    -0.1150    -0.1679
      10     0.1140     2.1169     1.1635     0.0198     0.0109     0.0353    -0.0467     0.0037    -0.0480
      11     0.1266     2.1337     1.3176    -0.0462     0.0110     0.0369     0.0792     0.1301     0.0775
      12     0.1394     2.0931     1.3973    -0.0208     0.0111     0.0386     0.2217     0.2688     0.2229
      13     0.1520     2.1394     1.4203    -0.0118     0.0110     0.0401     0.3569     0.4093     0.3567
      14     0.1647     2.0821     1.2710    -0.0075     0.0106     0.0415     0.4897     0.5361     0.4911
      15     0.1772     2.0626     1.2220    -0.0266     0.0109     0.0429     0.6033     0.6548     0.6060
      16     0.1899     2.0601     0.8988    -0.0302     0.0112     0.0443     0.6935     0.7423     0.6934
      17     0.2027     2.0926     0.8715    -0.0831     0.0109     0.0456     0.7731     0.8215     0.7733
      18     0.2153     2.0701     0.8500    -0.0383     0.0110     0.0469     0.8518     0.9023     0.8535
      19     0.2279     2.0187     0.6551    -0.0337     0.0108     0.0482     0.9146     0.9642     0.9156
      20     0.2406     2.1191     0.5511    -0.0660     0.0106     0.0493     0.9599     1.0129     0.9609
      21     0.2532     1.9961     0.4411    -0.0695     0.0108     0.0505     0.9935     1.0501     0.9940
      22     0.2659     1.9918     0.3527    -0.0972     0.0108     0.0516     1.0166     1.0757     1.0174
      23     0.2785     1.9540     0.2041    -0.0424     0.0107     0.0527     1.0349     1.0918     1.0360
      24     0.2912     1.9211     0.1429    -0.0593     0.0105     0.0537     1.0412     1.1002     1.0412
      25     0.3039     1.9310     0.0486    -0.0846     0.0104     0.0547     1.0395     1.0966     1.0406
      26     0.3165     1.9240    -0.0339    -0.0594     0.0101     0.0557     1.0289     1.0873     1.0300
      27     0.3292     1.9000    -0.2117    -0.0787     0.0101     0.0566     1.0020     1.0583     1.0034
      28     0.3418     1.8987    -0.2982    -0.0615     0.0099     0.0574     0.9614     1.0222     0.9620
      29     0.3545     1.8964    -0.4446    -0.0713     0.0098     0.0583     0.9135     0.9705     0.9126
      30     0.3671     1.8651    -0.3696    -0.1034     0.0098     0.0591     0.8622     0.9234     0.8650
      31     0.3798     1.8392    -0.6924    -0.0159     0.0094     0.0598     0.7965     0.8522     0.7972
      32     0.3925     1.8135    -0.7321    -0.0858     0.0096     0.0606     0.7111     0.7698     0.7109
      33     0.4051     1.8053    -0.7944    -0.0662     0.0095     0.0613     0.6268     0.6842     0.6273
      34     0.4177     1.8120    -0.7855    -0.0975     0.0094     0.0620     0.5352     0.5960     0.5344
      35     0.4304     1.7999    -0.8211    -0.0416     0.0095     0.0628     0.4518     0.5093     0.4524
      36     0.4430     1.7627    -0.8268    -0.0610     0.0093     0.0635     0.3615     0.4209     0.3622
      37     0.4557     1.7333    -0.9797    -0.0750     0.0094     0.0641     0.2607     0.3153     0.2611
      38     0.4684     1.7010    -0.9831    -0.0826     0.0097     0.0649     0.1534     0.2088     0.1531
      39     0.4810     1.7102    -0.9761    -0.0676     0.0097     0.0656     0.0465     0.1041     0.0468
      40     0.4937     1.6289    -1.0627    -0.0443     0.0099     0.0663    -0.0622    -0.0071    -0.0619
      41     0.5064     1.6689    -1.0657    -0.1111     0.0100     0.0671    -0.1833    -0.1253    -0.1830
      42     0.5190     1.5816    -1.1306    -0.0385     0.0100     0.0678    -0.2994    -0.2420    -0.2998
      43     0.5317     1.6268    -1.0602    -0.1445     0.0103     0.0686    -0.4215    -0.3623    -0.4231
      44     0.5443     1.5656    -0.9299    -0.0495     0.0101     0.0693    -0.5175    -0.4606    -0.5195
      45     0.5570     1.5588    -0.6979    -0.0702     0.0103     0.0701    -0.5929    -0.5374    -0.5951
      46     0.5696     1.5299    -0.4060    -0.0635     0.0103     0.0708    -0.6422    -0.5845    -0.6450
      47     0.5824     1.5072    -0.1368    -0.1048     0.0102     0.0716    -0.6668    -0.6088    -0.6687
      48     0.5951     1.4379     0.0751    -0.0521     0.0105     0.0723    -0.6662    -0.6065    -0.6662
      49     0.6076     1.4074     0.1095    -0.0422     0.0105     0.0731    -0.6610    -0.5998    -0.6616
      50     0.6203     1.3814     0.1218    -0.0790     0.0107     0.0739    -0.6560    -0.5955    -0.6558
      51     0.6330     1.3675     0.1197    -0.0613     0.0105     0.0746    -0.6524    -0.5896    -0.6516
      52     0.6456     1.3698    -0.0314    -0.0838     0.0104     0.0753    -0.6631    -0.6011    -0.6607
      53     0.6582     1.4597    -0.2575    -0.0259     0.0105     0.0761    -0.6945    -0.6294    -0.6920
      54     0.6709     1.3120    -0.6060    -0.0305     0.0107     0.0768    -0.7530    -0.6932    -0.7529
      55     0.6836     1.2641    -0.5992    -0.0656     0.0106     0.0775    -0.8214    -0.7600    -0.8217
      56     0.6963     1.1975    -0.6987    -0.0234     0.0101     0.0782    -0.8925    -0.8327    -0.8886
      57     0.7089     1.2747    -1.0272    -0.1156     0.0102     0.0788    -1.0064    -0.9463    -1.0043
      58     0.7216     1.1588    -1.2345     0.0103     0.0101     0.0795    -1.1310    -1.0695    -1.1320
      59     0.7342     1.1756    -1.2831    -0.0899     0.0098     0.0801    -1.2669    -1.2066    -1.2642
      60     0.7469     1.1630    -1.5372    -0.0706     0.0097     0.0807    -1.4249    -1.3673    -1.4230
      61     0.7595     1.1455    -1.7635    -0.0262     0.0098     0.0813    -1.6051    -1.5468    -1.6020
      62     0.7722     1.2511    -2.0920    -0.0360     0.0097     0.0818    -1.8188    -1.7604    -1.8177
      63     0.7849     1.0441    -2.2543    -0.0586     0.0098     0.0824    -2.0509    -1.9929    -2.0511
      64     0.7975     1.0489    -2.2967    -0.0824     0.0094     0.0830    -2.2883    -2.2301    -2.2863
      65     0.8102     1.0233    -2.4582    -0.0587     0.0096     0.0835    -2.5417    -2.4829    -2.5411
      66     0.8228     0.9967    -2.6014    -0.0469     0.0098     0.0841    -2.8063    -2.7475    -2.8046
      67     0.8355     0.8887    -2.8111    -0.1059     0.0096     0.0846    -3.0993    -3.0401    -3.0967
      68     0.8482     0.9773    -3.0814    -0.0564     0.0096     0.0852    -3.4146    -3.3551    -3.4133
      69     0.8608     0.9692    -3.2968    -0.0829     0.0097     0.0857    -3.7527    -3.6921    -3.7499
      70     0.8734     0.9322    -3.5804    -0.1062     0.0101     0.0863    -4.1240    -4.0605    -4.1219
      71     0.8861     0.8636    -3.8927    -0.0527     0.0098     0.0869    -4.5167    -4.4567    -4.5158
      72     0.8988     0.8446    -4.0272    -0.1317     0.0098     0.0874    -4.9355    -4.8739    -4.9336
      73     0.9114     0.7863    -4.1588    -0.1378     0.0100     0.0880    -5.3655    -5.3041    -5.3676
      74     0.9241     0.7608    -4.0649    -0.0976     0.0099     0.0886    -5.7836    -5.7220    -5.7831
      75     0.9368     0.8254    -3.9286    -0.1206     0.0100     0.0891    -6.1885    -6.1282    -6.1957
      76     0.9494     0.9581    -3.2671    -0.0572     0.0100     0.0897    -6.5098    -6.4601    -6.5199
      77     0.9621     0.7743    -2.1143    -0.1757     0.0102     0.0903    -6.7505    -6.6886    -6.7501
      78     0.9747     0.7049    -1.7358    -0.1171     0.0105     0.0909    -6.9337    -6.8721    -6.9511
      79     0.9874     0.7787    -0.3171    -0.1230     0.0123     0.0917    -6.8774    -6.9150    -6.9281
      80     1.0000     0.7621     5.1966    -0.1414     0.0060     0.0919    -6.3895    -6.4176    -6.3904
