# Supplementary material for: Fast exploration of an optimal path on the multidimensional free energy surface
Source: PLoS One. 2017 May 18;12(5):e0177740. doi: 10.1371/journal.pone.0177740 (PMC5436793; doi:10.1371/journal.pone.0177740)
Supplement: S1 File — (ZIP) [file pone.0177740.s001.zip › supporting information/results/Fig07-08/lbfgs/pathsmdopt/allfree_path_100.txt]

       1     0.0000     2.2368     0.0000     0.0000     0.0071     0.0071     0.0000     0.0000     0.0000
       2     0.0127     2.2977    -2.3948    -0.0534     0.0187     0.0200    -0.3194    -0.2951    -0.3387
       3     0.0254     2.2174    -0.9337     0.0328     0.0116     0.0231    -0.4599    -0.4031    -0.4669
       4     0.0380     2.2044    -0.4751    -0.0595     0.0114     0.0258    -0.5157    -0.4668    -0.5154
       5     0.0507     2.2641    -0.1942     0.0306     0.0112     0.0281    -0.5409    -0.4866    -0.5453
       6     0.0633     2.1832    -0.0154    -0.0136     0.0093     0.0296    -0.5353    -0.4901    -0.5366
       7     0.0760     2.2076     0.3148     0.0011     0.0118     0.0319    -0.5088    -0.4520    -0.5095
       8     0.0886     2.1541     0.2789     0.0372     0.0106     0.0336    -0.4650    -0.4142    -0.4683
       9     0.1014     2.1722     0.5381     0.0202     0.0107     0.0353    -0.3935    -0.3464    -0.3946
      10     0.1140     2.1402     0.7005    -0.0127     0.0119     0.0372    -0.3126    -0.2636    -0.3123
      11     0.1267     2.1790     0.7418    -0.0137     0.0120     0.0391    -0.2288    -0.1756    -0.2303
      12     0.1394     2.1042     0.7081    -0.0150     0.0132     0.0413    -0.1351    -0.0917    -0.1349
      13     0.1519     2.1403     0.7971    -0.0507     0.0136     0.0435    -0.0468    -0.0015    -0.0464
      14     0.1646     2.1135     0.6907    -0.0578     0.0131     0.0454     0.0313     0.0748     0.0339
      15     0.1772     2.0609     0.5022    -0.0476     0.0135     0.0474     0.0853     0.1300     0.0866
      16     0.1899     2.1545     0.3270    -0.0842     0.0133     0.0492     0.1206     0.1595     0.1196
      17     0.2026     2.1290     0.3394    -0.0761     0.0130     0.0509     0.1558     0.1911     0.1586
      18     0.2152     2.0205     0.1854    -0.0467     0.0130     0.0525     0.1682     0.2079     0.1704
      19     0.2279     2.0901    -0.1009    -0.0859     0.0129     0.0541     0.1491     0.1853     0.1503
      20     0.2405     2.0352    -0.1564    -0.0641     0.0129     0.0556     0.1142     0.1586     0.1159
      21     0.2532     1.9991    -0.4125    -0.0763     0.0120     0.0568     0.0564     0.0994     0.0581
      22     0.2659     1.9718    -0.5763    -0.0962     0.0121     0.0581    -0.0233     0.0178    -0.0231
      23     0.2785     2.0214    -0.5784    -0.1017     0.0123     0.0594    -0.1104    -0.0645    -0.1100
      24     0.2912     1.9491    -0.7331    -0.0802     0.0122     0.0606    -0.2073    -0.1633    -0.2040
      25     0.3038     1.9552    -1.0196    -0.0414     0.0113     0.0617    -0.3307    -0.2910    -0.3285
      26     0.3166     1.9646    -1.1499    -0.0782     0.0113     0.0627    -0.4848    -0.4402    -0.4846
      27     0.3292     1.9007    -1.3496    -0.0904     0.0120     0.0638    -0.6478    -0.6135    -0.6468
      28     0.3418     1.9053    -1.3259    -0.0452     0.0111     0.0648    -0.8174    -0.7785    -0.8151
      29     0.3545     1.8870    -1.6014    -0.1053     0.0116     0.0658    -1.0224    -0.9859    -1.0207
      30     0.3671     1.8482    -1.7483    -0.0733     0.0119     0.0669    -1.2440    -1.2064    -1.2427
      31     0.3798     1.8264    -1.9354    -0.0822     0.0115     0.0679    -1.4851    -1.4515    -1.4848
      32     0.3925     1.8385    -1.9823    -0.0693     0.0119     0.0689    -1.7319    -1.6997    -1.7309
      33     0.4051     1.7882    -2.0255    -0.0877     0.0120     0.0699    -1.9915    -1.9544    -1.9910
      34     0.4179     1.7776    -1.9815    -0.0855     0.0120     0.0710    -2.2451    -2.2073    -2.2534
      35     0.4304     1.7624    -1.3485    -0.0733     0.0120     0.0720    -2.4153    -2.3785    -2.4236
      36     0.4430     1.7658    -0.5404    -0.0705     0.0119     0.0729    -2.4975    -2.4517    -2.5022
      37     0.4557     1.7629    -0.1665    -0.0774     0.0117     0.0739    -2.5265    -2.4813    -2.5287
      38     0.4684     1.7675     0.0361    -0.0327     0.0115     0.0748    -2.5281    -2.4809    -2.5276
      39     0.4811     1.7371     0.0319    -0.0378     0.0112     0.0756    -2.5271    -2.4816    -2.5305
      40     0.4937     1.7187     0.3439    -0.0566     0.0117     0.0765    -2.4930    -2.4470    -2.4999
      41     0.5064     1.6691     0.8421    -0.0274     0.0118     0.0774    -2.3935    -2.3486    -2.3956
      42     0.5190     1.6926     1.0809    -0.0234     0.0129     0.0785    -2.2663    -2.2203    -2.2666
      43     0.5317     1.6364     1.1346    -0.0287     0.0126     0.0795    -2.1353    -2.0864    -2.1359
      44     0.5444     1.6364     1.0795    -0.0324     0.0134     0.0806    -2.0037    -1.9593    -2.0038
      45     0.5570     1.6142     1.1579    -0.0547     0.0128     0.0816    -1.8779    -1.8265    -1.8776
      46     0.5697     1.5663     1.0074     0.0085     0.0122     0.0825    -1.7541    -1.7030    -1.7519
      47     0.5823     1.5234     0.8068    -0.0547     0.0133     0.0836    -1.6610    -1.6128    -1.6611
      48     0.5950     1.5514     0.7410    -0.0597     0.0133     0.0846    -1.5738    -1.5302    -1.5742
      49     0.6076     1.4929     0.7422     0.0048     0.0136     0.0857    -1.4864    -1.4396    -1.4830
      50     0.6204     1.4609     0.4292    -0.0298     0.0133     0.0867    -1.4381    -1.3908    -1.4359
      51     0.6330     1.4348     0.1594    -0.0610     0.0133     0.0878    -1.4240    -1.3789    -1.4234
      52     0.6456     1.3894     0.0787    -0.0083     0.0129     0.0887    -1.4210    -1.3704    -1.4186
      53     0.6582     1.3222    -0.2410    -0.0326     0.0126     0.0896    -1.4458    -1.4037    -1.4457
      54     0.6710     1.2687    -0.2880    -0.0488     0.0128     0.0905    -1.4946    -1.4446    -1.4885
      55     0.6836     1.4153    -0.8995    -0.0350     0.0121     0.0913    -1.5959    -1.5575    -1.5945
      56     0.6963     1.3353    -0.9631    -0.0029     0.0117     0.0921    -1.7229    -1.6749    -1.7215
      57     0.7089     1.3966    -1.2338    -0.0419     0.0124     0.0929    -1.8740    -1.8282    -1.8716
      58     0.7216     1.2183    -1.3118    -0.0518     0.0117     0.0936    -2.0466    -1.9938    -2.0493
      59     0.7342     1.1449    -1.3344    -0.0799     0.0114     0.0943    -2.2130    -2.1643    -2.2102
      60     0.7468     1.2851    -1.5513    -0.0465     0.0112     0.0950    -2.3938    -2.3567    -2.3947
      61     0.7595     1.1317    -1.4236    -0.0134     0.0110     0.0956    -2.5738    -2.5300    -2.5736
      62     0.7722     1.1657    -1.6190    -0.0479     0.0116     0.0963    -2.7725    -2.7298    -2.7671
      63     0.7849     1.0720    -2.0550    -0.0371     0.0129     0.0972    -3.0230    -2.9834    -3.0208
      64     0.7975     1.0454    -2.3173    -0.0769     0.0117     0.0979    -3.3079    -3.2699    -3.3082
      65     0.8102     1.0388    -2.2469    -0.0422     0.0113     0.0985    -3.5945    -3.5467    -3.5949
      66     0.8228     1.0819    -2.3902    -0.0800     0.0133     0.0994    -3.8844    -3.8431    -3.8845
      67     0.8355     0.9482    -2.2631    -0.0719     0.0112     0.1000    -4.1742    -4.1253    -4.1764
      68     0.8481     1.0382    -2.1884    -0.0664     0.0111     0.1006    -4.4461    -4.3952    -4.4460
      69     0.8609     0.9416    -2.2056    -0.0188     0.0124     0.1014    -4.7192    -4.6648    -4.7179
      70     0.8735     0.9129    -2.3751    -0.1119     0.0115     0.1021    -5.0170    -4.9644    -5.0166
      71     0.8861     0.8778    -2.3753    -0.0465     0.0118     0.1027    -5.3178    -5.2574    -5.3175
      72     0.8987     0.7859    -2.5852    -0.1036     0.0117     0.1034    -5.6299    -5.5803    -5.6319
      73     0.9115     0.7616    -2.4133    -0.0642     0.0112     0.1040    -5.9308    -5.8799    -5.9295
      74     0.9241     0.8222    -2.4916    -0.0955     0.0122     0.1047    -6.2453    -6.1909    -6.2441
      75     0.9368     0.7967    -2.5565    -0.0279     0.0122     0.1054    -6.5581    -6.5017    -6.5636
      76     0.9494     0.7526    -2.2576    -0.1759     0.0120     0.1061    -6.8440    -6.7944    -6.8468
      77     0.9621     0.7892    -1.6519     0.0012     0.0140     0.1070    -7.0589    -6.9920    -7.0696
      78     0.9747     0.7496    -1.0166    -0.1263     0.0075     0.1073    -7.1876    -7.1271    -7.1945
      79     0.9874     0.8314     0.3519     0.0769     0.0170     0.1086    -7.1134    -7.0779    -7.1679
      80     1.0000     0.7692     4.0051    -0.1123     0.0072     0.1089    -6.6265    -6.6154    -6.6281
