# Supplementary material for: Fast exploration of an optimal path on the multidimensional free energy surface
Source: PLoS One. 2017 May 18;12(5):e0177740. doi: 10.1371/journal.pone.0177740 (PMC5436793; doi:10.1371/journal.pone.0177740)
Supplement: S1 File — (ZIP) [file pone.0177740.s001.zip › supporting information/results/Fig07-08/lbfgs/pathsmdopt/allfree_path_200.txt]

       1     0.0000     2.2363     0.0000     0.0000     0.0081     0.0081     0.0000     0.0000     0.0000
       2     0.0127     2.2127    -2.2529     0.0078     0.0205     0.0220    -0.3266    -0.3014    -0.3472
       3     0.0254     2.2300    -0.8634    -0.0377     0.0110     0.0246    -0.4737    -0.4199    -0.4842
       4     0.0380     2.2999    -0.3288    -0.0075     0.0128     0.0277    -0.4921    -0.4645    -0.4919
       5     0.0507     2.2091     0.0914    -0.0335     0.0094     0.0293    -0.4983    -0.4567    -0.4979
       6     0.0633     2.2141     0.0735    -0.0011     0.0096     0.0308    -0.4977    -0.4472    -0.5022
       7     0.0760     2.1858     0.1938     0.0712     0.0126     0.0333    -0.4526    -0.4120    -0.4537
       8     0.0886     2.2384     0.3941     0.0060     0.0114     0.0352    -0.3976    -0.3586    -0.3988
       9     0.1013     2.1837     0.4842     0.0229     0.0130     0.0375    -0.3282    -0.2900    -0.3290
      10     0.1139     2.2018     0.5153     0.0009     0.0127     0.0396    -0.2582    -0.2209    -0.2567
      11     0.1266     2.2384     0.4119    -0.0096     0.0138     0.0419    -0.1991    -0.1668    -0.2002
      12     0.1393     2.2338     0.5050    -0.0465     0.0137     0.0441    -0.1366    -0.1054    -0.1385
      13     0.1519     2.1091     0.4834    -0.0338     0.0141     0.0463    -0.0635    -0.0450    -0.0600
      14     0.1646     2.1069     0.3721    -0.0558     0.0143     0.0485    -0.0254    -0.0024    -0.0221
      15     0.1773     2.0968     0.0800    -0.0633     0.0144     0.0505    -0.0199    -0.0002    -0.0217
      16     0.1900     2.2146     0.0113    -0.0889     0.0150     0.0527    -0.0148    -0.0105    -0.0134
      17     0.2026     2.1838    -0.4518    -0.0628     0.0128     0.0543    -0.0205    -0.0791    -0.0180
      18     0.2152     2.0512     0.2739    -0.0547     0.0145     0.0562    -0.0521    -0.0498    -0.0511
      19     0.2279     2.0377    -0.3388    -0.0707     0.0132     0.0577    -0.1027    -0.1044    -0.1020
      20     0.2405     2.0412    -0.3412    -0.0899     0.0141     0.0594    -0.1646    -0.1624    -0.1654
      21     0.2533     2.0737    -0.3871    -0.0889     0.0134     0.0609    -0.2279    -0.2270    -0.2261
      22     0.2659     2.0145    -0.5258    -0.0806     0.0133     0.0623    -0.3090    -0.3085    -0.3066
      23     0.2785     1.9844    -0.7353    -0.0412     0.0129     0.0637    -0.4168    -0.4128    -0.4133
      24     0.2912     1.9595    -1.0709    -0.0783     0.0130     0.0650    -0.5712    -0.5673    -0.5679
      25     0.3038     1.9119    -1.3437    -0.0859     0.0133     0.0663    -0.7628    -0.7604    -0.7625
      26     0.3166     1.9024    -1.4436    -0.0866     0.0126     0.0675    -0.9711    -0.9680    -0.9693
      27     0.3292     1.9062    -1.5993    -0.0612     0.0136     0.0689    -1.1957    -1.1914    -1.1929
      28     0.3418     1.8893    -1.8510    -0.0997     0.0127     0.0700    -1.4572    -1.4534    -1.4550
      29     0.3545     1.8568    -2.0256    -0.0757     0.0129     0.0712    -1.7397    -1.7357    -1.7403
      30     0.3671     1.8277    -1.9553    -0.1075     0.0133     0.0724    -2.0203    -2.0132    -2.0242
      31     0.3797     1.8409    -1.7506    -0.0923     0.0131     0.0736    -2.2603    -2.2605    -2.2642
      32     0.3925     1.8015    -1.2781    -0.0802     0.0130     0.0747    -2.4508    -2.4429    -2.4568
      33     0.4051     1.7943    -0.8463    -0.0972     0.0130     0.0759    -2.5789    -2.5690    -2.5833
      34     0.4178     1.8256    -0.4707    -0.0596     0.0129     0.0769    -2.6502    -2.6409    -2.6537
      35     0.4304     1.8208    -0.1589    -0.0567     0.0131     0.0781    -2.6794    -2.6699    -2.6827
      36     0.4431     1.7899     0.0738    -0.0266     0.0129     0.0791    -2.6745    -2.6636    -2.6741
      37     0.4558     1.7745     0.0805    -0.0694     0.0130     0.0802    -2.6759    -2.6621    -2.6750
      38     0.4684     1.8031     0.0099    -0.0316     0.0115     0.0810    -2.6809    -2.6650    -2.6820
      39     0.4811     1.7372     0.1012    -0.0219     0.0112     0.0817    -2.6686    -2.6543    -2.6745
      40     0.4937     1.7283     0.4816     0.0069     0.0120     0.0826    -2.6042    -2.5892    -2.6055
      41     0.5064     1.7882     0.5764    -0.0396     0.0135     0.0837    -2.5317    -2.5166    -2.5293
      42     0.5191     1.6850     0.4177    -0.0341     0.0133     0.0848    -2.4772    -2.4648    -2.4778
      43     0.5317     1.6855     0.3970     0.0083     0.0135     0.0858    -2.4249    -2.4103    -2.4228
      44     0.5443     1.6306     0.1919    -0.0653     0.0138     0.0869    -2.4035    -2.3933    -2.4029
      45     0.5570     1.6471     0.1328    -0.0341     0.0139     0.0880    -2.3912    -2.3800    -2.3912
      46     0.5697     1.6095     0.0628    -0.0313     0.0139     0.0891    -2.3855    -2.3757    -2.3849
      47     0.5823     1.5110    -0.0020    -0.0244     0.0143     0.0903    -2.3888    -2.3793    -2.3883
      48     0.5950     1.5299    -0.0538    -0.0552     0.0143     0.0914    -2.4041    -2.3940    -2.4050
      49     0.6076     1.5398    -0.0219    -0.0120     0.0140     0.0925    -2.4079    -2.3986    -2.4096
      50     0.6203     1.4603     0.0539    -0.0501     0.0143     0.0935    -2.4076    -2.3980    -2.4065
      51     0.6330     1.4151     0.0128    -0.0258     0.0138     0.0946    -2.4086    -2.3998    -2.4111
      52     0.6457     1.3272     0.1047    -0.0522     0.0136     0.0955    -2.4018    -2.3927    -2.4008
      53     0.6583     1.3665    -0.0173    -0.0114     0.0140     0.0965    -2.4003    -2.3966    -2.3982
      54     0.6709     1.2932    -0.1608    -0.0061     0.0136     0.0975    -2.4248    -2.4190    -2.4228
      55     0.6836     1.5089    -0.4021    -0.0543     0.0142     0.0985    -2.4830    -2.4807    -2.4815
      56     0.6963     1.4329    -0.5552     0.0006     0.0143     0.0996    -2.5552    -2.5555    -2.5546
      57     0.7089     1.2115    -0.5758    -0.0621     0.0130     0.1004    -2.6450    -2.6410    -2.6461
      58     0.7215     1.4068    -0.9709     0.0007     0.0135     0.1013    -2.7675    -2.7714    -2.7452
      59     0.7342     1.6308    -1.4032    -0.0531     0.0130     0.1021    -3.0635    -2.9678    -3.0714
      60     0.7469     1.1677    -1.5683    -0.1736     0.0104     0.1027    -3.3051    -3.2010    -3.3339
      61     0.7596     1.4833    -0.8966     0.0491     0.0153     0.1038    -3.3020    -3.3080    -3.2898
      62     0.7722     1.1270    -0.5871    -0.0607     0.0145     0.1048    -3.3701    -3.3944    -3.3644
      63     0.7849     1.0648    -0.9580    -0.0537     0.0137     0.1057    -3.5085    -3.5304    -3.5103
      64     0.7975     1.0865    -1.0213    -0.0556     0.0142     0.1066    -3.6510    -3.6753    -3.6499
      65     0.8102     1.0187    -1.0769     0.0259     0.0145     0.1076    -3.7983    -3.8171    -3.7964
      66     0.8228     0.9928    -1.2904    -0.0478     0.0141     0.1086    -3.9766    -3.9977    -3.9774
      67     0.8355     1.0192    -1.3117    -0.0349     0.0136     0.1094    -4.1606    -4.1792    -4.1584
      68     0.8482     0.9489    -1.5232    -0.0402     0.0130     0.1102    -4.3700    -4.3892    -4.3673
      69     0.8608     0.8640    -1.7562    -0.0644     0.0141     0.1111    -4.6154    -4.6350    -4.6151
      70     0.8734     0.8838    -1.9157    -0.0536     0.0135     0.1119    -4.8785    -4.8995    -4.8753
      71     0.8862     0.8643    -2.1370    -0.0550     0.0149     0.1129    -5.1763    -5.1960    -5.1765
      72     0.8988     0.7737    -2.3060    -0.0823     0.0114     0.1135    -5.4823    -5.5122    -5.4840
      73     0.9115     0.7653    -2.0325     0.0147     0.0111     0.1140    -5.7754    -5.7805    -5.7717
      74     0.9241     0.8225    -2.5721    -0.1232     0.0136     0.1148    -6.1152    -6.1334    -6.1163
      75     0.9368     0.7890    -2.3755    -0.0633     0.0130     0.1156    -6.4438    -6.4611    -6.4489
      76     0.9495     0.8059    -2.1069    -0.0885     0.0126     0.1162    -6.7358    -6.7550    -6.7366
      77     0.9621     0.7619    -1.6993    -0.0771     0.0171     0.1175    -6.9791    -6.9905    -6.9958
      78     0.9747     0.7296    -0.5988    -0.1078     0.0100     0.1179    -7.0947    -7.0839    -7.0951
      79     0.9875     0.8301     0.3888     0.1034     0.0179     0.1193    -7.0269    -7.0216    -7.0885
      80     1.0000     0.8306     3.8683    -0.0500     0.0078     0.1195    -6.5068    -6.5182    -6.5091
