# Supplementary material for: Fast exploration of an optimal path on the multidimensional free energy surface
Source: PLoS One. 2017 May 18;12(5):e0177740. doi: 10.1371/journal.pone.0177740 (PMC5436793; doi:10.1371/journal.pone.0177740)
Supplement: S1 File — (ZIP) [file pone.0177740.s001.zip › supporting information/results/Fig07-08/lbfgs/pathsmdopt/allfree_path_600.txt]

       1     0.0000     2.2862     0.0000     0.0000     0.0102     0.0102     0.0000     0.0000     0.0000
       2     0.0127     2.2393    -1.9976    -0.0334     0.0225     0.0247    -0.3592    -0.3445    -0.3829
       3     0.0254     2.3956    -0.6224    -0.0436     0.0132     0.0280    -0.5147    -0.4553    -0.5226
       4     0.0380     2.3221    -0.0568     0.0253     0.0139     0.0313    -0.5401    -0.4606    -0.5434
       5     0.0507     2.1813    -0.0432     0.0239     0.0146     0.0345    -0.5229    -0.4636    -0.5236
       6     0.0634     2.1777     0.2051     0.0193     0.0133     0.0370    -0.4899    -0.4253    -0.4917
       7     0.0761     2.2821     0.0677     0.0287     0.0144     0.0397    -0.4361    -0.4089    -0.4378
       8     0.0887     2.1785     0.5774     0.0270     0.0156     0.0427    -0.3609    -0.3057    -0.3634
       9     0.1013     2.1832     0.4690    -0.0042     0.0175     0.0461    -0.2729    -0.2259    -0.2701
      10     0.1140     2.1497     0.3832    -0.0616     0.0174     0.0493    -0.2152    -0.1704    -0.2134
      11     0.1266     2.1283     0.2187    -0.0294     0.0178     0.0524    -0.1835    -0.1381    -0.1780
      12     0.1393     2.1188    -0.0820    -0.0520     0.0178     0.0553    -0.2074    -0.1612    -0.2054
      13     0.1519     2.1694    -0.3080    -0.0568     0.0173     0.0579    -0.2671    -0.2240    -0.2637
      14     0.1646     2.0674    -0.4591    -0.0398     0.0167     0.0603    -0.3592    -0.3094    -0.3573
      15     0.1773     2.1067    -0.6670    -0.0907     0.0163     0.0625    -0.4843    -0.4404    -0.4836
      16     0.1899     2.0338    -0.6309    -0.0658     0.0160     0.0645    -0.6140    -0.5602    -0.6142
      17     0.2027     2.0643    -0.7211    -0.0716     0.0164     0.0666    -0.7395    -0.6962    -0.7424
      18     0.2152     2.0892    -0.9545    -0.0654     0.0145     0.0681    -0.8413    -0.8701    -0.8406
      19     0.2280     1.9832    -0.1415    -0.0488     0.0158     0.0699    -0.9421    -0.9028    -0.9422
      20     0.2406     1.9974    -0.4519    -0.1060     0.0167     0.0719    -1.0399    -0.9977    -1.0468
      21     0.2532     2.0285    -0.5442    -0.0984     0.0181     0.0741    -1.0858    -1.1062    -1.0845
      22     0.2659     1.9031    -0.2160    -0.0660     0.0180     0.0763    -1.1507    -1.1550    -1.1388
      23     0.2786     1.9262    -0.9256    -0.0711     0.0176     0.0782    -1.3184    -1.3257    -1.3164
      24     0.2912     1.8538    -1.1543    -0.0844     0.0176     0.0802    -1.5307    -1.5391    -1.5293
      25     0.3038     1.8334    -1.2613    -0.0711     0.0177     0.0821    -1.7593    -1.7677    -1.7572
      26     0.3165     1.8206    -1.3687    -0.0392     0.0171     0.0839    -2.0036    -2.0108    -2.0034
      27     0.3291     1.9221    -1.4161    -0.0900     0.0168     0.0855    -2.2592    -2.2692    -2.2593
      28     0.3419     1.8064    -1.3855    -0.0212     0.0158     0.0870    -2.5000    -2.5115    -2.5020
      29     0.3544     1.7976    -1.2200    -0.0486     0.0165     0.0885    -2.7191    -2.7285    -2.7233
      30     0.3672     1.8470    -0.9785    -0.0412     0.0168     0.0901    -2.8991    -2.9057    -2.9006
      31     0.3798     1.8503    -0.8469    -0.0331     0.0159     0.0915    -3.0486    -3.0564    -3.0513
      32     0.3925     1.7973    -0.6640    -0.0310     0.0157     0.0928    -3.1679    -3.1760    -3.1700
      33     0.4052     1.7920    -0.5289    -0.0348     0.0170     0.0944    -3.2660    -3.2727    -3.2653
      34     0.4178     1.8209    -0.5366    -0.0175     0.0174     0.0960    -3.3636    -3.3676    -3.3615
      35     0.4304     1.7816    -0.6727    -0.0277     0.0171     0.0975    -3.4824    -3.4880    -3.4811
      36     0.4431     1.7338    -0.7671    -0.0428     0.0177     0.0991    -3.6244    -3.6278    -3.6212
      37     0.4557     1.7440    -0.9524    -0.0687     0.0180     0.1007    -3.7988    -3.8034    -3.7975
      38     0.4684     1.7359    -1.0132    -0.0458     0.0180     0.1023    -3.9811    -3.9864    -3.9832
      39     0.4811     1.7674    -0.8794    -0.0527     0.0176     0.1038    -4.1440    -4.1470    -4.1468
      40     0.4937     1.7221    -0.6870    -0.0451     0.0164     0.1051    -4.2680    -4.2725    -4.2725
      41     0.5064     1.6867    -0.3563    -0.0582     0.0169     0.1065    -4.3414    -4.3442    -4.3468
      42     0.5190     1.6305     0.0083    -0.0226     0.0147     0.1075    -4.3460    -4.3467    -4.3502
      43     0.5318     1.5968     0.2736     0.0262     0.0147     0.1085    -4.2938    -4.2950    -4.2951
      44     0.5443     1.6675     0.3047    -0.0358     0.0173     0.1098    -4.2465    -4.2494    -4.2393
      45     0.5571     1.7445    -0.0444    -0.0466     0.0166     0.1111    -4.2588    -4.2652    -4.2577
      46     0.5697     1.7669    -0.2762    -0.0609     0.0166     0.1123    -4.3141    -4.3228    -4.3065
      47     0.5823     1.9924    -0.8490    -0.0873     0.0177     0.1137    -4.4761    -4.4834    -4.4572
      48     0.5949     1.8553    -1.2594    -0.1061     0.0178     0.1151    -4.7586    -4.7170    -4.7846
      49     0.6077     1.8877    -1.0452    -0.0974     0.0174     0.1164    -4.8741    -4.9121    -4.8729
      50     0.6203     2.2213     0.0586    -0.0430     0.0239     0.1188    -4.9683    -4.9094    -4.9526
      51     0.6330     2.2293    -1.0360    -0.1224     0.0224     0.1209    -5.1846    -5.1074    -5.1945
      52     0.6457     2.2471    -0.8913    -0.0920     0.0238     0.1232    -5.3425    -5.2765    -5.3455
      53     0.6582     2.2627    -0.4685    -0.0990     0.0234     0.1254    -5.4362    -5.3721    -5.4459
      54     0.6709     2.2285     0.1010    -0.0707     0.0229     0.1275    -5.4362    -5.3669    -5.4383
      55     0.6837     2.1831     0.3114     0.0251     0.0222     0.1294    -5.3774    -5.3091    -5.3788
      56     0.6963     2.1407     0.4523     0.0003     0.0226     0.1314    -5.3036    -5.2316    -5.3045
      57     0.7089     2.1051     0.4891     0.0106     0.0229     0.1333    -5.2171    -5.1456    -5.2161
      58     0.7216     2.0519     0.4563     0.0211     0.0229     0.1353    -5.1315    -5.0630    -5.1317
      59     0.7342     1.9986     0.4829    -0.0110     0.0229     0.1372    -5.0521    -4.9823    -5.0515
      60     0.7469     1.9630     0.4660     0.0120     0.0219     0.1390    -4.9696    -4.8997    -4.9696
      61     0.7596     1.8942     0.4942    -0.0018     0.0222     0.1407    -4.8840    -4.8145    -4.8857
      62     0.7722     1.8733     0.6230    -0.0056     0.0220     0.1424    -4.7797    -4.7085    -4.7820
      63     0.7848     1.8365     0.7674     0.0182     0.0229     0.1443    -4.6454    -4.5731    -4.6462
      64     0.7976     1.7871     0.8317     0.0239     0.0208     0.1458    -4.4958    -4.4251    -4.4956
      65     0.8102     1.7352     0.8802     0.0322     0.0205     0.1472    -4.3401    -4.2686    -4.3423
      66     0.8229     1.6961     0.9760     0.0091     0.0187     0.1484    -4.1696    -4.0980    -4.1681
      67     0.8355     1.6436     1.1765     0.0364     0.0160     0.1492    -3.9717    -3.8901    -3.9852
      68     0.8482     1.5839     1.2790     0.0582     0.0196     0.1505    -3.7311    -3.6626    -3.6952
      69     0.8608     1.1358    -0.6818     0.0707     0.0170     0.1515    -3.8025    -3.7663    -3.7697
      70     0.8735     1.0431    -1.9541     0.0553     0.0176     0.1525    -4.1669    -4.0898    -4.1843
      71     0.8861     0.9420    -1.6835     0.0161     0.0183     0.1536    -4.4579    -4.3718    -4.4580
      72     0.8988     1.0718    -1.4826    -0.0542     0.0168     0.1545    -4.7336    -4.6335    -4.7310
      73     0.9114     0.9009    -1.8686    -0.0334     0.0174     0.1555    -5.0445    -4.9588    -5.0363
      74     0.9241     0.8873    -2.2611    -0.0254     0.0158     0.1563    -5.4382    -5.3515    -5.4322
      75     0.9368     0.8703    -2.6755    -0.0933     0.0193     0.1575    -5.9136    -5.8236    -5.9125
      76     0.9494     0.7621    -2.7438    -0.0805     0.0159     0.1583    -6.4019    -6.3025    -6.4049
      77     0.9621     0.7445    -2.5195    -0.0921     0.0186     0.1594    -6.8563    -6.7506    -6.8661
      78     0.9748     0.7578    -2.0061    -0.0983     0.0192     0.1605    -7.2132    -7.1070    -7.2206
      79     0.9874     0.6570    -0.4332    -0.0611     0.0165     0.1614    -7.3286    -7.1865    -7.4076
      80     1.0000     0.7317     3.0558    -0.0121     0.0099     0.1617    -6.7965    -6.6698    -6.7975
