# Supplementary material for: Fast exploration of an optimal path on the multidimensional free energy surface
Source: PLoS One. 2017 May 18;12(5):e0177740. doi: 10.1371/journal.pone.0177740 (PMC5436793; doi:10.1371/journal.pone.0177740)
Supplement: S1 File — (ZIP) [file pone.0177740.s001.zip › supporting information/results/Fig07-08/lbfgs/pathsmdopt/cst_path_600.txt]

       1  0.0000    11.736     1.944     2.585     3.549     3.268     2.991     3.932     3.644     1.905     2.134     1.953     1.946    -1.746     0.177    -0.401     0.308    -0.012    -0.182    -0.497     0.712    -2.023    -0.982    -1.220     0.209
       2  0.0127    11.825     1.975     2.609     3.552     3.265     2.990     3.992     3.621     1.963     2.220     2.001     1.990    -0.422    -0.440     0.117    -0.090     0.202    -0.318    -0.472     0.048    -0.538    -0.508    -0.200    -0.459
       3  0.0254    11.908     2.000     2.553     3.570     3.232     3.088     4.039     3.637     1.992     2.256     2.002     2.022    -0.748     0.506     0.047    -0.007     0.006     0.245    -0.009     0.122     0.358    -0.276     0.371     0.066
       4  0.0380    11.965     1.998     2.537     3.652     3.161     3.103     4.073     3.652     1.993     2.363     1.992     2.042     1.574    -0.985     0.197    -0.640    -0.021    -1.137     0.669    -0.495    -0.534     0.692    -0.233    -0.056
       5  0.0507    12.019     2.016     2.457     3.630     3.111     3.196     4.064     3.678     2.012     2.350     1.972     2.081     0.057    -0.008    -0.105    -0.213     0.002     0.359    -0.061     0.123    -0.063    -0.114     0.050    -0.238
       6  0.0634    12.056     2.013     2.422     3.528     3.168     3.207     4.058     3.681     2.022     2.239     1.975     2.094    -0.304     0.369    -0.041    -0.239    -0.049     0.104    -0.152     0.148     0.344     0.051     0.103     0.734
       7  0.0761    12.102     2.020     2.324     3.457     3.172     3.281     4.054     3.725     2.052     2.187     1.971     2.124     1.921    -0.908    -0.333    -0.653    -0.070    -0.685     0.437    -0.505    -0.490     0.691    -0.264     0.000
       8  0.0887    12.156     2.018     2.240     3.363     3.189     3.321     4.034     3.768     2.106     2.137     1.971     2.149    -0.271     0.211    -0.248    -0.337     0.061     0.208     0.082     0.380     0.239     0.058     0.211     0.364
       9  0.1013    12.194     2.023     2.169     3.270     3.206     3.348     4.039     3.831     2.197     2.101     1.972     2.160     0.058    -0.143    -0.234    -0.182     0.129     0.044    -0.025     0.168     0.355    -0.141    -0.099    -0.017
      10  0.1140    12.227     2.023     2.116     3.177     3.225     3.345     4.041     3.886     2.311     2.081     1.974     2.169     0.520    -0.292    -0.166    -0.127     0.062     0.083     0.015    -0.141     0.235    -0.019    -0.143    -0.507
      11  0.1266    12.248     2.030     2.070     3.085     3.238     3.349     4.029     3.942     2.433     2.066     1.977     2.175    -0.075     0.013     0.058    -0.076     0.023     0.102     0.015     0.071     0.014     0.057     0.025    -0.036
      12  0.1393    12.277     2.029     2.037     2.992     3.254     3.339     4.018     3.986     2.559     2.049     1.983     2.179     0.042    -0.241     0.120    -0.122    -0.052     0.148    -0.297    -0.071    -0.253     0.385    -0.281     0.110
      13  0.1519    12.270     2.041     2.008     2.899     3.270     3.353     4.007     4.039     2.688     2.043     1.985     2.165    -0.731     0.881     0.311    -0.038    -0.105    -0.256    -0.136    -0.348    -0.309     0.518    -0.596     1.483
      14  0.1646    12.279     2.052     1.983     2.799     3.284     3.349     3.992     4.087     2.812     2.033     1.989     2.153    -0.396    -0.013     0.091     0.389    -0.092     0.335    -0.260     0.120    -0.337    -0.270     0.347    -0.487
      15  0.1773    12.316     2.062     1.966     2.690     3.292     3.317     4.004     4.113     2.930     2.040     1.985     2.165    -0.482     0.440     0.043     0.271     0.051    -0.044    -0.100    -0.100    -0.538     0.289    -0.325     0.769
      16  0.1899    12.339     2.083     1.952     2.583     3.294     3.316     4.014     4.156     3.051     2.048     1.986     2.154    -0.369     0.268     0.038     0.724    -0.130     0.316     0.108     0.115    -0.393    -0.110     0.214     0.001
      17  0.2027    12.379     2.103     1.941     2.468     3.282     3.287     4.046     4.182     3.155     2.063     1.989     2.167     0.392    -0.712     0.047     0.529     0.038     0.064    -0.092    -0.265    -0.408    -0.271     0.193    -0.584
      18  0.2152    12.360     2.136     1.933     2.367     3.273     3.299     4.059     4.209     3.282     2.081     1.983     2.159     1.066    -0.910    -0.089     0.214     0.115    -0.279     0.006    -0.411    -0.598     0.112    -0.089    -0.343
      19  0.2280    12.412     2.147     1.928     2.267     3.239     3.282     4.117     4.222     3.382     2.121     1.978     2.171    -0.259     0.157    -0.074     0.121     0.012     0.080    -0.185    -0.152    -0.304    -0.201     0.022     0.434
      20  0.2406    12.409     2.171     1.921     2.177     3.207     3.308     4.140     4.244     3.505     2.166     1.966     2.163    -0.054    -0.135     0.008     0.364     0.106     0.246    -0.218    -0.153    -0.293    -0.258     0.192    -0.299
      21  0.2532    12.435     2.188     1.918     2.115     3.142     3.311     4.174     4.268     3.602     2.249     1.959     2.204     1.013    -0.416     0.337    -0.013     0.259    -1.276     0.740    -0.462    -1.088     0.350    -0.104     0.905
      22  0.2659    12.461     2.178     1.920     2.078     3.072     3.314     4.205     4.280     3.685     2.366     1.946     2.230     0.140    -0.233     0.124     0.258     0.386     0.009    -0.034    -0.100    -0.476    -0.618     0.169    -0.515
      23  0.2786    12.450     2.172     1.920     2.048     3.001     3.340     4.202     4.298     3.772     2.485     1.937     2.254    -0.451     0.357    -0.018     0.180     0.507    -0.275    -0.014     0.057    -0.393    -0.799     0.209     0.453
      24  0.2912    12.449     2.165     1.925     2.025     2.921     3.364     4.196     4.313     3.847     2.607     1.925     2.286    -0.419     0.377     0.298     0.170     0.631    -0.224    -0.024     0.091    -0.537    -1.102     0.249     0.247
      25  0.3038    12.449     2.151     1.932     2.006     2.833     3.391     4.177     4.326     3.906     2.735     1.919     2.301     0.129    -0.035    -0.117     0.108     0.714    -0.058    -0.241    -0.093    -0.304    -1.156    -0.082    -0.052
      26  0.3165    12.428     2.136     1.938     1.993     2.747     3.382     4.163     4.332     3.957     2.869     1.925     2.316    -0.024     0.604    -0.177    -0.066     0.741    -0.152     0.007     0.100    -0.563    -1.018     0.362    -0.310
      27  0.3291    12.401     2.125     1.950     1.981     2.656     3.426     4.149     4.342     4.013     2.988     1.927     2.342    -0.265     0.482    -0.277     0.099     0.718    -0.016    -0.034     0.183    -0.346    -1.143     0.141     0.034
      28  0.3419    12.393     2.107     1.966     1.974     2.557     3.456     4.133     4.348     4.058     3.110     1.929     2.373     0.066     0.276    -0.190     0.237     0.757     0.036     0.080    -0.033    -0.257    -0.866    -0.244    -0.219
      29  0.3544    12.373     2.090     1.976     1.967     2.448     3.450     4.126     4.354     4.093     3.232     1.946     2.381     0.234     0.084    -0.093     0.016     0.228     0.377    -0.137    -0.128    -0.147    -0.687    -0.049    -0.498
      30  0.3672    12.337     2.085     1.996     1.959     2.346     3.439     4.113     4.360     4.111     3.362     1.961     2.378     0.141    -0.007    -0.297     0.102     0.385     0.087    -0.039    -0.099    -0.093    -0.674    -0.157    -0.058
      31  0.3798    12.316     2.070     2.016     1.951     2.242     3.408     4.111     4.369     4.124     3.486     1.987     2.363    -0.057     0.179    -0.162    -0.111     0.518     0.134     0.011     0.053    -0.057    -0.493    -0.059     0.167
      32  0.3925    12.286     2.064     2.035     1.946     2.158     3.359     4.131     4.382     4.136     3.612     2.019     2.337     0.028     0.302     0.039     0.173     0.308     0.253     0.075    -0.079    -0.001    -0.300    -0.328     0.384
      33  0.4052    12.242     2.060     2.051     1.940     2.104     3.281     4.125     4.388     4.146     3.711     2.073     2.264     0.257    -0.011     0.061     0.018     0.211     0.334     0.028    -0.028     0.040    -0.158    -0.372     0.167
      34  0.4178    12.197     2.061     2.057     1.939     2.076     3.193     4.111     4.395     4.157     3.791     2.143     2.177     0.061     0.219    -0.084    -0.131    -0.038     0.207    -0.085    -0.002    -0.020    -0.195    -0.274     0.425
      35  0.4304    12.159     2.064     2.055     1.941     2.048     3.105     4.115     4.398     4.161     3.870     2.236     2.110    -0.007     0.445     0.160     0.112     0.132     0.637    -0.278     0.135    -0.128    -0.306    -0.328     0.147
      36  0.4431    12.139     2.061     2.049     1.946     2.025     3.017     4.123     4.394     4.174     3.953     2.345     2.069    -0.313     0.550     0.087    -0.035     0.148     0.427     0.012     0.264    -0.080    -0.396    -0.577     0.655
      37  0.4557    12.123     2.062     2.036     1.954     2.005     2.935     4.125     4.388     4.181     4.028     2.470     2.035     0.075    -0.119    -0.094    -0.147     0.139     0.498     0.189     0.019     0.163    -0.434    -0.806     0.080
      38  0.4684    12.113     2.060     2.026     1.967     1.991     2.840     4.116     4.378     4.185     4.095     2.591     2.014     0.008     0.068     0.208    -0.070     0.254     0.459     0.078     0.005     0.017    -0.438    -0.670     0.368
      39  0.4811    12.101     2.060     2.012     1.984     1.980     2.764     4.097     4.369     4.198     4.160     2.725     1.992     0.088     0.051    -0.033    -0.042     0.100     0.546     0.116     0.095    -0.201    -0.310    -0.558    -0.260
      40  0.4937    12.089     2.064     2.000     2.007     1.980     2.663     4.090     4.360     4.207     4.220     2.847     1.990    -0.006    -0.093     0.090    -0.148     0.142     0.445     0.097     0.158    -0.049    -0.141    -0.403     0.074
      41  0.5064    12.078     2.063     1.990     2.032     1.980     2.553     4.075     4.349     4.220     4.269     2.962     1.988     0.028    -0.127    -0.025    -0.107     0.244    -0.161     0.186    -0.062     0.023     0.123    -0.553     0.621
      42  0.5190    12.084     2.069     1.986     2.057     1.974     2.455     4.018     4.342     4.236     4.291     3.085     1.990     0.109    -0.057     0.040    -0.051     0.011     0.213    -0.079    -0.038     0.128     0.001     0.141    -0.392
      43  0.5318    12.112     2.073     1.977     2.077     1.975     2.323     3.986     4.342     4.243     4.314     3.178     2.014     0.158    -0.098    -0.015     0.039     0.235    -0.036    -0.043    -0.181     0.246     0.035     0.166     0.088
      44  0.5443    12.090     2.071     1.977     2.093     1.964     2.225     3.952     4.331     4.254     4.314     3.309     2.023    -0.090     0.228     0.132     0.008     0.113    -0.092    -0.093    -0.038    -0.063     0.040     0.241     0.016
      45  0.5571    12.039     2.083     1.973     2.101     1.959     2.151     3.924     4.332     4.260     4.317     3.452     2.026     0.395    -0.071    -0.115     0.215     0.547     0.110    -0.076    -0.244     0.047     0.075    -0.245    -0.552
      46  0.5697    11.979     2.091     1.975     2.116     1.948     2.097     3.891     4.337     4.273     4.319     3.594     2.058    -0.093     0.382    -0.028    -0.047     0.110     0.124    -0.231     0.069     0.039     0.059     0.032     0.646
      47  0.5823    11.913     2.093     1.984     2.103     1.935     2.066     3.873     4.353     4.274     4.304     3.738     2.105     0.881     0.193    -0.385     0.221     0.531    -0.035    -0.021    -0.590     0.021     0.084    -1.119    -1.888
      48  0.5949    11.850     2.099     1.993     2.083     1.929     2.035     3.879     4.367     4.274     4.293     3.868     2.186     0.319     0.243    -0.086     0.434    -0.157     0.571    -0.127    -0.069     0.100    -0.212    -1.519     1.309
      49  0.6077    11.764     2.104     1.994     2.071     1.940     1.995     3.893     4.366     4.267     4.293     4.004     2.222     0.516     0.145    -0.131     0.109    -0.334     0.309    -0.193    -0.041     0.184    -0.140    -0.734     0.437
      50  0.6203    11.728     2.107     1.995     2.071     1.949     1.981     3.975     4.361     4.270     4.294     4.048     2.356     0.710    -0.075     0.262     0.238     0.270     0.171    -0.363    -0.052    -0.028    -0.090     0.067    -1.634
      51  0.6330    11.717     2.091     1.992     2.061     1.960     1.961     4.086     4.357     4.263     4.303     4.104     2.468     0.686    -0.250     0.256    -0.183     0.025    -0.095    -0.373    -0.009     0.018     0.215     0.125    -1.118
      52  0.6457    11.664     2.095     1.989     2.065     1.970     1.958     4.206     4.348     4.262     4.308     4.120     2.576     0.004     0.248    -0.224     0.112    -0.238    -0.135    -0.548     0.084     0.208    -0.100    -0.965     1.421
      53  0.6582    11.705     2.096     1.987     2.069     1.971     1.958     4.304     4.350     4.260     4.308     4.129     2.708     0.275    -0.090    -0.025     0.087    -0.144     0.155    -0.258    -0.040     0.138    -0.008    -0.014    -0.217
      54  0.6709    11.817     2.106     1.983     2.072     1.968     1.962     4.354     4.355     4.263     4.311     4.144     2.825     0.535    -0.239    -0.265    -0.012    -0.062    -0.235    -0.085     0.099     0.126    -0.079     0.056    -0.093
      55  0.6837    11.957     2.105     1.984     2.075     1.969     1.973     4.340     4.355     4.262     4.312     4.151     2.921     0.310    -0.008    -0.008     0.150    -0.171     0.206    -0.187     0.100     0.079    -0.135     0.029     0.176
      56  0.6963    12.101     2.102     1.981     2.079     1.969     1.976     4.267     4.353     4.265     4.314     4.158     2.978     0.371     0.026     0.002    -0.064     0.262     0.020    -0.237     0.102     0.099     0.025    -0.017     0.195
      57  0.7089    12.250     2.100     1.981     2.085     1.966     1.987     4.221     4.349     4.268     4.317     4.169     3.048     0.465     0.058    -0.059     0.248    -0.033     0.172    -0.058    -0.090     0.171    -0.073     0.094    -0.041
      58  0.7216    12.386     2.104     1.979     2.083     1.970     1.992     4.168     4.348     4.268     4.315     4.181     3.138     0.317    -0.147    -0.263    -0.053    -0.420    -0.135    -0.230     0.036     0.062    -0.079     0.159     0.191
      59  0.7342    12.521     2.108     1.982     2.082     1.971     2.001     4.094     4.352     4.269     4.315     4.191     3.216     0.354     0.066     0.113     0.008     0.032     0.137    -0.156    -0.061     0.109    -0.036    -0.117     0.340
      60  0.7469    12.653     2.105     1.981     2.082     1.973     2.008     4.014     4.352     4.267     4.315     4.202     3.291     0.514    -0.038     0.157     0.076     0.081     0.156    -0.167    -0.220    -0.168     0.041    -0.003     0.212
      61  0.7596    12.786     2.108     1.981     2.080     1.977     2.017     3.941     4.357     4.266     4.316     4.217     3.367     0.532     0.010     0.307    -0.021     0.284    -0.041    -0.213    -0.078    -0.196    -0.027     0.078     0.076
      62  0.7722    12.913     2.106     1.981     2.075     1.979     2.026     3.847     4.359     4.268     4.319     4.226     3.437     0.621     0.179     0.051     0.153     0.294     0.181    -0.266    -0.124    -0.068     0.009    -0.181     0.165
      63  0.7848    13.037     2.107     1.981     2.074     1.980     2.027     3.738     4.362     4.265     4.320     4.231     3.489     0.709     0.062     0.056     0.115     0.188     0.146    -0.288    -0.245    -0.045    -0.022    -0.091     0.105
      64  0.7976    13.163     2.108     1.984     2.070     1.989     2.031     3.632     4.366     4.263     4.321     4.239     3.537     0.653    -0.489    -0.065    -0.076    -0.047    -0.015    -0.555     0.366    -0.305    -0.203     0.150    -0.064
      65  0.8102    13.276     2.109     1.983     2.068     1.988     2.025     3.506     4.367     4.265     4.323     4.240     3.565     0.549     0.161     0.072     0.006    -0.083    -0.155    -0.726    -0.172     0.130     0.077    -0.064     0.055
      66  0.8229    13.388     2.109     1.984     2.063     1.994     2.025     3.379     4.364     4.260     4.323     4.241     3.592     0.615     0.165    -0.029    -0.046    -0.125     0.041    -0.808    -0.221     0.088     0.023    -0.182     0.091
      67  0.8355    13.495     2.099     1.979     2.062     1.998     2.010     3.250     4.353     4.261     4.327     4.232     3.616    -0.670    -0.378     0.126    -1.073    -0.939     0.645     1.102     1.375    -0.152    -0.317     1.549     0.542
      68  0.8482    13.592     2.078     1.979     2.066     1.998     1.998     3.124     4.343     4.259     4.335     4.222     3.562     0.968    -0.375    -0.038    -0.031     0.217    -0.336    -0.604    -0.232     0.129     0.165    -0.020    -0.670
      69  0.8608    13.733     2.055     1.971     2.072     2.011     1.984     3.069     4.305     4.258     4.341     4.195     3.509    -0.816     0.006    -0.240    -0.011    -0.157     0.022     0.583     0.489     0.129    -0.148     0.042     0.578
      70  0.8735    13.811     2.032     1.966     2.075     2.013     1.965     2.928     4.271     4.259     4.348     4.173     3.512    -0.634     0.172     0.092     0.145     0.147     0.106     0.580     0.087    -0.089    -0.018     0.043    -0.514
      71  0.8861    13.958     2.018     1.964     2.077     2.006     1.959     2.888     4.260     4.256     4.343     4.161     3.586    -1.422     0.124     0.010    -0.308    -0.091     0.279     0.970     0.341    -0.020     0.054     0.309    -0.579
      72  0.8988    14.030     2.014     1.963     2.088     1.999     1.947     2.764     4.252     4.261     4.351     4.162     3.675     0.366    -0.426    -0.079     0.140     0.416    -0.329     0.734    -0.787     0.185     0.304    -0.244    -2.015
      73  0.9114    14.130     2.015     1.961     2.078     2.000     1.944     2.662     4.252     4.255     4.343     4.172     3.769    -1.139    -0.051     0.115    -0.068     0.026     0.157     1.478     0.342     0.018     0.068    -0.077    -1.372
      74  0.9241    14.187     2.006     1.960     2.078     1.997     1.934     2.529     4.238     4.257     4.349     4.183     3.857    -0.907     0.224     0.043     0.238     0.094    -0.021     1.265    -0.380     0.071     0.150    -0.326    -1.845
      75  0.9368    14.297     2.011     1.964     2.069     1.996     1.939     2.472     4.240     4.254     4.336     4.199     3.971    -0.879    -0.210    -0.084    -0.049    -0.073    -0.197     1.653    -0.248    -0.112    -0.001    -0.417    -2.007
      76  0.9494    14.378     2.003     1.963     2.072     2.002     1.938     2.375     4.241     4.256     4.345     4.214     4.083    -1.160     0.202    -0.228     0.375    -0.045    -0.329     2.219    -0.108     0.178    -0.054    -0.521    -1.356
      77  0.9621    14.387     2.023     1.967     2.051     2.011     1.965     2.230     4.262     4.247     4.335     4.236     4.155    -1.149     0.422     0.023     0.272    -0.287     0.020     1.835    -0.026     0.174    -0.114    -0.191    -1.072
      78  0.9748    14.449     2.022     1.969     2.049     2.020     1.979     2.105     4.270     4.245     4.348     4.248     4.247     0.471    -0.252     0.025     0.097    -0.207    -0.234     0.606    -0.741     0.080     0.197    -0.162    -1.087
      79  0.9874    14.491     2.047     1.964     2.005     2.023     2.039     2.035     4.305     4.216     4.306     4.258     4.342    -0.029    -0.065    -0.055    -0.130    -0.245    -0.035    -0.283    -0.014    -0.083    -0.331    -0.041     0.353
      80  1.0000    14.488     1.968     1.913     1.952     1.946     1.964     1.995     4.259     4.192     4.293     4.225     4.325     3.156    -3.029    -1.409    -2.533    -2.319    -1.490    -2.289    -1.152    -0.324     0.918     0.612    -1.192
