# Supplementary material for: Fast exploration of an optimal path on the multidimensional free energy surface
Source: PLoS One. 2017 May 18;12(5):e0177740. doi: 10.1371/journal.pone.0177740 (PMC5436793; doi:10.1371/journal.pone.0177740)
Supplement: S1 File — (ZIP) [file pone.0177740.s001.zip › supporting information/results/Fig07-08/lbfgs/pathsmdopt/path_80.arc]

   103              1
     1  N      5.317695    4.075570   -0.012601
     2  CA     4.614467    3.912977   -1.280239
     3  C      3.197563    3.454862   -1.039676
     4  O      2.958788    2.577707   -0.165595
     5  H      4.567554    4.225357    0.548447
     6  H      5.981604    4.854946   -0.129220
     7  H      5.644876    3.143606    0.203920
     8  HA     4.433572    4.889204   -1.727187
     9  CB     5.212815    2.894100   -2.283065
    10  HB     4.745992    1.939664   -2.095921
    11  HB     5.091297    3.183252   -3.321411
    12  HB     6.298140    2.858927   -2.034715
    13  N      2.228292    3.971253   -1.808327
    14  CA     0.838777    3.514639   -1.725585
    15  C      0.617460    1.982997   -2.115419
    16  O     -0.062914    1.271333   -1.383777
    17  H      2.460430    4.678524   -2.448298
    18  HA     0.549479    3.483419   -0.659121
    19  CB    -0.169247    4.432199   -2.493480
    20  HB    -1.103757    3.917087   -2.459720
    21  HB    -0.282794    5.359374   -2.008728
    22  HB     0.102945    4.537881   -3.572899
    23  N      1.139384    1.449884   -3.224089
    24  CA     1.108655    0.053200   -3.686222
    25  C      1.426436   -0.893513   -2.513231
    26  O      0.593237   -1.676576   -2.218868
    27  H      1.648770    2.017278   -3.835108
    28  HA     0.060441   -0.144888   -4.055744
    29  CB     2.147534   -0.148887   -4.889041
    30  HB     2.128702   -1.190728   -5.195074
    31  HB     1.785025    0.398724   -5.764122
    32  HB     3.124723    0.258120   -4.702584
    33  N      2.577231   -0.697659   -1.876722
    34  CA     3.046635   -1.329184   -0.625895
    35  C      2.035660   -1.070279    0.480743
    36  O      1.347672   -2.021394    0.843096
    37  H      3.189339   -0.050323   -2.343024
    38  HA     3.120262   -2.382395   -0.857271
    39  CB     4.410180   -0.750615   -0.301481
    40  HB     5.225357   -0.957695   -1.044152
    41  HB     4.410300    0.352005   -0.250328
    42  HB     4.733804   -1.201078    0.638392
    43  N      1.998173    0.145444    1.065363
    44  CA     1.203189    0.504578    2.269466
    45  C     -0.296016    0.426361    2.098340
    46  O     -0.899323   -0.608655    2.491560
    47  H      2.518040    0.945989    0.795460
    48  HA     1.476194   -0.252012    2.969334
    49  CB     1.727599    1.829341    2.861080
    50  HB     1.093485    2.064807    3.739612
    51  HB     2.734754    1.720890    3.133219
    52  HB     1.556468    2.592045    2.134928
    53  N     -0.888718    1.462320    1.496076
    54  CA    -2.294639    1.691759    1.347516
    55  C     -3.060868    0.583182    0.681160
    56  O     -4.036349    0.110044    1.195285
    57  H     -0.477056    2.208979    0.989479
    58  HA    -2.730772    1.782394    2.306639
    59  CB    -2.551008    3.056486    0.727256
    60  HB    -2.169846    3.153762   -0.311295
    61  HB    -3.605350    3.292371    0.840653
    62  HB    -2.051355    3.840188    1.211888
    63  N     -2.594380    0.203807   -0.470233
    64  CA    -3.347525   -0.687841   -1.391941
    65  C     -3.208419   -2.175880   -1.090326
    66  O     -4.252106   -2.844562   -0.829830
    67  H     -1.704873    0.572704   -0.716665
    68  HA    -4.411423   -0.451832   -1.232047
    69  CB    -2.975918   -0.407403   -2.800438
    70  HB    -3.407166    0.524151   -3.110600
    71  HB    -1.895366   -0.512316   -3.003163
    72  HB    -3.545589   -1.140278   -3.370884
    73  N     -2.009115   -2.709909   -0.908034
    74  CA    -1.730544   -3.950326   -0.560781
    75  C     -1.854872   -4.163529    0.942387
    76  O     -2.893268   -4.690683    1.432232
    77  H     -1.195399   -2.237004   -1.198808
    78  HA    -2.425873   -4.635372   -1.085942
    79  CB    -0.476171   -4.492898   -1.278312
    80  HB    -0.413872   -5.587284   -1.105416
    81  HB    -0.638867   -4.324687   -2.327337
    82  HB     0.450907   -4.123017   -0.971847
    83  N     -0.842655   -3.792115    1.710720
    84  CA    -0.517135   -4.312243    3.016598
    85  C     -1.433474   -3.990563    4.203966
    86  O     -1.649662   -4.848013    5.097787
    87  H     -0.143699   -3.217795    1.238977
    88  HA    -0.589317   -5.375079    2.792040
    89  CB     0.930490   -3.878723    3.433615
    90  HB     1.174811   -4.274742    4.396289
    91  HB     1.688356   -4.215772    2.713922
    92  HB     0.941348   -2.823267    3.515052
    93  N     -1.916468   -2.722304    4.220794
    94  CA    -3.004546   -2.251523    5.175159
    95  C     -4.366822   -3.072594    5.251686
    96  O     -4.902735   -3.328901    6.403106
    97  H     -1.698025   -2.093365    3.462834
    98  HA    -2.573444   -2.236111    6.158705
    99  CB    -3.290707   -0.798845    4.748709
   100  HB    -3.436178   -0.735921    3.612990
   101  HB    -4.043740   -0.379654    5.440060
   102  HB    -2.443463   -0.078325    4.833959
   103  OXT   -4.958105   -3.122719    4.134639
   103              2
     1  N      5.539467    3.061454    1.139942
     2  CA     4.710772    3.854870    0.265462
     3  C      3.240516    3.621422    0.608984
     4  O      2.942815    2.564719    1.135477
     5  H      5.104508    2.174395    1.274344
     6  H      5.479838    3.418255    2.136081
     7  H      6.474219    2.911397    0.855308
     8  HA     4.888803    4.918118    0.481957
     9  CB     4.998261    3.578361   -1.244858
    10  HB     4.403497    4.282240   -1.882944
    11  HB     6.125709    3.649310   -1.420570
    12  HB     4.774490    2.577482   -1.476116
    13  N      2.314702    4.556079    0.273439
    14  CA     0.886182    4.297712    0.313250
    15  C      0.552746    3.105009   -0.608436
    16  O     -0.141328    2.176228   -0.111276
    17  H      2.584432    5.442251   -0.188106
    18  HA     0.597424    3.932266    1.339923
    19  CB    -0.003869    5.512805    0.003272
    20  HB    -1.033964    5.275720   -0.020595
    21  HB     0.208135    6.354364    0.726281
    22  HB     0.269616    5.953049   -0.975788
    23  N      1.036159    3.112046   -1.834360
    24  CA     0.943892    1.995125   -2.776131
    25  C      1.400770    0.668596   -2.112557
    26  O      0.623931   -0.322602   -2.200901
    27  H      1.665855    3.900906   -2.146256
    28  HA    -0.092715    1.933933   -3.202540
    29  CB     1.850996    2.192072   -4.006377
    30  HB     1.588624    2.915239   -4.710250
    31  HB     2.898424    2.244101   -3.705758
    32  HB     1.844622    1.203477   -4.572989
    33  N      2.515280    0.638317   -1.414853
    34  CA     2.882107   -0.643916   -0.758153
    35  C      2.024810   -1.048595    0.451010
    36  O      1.422232   -2.087794    0.262685
    37  H      3.140040    1.401234   -1.612717
    38  HA     2.672281   -1.341710   -1.538372
    39  CB     4.332017   -0.763586   -0.370720
    40  HB     4.959182   -0.962785   -1.211569
    41  HB     4.605964    0.196922    0.037267
    42  HB     4.436450   -1.580625    0.401229
    43  N      1.904371   -0.140518    1.410239
    44  CA     1.316332   -0.448418    2.709351
    45  C     -0.262310   -0.422493    2.529160
    46  O     -0.884590   -1.470644    2.333680
    47  H      2.553242    0.655719    1.369315
    48  HA     1.638677   -1.468322    2.935381
    49  CB     1.838630    0.323723    3.876323
    50  HB     2.012889    1.374148    3.563336
    51  HB     1.171896    0.346442    4.696444
    52  HB     2.832426   -0.137897    4.158010
    53  N     -0.848551    0.794034    2.448380
    54  CA    -2.280347    0.955867    2.582203
    55  C     -3.063863    0.333753    1.375301
    56  O     -4.085483   -0.309150    1.638502
    57  H     -0.321629    1.628162    2.414440
    58  HA    -2.638202    0.501499    3.428237
    59  CB    -2.723282    2.438526    2.553582
    60  HB    -3.801664    2.505643    2.406883
    61  HB    -2.343716    2.894527    3.398901
    62  HB    -2.188720    2.873844    1.672011
    63  N     -2.686028    0.557495    0.131174
    64  CA    -3.389830    0.034397   -1.042042
    65  C     -3.238984   -1.359501   -1.464371
    66  O     -4.255778   -2.023509   -1.588667
    67  H     -1.770656    1.104941   -0.019426
    68  HA    -4.449686    0.213888   -0.852558
    69  CB    -2.989339    1.071389   -2.131109
    70  HB    -1.897020    1.207031   -2.221617
    71  HB    -3.379493    0.736461   -3.099987
    72  HB    -3.385284    2.121934   -1.936799
    73  N     -2.041595   -1.851878   -1.754412
    74  CA    -1.771874   -3.256026   -2.079378
    75  C     -1.739822   -4.177278   -0.800349
    76  O     -2.621721   -5.062816   -0.648785
    77  H     -1.165472   -1.415695   -1.615871
    78  HA    -2.556639   -3.560410   -2.680190
    79  CB    -0.502272   -3.509911   -2.871225
    80  HB     0.398933   -3.387963   -2.284571
    81  HB    -0.520606   -4.588721   -3.147942
    82  HB    -0.421963   -2.845646   -3.667106
    83  N     -0.706847   -4.114367    0.030450
    84  CA    -0.482061   -4.947511    1.193384
    85  C     -1.690090   -5.163967    2.141133
    86  O     -2.052270   -6.352376    2.274948
    87  H     -0.144650   -3.288824    0.061649
    88  HA    -0.284106   -5.922850    0.795368
    89  CB     0.844787   -4.613627    1.915130
    90  HB     1.149660   -5.311979    2.702751
    91  HB     1.625527   -4.598989    1.174111
    92  HB     0.827014   -3.599621    2.311740
    93  N     -2.036137   -4.141163    2.848540
    94  CA    -3.078732   -4.210175    3.907288
    95  C     -4.407256   -4.887933    3.534782
    96  O     -4.631546   -5.994854    4.098168
    97  H     -1.618952   -3.292436    2.478091
    98  HA    -2.618315   -4.798631    4.695945
    99  CB    -3.246260   -2.792461    4.509463
   100  HB    -3.785305   -2.128994    3.839939
   101  HB    -3.800419   -2.954099    5.525313
   102  HB    -2.244750   -2.436439    4.760065
   103  OXT   -5.153718   -4.424561    2.680192
   103              3
     1  N      6.146486    0.933978   -1.475309
     2  CA     5.372761    1.802088   -2.476669
     3  C      3.947433    1.959862   -2.023188
     4  O      3.388731    0.990605   -1.420977
     5  H      5.705038    0.035406   -1.321804
     6  H      6.301031    1.431594   -0.550660
     7  H      7.125903    0.699030   -1.821392
     8  HA     5.803165    2.828911   -2.518789
     9  CB     5.360980    1.268335   -3.957265
    10  HB     4.385741    1.627437   -4.420752
    11  HB     6.278052    1.611766   -4.476753
    12  HB     5.287112    0.196863   -3.980294
    13  N      3.306558    3.134806   -2.189631
    14  CA     2.104103    3.434363   -1.410307
    15  C      0.864600    2.600763   -1.694062
    16  O      0.084986    2.231183   -0.812432
    17  H      3.869884    3.901721   -2.547459
    18  HA     2.315593    3.319316   -0.407342
    19  CB     1.700573    4.844156   -1.671731
    20  HB     2.370314    5.574225   -1.240274
    21  HB     1.469987    4.983252   -2.706222
    22  HB     0.739340    5.086381   -1.257066
    23  N      0.568597    2.324131   -2.986817
    24  CA    -0.388104    1.339829   -3.441488
    25  C     -0.079416   -0.061896   -2.945486
    26  O     -0.938146   -0.783684   -2.508231
    27  H      1.169546    2.788884   -3.607980
    28  HA    -1.373263    1.502688   -3.117280
    29  CB    -0.495216    1.341876   -5.018863
    30  HB    -1.436288    0.804521   -5.292783
    31  HB    -0.547447    2.359548   -5.446484
    32  HB     0.292021    0.724282   -5.533505
    33  N      1.184345   -0.511496   -2.959227
    34  CA     1.605100   -1.754463   -2.269973
    35  C      1.247821   -1.787163   -0.738748
    36  O      0.448783   -2.652775   -0.340005
    37  H      1.876205    0.046922   -3.482467
    38  HA     1.066810   -2.624557   -2.605763
    39  CB     3.069351   -2.016897   -2.706728
    40  HB     3.115322   -1.939669   -3.797440
    41  HB     3.740023   -1.260920   -2.343119
    42  HB     3.351685   -2.993934   -2.294408
    43  N      1.951339   -1.048410    0.076604
    44  CA     1.933961   -1.262825    1.531275
    45  C      0.660488   -0.581655    2.115840
    46  O     -0.114834   -1.185571    2.778744
    47  H      2.599255   -0.369068   -0.215713
    48  HA     1.995769   -2.348675    1.837137
    49  CB     3.253720   -0.570973    1.991081
    50  HB     2.973019    0.474532    2.217824
    51  HB     3.641103   -0.916454    2.938343
    52  HB     3.981743   -0.546138    1.161490
    53  N      0.478292    0.730202    1.967665
    54  CA    -0.556435    1.510699    2.642850
    55  C     -2.044001    1.199343    2.101326
    56  O     -2.985933    1.141242    2.878931
    57  H      1.081334    1.228971    1.356470
    58  HA    -0.575355    1.299140    3.663159
    59  CB    -0.170631    2.985395    2.398486
    60  HB     0.839903    3.179495    2.630244
    61  HB    -0.334793    3.130266    1.372337
    62  HB    -0.942503    3.566717    3.027203
    63  N     -2.221920    1.186546    0.752618
    64  CA    -3.513999    0.972286    0.100107
    65  C     -3.908348   -0.536863    0.290621
    66  O     -4.930959   -0.858164    0.938397
    67  H     -1.396066    1.426279    0.221656
    68  HA    -4.229984    1.728148    0.563541
    69  CB    -3.450174    1.435914   -1.369744
    70  HB    -3.016147    0.701321   -1.976081
    71  HB    -4.472953    1.645946   -1.687683
    72  HB    -2.883975    2.299608   -1.286832
    73  N     -3.181111   -1.424901   -0.390824
    74  CA    -3.396220   -2.847619   -0.307716
    75  C     -3.103438   -3.465777    1.041607
    76  O     -3.964492   -4.092831    1.718558
    77  H     -2.341698   -1.030021   -0.800954
    78  HA    -4.488162   -3.047080   -0.415949
    79  CB    -2.746672   -3.691490   -1.374960
    80  HB    -3.403992   -3.847315   -2.202616
    81  HB    -1.810971   -3.260482   -1.726779
    82  HB    -2.539530   -4.646403   -0.867228
    83  N     -1.838925   -3.685387    1.379792
    84  CA    -1.409653   -4.694603    2.444406
    85  C     -1.978766   -4.356334    3.830034
    86  O     -2.560614   -5.302843    4.384059
    87  H     -1.031000   -3.315159    0.840362
    88  HA    -1.801684   -5.695576    2.125736
    89  CB     0.052440   -4.907774    2.545124
    90  HB     0.532397   -5.132803    1.571787
    91  HB     0.502347   -3.992430    2.766743
    92  HB     0.346725   -5.735913    3.165263
    93  N     -1.894280   -3.066589    4.273812
    94  CA    -2.142038   -2.493625    5.617365
    95  C     -3.354812   -3.064655    6.406098
    96  O     -4.547285   -2.770432    6.043593
    97  H     -1.407236   -2.446700    3.633114
    98  HA    -1.229466   -2.481946    6.166342
    99  CB    -2.314258   -0.977192    5.395541
   100  HB    -3.218028   -0.716712    4.735083
   101  HB    -2.519767   -0.603892    6.396510
   102  HB    -1.416870   -0.530908    4.925374
   103  OXT   -3.191693   -3.682222    7.486502
   103              4
     1  N      5.365479    1.121797   -3.692991
     2  CA     4.535908    2.233427   -3.315648
     3  C      3.135639    1.755778   -2.992131
     4  O      2.880783    1.395953   -1.875882
     5  H      5.274776    0.421121   -3.018480
     6  H      6.360599    1.380571   -3.842153
     7  H      5.175644    0.746105   -4.563143
     8  HA     4.906636    2.669760   -2.379430
     9  CB     4.552446    3.460564   -4.269707
    10  HB     3.993367    4.287173   -3.844856
    11  HB     5.529803    3.909716   -4.360893
    12  HB     4.208395    3.218698   -5.255130
    13  N      2.288674    1.640577   -3.988210
    14  CA     0.829958    1.314909   -3.788490
    15  C      0.603505   -0.077203   -3.075446
    16  O     -0.306118   -0.248013   -2.224565
    17  H      2.632716    2.084642   -4.821952
    18  HA     0.407700    2.177379   -3.078664
    19  CB     0.091625    1.402050   -5.152824
    20  HB    -0.139469    2.419747   -5.527707
    21  HB     0.420625    0.675293   -5.893515
    22  HB    -0.982410    1.023533   -5.110365
    23  N      1.161435   -1.222537   -3.608856
    24  CA     1.102972   -2.584066   -3.061101
    25  C      1.409333   -2.607921   -1.597168
    26  O      0.708606   -3.237623   -0.842010
    27  H      1.702951   -1.122393   -4.435678
    28  HA     0.144010   -2.864550   -3.163062
    29  CB     1.903612   -3.483833   -3.948769
    30  HB     2.915742   -3.221003   -3.869542
    31  HB     1.603532   -4.559054   -3.768140
    32  HB     1.592708   -3.381692   -4.987728
    33  N      2.489689   -1.887003   -1.202858
    34  CA     3.032514   -1.859005    0.146265
    35  C      1.969274   -1.106534    0.997245
    36  O      1.346607   -1.542927    1.942530
    37  H      3.051263   -1.346102   -1.850529
    38  HA     3.234573   -2.891465    0.490707
    39  CB     4.437727   -1.076873    0.120142
    40  HB     4.771227   -0.873719    1.146187
    41  HB     5.166559   -1.737203   -0.293557
    42  HB     4.421846   -0.136489   -0.429226
    43  N      1.759044    0.185815    0.660715
    44  CA     1.197638    1.177664    1.513174
    45  C     -0.375942    1.050877    1.520911
    46  O     -0.984830    0.573869    2.480660
    47  H      2.285447    0.523075   -0.183283
    48  HA     1.625595    1.032179    2.532778
    49  CB     1.650620    2.550811    1.071598
    50  HB     1.356204    2.747862    0.070853
    51  HB     1.129443    3.253780    1.778716
    52  HB     2.707501    2.725184    1.187972
    53  N     -0.974434    1.458414    0.392956
    54  CA    -2.455720    1.482458    0.126146
    55  C     -3.254929    0.161449    0.126200
    56  O     -4.380900    0.127974    0.706309
    57  H     -0.456302    1.552938   -0.415575
    58  HA    -2.877698    2.042810    0.894922
    59  CB    -2.575126    2.359388   -1.138586
    60  HB    -1.750471    3.105167   -1.083704
    61  HB    -2.315912    1.767985   -2.010996
    62  HB    -3.488813    2.865473   -1.238479
    63  N     -2.698781   -0.884342   -0.495277
    64  CA    -3.242613   -2.214443   -0.572152
    65  C     -3.059719   -2.909029    0.784645
    66  O     -4.078580   -3.128242    1.512120
    67  H     -1.782479   -0.720109   -0.973792
    68  HA    -4.368746   -2.143056   -0.735735
    69  CB    -2.679492   -3.046494   -1.697742
    70  HB    -3.170051   -2.529227   -2.583279
    71  HB    -1.636065   -3.114176   -1.648270
    72  HB    -3.102383   -4.013078   -1.596705
    73  N     -1.829382   -3.262191    1.137928
    74  CA    -1.498117   -4.122687    2.320821
    75  C     -1.638986   -3.372725    3.637459
    76  O     -2.479826   -3.733114    4.450880
    77  H     -1.121826   -3.020850    0.453686
    78  HA    -2.147798   -4.879783    2.283173
    79  CB    -0.098503   -4.701585    2.209477
    80  HB     0.207490   -5.117894    3.246183
    81  HB    -0.157815   -5.517222    1.434678
    82  HB     0.622158   -3.998361    1.858276
    83  N     -0.759196   -2.468736    3.929136
    84  CA    -0.642279   -1.860910    5.257084
    85  C     -1.866606   -1.081581    5.770683
    86  O     -2.252300   -1.291778    6.942544
    87  H     -0.081289   -2.221826    3.196701
    88  HA    -0.394732   -2.597060    5.989094
    89  CB     0.576135   -0.979585    5.216286
    90  HB     0.463926   -0.239910    4.368157
    91  HB     0.678840   -0.425648    6.120348
    92  HB     1.456830   -1.517504    5.059342
    93  N     -2.553919   -0.344486    4.906848
    94  CA    -3.716074    0.574414    5.132738
    95  C     -5.073412   -0.262587    5.125007
    96  O     -6.000460    0.037463    5.906733
    97  H     -2.095916   -0.259288    3.947863
    98  HA    -3.588217    1.045360    6.114940
    99  CB    -3.674249    1.624567    4.008707
   100  HB    -2.867480    2.353338    3.951670
   101  HB    -3.702430    1.151141    3.040151
   102  HB    -4.610690    2.173662    4.055766
   103  OXT   -5.178797   -1.103094    4.188247
   103              5
     1  N      5.381747    2.420842   -2.466288
     2  CA     4.160010    2.315556   -3.354260
     3  C      2.945559    2.382020   -2.482741
     4  O      2.949924    1.578492   -1.552123
     5  H      5.511771    1.562214   -1.966112
     6  H      5.358923    3.253432   -1.900506
     7  H      6.158233    2.435578   -3.172658
     8  HA     4.100422    3.203839   -4.043829
     9  CB     4.286662    1.056235   -4.321358
    10  HB     4.097223    0.078007   -3.847043
    11  HB     3.545292    1.082414   -5.089875
    12  HB     5.254098    1.081115   -4.837773
    13  N      1.926160    3.186304   -2.841673
    14  CA     0.525646    3.050744   -2.321546
    15  C     -0.060342    1.643097   -2.415832
    16  O     -0.347867    1.061436   -1.340112
    17  H      1.949366    3.918037   -3.649489
    18  HA     0.545683    3.232347   -1.248622
    19  CB    -0.401633    4.141537   -2.958044
    20  HB    -0.586302    4.009834   -4.089536
    21  HB    -1.427439    4.055891   -2.466515
    22  HB    -0.003864    5.126041   -2.817604
    23  N     -0.201361    1.133367   -3.630587
    24  CA    -0.331698   -0.330565   -3.981475
    25  C      0.087664   -1.281616   -2.819811
    26  O     -0.659311   -2.003588   -2.291295
    27  H      0.080994    1.725895   -4.421104
    28  HA    -1.391936   -0.542677   -4.172653
    29  CB     0.415311   -0.780877   -5.309827
    30  HB     0.062362   -0.129609   -6.137502
    31  HB     1.477284   -0.770192   -5.274235
    32  HB     0.228751   -1.836603   -5.470747
    33  N      1.355342   -1.212538   -2.527759
    34  CA     1.917497   -2.027363   -1.442110
    35  C      1.516524   -1.498757    0.013396
    36  O      0.748534   -2.190193    0.708000
    37  H      1.923308   -0.516723   -3.068681
    38  HA     1.517957   -2.989983   -1.622149
    39  CB     3.422055   -2.103425   -1.701623
    40  HB     3.828177   -2.839949   -0.991507
    41  HB     3.690900   -2.364155   -2.720227
    42  HB     3.887183   -1.124514   -1.374312
    43  N      2.017356   -0.334321    0.447845
    44  CA     1.910399    0.060395    1.815722
    45  C      0.438406    0.138226    2.272932
    46  O      0.026098   -0.406491    3.269784
    47  H      2.654198    0.156228   -0.162704
    48  HA     2.451575   -0.599186    2.445637
    49  CB     2.606407    1.411485    1.953848
    50  HB     2.589633    1.717083    3.008741
    51  HB     3.694901    1.354943    1.676190
    52  HB     2.053101    2.190695    1.422686
    53  N     -0.311001    1.029225    1.626761
    54  CA    -1.701035    1.463863    1.944277
    55  C     -2.770356    0.503960    1.526456
    56  O     -3.630483    0.107192    2.334637
    57  H      0.347196    1.537235    1.042138
    58  HA    -1.883544    1.718978    2.994809
    59  CB    -1.921656    2.797875    1.273796
    60  HB    -1.928729    2.604704    0.197960
    61  HB    -2.966023    3.180832    1.474115
    62  HB    -1.247100    3.523937    1.573612
    63  N     -2.802837    0.221869    0.214267
    64  CA    -3.920252   -0.618903   -0.257514
    65  C     -3.861581   -2.030157    0.390568
    66  O     -4.786338   -2.391670    1.136242
    67  H     -2.046335    0.629883   -0.360424
    68  HA    -4.936553   -0.177961   -0.042187
    69  CB    -3.868009   -0.615233   -1.821743
    70  HB    -4.660629   -1.322196   -2.256741
    71  HB    -3.943318    0.345984   -2.275448
    72  HB    -2.910472   -0.948377   -2.085122
    73  N     -2.739971   -2.722513    0.120351
    74  CA    -2.463679   -4.110461    0.539109
    75  C     -2.217563   -4.098215    2.065218
    76  O     -3.083237   -4.637477    2.786241
    77  H     -2.175586   -2.329551   -0.615206
    78  HA    -3.297653   -4.689158    0.379487
    79  CB    -1.364683   -4.727040   -0.335424
    80  HB    -0.977004   -5.679090    0.096931
    81  HB    -1.642541   -4.972609   -1.287033
    82  HB    -0.579930   -4.018012   -0.397691
    83  N     -1.006742   -3.826970    2.549558
    84  CA    -0.498910   -4.341931    3.836391
    85  C     -1.277600   -3.734551    4.984708
    86  O     -1.852380   -4.386209    5.860693
    87  H     -0.409570   -3.149626    2.063414
    88  HA    -0.706904   -5.398805    3.841041
    89  CB     1.032769   -4.039055    3.946774
    90  HB     1.202928   -2.955007    3.958060
    91  HB     1.313310   -4.421464    4.936124
    92  HB     1.566304   -4.709594    3.245883
    93  N     -1.405748   -2.387402    5.034604
    94  CA    -1.784019   -1.570332    6.311288
    95  C     -3.208388   -0.892483    6.192817
    96  O     -4.264881   -1.597632    6.253314
    97  H     -0.871567   -1.905483    4.335401
    98  HA    -1.808987   -2.291191    7.193646
    99  CB    -0.610045   -0.619716    6.599507
   100  HB    -0.763328    0.219994    5.925004
   101  HB    -0.677237   -0.361345    7.628223
   102  HB     0.346860   -1.163082    6.394091
   103  OXT   -3.323429    0.344629    5.920211
   103              6
     1  N      5.099184    2.674195   -2.731344
     2  CA     3.850289    3.180533   -3.297536
     3  C      2.593319    2.786850   -2.527347
     4  O      2.574647    1.804747   -1.821334
     5  H      5.428213    2.979612   -1.876244
     6  H      5.801578    2.868251   -3.468470
     7  H      5.064217    1.698244   -2.635398
     8  HA     3.907915    4.208515   -3.227602
     9  CB     3.644690    2.634020   -4.782589
    10  HB     4.519158    2.823584   -5.433438
    11  HB     3.384732    1.613414   -4.759125
    12  HB     2.914900    3.175112   -5.388637
    13  N      1.525049    3.493746   -2.820411
    14  CA     0.197409    3.241071   -2.150906
    15  C     -0.315053    1.723183   -2.321251
    16  O     -0.896761    1.142933   -1.433860
    17  H      1.490989    4.209400   -3.535060
    18  HA     0.341713    3.457292   -1.094278
    19  CB    -0.823861    4.227937   -2.762027
    20  HB    -1.184281    3.913348   -3.723007
    21  HB    -1.660908    4.260755   -2.111483
    22  HB    -0.438261    5.218437   -2.660024
    23  N      0.006123    1.161959   -3.537146
    24  CA    -0.418474   -0.212251   -3.914482
    25  C      0.031973   -1.306859   -2.959723
    26  O     -0.789845   -2.053909   -2.426524
    27  H      0.526942    1.689338   -4.243258
    28  HA    -1.500432   -0.161444   -3.952354
    29  CB     0.077483   -0.585852   -5.349582
    30  HB     1.202467   -0.658522   -5.404901
    31  HB    -0.378481   -1.499443   -5.718862
    32  HB    -0.242353    0.162279   -6.070295
    33  N      1.309000   -1.317817   -2.673287
    34  CA     1.766906   -2.128969   -1.538714
    35  C      1.442086   -1.573012   -0.104740
    36  O      0.997914   -2.348315    0.749652
    37  H      1.924779   -0.566535   -2.984641
    38  HA     1.468291   -3.180514   -1.673114
    39  CB     3.332000   -2.180647   -1.721080
    40  HB     3.715405   -1.179801   -1.837849
    41  HB     3.889453   -2.662537   -0.881250
    42  HB     3.624273   -2.803381   -2.635909
    43  N      1.845606   -0.327682    0.171516
    44  CA     1.799525    0.169152    1.552394
    45  C      0.267559    0.330005    2.099375
    46  O     -0.162511   -0.328183    3.033006
    47  H      2.017286    0.282192   -0.617513
    48  HA     2.356166   -0.462810    2.268607
    49  CB     2.451701    1.553724    1.677454
    50  HB     2.377102    1.808569    2.774981
    51  HB     3.565014    1.512082    1.443152
    52  HB     2.084276    2.294698    1.003645
    53  N     -0.440490    1.303488    1.601992
    54  CA    -1.740350    1.746310    2.116039
    55  C     -2.816262    0.698531    1.768304
    56  O     -3.824277    0.569544    2.547659
    57  H     -0.024997    1.740780    0.823076
    58  HA    -1.609323    1.812824    3.129728
    59  CB    -2.065969    3.147591    1.545341
    60  HB    -2.946788    3.634152    1.985525
    61  HB    -1.164100    3.789392    1.749429
    62  HB    -2.247600    3.070711    0.482447
    63  N     -2.756056   -0.034846    0.646777
    64  CA    -3.741535   -1.071469    0.285754
    65  C     -3.486069   -2.504221    0.689737
    66  O     -4.294217   -3.000739    1.446492
    67  H     -2.064654    0.246353   -0.043662
    68  HA    -4.694082   -0.727246    0.790275
    69  CB    -3.859503   -0.885055   -1.260755
    70  HB    -4.642629   -1.620774   -1.580342
    71  HB    -4.273247    0.112914   -1.497629
    72  HB    -2.910072   -1.147540   -1.669178
    73  N     -2.441971   -3.223288    0.233856
    74  CA    -2.156175   -4.584976    0.590898
    75  C     -1.741384   -4.757888    2.112532
    76  O     -2.249311   -5.637534    2.877042
    77  H     -1.886955   -2.813661   -0.531350
    78  HA    -3.019122   -5.181481    0.305664
    79  CB    -1.127437   -4.986443   -0.512511
    80  HB    -0.779043   -5.994079   -0.241344
    81  HB    -1.518687   -5.001911   -1.500517
    82  HB    -0.236367   -4.321589   -0.514089
    83  N     -0.914171   -3.832231    2.602131
    84  CA    -0.175983   -4.050140    3.850907
    85  C     -0.945342   -3.496743    5.125070
    86  O     -1.233794   -4.270788    6.044294
    87  H     -0.419667   -3.156088    1.960823
    88  HA     0.024087   -5.111979    4.110031
    89  CB     1.239635   -3.470363    3.735984
    90  HB     1.713793   -3.773155    4.781915
    91  HB     1.605153   -4.004147    2.871814
    92  HB     1.228526   -2.372299    3.705046
    93  N     -1.296850   -2.178413    5.165489
    94  CA    -1.889318   -1.412836    6.262466
    95  C     -3.169725   -2.066558    6.759895
    96  O     -3.238792   -2.593434    7.912374
    97  H     -1.106245   -1.665593    4.295719
    98  HA    -1.179128   -1.354242    7.059493
    99  CB    -1.998374    0.049579    5.706861
   100  HB    -2.198848    0.717753    6.514233
   101  HB    -0.978562    0.247032    5.441905
   102  HB    -2.588520    0.183597    4.843045
   103  OXT   -4.018946   -2.253940    5.896397
   103              7
     1  N      4.395667    4.169768   -1.355376
     2  CA     3.470603    4.061809   -2.498305
     3  C      2.235939    3.182051   -2.202153
     4  O      2.323248    2.061338   -1.675633
     5  H      5.181366    4.686843   -1.639106
     6  H      4.671592    3.244547   -1.137104
     7  H      3.956190    4.544488   -0.564251
     8  HA     3.140626    5.099754   -2.672063
     9  CB     4.076950    3.527365   -3.791224
    10  HB     3.627601    4.034421   -4.626373
    11  HB     5.103483    3.756275   -3.731199
    12  HB     3.904562    2.393287   -3.968963
    13  N      1.064619    3.724010   -2.552461
    14  CA    -0.200802    3.272059   -1.995724
    15  C     -0.546293    1.797129   -2.335857
    16  O     -1.037073    1.205502   -1.389987
    17  H      1.121711    4.639942   -2.862041
    18  HA    -0.079647    3.354531   -0.933259
    19  CB    -1.271296    4.240716   -2.537502
    20  HB    -2.130072    4.091799   -1.847079
    21  HB    -0.859583    5.228798   -2.570790
    22  HB    -1.546857    3.936644   -3.550919
    23  N     -0.058530    1.244496   -3.482883
    24  CA    -0.124700   -0.165560   -3.773233
    25  C      0.471593   -1.042638   -2.704006
    26  O     -0.112692   -1.986845   -2.217327
    27  H      0.534139    1.908461   -4.093657
    28  HA    -1.239868   -0.405491   -3.670437
    29  CB     0.156331   -0.518496   -5.233186
    30  HB     1.187822   -0.380649   -5.569653
    31  HB    -0.015648   -1.533955   -5.545893
    32  HB    -0.515771    0.105184   -5.812190
    33  N      1.727560   -0.800549   -2.418886
    34  CA     2.456048   -1.458438   -1.263736
    35  C      1.725509   -1.229140    0.036342
    36  O      1.264963   -2.181629    0.612438
    37  H      2.225852   -0.007760   -2.867127
    38  HA     2.672588   -2.492912   -1.529777
    39  CB     3.864853   -0.789392   -1.254743
    40  HB     4.561648   -1.158414   -0.520489
    41  HB     4.318033   -0.765087   -2.287639
    42  HB     3.688653    0.228070   -1.029475
    43  N      1.672552    0.011580    0.503253
    44  CA     1.348782    0.365739    1.874116
    45  C     -0.156522    0.290944    2.231998
    46  O     -0.619376   -0.527468    2.975369
    47  H      1.887938    0.642968   -0.285416
    48  HA     1.976501   -0.197322    2.589963
    49  CB     1.859373    1.789548    2.073377
    50  HB     1.604631    2.176557    3.026929
    51  HB     2.957679    1.768736    1.894183
    52  HB     1.361232    2.396274    1.350700
    53  N     -0.871176    1.219678    1.596174
    54  CA    -2.264408    1.489298    1.930360
    55  C     -3.190730    0.348116    1.580893
    56  O     -4.048091    0.034761    2.437113
    57  H     -0.369890    1.784463    0.906429
    58  HA    -2.361135    1.751633    2.995767
    59  CB    -2.660872    2.788058    1.163639
    60  HB    -3.543584    3.245311    1.720737
    61  HB    -1.859624    3.479273    1.161884
    62  HB    -3.076236    2.622205    0.158552
    63  N     -3.080563   -0.230457    0.370500
    64  CA    -3.905083   -1.305372   -0.128390
    65  C     -3.488786   -2.693616    0.352862
    66  O     -4.293929   -3.309976    1.039804
    67  H     -2.248680    0.037157   -0.224427
    68  HA    -4.906393   -1.227640    0.194460
    69  CB    -3.857136   -1.309016   -1.657281
    70  HB    -4.586905   -2.131170   -1.978013
    71  HB    -4.238640   -0.397033   -2.122107
    72  HB    -2.856195   -1.614167   -2.045049
    73  N     -2.240061   -3.135707    0.024115
    74  CA    -1.801715   -4.525169    0.405053
    75  C     -1.405160   -4.780008    1.958271
    76  O     -1.866846   -5.709970    2.587762
    77  H     -1.656503   -2.581305   -0.535676
    78  HA    -2.608742   -5.220808    0.177628
    79  CB    -0.591868   -4.906182   -0.534826
    80  HB    -1.058393   -4.900443   -1.502386
    81  HB     0.198829   -4.204738   -0.521877
    82  HB    -0.276229   -5.943361   -0.253095
    83  N     -0.421148   -3.996153    2.389379
    84  CA     0.311145   -4.224381    3.652301
    85  C     -0.510607   -3.957832    4.929948
    86  O     -0.473393   -4.785428    5.913198
    87  H     -0.059420   -3.247400    1.741094
    88  HA     0.551842   -5.258760    3.614019
    89  CB     1.610471   -3.396674    3.748379
    90  HB     1.260027   -2.369945    3.969249
    91  HB     2.174971   -3.674585    4.617617
    92  HB     2.129633   -3.551676    2.830138
    93  N     -1.317853   -2.835008    4.919190
    94  CA    -2.136699   -2.377142    6.103056
    95  C     -3.339652   -3.302662    6.460007
    96  O     -3.580619   -3.368185    7.626174
    97  H     -1.275712   -2.154995    4.124932
    98  HA    -1.490676   -2.539523    7.004026
    99  CB    -2.520474   -0.876890    5.966758
   100  HB    -1.630079   -0.295212    5.817481
   101  HB    -3.233103   -0.856162    5.116586
   102  HB    -2.932736   -0.550582    6.932146
   103  OXT   -3.898617   -4.046815    5.579581
   103              8
     1  N      4.906935    2.681814   -2.425718
     2  CA     3.755067    3.544470   -2.669740
     3  C      2.516819    3.057903   -1.927900
     4  O      2.465534    1.835936   -1.711966
     5  H      4.783075    1.716931   -2.674571
     6  H      5.107794    2.737574   -1.438411
     7  H      5.662544    2.993751   -3.015537
     8  HA     4.017700    4.574913   -2.359016
     9  CB     3.409881    3.665378   -4.171859
    10  HB     3.647175    2.669941   -4.652974
    11  HB     2.380099    4.020228   -4.361792
    12  HB     4.019634    4.464462   -4.519993
    13  N      1.631551    4.022399   -1.486301
    14  CA     0.363152    3.661177   -0.790085
    15  C     -0.497185    2.487845   -1.402848
    16  O     -1.123268    1.771013   -0.623627
    17  H      1.992938    5.004799   -1.426171
    18  HA     0.568788    3.450219    0.269682
    19  CB    -0.502305    4.886452   -0.719823
    20  HB     0.039225    5.776472   -0.399488
    21  HB    -0.967078    4.970414   -1.662502
    22  HB    -1.199167    4.741971    0.038904
    23  N     -0.524922    2.346732   -2.751969
    24  CA    -1.120341    1.183723   -3.464463
    25  C     -0.663713   -0.187922   -2.924902
    26  O     -1.447545   -1.097440   -2.677006
    27  H      0.089200    2.962907   -3.246308
    28  HA    -2.228770    1.182144   -3.340010
    29  CB    -0.845424    1.297614   -4.961543
    30  HB    -1.481960    0.659914   -5.537181
    31  HB    -1.117378    2.256520   -5.412196
    32  HB     0.202827    1.155548   -5.251101
    33  N      0.647445   -0.336516   -2.699923
    34  CA     1.432472   -1.404517   -2.003505
    35  C      1.241442   -1.410814   -0.477623
    36  O      0.545316   -2.236455    0.110017
    37  H      1.253539    0.340931   -3.077170
    38  HA     0.989658   -2.386581   -2.358929
    39  CB     2.866061   -1.378164   -2.482717
    40  HB     3.478176   -2.213220   -2.128089
    41  HB     2.885531   -1.262427   -3.599541
    42  HB     3.303505   -0.488283   -2.107351
    43  N      1.763552   -0.426045    0.219977
    44  CA     1.895796   -0.335751    1.648458
    45  C      0.568707   -0.197707    2.410362
    46  O      0.155373   -1.025113    3.230893
    47  H      2.217652    0.310032   -0.388877
    48  HA     2.345053   -1.249795    1.919664
    49  CB     2.989111    0.739494    2.009115
    50  HB     2.603903    1.752461    1.981563
    51  HB     3.317287    0.474953    2.982686
    52  HB     3.756276    0.628979    1.226618
    53  N     -0.184280    0.801379    2.061088
    54  CA    -1.427432    1.226177    2.743242
    55  C     -2.640315    0.275450    2.455179
    56  O     -3.415808   -0.121108    3.301777
    57  H      0.266173    1.410484    1.327328
    58  HA    -1.271053    1.139288    3.798297
    59  CB    -1.866235    2.692976    2.385401
    60  HB    -1.842296    2.724129    1.296157
    61  HB    -2.870424    2.900053    2.819231
    62  HB    -1.218781    3.483815    2.756299
    63  N     -2.809119   -0.006619    1.149219
    64  CA    -3.960719   -0.595754    0.547871
    65  C     -3.877917   -2.130895    0.630525
    66  O     -4.560698   -2.759546    1.419661
    67  H     -2.134527    0.350054    0.494754
    68  HA    -4.875839   -0.341710    1.031872
    69  CB    -4.095518   -0.045213   -0.818775
    70  HB    -3.104049    0.174018   -1.254266
    71  HB    -4.747581   -0.612958   -1.472131
    72  HB    -4.514404    0.939900   -0.765547
    73  N     -2.988940   -2.742179   -0.173204
    74  CA    -2.665454   -4.201371   -0.147894
    75  C     -2.049073   -4.786815    1.193665
    76  O     -2.665100   -5.729015    1.647406
    77  H     -2.463701   -2.124859   -0.778134
    78  HA    -3.648665   -4.715492   -0.290544
    79  CB    -1.804195   -4.563157   -1.362917
    80  HB    -2.334778   -4.462701   -2.336318
    81  HB    -0.858827   -4.068647   -1.427266
    82  HB    -1.598536   -5.662318   -1.420018
    83  N     -0.981219   -4.156744    1.775987
    84  CA    -0.102179   -4.791685    2.726922
    85  C     -0.597885   -4.686283    4.127333
    86  O     -0.855722   -5.751775    4.681201
    87  H     -0.695664   -3.280271    1.349204
    88  HA    -0.034989   -5.926744    2.588254
    89  CB     1.323658   -4.293849    2.529759
    90  HB     1.829233   -4.843493    1.680430
    91  HB     1.349733   -3.239952    2.483790
    92  HB     1.861562   -4.577620    3.462423
    93  N     -0.782104   -3.552254    4.644912
    94  CA    -1.257134   -3.325669    6.044483
    95  C     -2.714991   -3.805745    6.316287
    96  O     -3.617167   -3.420303    5.588534
    97  H     -0.704043   -2.807374    4.001105
    98  HA    -0.613588   -3.928676    6.771091
    99  CB    -0.897448   -1.882744    6.512154
   100  HB    -0.821560   -1.765452    7.601426
   101  HB     0.134485   -1.612088    6.136362
   102  HB    -1.564747   -1.159588    6.034218
   103  OXT   -2.847725   -4.609082    7.221695
   103              9
     1  N      5.616301    2.475520   -1.548438
     2  CA     4.843808    2.080167   -2.730687
     3  C      3.404200    1.988693   -2.364799
     4  O      3.093812    1.202114   -1.460956
     5  H      6.440349    3.003072   -1.817299
     6  H      5.771260    1.589360   -0.990005
     7  H      5.056951    3.179138   -1.041152
     8  HA     5.033768    2.931225   -3.408966
     9  CB     5.402346    0.886389   -3.464291
    10  HB     4.796265    0.777451   -4.375328
    11  HB     6.417388    1.157957   -3.736417
    12  HB     5.401328   -0.025502   -2.879205
    13  N      2.452375    2.732514   -3.039487
    14  CA     0.930203    2.645742   -2.767393
    15  C      0.431473    1.160735   -2.670463
    16  O     -0.435766    0.799856   -1.833129
    17  H      2.783345    3.325486   -3.808891
    18  HA     0.720668    3.016844   -1.716204
    19  CB     0.266246    3.454501   -3.890954
    20  HB     0.640626    3.036861   -4.853686
    21  HB    -0.849860    3.304466   -3.902621
    22  HB     0.622225    4.510256   -3.709988
    23  N      0.952135    0.329821   -3.506142
    24  CA     0.406676   -0.978564   -3.706498
    25  C      0.591284   -1.906066   -2.456187
    26  O     -0.335227   -2.617045   -2.013031
    27  H      1.430298    0.770755   -4.261365
    28  HA    -0.678007   -1.021610   -3.811318
    29  CB     1.086714   -1.646882   -4.918928
    30  HB     1.040108   -2.753670   -4.880356
    31  HB     0.610172   -1.274000   -5.839690
    32  HB     2.129841   -1.329635   -4.957373
    33  N      1.795667   -1.887608   -1.952011
    34  CA     2.175268   -2.475612   -0.691917
    35  C      1.614467   -1.780483    0.555333
    36  O      0.908581   -2.440480    1.322750
    37  H      2.468346   -1.403971   -2.452613
    38  HA     1.815780   -3.563236   -0.763619
    39  CB     3.676981   -2.529566   -0.644947
    40  HB     3.988929   -3.337967   -1.348786
    41  HB     4.075785   -1.519070   -0.728081
    42  HB     3.947974   -2.684790    0.437326
    43  N      1.877935   -0.495000    0.797492
    44  CA     1.434363    0.185539    1.998966
    45  C     -0.058683    0.411734    2.048264
    46  O     -0.672081   -0.073464    2.986919
    47  H      2.313794    0.127818    0.091300
    48  HA     1.719527   -0.441803    2.845724
    49  CB     2.191827    1.586527    2.257284
    50  HB     1.916365    2.278042    1.489709
    51  HB     1.847888    2.000711    3.241290
    52  HB     3.280301    1.458131    2.141554
    53  N     -0.640052    1.273462    1.169746
    54  CA    -2.006149    1.792937    1.307417
    55  C     -3.063298    0.804302    1.034897
    56  O     -4.052221    0.736063    1.755764
    57  H     -0.201203    1.675697    0.376966
    58  HA    -2.062618    2.088200    2.417461
    59  CB    -2.250616    3.084462    0.550880
    60  HB    -2.091904    2.974983   -0.455274
    61  HB    -3.256030    3.435076    0.766323
    62  HB    -1.660843    3.875615    0.914524
    63  N     -2.785514   -0.031173    0.013115
    64  CA    -3.705117   -1.058442   -0.517021
    65  C     -3.764722   -2.394771    0.160568
    66  O     -4.874284   -2.774560    0.544576
    67  H     -2.069626    0.176770   -0.667146
    68  HA    -4.714498   -0.621041   -0.495549
    69  CB    -3.494979   -1.154396   -2.028342
    70  HB    -3.633554   -0.138028   -2.492328
    71  HB    -2.523576   -1.529724   -2.226556
    72  HB    -4.161031   -1.890829   -2.501703
    73  N     -2.676822   -3.141704    0.266838
    74  CA    -2.493063   -4.397773    0.979525
    75  C     -2.444149   -4.203200    2.532562
    76  O     -3.410543   -4.592425    3.195589
    77  H     -1.842121   -2.675920   -0.119854
    78  HA    -3.343548   -5.048998    0.701662
    79  CB    -1.139567   -4.988762    0.444925
    80  HB    -0.332814   -4.267194    0.468863
    81  HB    -0.764787   -5.813649    1.103185
    82  HB    -1.218038   -5.294626   -0.567266
    83  N     -1.325535   -3.606897    3.113929
    84  CA    -1.045709   -3.514999    4.564713
    85  C     -2.106633   -2.868879    5.485286
    86  O     -2.629954   -3.490224    6.439632
    87  H     -0.531259   -3.113574    2.613201
    88  HA    -0.994118   -4.541440    4.804066
    89  CB     0.333166   -2.889436    4.955194
    90  HB     0.378899   -1.811382    4.691430
    91  HB     0.508118   -3.081074    6.015542
    92  HB     1.059263   -3.296395    4.259563
    93  N     -2.327096   -1.479804    5.265567
    94  CA    -3.229904   -0.592567    6.062920
    95  C     -4.763043   -0.976818    6.280171
    96  O     -5.167221   -1.067562    7.421832
    97  H     -1.936083   -1.157514    4.363065
    98  HA    -2.810311   -0.663199    7.072648
    99  CB    -3.007221    0.910355    5.702489
   100  HB    -1.993688    1.213819    5.735419
   101  HB    -3.410984    1.169547    4.710860
   102  HB    -3.525003    1.530901    6.442200
   103  OXT   -5.441626   -1.327291    5.246682
   103             10
     1  N      5.071970    0.958380   -3.679061
     2  CA     4.452815    2.253906   -3.243916
     3  C      3.433929    2.135430   -2.089026
     4  O      3.359681    1.056106   -1.503532
     5  H      4.417523    0.332963   -4.165541
     6  H      5.528569    0.523613   -2.920882
     7  H      5.729108    1.126679   -4.369510
     8  HA     5.219316    2.944576   -2.919800
     9  CB     3.809263    3.004558   -4.484195
    10  HB     4.439015    3.085909   -5.372530
    11  HB     2.832780    2.635802   -4.692971
    12  HB     3.729126    4.078951   -4.330401
    13  N      2.602311    3.193606   -2.010484
    14  CA     1.406407    3.322335   -1.182075
    15  C      0.480927    2.201517   -1.524236
    16  O     -0.104962    1.562587   -0.679457
    17  H      2.717900    4.016610   -2.604748
    18  HA     1.797181    3.162760   -0.153130
    19  CB     0.814535    4.739086   -1.430735
    20  HB     0.223913    5.016883   -0.573664
    21  HB     1.547576    5.535135   -1.526454
    22  HB     0.312027    4.659071   -2.390953
    23  N      0.242182    1.975611   -2.811137
    24  CA    -0.660273    0.916296   -3.430339
    25  C     -0.429424   -0.523185   -2.744519
    26  O     -1.444341   -1.218182   -2.428025
    27  H      0.655462    2.637092   -3.421808
    28  HA    -1.679057    1.121925   -3.283127
    29  CB    -0.457749    0.829982   -4.937026
    30  HB    -1.024019    0.007259   -5.386483
    31  HB    -0.773812    1.757656   -5.399988
    32  HB     0.627796    0.656400   -5.124713
    33  N      0.879787   -0.915499   -2.555162
    34  CA     1.238141   -2.116785   -1.819692
    35  C      1.116992   -1.876487   -0.353964
    36  O      0.402078   -2.584188    0.292819
    37  H      1.589164   -0.369977   -2.995505
    38  HA     0.445411   -2.869233   -2.123220
    39  CB     2.570100   -2.728182   -2.258312
    40  HB     3.375316   -2.108566   -2.041042
    41  HB     2.703421   -3.752295   -1.878872
    42  HB     2.668155   -2.836103   -3.308666
    43  N      1.963478   -0.963707    0.182931
    44  CA     2.071245   -0.778700    1.640984
    45  C      0.726646   -0.386614    2.306571
    46  O      0.114199   -1.169711    3.083013
    47  H      2.603677   -0.474945   -0.370910
    48  HA     2.349584   -1.718577    2.154452
    49  CB     3.316670    0.096171    1.918389
    50  HB     3.278530    1.118576    1.434526
    51  HB     3.457498    0.200865    2.968212
    52  HB     4.225158   -0.464832    1.552151
    53  N      0.390654    0.851422    2.077108
    54  CA    -0.684982    1.522352    2.803304
    55  C     -2.105370    1.028095    2.420107
    56  O     -2.898621    0.907706    3.372246
    57  H      0.919318    1.457263    1.430924
    58  HA    -0.342748    1.448514    3.816566
    59  CB    -0.747337    3.005296    2.439804
    60  HB     0.177282    3.574137    2.630312
    61  HB    -1.052350    3.372714    1.427992
    62  HB    -1.596409    3.360961    3.050651
    63  N     -2.434917    0.747986    1.115390
    64  CA    -3.803676    0.462745    0.604078
    65  C     -4.153502   -1.028638    0.751534
    66  O     -5.283999   -1.390819    1.159297
    67  H     -1.634218    0.701444    0.545061
    68  HA    -4.551062    1.026231    1.266588
    69  CB    -3.858986    0.923724   -0.811485
    70  HB    -3.876177    2.050612   -0.825813
    71  HB    -2.894826    0.840311   -1.332544
    72  HB    -4.706481    0.558030   -1.340730
    73  N     -3.310040   -1.951063    0.243255
    74  CA    -3.560071   -3.414298    0.271212
    75  C     -3.095146   -3.990759    1.665915
    76  O     -3.941221   -4.619980    2.326485
    77  H     -2.470933   -1.562975   -0.237356
    78  HA    -4.638193   -3.467989    0.217594
    79  CB    -2.951676   -4.292854   -0.916430
    80  HB    -2.061749   -3.832370   -1.300759
    81  HB    -2.776801   -5.336720   -0.707415
    82  HB    -3.559932   -4.282402   -1.791691
    83  N     -1.778220   -3.904775    1.953907
    84  CA    -1.219361   -4.765308    2.918678
    85  C     -1.698002   -4.473409    4.366879
    86  O     -2.074886   -5.339151    5.143128
    87  H     -1.165253   -3.379439    1.349231
    88  HA    -1.387526   -5.850147    2.733639
    89  CB     0.320439   -4.648225    2.899210
    90  HB     0.803377   -4.975286    1.969352
    91  HB     0.785097   -3.729226    3.247324
    92  HB     0.562883   -5.420543    3.673634
    93  N     -1.667772   -3.189872    4.746383
    94  CA    -2.040345   -2.574821    5.997525
    95  C     -3.358411   -3.011302    6.574589
    96  O     -3.338591   -3.622765    7.649979
    97  H     -1.308867   -2.497387    4.078998
    98  HA    -1.314382   -3.020157    6.739332
    99  CB    -1.771605   -1.064566    6.125166
   100  HB    -2.657599   -0.415371    5.743251
   101  HB    -1.580715   -0.679971    7.147940
   102  HB    -0.977523   -0.762074    5.449243
   103  OXT   -4.369380   -2.658596    5.949990
   103             11
     1  N      5.550942    2.776339   -2.080017
     2  CA     4.709327    2.191490   -3.121443
     3  C      3.260783    1.918852   -2.509705
     4  O      3.111204    1.141635   -1.581591
     5  H      5.516857    3.776470   -2.032190
     6  H      6.486248    2.631517   -2.340159
     7  H      5.312639    2.341105   -1.233610
     8  HA     4.523297    2.992766   -3.827420
     9  CB     5.320934    1.082551   -3.836223
    10  HB     4.511220    0.500043   -4.234046
    11  HB     6.065956    1.381630   -4.619335
    12  HB     5.866649    0.495246   -3.112701
    13  N      2.227301    2.487149   -3.132626
    14  CA     0.887562    2.368008   -2.637291
    15  C      0.445460    0.896182   -2.491025
    16  O     -0.104465    0.504223   -1.443797
    17  H      2.435181    3.129041   -3.839685
    18  HA     0.788994    2.851083   -1.639651
    19  CB    -0.093551    3.091861   -3.565537
    20  HB     0.104911    2.836793   -4.596769
    21  HB    -1.038919    2.817166   -3.346627
    22  HB     0.153903    4.153508   -3.391309
    23  N      0.618732    0.132323   -3.557052
    24  CA     0.213247   -1.230554   -3.641081
    25  C      0.540429   -2.092439   -2.381830
    26  O     -0.337148   -2.714006   -1.748533
    27  H      0.992091    0.450858   -4.423865
    28  HA    -0.871800   -1.178287   -3.666857
    29  CB     0.670446   -1.834596   -4.929748
    30  HB     0.435492   -1.276150   -5.812093
    31  HB     1.755464   -1.865046   -4.818009
    32  HB     0.281174   -2.842638   -5.024892
    33  N      1.790942   -1.982363   -1.954656
    34  CA     2.136588   -2.551147   -0.623382
    35  C      1.541971   -1.829449    0.590850
    36  O      0.938450   -2.483477    1.483003
    37  H      2.508019   -1.492127   -2.478259
    38  HA     1.866164   -3.641305   -0.558107
    39  CB     3.597090   -2.524892   -0.474336
    40  HB     3.903454   -3.147079    0.424075
    41  HB     3.974567   -3.079299   -1.327398
    42  HB     3.965184   -1.479382   -0.519114
    43  N      1.783331   -0.472075    0.638591
    44  CA     1.615511    0.284400    1.822613
    45  C      0.172048    0.496992    2.234507
    46  O     -0.252919    0.105648    3.323359
    47  H      2.346032   -0.129126   -0.160293
    48  HA     2.191172   -0.122116    2.699050
    49  CB     2.358842    1.600233    1.593357
    50  HB     1.808231    2.135034    0.854457
    51  HB     2.412755    2.136482    2.571614
    52  HB     3.365846    1.389987    1.270720
    53  N     -0.541566    1.257505    1.387205
    54  CA    -1.933722    1.687341    1.444082
    55  C     -2.939480    0.574865    1.195309
    56  O     -3.920226    0.411349    1.936345
    57  H     -0.054366    1.605573    0.587643
    58  HA    -2.091853    1.938465    2.525964
    59  CB    -2.286691    2.834516    0.578729
    60  HB    -2.177616    2.591730   -0.457596
    61  HB    -3.279624    3.189380    0.743546
    62  HB    -1.658399    3.700546    0.775897
    63  N     -2.869849   -0.114862    0.052547
    64  CA    -3.844597   -1.002265   -0.437844
    65  C     -3.879070   -2.320079    0.257849
    66  O     -4.928799   -2.845461    0.661238
    67  H     -1.987390    0.114229   -0.414630
    68  HA    -4.813272   -0.546024   -0.494330
    69  CB    -3.615766   -1.217821   -1.985271
    70  HB    -2.717789   -1.756758   -2.117045
    71  HB    -4.478361   -1.744768   -2.462712
    72  HB    -3.617405   -0.245906   -2.461949
    73  N     -2.733253   -3.057110    0.463239
    74  CA    -2.586076   -4.345236    1.136370
    75  C     -2.498457   -4.125377    2.617857
    76  O     -3.280227   -4.702408    3.377253
    77  H     -1.853206   -2.633512    0.214343
    78  HA    -3.512462   -4.958342    0.966838
    79  CB    -1.389568   -5.121471    0.502835
    80  HB    -1.501783   -5.115013   -0.620624
    81  HB    -0.366700   -4.679320    0.765767
    82  HB    -1.488594   -6.145141    0.885521
    83  N     -1.445738   -3.395691    3.055178
    84  CA    -0.988363   -3.522766    4.469237
    85  C     -1.963641   -2.836144    5.411107
    86  O     -2.454764   -3.437555    6.311051
    87  H     -0.799088   -2.834617    2.524776
    88  HA    -1.115775   -4.602516    4.672547
    89  CB     0.488064   -3.208780    4.564291
    90  HB     0.730024   -3.428090    5.606623
    91  HB     1.025797   -3.917502    3.929239
    92  HB     0.745892   -2.209880    4.234773
    93  N     -2.219572   -1.525861    5.258021
    94  CA    -2.783961   -0.610775    6.265750
    95  C     -4.345336   -0.400551    6.048205
    96  O     -5.083058   -1.278340    6.528213
    97  H     -1.639797   -1.038836    4.629200
    98  HA    -2.684457   -1.030544    7.299670
    99  CB    -1.973622    0.673386    6.282592
   100  HB    -2.032760    1.127586    5.291034
   101  HB    -2.377992    1.342283    7.006440
   102  HB    -1.021116    0.467529    6.708891
   103  OXT   -4.764445    0.622583    5.465637
   103             12
     1  N      4.794959    3.319581   -2.075161
     2  CA     3.855549    3.129891   -3.161320
     3  C      2.510504    2.594333   -2.686408
     4  O      2.419067    1.747771   -1.756562
     5  H      4.417837    3.893132   -1.361499
     6  H      5.597133    3.830652   -2.499466
     7  H      4.992764    2.399936   -1.595787
     8  HA     3.722767    4.116269   -3.632312
     9  CB     4.456679    2.208194   -4.253040
    10  HB     5.395117    2.537292   -4.620271
    11  HB     4.626743    1.234824   -3.792010
    12  HB     3.772822    2.081845   -5.105331
    13  N      1.437449    3.140092   -3.224051
    14  CA    -0.027740    2.854406   -2.934635
    15  C     -0.272336    1.375753   -2.643838
    16  O     -0.718597    1.037276   -1.544862
    17  H      1.488371    3.966797   -3.805567
    18  HA    -0.244495    3.354891   -1.965658
    19  CB    -0.892259    3.385739   -4.064927
    20  HB    -0.879117    4.487999   -4.208801
    21  HB    -0.419872    2.968800   -5.028030
    22  HB    -1.944313    3.010096   -4.118191
    23  N      0.102495    0.512914   -3.624089
    24  CA    -0.072250   -0.917494   -3.626820
    25  C      0.377906   -1.590031   -2.375354
    26  O     -0.428095   -2.305792   -1.724395
    27  H      0.679853    0.962964   -4.391539
    28  HA    -1.115443   -1.143462   -3.889430
    29  CB     0.790860   -1.332961   -4.803807
    30  HB     0.280918   -1.094066   -5.674410
    31  HB     1.817190   -0.858993   -4.791475
    32  HB     1.001641   -2.381481   -4.799771
    33  N      1.657582   -1.303096   -1.987330
    34  CA     2.231565   -1.758614   -0.728543
    35  C      1.535329   -1.216419    0.557580
    36  O      1.002734   -1.986783    1.335311
    37  H      2.147968   -0.903480   -2.769292
    38  HA     2.048921   -2.853034   -0.687719
    39  CB     3.710709   -1.375079   -0.686794
    40  HB     3.876821   -0.381107   -1.060101
    41  HB     4.147535   -1.382638    0.288439
    42  HB     4.271321   -2.060226   -1.258498
    43  N      1.445097    0.085462    0.675003
    44  CA     1.095419    0.692750    1.970669
    45  C     -0.461375    0.683094    2.206350
    46  O     -0.899298   -0.040831    3.124009
    47  H      1.796717    0.701580   -0.099369
    48  HA     1.546591    0.140631    2.800243
    49  CB     1.594503    2.137094    2.113154
    50  HB     1.626710    2.383237    3.179308
    51  HB     2.595635    2.134314    1.973222
    52  HB     0.956082    2.810447    1.571643
    53  N     -1.185872    1.338094    1.334444
    54  CA    -2.627836    1.601944    1.404979
    55  C     -3.316409    0.209800    1.076403
    56  O     -3.854723   -0.371022    2.021216
    57  H     -0.681441    1.792290    0.600149
    58  HA    -2.821809    1.861725    2.504605
    59  CB    -2.981706    2.874186    0.603381
    60  HB    -2.660175    3.688783    1.300943
    61  HB    -2.543540    2.901544   -0.347268
    62  HB    -4.040934    2.834375    0.637556
    63  N     -3.318105   -0.202803   -0.145857
    64  CA    -4.070430   -1.364805   -0.700035
    65  C     -3.766014   -2.742660    0.031311
    66  O     -4.715692   -3.450043    0.176458
    67  H     -2.665524    0.250131   -0.791674
    68  HA    -5.068765   -1.030970   -0.435054
    69  CB    -3.917485   -1.346266   -2.190443
    70  HB    -4.512773   -2.094275   -2.715115
    71  HB    -4.164590   -0.341911   -2.482970
    72  HB    -2.892713   -1.541019   -2.457230
    73  N     -2.605307   -3.064193    0.505728
    74  CA    -2.207345   -4.379958    1.054136
    75  C     -1.838889   -4.384567    2.519823
    76  O     -2.524321   -5.077063    3.278179
    77  H     -1.851819   -2.417755    0.335670
    78  HA    -2.957200   -5.175361    0.941265
    79  CB    -1.073181   -4.949667    0.162464
    80  HB    -0.607697   -5.704735    0.738198
    81  HB    -1.508040   -5.453559   -0.747891
    82  HB    -0.365957   -4.121725    0.027357
    83  N     -0.753426   -3.774790    2.982518
    84  CA    -0.189304   -3.927610    4.348928
    85  C     -0.940695   -3.357837    5.539014
    86  O     -0.964360   -3.988083    6.577334
    87  H     -0.355020   -3.034791    2.470593
    88  HA    -0.238454   -4.958044    4.543535
    89  CB     1.317201   -3.581838    4.305956
    90  HB     1.860131   -4.022514    5.204564
    91  HB     1.724717   -4.057085    3.403094
    92  HB     1.476699   -2.535948    4.108940
    93  N     -1.344230   -2.054881    5.534768
    94  CA    -2.119815   -1.489034    6.647132
    95  C     -3.377007   -2.174093    7.093670
    96  O     -3.511708   -2.405318    8.299404
    97  H     -1.379038   -1.717065    4.559494
    98  HA    -1.327871   -1.618612    7.364675
    99  CB    -2.376572    0.061684    6.431796
   100  HB    -3.144798    0.321243    7.123624
   101  HB    -1.522106    0.735697    6.493439
   102  HB    -2.914908    0.297480    5.528291
   103  OXT   -4.282176   -2.430283    6.248961
   103             13
     1  N      5.316216    3.598153   -1.097431
     2  CA     4.557359    3.273027   -2.242185
     3  C      3.154277    2.809500   -1.845843
     4  O      3.028866    1.901581   -1.014455
     5  H      4.825476    4.271978   -0.532196
     6  H      6.098033    3.974071   -1.479696
     7  H      5.725534    2.823479   -0.546592
     8  HA     4.403623    4.204034   -2.778879
     9  CB     5.331145    2.331495   -3.191119
    10  HB     6.299947    2.805169   -3.542094
    11  HB     5.665056    1.461022   -2.661188
    12  HB     4.801796    2.028641   -4.083185
    13  N      2.130608    3.340666   -2.519679
    14  CA     0.727675    3.136928   -2.173680
    15  C      0.219536    1.718702   -2.281539
    16  O     -0.538145    1.247541   -1.393497
    17  H      2.294205    4.133997   -3.154378
    18  HA     0.672766    3.340000   -1.151994
    19  CB    -0.127094    4.155359   -2.949350
    20  HB     0.213731    5.175484   -2.758316
    21  HB    -0.122196    4.092107   -4.069432
    22  HB    -1.149174    4.092110   -2.618782
    23  N      0.435768    1.081281   -3.431176
    24  CA    -0.095201   -0.221651   -3.664381
    25  C      0.315545   -1.340832   -2.591259
    26  O     -0.465183   -2.220021   -2.240904
    27  H      1.125974    1.433749   -4.117629
    28  HA    -1.141480   -0.078990   -3.492113
    29  CB     0.176203   -0.733063   -5.072505
    30  HB    -0.401064   -1.570269   -5.107209
    31  HB    -0.088280    0.014208   -5.836599
    32  HB     1.192382   -1.019409   -5.137487
    33  N      1.527771   -1.194536   -2.125642
    34  CA     2.044298   -1.860481   -0.940827
    35  C      1.427176   -1.384124    0.378969
    36  O      0.882015   -2.198613    1.125074
    37  H      2.074514   -0.440100   -2.467497
    38  HA     1.818303   -2.967357   -1.044085
    39  CB     3.545844   -1.710389   -0.898282
    40  HB     3.999541   -0.733826   -0.826602
    41  HB     4.017365   -2.107821    0.031547
    42  HB     3.909158   -2.344023   -1.754007
    43  N      1.690054   -0.120580    0.754343
    44  CA     1.286670    0.316965    2.053172
    45  C     -0.189155    0.323062    2.347448
    46  O     -0.580799   -0.264734    3.431832
    47  H      2.297277    0.435786    0.227954
    48  HA     1.741717   -0.325276    2.799525
    49  CB     1.832584    1.690941    2.243893
    50  HB     1.538338    2.039312    3.250725
    51  HB     2.936786    1.747891    2.075201
    52  HB     1.304626    2.425580    1.626363
    53  N     -0.944951    0.994114    1.601064
    54  CA    -2.379738    1.214259    1.792592
    55  C     -3.329467    0.131275    1.216949
    56  O     -4.246732   -0.361966    1.857919
    57  H     -0.382071    1.346835    0.838477
    58  HA    -2.566705    1.387363    2.800512
    59  CB    -2.662595    2.607756    1.176863
    60  HB    -2.659613    2.457028    0.078382
    61  HB    -3.662153    2.936732    1.445376
    62  HB    -1.936410    3.409517    1.401914
    63  N     -3.057341   -0.298337    0.003733
    64  CA    -3.896752   -1.284414   -0.659734
    65  C     -3.849555   -2.739341   -0.129093
    66  O     -4.865436   -3.369262    0.135889
    67  H     -2.314697    0.163619   -0.454283
    68  HA    -4.920843   -0.827181   -0.555066
    69  CB    -3.731461   -1.361089   -2.167266
    70  HB    -3.910106   -0.356078   -2.567968
    71  HB    -2.736539   -1.728557   -2.421853
    72  HB    -4.545825   -1.952722   -2.670860
    73  N     -2.675704   -3.269366    0.106818
    74  CA    -2.342007   -4.563520    0.652133
    75  C     -2.166808   -4.500973    2.252083
    76  O     -2.935249   -5.139723    2.905047
    77  H     -1.825683   -2.700265   -0.158034
    78  HA    -3.212581   -5.273712    0.425721
    79  CB    -1.130391   -5.186721    0.006895
    80  HB    -1.117744   -6.238330    0.276063
    81  HB    -1.139434   -5.148689   -1.078180
    82  HB    -0.224261   -4.676665    0.238347
    83  N     -1.164913   -3.725920    2.722287
    84  CA    -0.610031   -3.830823    4.072321
    85  C     -1.495584   -3.497724    5.315515
    86  O     -1.718313   -4.303493    6.197625
    87  H     -0.717221   -3.078646    2.077101
    88  HA    -0.366590   -4.901796    4.189258
    89  CB     0.803613   -3.261776    4.091687
    90  HB     1.034146   -3.152063    5.141541
    91  HB     1.508136   -3.846774    3.552941
    92  HB     0.807183   -2.205003    3.879037
    93  N     -2.091544   -2.285162    5.316415
    94  CA    -3.125305   -1.641915    6.192394
    95  C     -4.445272   -2.491542    6.325346
    96  O     -4.974513   -2.993892    5.334344
    97  H     -1.930962   -1.819336    4.447887
    98  HA    -2.599970   -1.626665    7.140560
    99  CB    -3.346794   -0.228629    5.736217
   100  HB    -2.385851    0.374449    5.762440
   101  HB    -3.680423   -0.257320    4.682013
   102  HB    -4.030775    0.329925    6.335745
   103  OXT   -4.957199   -2.759448    7.463921
   103             14
     1  N      5.623432    2.122871   -1.504472
     2  CA     4.514299    2.929543   -2.083107
     3  C      3.428393    2.791221   -1.105429
     4  O      3.213464    1.689800   -0.619984
     5  H      5.378511    1.148349   -1.586570
     6  H      5.932818    2.470019   -0.594673
     7  H      6.396551    2.317327   -2.131156
     8  HA     4.810296    3.990028   -2.218935
     9  CB     4.026502    2.369330   -3.413357
    10  HB     3.750846    1.403474   -3.178417
    11  HB     3.296105    3.106245   -3.690529
    12  HB     4.804612    2.270461   -4.132676
    13  N      2.625271    3.789275   -0.884898
    14  CA     1.280446    3.718522   -0.217769
    15  C      0.315047    2.734407   -0.922994
    16  O     -0.422143    2.025438   -0.268720
    17  H      3.068281    4.626679   -1.381040
    18  HA     1.516653    3.382555    0.801987
    19  CB     0.739942    5.087987   -0.081853
    20  HB     1.403016    5.754540    0.352448
    21  HB     0.490981    5.442220   -1.099135
    22  HB    -0.297321    5.057033    0.306730
    23  N      0.468455    2.544658   -2.319841
    24  CA    -0.293443    1.526819   -3.056064
    25  C     -0.104643    0.074194   -2.570016
    26  O     -1.111494   -0.649559   -2.363391
    27  H      0.942379    3.114787   -2.925490
    28  HA    -1.379579    1.632301   -2.990195
    29  CB     0.228020    1.647927   -4.540091
    30  HB    -0.314027    1.009916   -5.211282
    31  HB    -0.026939    2.636570   -4.833623
    32  HB     1.272850    1.345021   -4.618509
    33  N      1.177945   -0.298466   -2.354871
    34  CA     1.565142   -1.602720   -1.632323
    35  C      1.206765   -1.605012   -0.155011
    36  O      0.366335   -2.445855    0.229916
    37  H      1.832517    0.349355   -2.741867
    38  HA     0.958494   -2.409037   -2.142182
    39  CB     2.963829   -2.003711   -2.032372
    40  HB     3.693850   -1.380290   -1.503409
    41  HB     3.130698   -3.108458   -1.751562
    42  HB     3.163047   -1.959110   -3.067116
    43  N      1.684074   -0.674470    0.582115
    44  CA     1.534115   -0.705132    2.035587
    45  C      0.125540   -0.382995    2.656518
    46  O     -0.563610   -1.309907    3.117580
    47  H      2.301526    0.051947    0.227986
    48  HA     1.747611   -1.619224    2.531088
    49  CB     2.688359    0.245512    2.479546
    50  HB     2.425046    1.345299    2.360024
    51  HB     2.702736    0.210957    3.564401
    52  HB     3.667743    0.011662    2.055640
    53  N     -0.328085    0.831726    2.516602
    54  CA    -1.663154    1.346669    2.899789
    55  C     -2.917962    0.577410    2.391870
    56  O     -3.782975    0.092828    3.151812
    57  H      0.087018    1.358424    1.768882
    58  HA    -1.783151    1.152692    3.992553
    59  CB    -1.664290    2.871396    2.562281
    60  HB    -0.709187    3.349996    2.682575
    61  HB    -1.745863    3.115781    1.521568
    62  HB    -2.433214    3.359947    3.081507
    63  N     -3.066891    0.527442    1.075558
    64  CA    -4.209933   -0.203738    0.427910
    65  C     -4.235911   -1.735656    0.429421
    66  O     -5.190092   -2.296676    0.997120
    67  H     -2.324752    0.906070    0.510966
    68  HA    -5.142743    0.037088    1.012869
    69  CB    -4.372961    0.359755   -0.978968
    70  HB    -5.194314   -0.141937   -1.562594
    71  HB    -4.675447    1.416790   -0.932031
    72  HB    -3.394170    0.266998   -1.468990
    73  N     -3.235658   -2.376662   -0.164683
    74  CA    -3.255452   -3.772199   -0.420521
    75  C     -2.916311   -4.546302    0.829877
    76  O     -3.693924   -5.466610    1.229393
    77  H     -2.482627   -1.794119   -0.524913
    78  HA    -4.218275   -4.177322   -0.833990
    79  CB    -2.203862   -4.140506   -1.550703
    80  HB    -2.372352   -5.193506   -1.834796
    81  HB    -2.424308   -3.424543   -2.392576
    82  HB    -1.198913   -3.935864   -1.213993
    83  N     -1.783627   -4.249220    1.434946
    84  CA    -1.143729   -5.060205    2.553986
    85  C     -1.790854   -5.003039    3.920588
    86  O     -1.865402   -6.061485    4.556918
    87  H     -1.158474   -3.578535    1.023024
    88  HA    -1.203067   -6.128662    2.314957
    89  CB     0.365626   -4.705723    2.587804
    90  HB     0.567283   -3.738036    2.978540
    91  HB     0.794536   -5.288015    3.358388
    92  HB     0.743486   -4.985551    1.615990
    93  N     -2.179398   -3.822000    4.394500
    94  CA    -2.819974   -3.503307    5.670574
    95  C     -3.957406   -4.467288    6.074817
    96  O     -3.980979   -4.816771    7.278949
    97  H     -1.903321   -3.085749    3.798445
    98  HA    -2.066317   -3.531438    6.487554
    99  CB    -3.375972   -2.058600    5.645504
   100  HB    -3.620203   -1.826648    6.646158
   101  HB    -2.588601   -1.262172    5.341526
   102  HB    -4.232288   -1.917848    5.013021
   103  OXT   -4.886184   -4.794415    5.330002
   103             15
     1  N      5.173504    3.532814   -1.456311
     2  CA     4.617654    2.579080   -2.514371
     3  C      3.239052    1.970859   -2.196911
     4  O      3.028363    1.452312   -1.086046
     5  H      6.018867    3.853395   -1.822580
     6  H      5.377153    3.092211   -0.603261
     7  H      4.682945    4.377525   -1.364379
     8  HA     4.498831    3.204908   -3.407723
     9  CB     5.636980    1.472117   -2.775856
    10  HB     5.246125    0.846393   -3.560434
    11  HB     6.586127    1.901131   -3.012338
    12  HB     5.841153    0.778461   -1.890516
    13  N      2.286709    2.083317   -3.064858
    14  CA     0.890176    1.640951   -2.990460
    15  C      0.774778    0.110871   -2.824919
    16  O     -0.209976   -0.383531   -2.322585
    17  H      2.514293    2.564833   -3.907411
    18  HA     0.422755    2.069326   -2.100169
    19  CB     0.101288    2.117758   -4.254089
    20  HB    -0.912177    1.732959   -4.109086
    21  HB     0.020807    3.207917   -4.268162
    22  HB     0.407398    1.769346   -5.216049
    23  N      1.794079   -0.735907   -3.264890
    24  CA     1.714426   -2.159487   -3.000854
    25  C      1.670720   -2.416684   -1.443909
    26  O      0.791549   -3.166818   -1.028706
    27  H      2.624745   -0.192013   -3.404269
    28  HA     0.831417   -2.636802   -3.534196
    29  CB     2.868250   -2.830314   -3.746636
    30  HB     2.596045   -3.836254   -4.008423
    31  HB     3.255800   -2.309167   -4.621276
    32  HB     3.697309   -2.959729   -3.018908
    33  N      2.531250   -1.731494   -0.718391
    34  CA     2.494586   -1.748613    0.734384
    35  C      1.367040   -0.953927    1.378231
    36  O      0.606062   -1.531796    2.151279
    37  H      3.125776   -1.058981   -1.162384
    38  HA     2.309135   -2.751949    1.084598
    39  CB     3.826273   -1.286826    1.305908
    40  HB     4.016360   -0.180289    0.928254
    41  HB     3.823113   -1.400452    2.389969
    42  HB     4.573226   -1.829458    0.807653
    43  N      1.218854    0.378688    1.088848
    44  CA     0.221516    1.233873    1.617966
    45  C     -1.198749    0.796323    1.408521
    46  O     -1.824331    0.445694    2.399155
    47  H      1.982711    0.770617    0.548397
    48  HA     0.375690    1.255656    2.691208
    49  CB     0.417518    2.683607    1.100801
    50  HB    -0.527169    3.200689    1.370561
    51  HB     1.263460    3.241792    1.567761
    52  HB     0.681305    2.579147    0.058778
    53  N     -1.587866    0.812041    0.112630
    54  CA    -2.921005    0.782650   -0.298898
    55  C     -3.469182   -0.601853   -0.101003
    56  O     -4.346252   -0.803660    0.765320
    57  H     -0.854152    0.769310   -0.600957
    58  HA    -3.537293    1.386822    0.309555
    59  CB    -2.998354    1.167972   -1.795645
    60  HB    -2.564826    2.204326   -1.933672
    61  HB    -2.529934    0.406833   -2.389683
    62  HB    -3.979072    1.187670   -2.227733
    63  N     -2.975975   -1.636106   -0.743800
    64  CA    -3.370424   -3.009442   -0.630636
    65  C     -3.126518   -3.742301    0.775636
    66  O     -4.069601   -4.238273    1.350431
    67  H     -2.152824   -1.374476   -1.330316
    68  HA    -4.434187   -2.919830   -0.703949
    69  CB    -2.935541   -3.753213   -1.918739
    70  HB    -3.065864   -4.806925   -1.845111
    71  HB    -3.480845   -3.223567   -2.737970
    72  HB    -1.846769   -3.575226   -2.044773
    73  N     -1.879536   -3.831023    1.222117
    74  CA    -1.579618   -4.535717    2.474452
    75  C     -2.074425   -3.839024    3.749575
    76  O     -3.039938   -4.235790    4.407797
    77  H     -1.115182   -3.510357    0.696670
    78  HA    -2.119781   -5.486105    2.455248
    79  CB    -0.058502   -4.889045    2.555269
    80  HB     0.144895   -5.587740    1.743308
    81  HB     0.509909   -3.957868    2.423304
    82  HB     0.201573   -5.327302    3.532529
    83  N     -1.337718   -2.778611    4.127466
    84  CA    -1.392277   -2.071756    5.369690
    85  C     -2.789713   -1.621931    5.798212
    86  O     -3.206763   -1.971604    6.922293
    87  H     -0.752167   -2.323382    3.479326
    88  HA    -1.119346   -2.801339    6.131796
    89  CB    -0.310108   -0.876562    5.341517
    90  HB     0.618776   -1.112007    4.851410
    91  HB    -0.726046   -0.083364    4.674877
    92  HB    -0.291614   -0.543293    6.340116
    93  N     -3.446198   -0.772081    5.018841
    94  CA    -4.757246   -0.137302    5.295479
    95  C     -5.936368   -1.141913    5.543929
    96  O     -6.610383   -1.055058    6.579508
    97  H     -2.961480   -0.533698    4.222363
    98  HA    -4.588351    0.493837    6.172314
    99  CB    -5.218833    0.850960    4.199617
   100  HB    -5.863376    1.656075    4.615006
   101  HB    -4.280303    1.273158    3.844939
   102  HB    -5.657737    0.394604    3.389865
   103  OXT   -6.092034   -2.100764    4.724366
   103             16
     1  N      5.836517    2.468687   -0.349202
     2  CA     4.778861    3.085271   -1.240284
     3  C      3.389810    2.836410   -0.730206
     4  O      3.026054    1.728293   -0.297130
     5  H      5.817170    2.919442    0.521040
     6  H      6.719986    2.744794   -0.760102
     7  H      5.738565    1.530490   -0.228627
     8  HA     4.964192    4.138488   -1.034255
     9  CB     5.067184    2.632852   -2.644235
    10  HB     4.328264    3.118228   -3.268027
    11  HB     6.075763    2.957804   -2.967977
    12  HB     4.990333    1.560596   -2.791658
    13  N      2.489751    3.866264   -0.860747
    14  CA     1.059706    3.760475   -0.503847
    15  C      0.293652    2.571624   -1.078667
    16  O     -0.314515    1.764852   -0.384838
    17  H      2.777522    4.786621   -1.066963
    18  HA     1.165970    3.685730    0.530820
    19  CB     0.350000    5.147067   -0.747523
    20  HB     0.570564    5.842573    0.066718
    21  HB     0.705711    5.597098   -1.698185
    22  HB    -0.724690    5.020120   -0.837692
    23  N      0.549345    2.183334   -2.351871
    24  CA    -0.190565    1.103944   -3.002349
    25  C      0.211225   -0.338614   -2.426468
    26  O     -0.582535   -1.217902   -2.573278
    27  H      1.227524    2.704046   -2.875502
    28  HA    -1.245655    1.148640   -2.784313
    29  CB     0.052286    1.217200   -4.527752
    30  HB     1.084215    0.998632   -4.691934
    31  HB    -0.581981    0.446072   -5.054152
    32  HB    -0.340902    2.183226   -4.882018
    33  N      1.405197   -0.453497   -1.836723
    34  CA     1.843900   -1.725556   -1.120763
    35  C      1.321689   -1.687160    0.360967
    36  O      0.658281   -2.674339    0.817577
    37  H      2.045330    0.376223   -1.808048
    38  HA     1.471685   -2.583831   -1.643113
    39  CB     3.413965   -1.854933   -1.146460
    40  HB     3.685739   -2.122695   -2.212152
    41  HB     3.862618   -0.917113   -0.986795
    42  HB     3.783806   -2.556387   -0.370243
    43  N      1.620145   -0.574475    1.109645
    44  CA     1.303732   -0.553493    2.529615
    45  C     -0.221048   -0.435362    2.847263
    46  O     -0.818790   -1.177938    3.598703
    47  H      2.167308    0.264713    0.865541
    48  HA     1.590791   -1.532089    2.952985
    49  CB     2.089159    0.580458    3.194262
    50  HB     1.894039    0.705618    4.243415
    51  HB     3.124324    0.339972    3.107837
    52  HB     1.901393    1.449355    2.576098
    53  N     -0.883990    0.631789    2.327165
    54  CA    -2.234785    1.053261    2.501792
    55  C     -3.302362    0.234609    1.696746
    56  O     -4.294972   -0.210267    2.288002
    57  H     -0.412009    1.343905    1.709113
    58  HA    -2.545541    0.986960    3.613429
    59  CB    -2.377780    2.477076    2.044206
    60  HB    -3.351434    2.899536    2.225021
    61  HB    -1.587319    3.081010    2.541760
    62  HB    -2.322701    2.636258    0.981701
    63  N     -3.180994    0.099471    0.411524
    64  CA    -4.188420   -0.670545   -0.428190
    65  C     -3.992844   -2.196444   -0.404882
    66  O     -5.012756   -2.872305   -0.198192
    67  H     -2.263580    0.313150    0.005143
    68  HA    -5.189345   -0.356924   -0.014469
    69  CB    -3.972759   -0.252799   -1.865083
    70  HB    -4.556367   -0.909182   -2.399595
    71  HB    -4.414856    0.768072   -1.989198
    72  HB    -2.906787   -0.356692   -2.124505
    73  N     -2.781818   -2.789605   -0.423688
    74  CA    -2.596839   -4.272467   -0.324044
    75  C     -2.487906   -4.867339    1.094984
    76  O     -3.298988   -5.645376    1.465626
    77  H     -1.930050   -2.285669   -0.610867
    78  HA    -3.460015   -4.754383   -0.838415
    79  CB    -1.457909   -4.602223   -1.280864
    80  HB    -1.674447   -4.237565   -2.303841
    81  HB    -0.520328   -4.192998   -0.911514
    82  HB    -1.442032   -5.711604   -1.323739
    83  N     -1.444697   -4.563831    1.911958
    84  CA    -1.129597   -5.163054    3.240948
    85  C     -2.208480   -4.927048    4.320605
    86  O     -2.535276   -5.831733    5.088747
    87  H     -0.742820   -3.804909    1.810873
    88  HA    -1.146942   -6.267388    3.113293
    89  CB     0.299227   -4.774734    3.739925
    90  HB     1.036447   -5.264578    3.069653
    91  HB     0.505905   -3.747786    3.753707
    92  HB     0.441091   -5.048980    4.761554
    93  N     -2.671064   -3.720186    4.498061
    94  CA    -3.378760   -3.329327    5.790798
    95  C     -4.708625   -3.997297    6.042335
    96  O     -5.240259   -4.636239    5.112649
    97  H     -2.389343   -2.956646    3.895780
    98  HA    -2.771225   -3.574651    6.651686
    99  CB    -3.564472   -1.757741    5.795682
   100  HB    -4.360865   -1.327440    5.138412
   101  HB    -3.664567   -1.535213    6.881262
   102  HB    -2.676190   -1.273028    5.364667
   103  OXT   -5.314701   -3.977396    7.184464
   103             17
     1  N      5.630714    3.435116   -1.217183
     2  CA     4.611056    2.701789   -2.013287
     3  C      3.334577    2.469009   -1.214475
     4  O      3.144581    1.427966   -0.585445
     5  H      6.459044    3.552039   -1.803932
     6  H      5.863608    2.930688   -0.353229
     7  H      5.359294    4.333332   -1.047974
     8  HA     4.296481    3.277115   -2.914662
     9  CB     5.296794    1.504873   -2.653597
    10  HB     4.551978    1.139379   -3.373049
    11  HB     6.156342    1.697463   -3.264057
    12  HB     5.406104    0.718090   -1.891180
    13  N      2.324361    3.308251   -1.520324
    14  CA     0.902408    3.338071   -1.104465
    15  C      0.140329    2.074129   -1.561406
    16  O     -0.660274    1.534634   -0.788159
    17  H      2.702007    4.130111   -1.962045
    18  HA     0.891825    3.343855   -0.015067
    19  CB     0.149627    4.614500   -1.652274
    20  HB    -0.227603    4.432518   -2.642038
    21  HB    -0.692654    4.882535   -0.922236
    22  HB     0.889169    5.421519   -1.708253
    23  N      0.403802    1.534140   -2.781690
    24  CA    -0.150396    0.333203   -3.273630
    25  C     -0.016477   -0.921802   -2.407991
    26  O     -0.964361   -1.632382   -2.119538
    27  H      1.250716    1.897731   -3.299653
    28  HA    -1.229102    0.573223   -3.362939
    29  CB     0.506385    0.075615   -4.679592
    30  HB     0.145823    0.878314   -5.333495
    31  HB     1.624570    0.065041   -4.739482
    32  HB     0.011355   -0.872062   -4.877076
    33  N      1.185125   -1.229855   -2.052084
    34  CA     1.484877   -2.294023   -1.100507
    35  C      1.163074   -1.886919    0.359220
    36  O      0.430716   -2.609704    1.024085
    37  H      1.886696   -0.584905   -2.394451
    38  HA     0.887245   -3.179947   -1.310298
    39  CB     2.971111   -2.544510   -1.208609
    40  HB     3.130241   -2.927326   -2.248565
    41  HB     3.522553   -1.659619   -1.123200
    42  HB     3.294737   -3.365947   -0.444469
    43  N      1.644219   -0.763474    0.815153
    44  CA     1.380941   -0.399000    2.230381
    45  C     -0.161647   -0.327439    2.621751
    46  O     -0.594653   -1.048164    3.488429
    47  H      2.330529   -0.250418    0.279126
    48  HA     1.796100   -1.320935    2.815043
    49  CB     2.103845    0.939847    2.504090
    50  HB     3.117505    0.957983    2.132406
    51  HB     1.525062    1.713813    2.015333
    52  HB     2.162281    1.008843    3.549345
    53  N     -0.883680    0.603744    2.022892
    54  CA    -2.345055    0.899905    2.441533
    55  C     -3.331732   -0.104335    1.863419
    56  O     -4.110946   -0.707150    2.577426
    57  H     -0.418171    1.115595    1.267940
    58  HA    -2.377507    0.974540    3.476742
    59  CB    -2.632421    2.338135    1.915294
    60  HB    -2.542625    2.376278    0.758296
    61  HB    -3.615208    2.630739    2.119134
    62  HB    -1.861437    3.091470    2.243306
    63  N     -3.393376   -0.200222    0.513916
    64  CA    -4.535370   -0.839137   -0.052118
    65  C     -4.425543   -2.363573    0.166294
    66  O     -5.461663   -3.010657    0.256053
    67  H     -2.771772    0.373797   -0.027890
    68  HA    -5.447808   -0.439845    0.317161
    69  CB    -4.578039   -0.573544   -1.603535
    70  HB    -3.658008   -1.035192   -1.925501
    71  HB    -5.384664   -1.074384   -2.196519
    72  HB    -4.619071    0.468782   -1.900895
    73  N     -3.238327   -3.009640    0.059875
    74  CA    -3.043305   -4.438844    0.378206
    75  C     -2.887579   -4.738975    1.849453
    76  O     -3.673207   -5.498390    2.506357
    77  H     -2.322390   -2.591263   -0.085836
    78  HA    -3.997589   -4.873570    0.051523
    79  CB    -1.946697   -4.934019   -0.537846
    80  HB    -1.911787   -6.015711   -0.550396
    81  HB    -2.082162   -4.597906   -1.554233
    82  HB    -0.983188   -4.588478   -0.116481
    83  N     -1.719086   -4.364268    2.405161
    84  CA    -1.144473   -5.064076    3.551304
    85  C     -1.892604   -4.831029    4.859682
    86  O     -2.230617   -5.764936    5.529203
    87  H     -1.048022   -3.764955    1.859841
    88  HA    -1.214508   -6.135501    3.455914
    89  CB     0.304633   -4.730873    3.670567
    90  HB     0.888627   -5.038002    2.821388
    91  HB     0.376791   -3.614848    3.804204
    92  HB     0.680343   -5.152021    4.673827
    93  N     -2.138266   -3.560642    5.191895
    94  CA    -2.519331   -3.101514    6.550262
    95  C     -3.816726   -2.320373    6.461680
    96  O     -4.866107   -2.848720    6.042279
    97  H     -1.824542   -2.908730    4.436559
    98  HA    -2.898934   -3.923253    7.166832
    99  CB    -1.220357   -2.406331    7.185274
   100  HB    -0.718608   -1.958653    6.348992
   101  HB    -1.468441   -1.708519    8.014069
   102  HB    -0.668320   -3.181760    7.636523
   103  OXT   -3.786112   -1.079659    6.580270
   103             18
     1  N      3.978447    4.885186   -0.236251
     2  CA     3.259197    4.458272   -1.466979
     3  C      2.069005    3.526092   -1.110740
     4  O      2.147118    2.701234   -0.265742
     5  H      4.307582    4.078595    0.184384
     6  H      3.318894    5.296735    0.381803
     7  H      4.678265    5.558429   -0.396105
     8  HA     2.918180    5.320866   -2.084698
     9  CB     4.272536    3.633410   -2.356539
    10  HB     4.665587    2.859974   -1.678989
    11  HB     3.822517    3.078324   -3.173145
    12  HB     5.031168    4.316477   -2.737570
    13  N      1.035376    3.658035   -1.910252
    14  CA    -0.214997    3.007692   -1.890681
    15  C     -0.055833    1.433710   -2.056561
    16  O     -0.547870    0.675880   -1.207849
    17  H      1.119181    4.336888   -2.660326
    18  HA    -0.703216    3.284293   -0.975133
    19  CB    -1.067147    3.563185   -2.996730
    20  HB    -1.245809    4.604965   -2.862879
    21  HB    -0.655362    3.401570   -3.980095
    22  HB    -2.061774    3.102219   -3.086007
    23  N      0.582646    0.898748   -3.123029
    24  CA     0.912344   -0.548619   -3.245766
    25  C      1.327741   -1.112323   -1.869202
    26  O      0.699098   -2.123497   -1.530263
    27  H      0.807322    1.483070   -3.866133
    28  HA    -0.029569   -1.110622   -3.554551
    29  CB     1.984414   -0.788986   -4.320903
    30  HB     1.554009   -0.638758   -5.266445
    31  HB     2.882497   -0.208029   -4.107437
    32  HB     2.411498   -1.766673   -4.182480
    33  N      2.317755   -0.603158   -1.119825
    34  CA     2.548906   -1.042528    0.302544
    35  C      1.434554   -0.757655    1.276582
    36  O      0.957100   -1.699194    1.892163
    37  H      2.791725    0.174748   -1.493243
    38  HA     2.700013   -2.121901    0.316339
    39  CB     3.821070   -0.435609    0.868272
    40  HB     3.651679    0.655209    0.924777
    41  HB     4.183215   -0.838297    1.824502
    42  HB     4.662703   -0.686965    0.181803
    43  N      0.984391    0.443281    1.433772
    44  CA     0.172707    0.861013    2.528484
    45  C     -1.280591    0.318023    2.400134
    46  O     -1.798198   -0.298793    3.334587
    47  H      1.369800    1.260647    0.977323
    48  HA     0.525132    0.525095    3.487710
    49  CB     0.203892    2.421855    2.728856
    50  HB    -0.568381    2.595476    3.427937
    51  HB     1.208504    2.741061    3.040799
    52  HB     0.047312    3.024856    1.785688
    53  N     -1.991087    0.728721    1.334464
    54  CA    -3.421087    0.429171    1.130879
    55  C     -3.763694   -1.042711    0.821928
    56  O     -4.752894   -1.458377    1.275972
    57  H     -1.504296    1.161864    0.582993
    58  HA    -3.841795    0.593650    2.133067
    59  CB    -3.984342    1.446414    0.102119
    60  HB    -3.934626    2.486801    0.584599
    61  HB    -3.606045    1.347079   -0.872502
    62  HB    -5.126637    1.251319    0.101336
    63  N     -3.128639   -1.619714   -0.224173
    64  CA    -3.444544   -2.920770   -0.810431
    65  C     -2.795968   -4.085014    0.027283
    66  O     -3.545992   -4.952255    0.339431
    67  H     -2.398860   -1.060548   -0.667606
    68  HA    -4.438875   -3.103124   -0.831833
    69  CB    -2.730754   -2.859729   -2.162468
    70  HB    -3.284842   -2.224110   -2.968135
    71  HB    -1.692637   -2.566588   -2.030669
    72  HB    -2.630490   -3.876658   -2.535924
    73  N     -1.526511   -3.971196    0.390965
    74  CA    -0.724627   -5.003018    1.053243
    75  C     -0.887217   -5.060321    2.549691
    76  O     -1.383707   -6.048838    3.105614
    77  H     -1.041205   -3.088511    0.217524
    78  HA    -0.931980   -5.946444    0.630978
    79  CB     0.754620   -4.783625    0.612368
    80  HB     1.259147   -3.890046    0.918868
    81  HB     1.298246   -5.584374    1.087652
    82  HB     0.920077   -4.947985   -0.430414
    83  N     -0.569575   -3.945984    3.230924
    84  CA    -0.413626   -3.805223    4.690005
    85  C     -1.809214   -3.910226    5.368925
    86  O     -1.922912   -4.714672    6.322430
    87  H     -0.295382   -3.079915    2.754200
    88  HA     0.229287   -4.602187    5.027671
    89  CB     0.221864   -2.406969    4.922548
    90  HB     1.188686   -2.326898    4.417877
    91  HB    -0.410895   -1.516119    4.619947
    92  HB     0.238929   -2.321094    6.004657
    93  N     -2.831816   -3.138363    4.861181
    94  CA    -4.177640   -2.971992    5.475040
    95  C     -5.162814   -4.111132    5.082393
    96  O     -5.173047   -4.360670    3.890012
    97  H     -2.683315   -2.445118    4.125322
    98  HA    -4.048491   -3.109399    6.530150
    99  CB    -4.736677   -1.591300    5.124144
   100  HB    -5.668383   -1.445968    5.683434
   101  HB    -4.093102   -0.758974    5.246119
   102  HB    -4.883131   -1.592780    4.063766
   103  OXT   -5.662652   -4.788496    6.027246
   103             19
     1  N      5.568456    1.262327   -1.912138
     2  CA     4.665377    1.062247   -3.093736
     3  C      3.191072    1.020094   -2.637446
     4  O      2.863166    0.533861   -1.530042
     5  H      6.563152    1.246573   -2.171359
     6  H      5.465827    0.605156   -1.194941
     7  H      5.494977    2.251039   -1.507546
     8  HA     4.812081    1.946087   -3.688552
     9  CB     4.855051   -0.329728   -3.749820
    10  HB     4.620914   -1.108914   -3.026133
    11  HB     4.083003   -0.545095   -4.491515
    12  HB     5.859239   -0.377147   -4.056929
    13  N      2.295099    1.697957   -3.399767
    14  CA     0.859884    1.812030   -3.145297
    15  C      0.297250    0.343608   -2.871195
    16  O     -0.569804    0.267869   -2.000497
    17  H      2.647799    2.309997   -4.197464
    18  HA     0.626242    2.374682   -2.248930
    19  CB     0.189067    2.584224   -4.309006
    20  HB     0.583176    3.628641   -4.416055
    21  HB     0.197438    2.009435   -5.216073
    22  HB    -0.823491    2.665665   -3.971479
    23  N      0.888096   -0.645264   -3.566752
    24  CA     0.433946   -1.993774   -3.357919
    25  C      0.626011   -2.576529   -1.885780
    26  O     -0.284256   -3.168930   -1.277930
    27  H      1.611774   -0.363315   -4.223747
    28  HA    -0.612906   -1.973686   -3.648492
    29  CB     1.143814   -2.889095   -4.388641
    30  HB     0.793086   -2.774732   -5.397465
    31  HB     2.171887   -2.655885   -4.248992
    32  HB     1.126616   -3.973391   -4.178520
    33  N      1.780329   -2.338041   -1.269966
    34  CA     2.024232   -2.679203    0.179321
    35  C      1.322085   -1.710028    1.136341
    36  O      0.715269   -2.170093    2.046461
    37  H      2.533498   -2.020928   -1.879226
    38  HA     1.541755   -3.724242    0.359858
    39  CB     3.492134   -2.641952    0.502960
    40  HB     3.728653   -2.838954    1.559338
    41  HB     4.021362   -3.366274   -0.098286
    42  HB     3.830341   -1.636308    0.321060
    43  N      1.388689   -0.394198    0.935122
    44  CA     0.889552    0.571667    1.880375
    45  C     -0.651186    0.668246    2.012784
    46  O     -1.132321    0.648852    3.197457
    47  H      1.972892   -0.018533    0.240806
    48  HA     1.277480    0.285688    2.839961
    49  CB     1.525089    1.960736    1.673095
    50  HB     2.588142    1.784807    1.380424
    51  HB     0.991077    2.412503    0.881280
    52  HB     1.479174    2.437110    2.657622
    53  N     -1.423013    0.809804    0.890298
    54  CA    -2.851516    1.101894    0.691988
    55  C     -3.645699   -0.223753    0.662162
    56  O     -4.552021   -0.395191    1.520575
    57  H     -0.913528    0.662014   -0.004896
    58  HA    -3.230918    1.623413    1.619342
    59  CB    -3.082911    1.917806   -0.537140
    60  HB    -2.650011    2.887438   -0.459601
    61  HB    -2.613656    1.380392   -1.391439
    62  HB    -4.075809    2.015414   -0.727334
    63  N     -3.389194   -1.132316   -0.289631
    64  CA    -4.154640   -2.368023   -0.299697
    65  C     -3.816400   -3.385053    0.849727
    66  O     -4.704227   -4.142667    1.215217
    67  H     -2.707681   -0.874270   -0.913943
    68  HA    -5.210455   -2.260637   -0.313081
    69  CB    -3.814896   -3.079620   -1.617896
    70  HB    -2.695082   -3.184343   -1.806089
    71  HB    -4.348898   -4.023473   -1.634356
    72  HB    -4.280841   -2.480393   -2.407953
    73  N     -2.601570   -3.469254    1.373657
    74  CA    -2.269146   -4.431366    2.419482
    75  C     -2.191969   -3.799004    3.851346
    76  O     -2.833007   -4.256129    4.766145
    77  H     -1.848248   -3.013153    0.890060
    78  HA    -3.094125   -5.189093    2.449601
    79  CB    -1.016141   -5.196442    1.977601
    80  HB    -0.232869   -4.502522    1.702729
    81  HB    -0.693135   -5.881598    2.814271
    82  HB    -1.077986   -5.621953    0.978637
    83  N     -1.342388   -2.805797    4.122782
    84  CA    -0.946227   -2.341402    5.424467
    85  C     -2.113653   -1.668784    6.213034
    86  O     -2.348657   -1.935490    7.363027
    87  H     -0.820954   -2.558168    3.353448
    88  HA    -0.535702   -3.239693    5.977868
    89  CB     0.338501   -1.413060    5.394176
    90  HB     1.019933   -1.899824    4.720610
    91  HB     0.107258   -0.407620    5.117537
    92  HB     0.870983   -1.440813    6.307645
    93  N     -2.921741   -0.837118    5.569568
    94  CA    -3.902951    0.072154    6.140977
    95  C     -5.338985   -0.508296    6.110846
    96  O     -5.612130   -1.374065    5.244266
    97  H     -2.657757   -0.696796    4.634765
    98  HA    -3.503054    0.271437    7.151418
    99  CB    -3.809061    1.459364    5.492202
   100  HB    -2.844009    1.898972    5.551481
   101  HB    -3.985726    1.403155    4.416180
   102  HB    -4.455067    2.202791    5.960275
   103  OXT   -6.117170   -0.043414    6.946020
   103             20
     1  N      5.162747   -3.093419   -3.626735
     2  CA     3.804405   -3.082213   -4.088711
     3  C      3.054482   -1.970597   -3.289257
     4  O      2.503544   -2.186582   -2.220695
     5  H      5.069579   -3.057249   -2.618745
     6  H      5.552406   -2.240973   -3.970782
     7  H      5.774604   -3.825367   -3.983757
     8  HA     3.750220   -2.795973   -5.171605
     9  CB     3.038550   -4.357407   -3.880071
    10  HB     3.441811   -5.189337   -4.532739
    11  HB     2.992555   -4.594212   -2.809058
    12  HB     2.024487   -4.064795   -4.122750
    13  N      2.898937   -0.738486   -3.778101
    14  CA     2.013354    0.296620   -3.205701
    15  C      0.599824   -0.103199   -2.903687
    16  O     -0.023900    0.477334   -1.992389
    17  H      3.404758   -0.398223   -4.580259
    18  HA     2.305001    0.451513   -2.203608
    19  CB     2.210055    1.606618   -4.049316
    20  HB     1.850755    1.344073   -5.041711
    21  HB     1.612335    2.415008   -3.672999
    22  HB     3.284831    1.968253   -3.982722
    23  N      0.144824   -0.975151   -3.767987
    24  CA    -1.159184   -1.593294   -3.684336
    25  C     -1.377053   -2.302506   -2.313730
    26  O     -2.250859   -1.831133   -1.573273
    27  H      0.782913   -1.291632   -4.536766
    28  HA    -1.887809   -0.758728   -3.819045
    29  CB    -1.300317   -2.454141   -4.929362
    30  HB    -0.610703   -3.328812   -4.819179
    31  HB    -2.238721   -2.960973   -4.957102
    32  HB    -1.161797   -1.896075   -5.840104
    33  N     -0.647481   -3.416601   -1.989438
    34  CA    -0.599969   -4.058881   -0.668192
    35  C     -0.263604   -3.089418    0.467792
    36  O     -0.939928   -2.960303    1.483824
    37  H     -0.096558   -3.774612   -2.722368
    38  HA    -1.595593   -4.345930   -0.413109
    39  CB     0.267404   -5.368454   -0.593778
    40  HB     0.259352   -5.848322    0.342656
    41  HB     0.035803   -6.024882   -1.391280
    42  HB     1.283068   -5.098591   -0.790791
    43  N      0.795065   -2.335498    0.264452
    44  CA     1.450460   -1.481470    1.249542
    45  C      0.624225   -0.319589    1.813681
    46  O      0.398819   -0.315594    3.032924
    47  H      1.184872   -2.431852   -0.658598
    48  HA     1.554866   -2.233254    2.027435
    49  CB     2.813448   -1.075999    0.671174
    50  HB     2.647541   -0.463073   -0.188052
    51  HB     3.455214   -0.558015    1.392602
    52  HB     3.418790   -1.940380    0.413340
    53  N      0.126521    0.629796    0.989898
    54  CA    -0.527696    1.864973    1.396050
    55  C     -2.035348    1.851926    1.397341
    56  O     -2.681121    2.167266    2.379730
    57  H      0.276603    0.413679    0.030810
    58  HA    -0.205025    2.163594    2.386308
    59  CB    -0.019737    3.063850    0.540884
    60  HB    -0.423938    3.104034   -0.568349
    61  HB    -0.301210    4.021921    0.913410
    62  HB     1.052319    3.179339    0.747231
    63  N     -2.723843    1.501714    0.256832
    64  CA    -4.152317    1.292781    0.319961
    65  C     -4.559358    0.217631    1.328634
    66  O     -5.619995    0.473403    2.013290
    67  H     -2.158820    1.321994   -0.530276
    68  HA    -4.602204    2.199646    0.489565
    69  CB    -4.663662    0.896097   -1.077341
    70  HB    -4.229217    1.594874   -1.754025
    71  HB    -4.404452   -0.061641   -1.453928
    72  HB    -5.781567    0.913579   -1.129286
    73  N     -3.891379   -0.919793    1.450238
    74  CA    -4.452038   -2.061019    2.209545
    75  C     -3.930304   -2.270298    3.705802
    76  O     -4.724502   -2.244292    4.615835
    77  H     -3.054482   -1.040992    0.885838
    78  HA    -5.576395   -1.868150    2.350231
    79  CB    -4.346316   -3.304996    1.385037
    80  HB    -4.558643   -4.179872    1.913361
    81  HB    -4.993845   -3.302064    0.418746
    82  HB    -3.392275   -3.418869    0.904108
    83  N     -2.653277   -2.479686    3.897000
    84  CA    -2.051664   -2.762397    5.195901
    85  C     -1.879401   -1.543471    6.252697
    86  O     -2.277040   -1.688131    7.424791
    87  H     -2.105478   -2.372167    3.069244
    88  HA    -2.653968   -3.517349    5.649552
    89  CB    -0.666255   -3.417277    4.944329
    90  HB    -0.055782   -2.706877    4.387324
    91  HB    -0.162410   -3.645682    5.835888
    92  HB    -0.769842   -4.326742    4.357058
    93  N     -1.545129   -0.325014    5.833034
    94  CA    -1.437647    0.869255    6.737944
    95  C     -0.730423    0.592225    8.126269
    96  O      0.305235   -0.080517    8.177413
    97  H     -1.371465   -0.177640    4.830599
    98  HA    -0.856194    1.655599    6.254683
    99  CB    -2.903380    1.434341    6.929651
   100  HB    -3.428509    1.653752    6.035161
   101  HB    -3.481492    0.763980    7.549931
   102  HB    -2.919791    2.391801    7.517702
   103  OXT   -1.209957    1.183204    9.140582
   103             21
     1  N      4.023695   -3.269025   -4.235808
     2  CA     2.646695   -3.275851   -4.831209
     3  C      1.819988   -2.210089   -4.116275
     4  O      1.715883   -2.254259   -2.884794
     5  H      4.609824   -3.881483   -4.727908
     6  H      3.964657   -3.636529   -3.319642
     7  H      4.302260   -2.334543   -4.059947
     8  HA     2.622043   -2.902405   -5.819133
     9  CB     1.887467   -4.593162   -4.792207
    10  HB     2.498961   -5.398075   -5.194832
    11  HB     1.638816   -4.881328   -3.779820
    12  HB     0.972211   -4.537238   -5.372385
    13  N      1.101154   -1.404875   -4.775493
    14  CA     0.211522   -0.363833   -4.162490
    15  C     -0.873590   -0.846355   -3.236388
    16  O     -1.082720   -0.303570   -2.111808
    17  H      1.088181   -1.488765   -5.770274
    18  HA     0.804221    0.258702   -3.530171
    19  CB    -0.417187    0.422744   -5.331672
    20  HB     0.365183    0.903446   -6.009817
    21  HB    -1.095004   -0.171701   -5.864480
    22  HB    -1.116352    1.187159   -4.938818
    23  N     -1.598557   -1.849498   -3.659506
    24  CA    -2.763713   -2.393798   -2.912386
    25  C     -2.352872   -2.909998   -1.522825
    26  O     -3.092637   -2.931007   -0.564339
    27  H     -1.584361   -2.165458   -4.601152
    28  HA    -3.525591   -1.621809   -2.850259
    29  CB    -3.444459   -3.516864   -3.730919
    30  HB    -2.743976   -4.389781   -3.704596
    31  HB    -4.434636   -3.849313   -3.274995
    32  HB    -3.592134   -3.238319   -4.770739
    33  N     -1.097586   -3.501991   -1.554320
    34  CA    -0.395000   -3.841219   -0.296026
    35  C      0.137411   -2.714810    0.577604
    36  O      0.045177   -2.738138    1.846775
    37  H     -0.660955   -3.487255   -2.440583
    38  HA    -1.102908   -4.365461    0.421229
    39  CB     0.722469   -4.810401   -0.786259
    40  HB     0.236472   -5.755073   -0.988927
    41  HB     1.212845   -4.444900   -1.715224
    42  HB     1.419411   -5.143690    0.049805
    43  N      0.951147   -1.822967    0.074124
    44  CA     1.751841   -0.787421    0.714979
    45  C      0.831199    0.382788    1.251780
    46  O      0.800875    0.685004    2.441994
    47  H      1.217003   -1.961995   -0.907585
    48  HA     2.348628   -1.177206    1.556244
    49  CB     2.778701   -0.305756   -0.299630
    50  HB     3.420826   -1.148491   -0.519673
    51  HB     2.246953    0.026797   -1.213524
    52  HB     3.456720    0.446767    0.022316
    53  N     -0.050656    0.935980    0.421240
    54  CA    -0.952106    2.103952    0.693776
    55  C     -2.174911    1.727823    1.503819
    56  O     -2.463322    2.340511    2.483038
    57  H     -0.119616    0.630071   -0.589094
    58  HA    -0.372548    2.766809    1.326636
    59  CB    -1.360972    2.798155   -0.591554
    60  HB    -2.200706    3.485361   -0.387596
    61  HB    -0.478342    3.355461   -0.891611
    62  HB    -1.484196    2.106446   -1.404149
    63  N     -2.875835    0.670452    1.007650
    64  CA    -4.161807    0.274321    1.652899
    65  C     -4.006457   -0.661208    2.892737
    66  O     -4.550015   -0.365805    3.943808
    67  H     -2.642417    0.254361    0.134228
    68  HA    -4.672602    1.240567    1.932759
    69  CB    -5.035553   -0.364942    0.589618
    70  HB    -4.618772   -1.367365    0.508204
    71  HB    -6.064689   -0.406679    1.032788
    72  HB    -5.071033    0.208230   -0.369653
    73  N     -3.155704   -1.682112    2.789844
    74  CA    -3.031555   -2.738383    3.750303
    75  C     -2.136410   -2.490033    4.867384
    76  O     -2.468275   -2.709907    6.021837
    77  H     -2.678606   -1.734040    1.857665
    78  HA    -4.002385   -2.899985    4.232978
    79  CB    -2.814989   -4.106693    3.069112
    80  HB    -3.616183   -4.315946    2.290273
    81  HB    -1.789074   -4.102430    2.720435
    82  HB    -2.950210   -4.787847    3.859402
    83  N     -0.915291   -2.082807    4.554862
    84  CA     0.168576   -1.778827    5.491125
    85  C      0.145997   -0.523844    6.327163
    86  O      0.651636   -0.542569    7.468005
    87  H     -0.710121   -1.959734    3.592051
    88  HA     0.140275   -2.637414    6.228723
    89  CB     1.557747   -1.818258    4.792189
    90  HB     2.366513   -2.046510    5.554127
    91  HB     1.677907   -2.714698    4.136667
    92  HB     1.706490   -0.940346    4.263725
    93  N     -0.347372    0.586662    5.726095
    94  CA    -0.360223    1.955858    6.336302
    95  C     -1.501835    2.064893    7.395275
    96  O     -1.391982    1.800316    8.625356
    97  H     -0.353175    0.414940    4.714555
    98  HA     0.599612    2.133922    6.754626
    99  CB    -0.451219    2.945814    5.106826
   100  HB    -0.091942    3.969964    5.324900
   101  HB     0.113967    2.564817    4.297348
   102  HB    -1.498741    3.027807    4.820908
   103  OXT   -2.623600    2.437630    6.953560
   103             22
     1  N      2.831077   -5.507248   -3.940034
     2  CA     1.904177   -4.500323   -4.551428
     3  C      1.879890   -3.156488   -3.779563
     4  O      1.858343   -3.112474   -2.534273
     5  H      3.711762   -5.052826   -3.908904
     6  H      2.763936   -6.309701   -4.545993
     7  H      2.490237   -5.759992   -3.024840
     8  HA     2.367618   -4.182735   -5.504393
     9  CB     0.467559   -5.065908   -4.762675
    10  HB    -0.087289   -4.272513   -5.203534
    11  HB     0.506126   -5.935374   -5.391193
    12  HB    -0.004188   -5.381829   -3.832554
    13  N      1.710090   -2.012630   -4.510175
    14  CA     1.389428   -0.649189   -4.041293
    15  C      0.149575   -0.620521   -3.096557
    16  O      0.221937   -0.134182   -1.952503
    17  H      1.658205   -2.130385   -5.542792
    18  HA     2.285145   -0.344037   -3.500261
    19  CB     1.181887    0.263243   -5.258426
    20  HB     0.963805    1.285736   -4.927973
    21  HB     2.009963    0.268939   -5.923205
    22  HB     0.416623   -0.141362   -5.793869
    23  N     -1.015412   -0.980888   -3.623141
    24  CA    -2.341836   -0.976762   -2.961787
    25  C     -2.413975   -1.997933   -1.745111
    26  O     -2.997089   -1.728620   -0.677741
    27  H     -1.078638   -1.022335   -4.665510
    28  HA    -2.392404    0.012801   -2.481755
    29  CB    -3.418769   -1.291689   -4.012821
    30  HB    -4.385729   -1.225568   -3.660892
    31  HB    -3.365206   -0.581719   -4.835878
    32  HB    -3.144130   -2.261964   -4.478880
    33  N     -1.513145   -3.003699   -1.668815
    34  CA    -1.292410   -3.818142   -0.477549
    35  C     -0.488783   -3.165172    0.602969
    36  O     -1.027326   -2.868918    1.662505
    37  H     -0.943887   -3.310225   -2.501251
    38  HA    -2.234303   -4.176092    0.017024
    39  CB    -0.656296   -5.130036   -0.940446
    40  HB    -1.348405   -5.753075   -1.527127
    41  HB     0.301521   -4.984357   -1.345646
    42  HB    -0.399588   -5.690518   -0.094898
    43  N      0.775266   -2.916535    0.316757
    44  CA     1.687273   -2.148121    1.105529
    45  C      1.085827   -0.829756    1.736316
    46  O      1.196739   -0.715924    2.911580
    47  H      1.082325   -3.045029   -0.629743
    48  HA     1.974892   -2.757171    1.917251
    49  CB     2.976628   -1.834135    0.318842
    50  HB     3.575921   -2.847684    0.291124
    51  HB     2.967367   -1.399543   -0.715712
    52  HB     3.547732   -1.140919    0.934907
    53  N      0.654423    0.174952    0.988928
    54  CA     0.529225    1.602688    1.375968
    55  C     -0.927696    1.994555    1.699307
    56  O     -1.212862    2.645151    2.673502
    57  H      0.723537   -0.039793   -0.005040
    58  HA     1.151148    1.730338    2.268581
    59  CB     1.220821    2.447660    0.287172
    60  HB     2.253324    2.321085    0.159578
    61  HB     0.641718    2.302797   -0.621686
    62  HB     1.196030    3.423748    0.642773
    63  N     -1.851265    1.644745    0.770419
    64  CA    -3.238301    1.921082    0.833900
    65  C     -3.975340    1.101269    1.925219
    66  O     -4.977894    1.483190    2.532327
    67  H     -1.524589    1.115335   -0.073289
    68  HA    -3.395378    2.914912    1.089540
    69  CB    -3.891070    1.793802   -0.544375
    70  HB    -3.978323    0.710222   -0.774335
    71  HB    -4.833328    2.198849   -0.557673
    72  HB    -3.349109    2.259237   -1.371700
    73  N     -3.465902   -0.152239    2.208628
    74  CA    -4.161148   -1.176871    3.070726
    75  C     -3.439596   -1.496137    4.435501
    76  O     -3.965086   -1.173887    5.509410
    77  H     -2.671553   -0.502936    1.778234
    78  HA    -5.196048   -0.724616    3.308960
    79  CB    -4.392437   -2.386106    2.172949
    80  HB    -3.372346   -2.807006    1.864743
    81  HB    -5.056597   -3.097388    2.733964
    82  HB    -4.961576   -2.126728    1.252035
    83  N     -2.227890   -2.035999    4.313519
    84  CA    -1.440039   -2.497601    5.538359
    85  C     -0.979886   -1.280587    6.454430
    86  O     -1.268628   -1.367768    7.651642
    87  H     -1.714516   -2.105389    3.439489
    88  HA    -2.109908   -3.197927    6.149811
    89  CB    -0.194336   -3.303332    5.065714
    90  HB     0.399434   -2.801930    4.377696
    91  HB     0.472028   -3.583283    5.881213
    92  HB    -0.539215   -4.210721    4.586756
    93  N     -0.416838   -0.164676    5.937097
    94  CA     0.137562    0.905676    6.836394
    95  C     -0.925764    1.786827    7.604199
    96  O     -1.033022    1.793295    8.835750
    97  H     -0.322148   -0.047252    4.914486
    98  HA     0.838980    0.457875    7.508710
    99  CB     1.039905    1.819195    5.954459
   100  HB     1.491186    2.689099    6.497769
   101  HB     1.800241    1.176963    5.473162
   102  HB     0.482905    2.210701    5.066271
   103  OXT   -1.723328    2.440159    6.865155
   103             23
     1  N      2.443359   -5.935062   -3.956524
     2  CA     0.973230   -5.684583   -3.935759
     3  C      0.640335   -4.228992   -3.515056
     4  O      0.514413   -3.967418   -2.369215
     5  H      2.686957   -6.844653   -4.295006
     6  H      2.728488   -5.803614   -3.038304
     7  H      2.894979   -5.296372   -4.555919
     8  HA     0.520806   -5.708592   -4.961769
     9  CB     0.210330   -6.727270   -3.067497
    10  HB    -0.818942   -6.319281   -2.954246
    11  HB     0.133505   -7.728159   -3.574387
    12  HB     0.639194   -6.886433   -2.077538
    13  N      0.566792   -3.254944   -4.423374
    14  CA     0.623701   -1.796504   -4.038605
    15  C     -0.654978   -1.468586   -3.184824
    16  O     -0.547089   -0.872776   -2.163422
    17  H      0.527880   -3.545303   -5.428116
    18  HA     1.462456   -1.502117   -3.412328
    19  CB     0.581545   -0.987877   -5.372692
    20  HB    -0.416611   -1.267128   -5.750714
    21  HB     0.498678    0.107064   -5.221305
    22  HB     1.501343   -1.106704   -5.999122
    23  N     -1.807343   -2.036310   -3.577657
    24  CA    -3.039963   -2.034965   -2.757475
    25  C     -2.800280   -2.439975   -1.264006
    26  O     -3.466128   -1.860116   -0.383405
    27  H     -1.901912   -2.487932   -4.499645
    28  HA    -3.476016   -1.028661   -2.753199
    29  CB    -4.059029   -3.002380   -3.384853
    30  HB    -3.607954   -4.030002   -3.432133
    31  HB    -4.927761   -3.158782   -2.802628
    32  HB    -4.307182   -2.747363   -4.455216
    33  N     -1.986328   -3.439723   -0.971515
    34  CA    -1.556608   -3.870767    0.408186
    35  C     -0.627870   -2.856989    1.011234
    36  O     -0.971485   -2.303909    2.077611
    37  H     -1.432088   -3.878660   -1.702379
    38  HA    -2.444644   -3.912745    0.938673
    39  CB    -0.929667   -5.290981    0.480548
    40  HB    -1.209985   -5.762308    1.411863
    41  HB    -1.367160   -5.949670   -0.288237
    42  HB     0.166099   -5.486965    0.389052
    43  N      0.562154   -2.664570    0.349542
    44  CA     1.603678   -1.822185    0.877547
    45  C      1.129404   -0.404933    1.320242
    46  O      1.261952    0.026295    2.430059
    47  H      0.716645   -3.103430   -0.510826
    48  HA     2.036459   -2.106994    1.850203
    49  CB     2.764483   -1.843402   -0.124909
    50  HB     2.419124   -1.490391   -1.085088
    51  HB     3.607013   -1.146946    0.120153
    52  HB     3.138654   -2.824090   -0.239251
    53  N      0.623853    0.314770    0.309114
    54  CA     0.401585    1.743002    0.347935
    55  C     -0.960107    2.061955    0.992867
    56  O     -0.985450    2.791075    1.993870
    57  H      0.351307   -0.267966   -0.478162
    58  HA     1.256397    2.195158    0.841708
    59  CB     0.391282    2.315060   -1.081313
    60  HB    -0.243887    1.827058   -1.794677
    61  HB     0.317949    3.459215   -1.058458
    62  HB     1.364605    2.125797   -1.611618
    63  N     -2.037896    1.410610    0.472243
    64  CA    -3.403668    1.852663    0.799504
    65  C     -3.790572    1.428223    2.287503
    66  O     -4.260011    2.279979    3.013946
    67  H     -1.946791    0.986467   -0.396717
    68  HA    -3.389770    2.899536    0.807084
    69  CB    -4.418776    1.316780   -0.267111
    70  HB    -4.062723    1.510385   -1.291438
    71  HB    -4.532178    0.202101   -0.221278
    72  HB    -5.434792    1.708872   -0.124707
    73  N     -3.440872    0.177106    2.670892
    74  CA    -3.944243   -0.410949    3.918236
    75  C     -2.903659   -0.667548    4.996454
    76  O     -3.187767   -0.307233    6.137606
    77  H     -3.083915   -0.372789    1.949292
    78  HA    -4.767814    0.187412    4.344004
    79  CB    -4.694116   -1.611885    3.529341
    80  HB    -5.240545   -1.981332    4.435802
    81  HB    -5.358740   -1.447555    2.639005
    82  HB    -3.994948   -2.408913    3.270778
    83  N     -1.710367   -1.149526    4.699077
    84  CA    -0.758577   -1.547890    5.719862
    85  C     -0.121600   -0.328797    6.388443
    86  O      0.117972   -0.405038    7.607426
    87  H     -1.521708   -1.165572    3.695457
    88  HA    -1.206915   -2.183695    6.552933
    89  CB     0.453191   -2.264583    5.032797
    90  HB     0.194178   -3.310596    4.841027
    91  HB     0.654616   -1.669876    4.180959
    92  HB     1.315949   -2.351583    5.688456
    93  N      0.193953    0.731526    5.639565
    94  CA     0.837105    1.938353    6.291921
    95  C      0.395144    3.247875    5.798970
    96  O      0.884719    3.716580    4.757461
    97  H      0.009988    0.608970    4.680828
    98  HA     0.632110    2.058878    7.358607
    99  CB     2.364259    1.770281    6.140071
   100  HB     2.690298    1.582133    5.124381
   101  HB     2.959701    2.577101    6.602362
   102  HB     2.729935    0.922872    6.817849
   103  OXT   -0.323427    3.913113    6.562552
   103             24
     1  N      4.933003   -3.743995   -2.390368
     2  CA     4.124076   -3.552663   -3.612452
     3  C      2.833362   -2.748671   -3.290877
     4  O      2.669748   -2.409809   -2.138912
     5  H      5.033326   -2.893297   -1.991609
     6  H      5.805517   -4.180699   -2.663602
     7  H      4.578409   -4.431189   -1.774908
     8  HA     4.645882   -2.885685   -4.346865
     9  CB     3.718285   -4.936219   -4.219430
    10  HB     3.184292   -5.511484   -3.522954
    11  HB     3.104094   -4.914294   -5.082130
    12  HB     4.497259   -5.542212   -4.597037
    13  N      1.906281   -2.460798   -4.206375
    14  CA     0.859078   -1.488027   -4.007639
    15  C     -0.175320   -2.059899   -2.968186
    16  O     -0.753998   -1.306870   -2.146660
    17  H      2.050284   -2.765804   -5.191354
    18  HA     1.314831   -0.621565   -3.504313
    19  CB     0.211940   -1.151923   -5.402300
    20  HB     0.902425   -0.682730   -5.985767
    21  HB    -0.147166   -2.023281   -5.924059
    22  HB    -0.578559   -0.455472   -5.273990
    23  N     -0.539046   -3.328321   -3.068388
    24  CA    -1.536362   -3.959666   -2.182386
    25  C     -1.217683   -3.804652   -0.702579
    26  O     -2.099503   -3.842932    0.173800
    27  H      0.043829   -3.770321   -3.739725
    28  HA    -2.525146   -3.578123   -2.387591
    29  CB    -1.641852   -5.427163   -2.517206
    30  HB    -0.717659   -5.876837   -2.147710
    31  HB    -2.563411   -5.891952   -2.143624
    32  HB    -1.679200   -5.579059   -3.614473
    33  N      0.048910   -3.716703   -0.351554
    34  CA     0.647287   -3.593099    0.970491
    35  C      0.650462   -2.079556    1.232355
    36  O      0.126073   -1.579661    2.225362
    37  H      0.612892   -3.886393   -1.147355
    38  HA     0.085142   -4.098538    1.810950
    39  CB     2.055754   -4.175125    1.043269
    40  HB     2.541002   -3.564985    0.279742
    41  HB     2.486780   -4.147851    1.994152
    42  HB     1.955511   -5.219604    0.642850
    43  N      1.274025   -1.289688    0.324981
    44  CA     1.523993    0.158274    0.618750
    45  C      0.187194    0.914634    0.834981
    46  O     -0.054695    1.506412    1.920019
    47  H      1.632920   -1.701743   -0.507019
    48  HA     1.894685    0.378197    1.651727
    49  CB     2.537810    0.858943   -0.366306
    50  HB     2.179609    0.720123   -1.368733
    51  HB     2.559739    1.873751   -0.113326
    52  HB     3.536474    0.421576   -0.181394
    53  N     -0.670735    0.786773   -0.160713
    54  CA    -1.890229    1.542499   -0.370478
    55  C     -3.067142    1.087457    0.581177
    56  O     -3.669391    1.876662    1.270667
    57  H     -0.337673    0.232246   -0.952910
    58  HA    -1.648069    2.583202   -0.200661
    59  CB    -2.458658    1.452439   -1.863653
    60  HB    -3.452275    1.826082   -1.908906
    61  HB    -1.845163    2.055965   -2.612237
    62  HB    -2.574984    0.449128   -2.291980
    63  N     -3.385477   -0.196629    0.543395
    64  CA    -4.657026   -0.806407    1.060724
    65  C     -4.474626   -1.339368    2.571948
    66  O     -5.431530   -1.252426    3.318774
    67  H     -2.805789   -0.739092   -0.042769
    68  HA    -5.441030   -0.073121    0.939594
    69  CB    -5.108461   -1.894497    0.099489
    70  HB    -4.954591   -1.510113   -0.844513
    71  HB    -4.511262   -2.729539    0.371967
    72  HB    -6.195772   -2.134340    0.234401
    73  N     -3.315326   -1.888538    2.965209
    74  CA    -3.035915   -2.392047    4.303475
    75  C     -2.310610   -1.358844    5.252329
    76  O     -2.897547   -1.008728    6.260543
    77  H     -2.690723   -1.970393    2.192924
    78  HA    -3.978194   -2.641710    4.766237
    79  CB    -2.223606   -3.722281    4.229124
    80  HB    -2.111022   -4.208761    5.194753
    81  HB    -2.770572   -4.498066    3.734177
    82  HB    -1.244512   -3.625345    3.844116
    83  N     -1.160237   -0.788471    4.894431
    84  CA    -0.213387   -0.073556    5.741174
    85  C     -0.850092    1.311383    6.084506
    86  O     -0.727419    1.674741    7.297518
    87  H     -0.934397   -0.983774    3.884409
    88  HA    -0.055114   -0.689395    6.601917
    89  CB     1.121333    0.122078    5.145813
    90  HB     1.665801   -0.777971    5.046939
    91  HB     1.082828    0.577329    4.170000
    92  HB     1.727041    0.879496    5.657521
    93  N     -1.425204    2.005132    5.058582
    94  CA    -1.883315    3.401233    5.276161
    95  C     -3.077105    3.560572    6.333314
    96  O     -2.855447    4.165148    7.396108
    97  H     -1.533935    1.631021    4.144878
    98  HA    -1.045288    3.961617    5.687386
    99  CB    -2.226388    4.003607    3.963215
   100  HB    -3.204171    3.674146    3.598810
   101  HB    -2.353383    5.107468    4.158917
   102  HB    -1.433446    3.699725    3.282427
   103  OXT   -4.123530    2.952260    6.148128
   103             25
     1  N      3.339409   -5.478083   -3.103520
     2  CA     2.803087   -4.431577   -3.947063
     3  C      2.532675   -3.090086   -3.107952
     4  O      2.222123   -3.107949   -1.924323
     5  H      2.764751   -5.558487   -2.267452
     6  H      4.263543   -5.282349   -2.806384
     7  H      3.196167   -6.336574   -3.462917
     8  HA     3.587139   -4.169610   -4.693898
     9  CB     1.446314   -4.931257   -4.632549
    10  HB     0.680811   -5.292816   -3.902829
    11  HB     1.023543   -4.090647   -5.165569
    12  HB     1.712642   -5.783529   -5.379090
    13  N      2.677780   -1.876457   -3.776424
    14  CA     2.179996   -0.644893   -3.311932
    15  C      0.685087   -0.678769   -2.967304
    16  O      0.266921   -0.060318   -1.919332
    17  H      2.937803   -1.877751   -4.751177
    18  HA     2.880505   -0.299429   -2.498346
    19  CB     2.263882    0.400774   -4.443132
    20  HB     3.339282    0.444294   -4.799665
    21  HB     1.623847   -0.043837   -5.220914
    22  HB     1.862542    1.399453   -4.237576
    23  N     -0.126476   -1.381545   -3.746258
    24  CA    -1.570039   -1.669085   -3.540297
    25  C     -1.794479   -2.130773   -2.070761
    26  O     -2.616504   -1.510306   -1.364038
    27  H      0.281243   -1.679300   -4.632819
    28  HA    -2.098925   -0.672289   -3.599935
    29  CB    -2.109430   -2.459683   -4.719215
    30  HB    -1.830201   -1.889691   -5.540024
    31  HB    -1.572725   -3.384950   -4.816551
    32  HB    -3.172150   -2.686151   -4.596677
    33  N     -1.095904   -3.168813   -1.579969
    34  CA    -1.301001   -3.568597   -0.171934
    35  C     -0.580229   -2.705563    0.822693
    36  O     -1.220311   -2.260958    1.776047
    37  H     -0.407665   -3.487872   -2.241923
    38  HA    -2.344433   -3.684003    0.047401
    39  CB    -0.779615   -4.954931   -0.117952
    40  HB    -1.270982   -5.569729   -0.806644
    41  HB     0.339632   -4.972735   -0.137070
    42  HB    -1.048521   -5.407100    0.914470
    43  N      0.617227   -2.312318    0.544924
    44  CA     1.579000   -1.596003    1.373834
    45  C      0.913584   -0.302230    1.838909
    46  O      0.678726   -0.143836    3.053913
    47  H      1.008630   -2.458464   -0.392219
    48  HA     1.759797   -2.231475    2.262379
    49  CB     2.947396   -1.506654    0.661821
    50  HB     3.754116   -1.106182    1.256387
    51  HB     3.197552   -2.561336    0.417330
    52  HB     2.909068   -0.874871   -0.260828
    53  N      0.658364    0.590253    0.893681
    54  CA     0.276113    2.008911    1.159820
    55  C     -1.182160    2.111435    1.617658
    56  O     -1.508519    2.637152    2.626116
    57  H      0.852990    0.401715   -0.083299
    58  HA     0.970008    2.393373    1.953462
    59  CB     0.562629    2.883885   -0.064277
    60  HB    -0.308955    2.902278   -0.785275
    61  HB     0.476600    3.903492    0.186683
    62  HB     1.484386    2.665680   -0.583840
    63  N     -2.122682    1.707295    0.702094
    64  CA    -3.540710    1.769505    0.889033
    65  C     -4.113112    1.009861    2.082955
    66  O     -4.690223    1.598188    3.042148
    67  H     -1.845248    1.305206   -0.171265
    68  HA    -3.635699    2.805065    1.199815
    69  CB    -4.318935    1.656620   -0.423984
    70  HB    -5.311558    1.921126   -0.054704
    71  HB    -3.979304    2.456183   -1.165912
    72  HB    -4.210550    0.707222   -0.892873
    73  N     -3.898495   -0.325848    2.063432
    74  CA    -4.533167   -1.333731    2.856740
    75  C     -3.944662   -1.556736    4.305240
    76  O     -4.641534   -1.690084    5.321408
    77  H     -3.501885   -0.695502    1.209862
    78  HA    -5.560437   -0.986042    3.056786
    79  CB    -4.824330   -2.569418    2.030924
    80  HB    -3.955158   -3.209811    1.887907
    81  HB    -5.565044   -3.253778    2.504248
    82  HB    -5.273648   -2.323209    1.012674
    83  N     -2.672844   -1.785523    4.405354
    84  CA    -1.904984   -2.124144    5.625426
    85  C     -1.798101   -0.956273    6.566941
    86  O     -2.359740   -1.054765    7.615922
    87  H     -2.167927   -1.747747    3.530908
    88  HA    -2.490910   -2.854804    6.098319
    89  CB    -0.550826   -2.744992    5.375311
    90  HB     0.138939   -2.006039    4.831729
    91  HB    -0.009267   -2.948399    6.324214
    92  HB    -0.573660   -3.655607    4.868125
    93  N     -1.161812    0.149224    6.136887
    94  CA    -0.622814    1.219589    7.031761
    95  C     -1.782133    1.999767    7.704826
    96  O     -1.767997    1.852915    8.970087
    97  H     -0.955693    0.197923    5.189667
    98  HA    -0.076931    0.793606    7.828602
    99  CB     0.407703    2.121993    6.347060
   100  HB     0.913388    2.817685    7.075107
   101  HB     1.116390    1.479455    5.820424
   102  HB    -0.077506    2.822067    5.640984
   103  OXT   -2.474143    2.830015    7.152052
   103             26
     1  N      2.672629   -5.771170   -3.326836
     2  CA     1.816632   -4.910459   -4.077625
     3  C      1.744142   -3.535562   -3.426551
     4  O      1.647953   -3.451413   -2.201698
     5  H      3.510825   -5.220913   -3.042427
     6  H      2.968946   -6.615160   -3.726386
     7  H      2.246692   -5.919857   -2.480963
     8  HA     2.325754   -4.826527   -5.023522
     9  CB     0.452779   -5.554752   -4.309607
    10  HB     0.590856   -6.517253   -4.789204
    11  HB     0.010189   -5.643610   -3.257565
    12  HB    -0.111211   -4.880785   -4.895866
    13  N      1.563231   -2.475821   -4.184112
    14  CA     1.442287   -1.078988   -3.696109
    15  C     -0.022618   -0.875008   -3.161816
    16  O     -0.184591   -0.092837   -2.178977
    17  H      1.345518   -2.643762   -5.144254
    18  HA     2.144130   -0.836439   -2.905235
    19  CB     1.724941   -0.108462   -4.843106
    20  HB     2.057309    0.876307   -4.440854
    21  HB     2.631338   -0.454590   -5.358628
    22  HB     0.940530   -0.072732   -5.586592
    23  N     -1.064201   -1.579565   -3.673533
    24  CA    -2.464660   -1.460613   -3.165405
    25  C     -2.481272   -2.050465   -1.745397
    26  O     -2.923152   -1.462968   -0.835821
    27  H     -0.850391   -2.165377   -4.525305
    28  HA    -2.763363   -0.371471   -3.156105
    29  CB    -3.403626   -2.141845   -4.063186
    30  HB    -3.357900   -3.227152   -3.877262
    31  HB    -4.451990   -1.863993   -3.783328
    32  HB    -3.345884   -1.793798   -5.161977
    33  N     -1.817477   -3.176750   -1.559151
    34  CA    -1.538256   -3.691794   -0.223255
    35  C     -0.801327   -2.653376    0.683984
    36  O     -1.300956   -2.216337    1.700683
    37  H     -1.346182   -3.499721   -2.430439
    38  HA    -2.491622   -3.680168    0.164089
    39  CB    -0.803193   -5.035731   -0.270624
    40  HB    -1.191745   -5.659754   -1.065142
    41  HB     0.257711   -4.745034   -0.538582
    42  HB    -0.783591   -5.600150    0.655059
    43  N      0.449214   -2.271658    0.308778
    44  CA     1.352978   -1.739345    1.276060
    45  C      0.859335   -0.348350    1.629777
    46  O      0.818184   -0.080506    2.861306
    47  H      0.963380   -2.710917   -0.407661
    48  HA     1.333839   -2.328146    2.181885
    49  CB     2.781924   -1.616925    0.682614
    50  HB     3.037464   -2.618558    0.298255
    51  HB     2.802246   -0.982416   -0.170031
    52  HB     3.507114   -1.309855    1.369648
    53  N      0.606308    0.499550    0.628597
    54  CA     0.481186    1.935936    0.860716
    55  C     -0.870940    2.232820    1.570700
    56  O     -1.006634    2.962463    2.575319
    57  H      0.527393    0.159237   -0.354433
    58  HA     1.236455    2.288915    1.535124
    59  CB     0.661869    2.781146   -0.454156
    60  HB     1.681720    2.555678   -0.818597
    61  HB    -0.025417    2.421782   -1.297850
    62  HB     0.493467    3.866783   -0.340470
    63  N     -1.936589    1.762758    0.955959
    64  CA    -3.332670    2.033303    1.421523
    65  C     -3.696911    1.177273    2.684025
    66  O     -4.121433    1.801788    3.636825
    67  H     -1.777727    1.262859    0.152625
    68  HA    -3.482977    3.024479    1.671334
    69  CB    -4.362807    1.786688    0.246147
    70  HB    -4.382870    0.749789   -0.014615
    71  HB    -5.411841    2.111106    0.533264
    72  HB    -4.144686    2.305615   -0.639893
    73  N     -3.808393   -0.136195    2.649322
    74  CA    -4.342309   -0.979680    3.742036
    75  C     -3.344687   -1.208087    4.895382
    76  O     -3.732547   -1.016992    6.071826
    77  H     -3.630777   -0.667959    1.830178
    78  HA    -5.123920   -0.561741    4.197078
    79  CB    -4.795622   -2.279337    3.082362
    80  HB    -3.874206   -2.793022    2.871711
    81  HB    -5.299188   -2.885724    3.801862
    82  HB    -5.394391   -1.962759    2.214785
    83  N     -2.064408   -1.638050    4.607169
    84  CA    -1.177361   -1.978085    5.702634
    85  C     -0.761853   -0.893437    6.631786
    86  O     -0.626053   -1.197889    7.838061
    87  H     -1.876642   -1.833917    3.643180
    88  HA    -1.789242   -2.673240    6.253470
    89  CB     0.109038   -2.674683    5.233090
    90  HB     0.702497   -2.991896    6.075112
    91  HB    -0.176406   -3.611027    4.717449
    92  HB     0.700350   -1.989391    4.574292
    93  N     -0.550386    0.337545    6.141310
    94  CA    -0.000396    1.471773    6.916561
    95  C     -1.036039    2.577754    7.278653
    96  O     -2.108042    2.797283    6.642487
    97  H     -0.636430    0.483279    5.123417
    98  HA     0.348415    1.153299    7.816165
    99  CB     1.152588    2.067643    6.125651
   100  HB     0.912082    2.239811    5.063544
   101  HB     1.344561    3.096296    6.455732
   102  HB     1.959107    1.400472    6.109955
   103  OXT   -0.686734    3.220802    8.280504
   103             27
     1  N      3.805762   -3.379970   -3.959516
     2  CA     2.468953   -3.603360   -4.496694
     3  C      1.505273   -2.548351   -3.963316
     4  O      1.636369   -2.021472   -2.856995
     5  H      4.536929   -3.946127   -4.512376
     6  H      3.958576   -3.626807   -2.970342
     7  H      3.991314   -2.376271   -4.101642
     8  HA     2.532549   -3.438062   -5.552129
     9  CB     1.977510   -5.003944   -4.211357
    10  HB     0.880774   -5.100293   -4.402286
    11  HB     2.569249   -5.598063   -4.915018
    12  HB     2.139848   -5.383692   -3.114323
    13  N      0.548130   -2.179019   -4.740008
    14  CA    -0.457155   -1.189592   -4.339394
    15  C     -1.263329   -1.622891   -3.146587
    16  O     -1.238104   -0.937477   -2.095124
    17  H      0.517285   -2.620109   -5.711630
    18  HA     0.097450   -0.337258   -4.031204
    19  CB    -1.335619   -0.876536   -5.533758
    20  HB    -0.832930   -0.423671   -6.431609
    21  HB    -1.801408   -1.810627   -6.073031
    22  HB    -2.179498   -0.230361   -5.335915
    23  N     -2.048213   -2.726586   -3.216749
    24  CA    -2.724896   -3.501109   -2.176189
    25  C     -1.937657   -3.618350   -0.815397
    26  O     -2.558018   -3.549080    0.253521
    27  H     -1.755610   -3.294967   -3.996835
    28  HA    -3.637609   -2.995408   -1.925773
    29  CB    -3.119521   -4.842189   -2.701963
    30  HB    -3.660395   -5.386905   -1.917020
    31  HB    -3.834856   -4.781685   -3.498378
    32  HB    -2.190553   -5.290730   -3.057003
    33  N     -0.630234   -3.778832   -0.841054
    34  CA     0.207684   -3.680141    0.384714
    35  C      0.330448   -2.225293    0.947512
    36  O      0.121227   -1.858091    2.111033
    37  H     -0.125925   -3.680269   -1.716056
    38  HA    -0.280938   -4.280089    1.249171
    39  CB     1.572652   -4.348940   -0.023808
    40  HB     2.062355   -3.789513   -0.790152
    41  HB     2.161365   -4.103413    0.875690
    42  HB     1.541781   -5.438718   -0.144432
    43  N      0.722307   -1.305753    0.022067
    44  CA     1.129281    0.015928    0.411635
    45  C     -0.089204    0.919115    0.792583
    46  O     -0.035828    1.345220    1.943286
    47  H      0.979211   -1.693754   -0.932037
    48  HA     1.805124    0.033254    1.260355
    49  CB     2.024316    0.637859   -0.691494
    50  HB     2.445226    1.496729   -0.263166
    51  HB     2.835319   -0.126100   -0.764842
    52  HB     1.476227    0.740551   -1.644994
    53  N     -1.104869    1.114698   -0.064627
    54  CA    -2.325501    1.900523    0.142582
    55  C     -3.094527    1.292600    1.287570
    56  O     -3.292814    1.966582    2.256761
    57  H     -1.026833    0.653711   -0.956741
    58  HA    -2.073536    2.947036    0.310429
    59  CB    -3.292092    1.989055   -1.073298
    60  HB    -3.019214    1.065125   -1.580580
    61  HB    -4.364176    2.089307   -0.795166
    62  HB    -3.000511    2.824236   -1.693221
    63  N     -3.481399    0.008754    1.220865
    64  CA    -4.430965   -0.534937    2.189653
    65  C     -3.843900   -0.832019    3.558495
    66  O     -4.331988   -0.289244    4.585895
    67  H     -3.116165   -0.532361    0.463276
    68  HA    -5.150774    0.288635    2.382468
    69  CB    -5.117235   -1.742024    1.539899
    70  HB    -5.472023   -1.379398    0.570269
    71  HB    -4.371819   -2.557399    1.466016
    72  HB    -5.906332   -2.132738    2.194480
    73  N     -2.854273   -1.759451    3.653195
    74  CA    -2.371730   -2.371508    4.922940
    75  C     -1.365089   -1.437630    5.658637
    76  O     -1.591443   -1.144513    6.851878
    77  H     -2.515284   -2.299327    2.870030
    78  HA    -3.283156   -2.513267    5.588985
    79  CB    -1.785924   -3.679543    4.542039
    80  HB    -0.918681   -3.680657    3.866254
    81  HB    -1.438574   -4.155655    5.468614
    82  HB    -2.587239   -4.329725    4.200286
    83  N     -0.330735   -0.967204    4.989572
    84  CA     0.746026   -0.337057    5.691366
    85  C      0.498316    1.083892    6.168107
    86  O      1.107472    1.475047    7.176205
    87  H     -0.146449   -1.209019    4.055152
    88  HA     0.856013   -0.943339    6.590672
    89  CB     2.063668   -0.388866    4.878112
    90  HB     2.976132   -0.025787    5.421421
    91  HB     2.163375   -1.482155    4.763055
    92  HB     2.006447    0.140542    3.948548
    93  N     -0.125516    1.943555    5.424656
    94  CA    -0.557225    3.316390    5.919848
    95  C     -1.699694    3.338649    7.033882
    96  O     -2.796061    2.720612    6.904701
    97  H     -0.689835    1.523727    4.639855
    98  HA     0.379934    3.790863    6.418550
    99  CB    -0.858449    4.262477    4.711899
   100  HB    -0.789398    5.281137    5.098147
   101  HB    -0.125808    4.020679    3.926397
   102  HB    -1.908695    3.978543    4.452885
   103  OXT   -1.462706    3.995670    8.098779
   103             28
     1  N      4.041693   -4.804281   -3.275675
     2  CA     2.706483   -4.428564   -3.731783
     3  C      2.304274   -2.995844   -3.251532
     4  O      2.189693   -2.725207   -2.049728
     5  H      4.136065   -5.854280   -3.230910
     6  H      4.128378   -4.377781   -2.349687
     7  H      4.724290   -4.419728   -3.834341
     8  HA     2.661545   -4.439170   -4.843314
     9  CB     1.746912   -5.547149   -3.227035
    10  HB     1.558538   -5.375973   -2.142727
    11  HB     0.793221   -5.485536   -3.697609
    12  HB     2.096959   -6.580920   -3.362775
    13  N      2.071560   -2.115647   -4.240900
    14  CA     1.253734   -0.917778   -4.102199
    15  C      0.077075   -1.217959   -3.197322
    16  O     -0.057226   -0.537200   -2.188487
    17  H      2.064314   -2.430575   -5.166096
    18  HA     1.928305   -0.229520   -3.527228
    19  CB     0.984947   -0.290602   -5.444449
    20  HB     0.129373    0.446867   -5.470038
    21  HB     1.871921    0.174368   -5.911248
    22  HB     0.731070   -1.104783   -6.094086
    23  N     -0.798221   -2.171913   -3.532356
    24  CA    -2.039153   -2.505065   -2.801417
    25  C     -1.932047   -2.805075   -1.326136
    26  O     -2.896806   -2.491841   -0.599185
    27  H     -0.588830   -2.849901   -4.308107
    28  HA    -2.784754   -1.699193   -2.983236
    29  CB    -2.590410   -3.770754   -3.548325
    30  HB    -1.970895   -4.677117   -3.401509
    31  HB    -3.574633   -3.879879   -3.050569
    32  HB    -2.741772   -3.724530   -4.656035
    33  N     -0.810905   -3.390175   -0.941273
    34  CA    -0.556372   -3.641951    0.464073
    35  C      0.042204   -2.411365    1.275191
    36  O     -0.604634   -1.936849    2.222548
    37  H     -0.025403   -3.482751   -1.612222
    38  HA    -1.485761   -3.878152    0.956474
    39  CB     0.309542   -4.896102    0.550167
    40  HB     0.272120   -5.368091    1.516630
    41  HB     0.035479   -5.619695   -0.184098
    42  HB     1.325856   -4.738267    0.292710
    43  N      1.147489   -1.861348    0.738167
    44  CA     1.691877   -0.566262    1.171162
    45  C      0.740115    0.678775    1.385961
    46  O      0.525419    1.083352    2.536396
    47  H      1.445245   -2.306545   -0.176955
    48  HA     2.204651   -0.671643    2.086006
    49  CB     2.793227   -0.153180    0.181171
    50  HB     3.175080    0.826292    0.436492
    51  HB     3.729530   -0.716051    0.160572
    52  HB     2.500937    0.001644   -0.894232
    53  N      0.012720    1.093524    0.334377
    54  CA    -0.807229    2.281485    0.412349
    55  C     -2.215000    2.017542    1.043269
    56  O     -2.418215    2.530107    2.117028
    57  H      0.077838    0.676911   -0.651969
    58  HA    -0.294282    2.978075    0.999613
    59  CB    -0.884750    2.916642   -1.013445
    60  HB    -1.623012    3.772537   -1.034473
    61  HB     0.113419    3.249618   -1.239354
    62  HB    -1.183955    2.055453   -1.691926
    63  N     -2.927082    1.065390    0.456950
    64  CA    -4.387724    0.956574    0.887700
    65  C     -4.750007    0.282822    2.276555
    66  O     -5.839689    0.588600    2.792430
    67  H     -2.461669    0.485247   -0.231401
    68  HA    -4.823494    1.948930    1.028763
    69  CB    -5.151930    0.318493   -0.294780
    70  HB    -4.716764   -0.652432   -0.605892
    71  HB    -6.173260    0.186345   -0.006933
    72  HB    -5.064582    0.896191   -1.156426
    73  N     -3.897773   -0.729428    2.573195
    74  CA    -4.152569   -1.789768    3.539137
    75  C     -3.364785   -1.533120    4.858531
    76  O     -3.916146   -1.561433    5.918797
    77  H     -3.176103   -0.991887    1.904279
    78  HA    -5.236140   -1.886238    3.801528
    79  CB    -3.854186   -3.146339    2.991053
    80  HB    -2.982559   -3.118727    2.320880
    81  HB    -3.747806   -3.870930    3.839273
    82  HB    -4.730311   -3.458719    2.371368
    83  N     -2.060640   -1.249690    4.751779
    84  CA    -1.110182   -1.318918    5.886067
    85  C     -0.967258   -0.000034    6.655400
    86  O     -0.897997   -0.066160    7.874078
    87  H     -1.549542   -1.126109    3.882144
    88  HA    -1.468887   -2.090958    6.512617
    89  CB     0.222047   -1.850224    5.283704
    90  HB     0.176771   -2.770252    4.700630
    91  HB     0.713378   -1.122470    4.756314
    92  HB     0.845308   -2.102665    6.081617
    93  N     -0.857298    1.209248    6.019361
    94  CA    -0.579541    2.557851    6.595565
    95  C     -1.319594    2.867532    7.923886
    96  O     -0.638767    3.252357    8.874260
    97  H     -0.856843    1.145032    4.989036
    98  HA     0.482546    2.504512    6.854390
    99  CB    -0.717837    3.711709    5.579397
   100  HB    -0.138979    3.449366    4.654295
   101  HB    -1.757042    3.797459    5.276434
   102  HB    -0.295383    4.588168    6.042484
   103  OXT   -2.544952    2.844939    7.903029
   103             29
     1  N     -1.916434   -7.958708    0.296863
     2  CA    -1.571390   -7.733869   -1.091866
     3  C     -1.034286   -6.288461   -1.130825
     4  O     -1.012051   -5.544025   -0.092790
     5  H     -2.743904   -7.466912    0.419223
     6  H     -1.243513   -7.639261    0.966123
     7  H     -2.109654   -8.921238    0.544887
     8  HA    -0.640631   -8.347915   -1.324027
     9  CB    -2.761451   -7.991397   -2.035138
    10  HB    -3.655672   -7.395672   -1.818810
    11  HB    -2.426285   -7.852660   -3.063362
    12  HB    -3.016975   -9.099818   -1.953104
    13  N     -0.643579   -5.800804   -2.346110
    14  CA    -0.101784   -4.476111   -2.590553
    15  C     -1.130430   -3.388204   -2.059422
    16  O     -0.759694   -2.255769   -1.782528
    17  H     -0.655749   -6.397314   -3.123571
    18  HA     0.801726   -4.265770   -2.027966
    19  CB     0.215440   -4.337773   -4.104645
    20  HB     0.483691   -3.303783   -4.267225
    21  HB     1.008192   -5.015774   -4.525601
    22  HB    -0.649572   -4.449507   -4.738472
    23  N     -2.489413   -3.676289   -2.197059
    24  CA    -3.553608   -2.664952   -2.013587
    25  C     -3.654116   -2.291292   -0.553777
    26  O     -3.742591   -1.069463   -0.318851
    27  H     -2.714940   -4.478875   -2.770706
    28  HA    -3.302474   -1.803860   -2.530932
    29  CB    -4.935884   -3.227796   -2.589247
    30  HB    -5.151651   -4.317182   -2.515457
    31  HB    -5.764050   -2.593724   -2.321376
    32  HB    -4.769334   -3.217076   -3.625403
    33  N     -3.515292   -3.230022    0.429822
    34  CA    -3.280019   -2.849725    1.847474
    35  C     -1.863886   -2.298170    2.047471
    36  O     -1.697300   -1.236916    2.630982
    37  H     -3.373226   -4.202793    0.136009
    38  HA    -3.942603   -2.062229    2.158273
    39  CB    -3.519586   -4.052534    2.794045
    40  HB    -3.353865   -3.652058    3.790989
    41  HB    -4.546854   -4.364370    2.672103
    42  HB    -2.827943   -4.966456    2.650343
    43  N     -0.865945   -3.031662    1.651540
    44  CA     0.530214   -2.703074    2.035556
    45  C      0.976901   -1.303441    1.606156
    46  O      1.460856   -0.634608    2.487551
    47  H     -1.061311   -3.827973    1.041467
    48  HA     0.527475   -2.739423    3.156243
    49  CB     1.324521   -3.789975    1.387084
    50  HB     2.399023   -3.617360    1.697749
    51  HB     1.105842   -4.770820    1.909315
    52  HB     1.195918   -3.938251    0.305222
    53  N      0.779768   -0.942512    0.369696
    54  CA     1.304728    0.282577   -0.121014
    55  C      0.453741    1.549361    0.146609
    56  O      0.974824    2.524994    0.675834
    57  H      0.238680   -1.482750   -0.286833
    58  HA     2.353066    0.404939    0.278211
    59  CB     1.392401    0.166191   -1.665133
    60  HB     0.437396    0.096538   -2.071271
    61  HB     1.885477    0.982971   -2.142544
    62  HB     1.984594   -0.702004   -1.964118
    63  N     -0.892849    1.540605   -0.170922
    64  CA    -1.719162    2.720834   -0.110687
    65  C     -2.152229    3.005126    1.311176
    66  O     -2.011619    4.119496    1.838511
    67  H     -1.341543    0.705178   -0.378485
    68  HA    -1.086528    3.576512   -0.460532
    69  CB    -2.857419    2.623015   -1.010389
    70  HB    -3.143600    1.561987   -0.867725
    71  HB    -3.643221    3.229296   -0.560086
    72  HB    -2.647618    2.824409   -2.060488
    73  N     -2.662361    1.895943    1.916994
    74  CA    -3.389452    2.117232    3.192051
    75  C     -2.403646    2.153197    4.373186
    76  O     -2.555574    3.006782    5.279956
    77  H     -2.726436    1.031915    1.507926
    78  HA    -3.936721    3.106126    3.002272
    79  CB    -4.441180    1.017039    3.451111
    80  HB    -4.999452    1.308025    4.328661
    81  HB    -5.201896    0.860071    2.639351
    82  HB    -4.046843    0.086374    3.655210
    83  N     -1.521509    1.163956    4.514832
    84  CA    -0.711642    1.035646    5.683945
    85  C      0.335187    2.222377    5.751441
    86  O      0.416185    2.937395    6.748502
    87  H     -1.385540    0.449493    3.804332
    88  HA    -1.404166    1.174317    6.522100
    89  CB    -0.003163   -0.340724    5.761162
    90  HB     0.676946   -0.302243    6.592008
    91  HB    -0.580877   -1.225745    6.000579
    92  HB     0.669688   -0.503083    4.897874
    93  N      1.168115    2.396313    4.706242
    94  CA     2.307743    3.270075    4.460768
    95  C      2.016128    4.613434    3.758476
    96  O      1.148546    5.411746    4.132477
    97  H      1.049315    1.669614    4.116094
    98  HA     2.793434    3.505407    5.379212
    99  CB     3.320955    2.434182    3.709677
   100  HB     3.539388    1.447055    4.218716
   101  HB     3.009999    2.282065    2.616593
   102  HB     4.219111    3.108665    3.558787
   103  OXT    2.662224    4.914085    2.799413
   103             30
     1  N     -0.992351   -7.994330    0.040476
     2  CA    -1.692567   -7.518788   -1.195015
     3  C     -1.475355   -6.054751   -1.485634
     4  O     -0.987287   -5.233484   -0.675599
     5  H     -1.157400   -8.967485    0.076688
     6  H     -1.397477   -7.521038    0.899301
     7  H     -0.001911   -7.843450    0.041490
     8  HA    -1.364008   -8.146175   -2.053179
     9  CB    -3.247958   -7.821881   -1.173687
    10  HB    -3.529618   -7.062953   -0.390874
    11  HB    -3.850972   -7.552417   -2.078642
    12  HB    -3.575435   -8.762085   -0.720842
    13  N     -1.903651   -5.621986   -2.664592
    14  CA    -1.774920   -4.218675   -3.056480
    15  C     -2.450800   -3.103892   -2.178222
    16  O     -1.840963   -2.165320   -1.738459
    17  H     -2.270955   -6.211816   -3.415746
    18  HA    -0.661914   -3.978603   -3.030689
    19  CB    -2.199007   -4.101906   -4.519844
    20  HB    -1.646133   -4.682124   -5.301177
    21  HB    -3.261402   -4.373102   -4.568798
    22  HB    -2.116850   -3.043015   -4.713204
    23  N     -3.696873   -3.402822   -1.703742
    24  CA    -4.441242   -2.715006   -0.654641
    25  C     -3.685198   -2.581737    0.694385
    26  O     -3.903208   -1.673968    1.468036
    27  H     -4.031553   -4.332751   -1.987725
    28  HA    -4.786345   -1.704328   -0.997540
    29  CB    -5.757312   -3.467676   -0.367832
    30  HB    -6.406353   -2.753885    0.116237
    31  HB    -6.255441   -3.781122   -1.295320
    32  HB    -5.599117   -4.457478    0.181692
    33  N     -2.970870   -3.598961    1.179248
    34  CA    -2.052854   -3.429982    2.354575
    35  C     -0.885792   -2.542312    1.960761
    36  O     -0.697128   -1.541278    2.637505
    37  H     -2.879149   -4.422639    0.652822
    38  HA    -2.586898   -2.850521    3.117379
    39  CB    -1.591982   -4.708298    2.923867
    40  HB    -1.219961   -4.424924    3.884679
    41  HB    -2.404315   -5.417513    2.910278
    42  HB    -0.840024   -5.239719    2.419257
    43  N     -0.110242   -2.772216    0.900264
    44  CA     1.141361   -1.971564    0.589636
    45  C      0.907757   -0.506703    0.353037
    46  O      1.608854    0.376665    0.866889
    47  H     -0.245622   -3.567652    0.278734
    48  HA     1.866666   -2.018743    1.432462
    49  CB     1.827571   -2.706846   -0.619986
    50  HB     1.944131   -3.731913   -0.433042
    51  HB     1.247596   -2.583318   -1.558486
    52  HB     2.796850   -2.203444   -0.750693
    53  N     -0.060371   -0.227716   -0.570773
    54  CA    -0.317373    1.110871   -1.122188
    55  C     -1.207364    1.978276   -0.149947
    56  O     -0.748563    3.082011    0.102994
    57  H     -0.577243   -0.989330   -0.823799
    58  HA     0.597872    1.704325   -1.219324
    59  CB    -0.694304    0.943249   -2.625498
    60  HB    -1.325802    0.146621   -2.934423
    61  HB    -1.176489    1.881647   -2.873189
    62  HB     0.164080    1.026425   -3.284008
    63  N     -2.346202    1.518219    0.384496
    64  CA    -3.340389    2.276274    1.222079
    65  C     -2.865757    2.428012    2.736122
    66  O     -2.922775    3.525309    3.287583
    67  H     -2.644514    0.586747    0.073522
    68  HA    -3.432668    3.239251    0.780761
    69  CB    -4.673350    1.525009    1.093928
    70  HB    -5.496608    2.044415    1.602971
    71  HB    -4.966824    1.508648    0.018824
    72  HB    -4.493717    0.564491    1.434453
    73  N     -2.389023    1.388667    3.425957
    74  CA    -2.204847    1.318517    4.820535
    75  C     -0.691760    1.665140    5.125110
    76  O     -0.358299    2.537053    5.858106
    77  H     -2.454961    0.496585    2.940937
    78  HA    -2.732855    2.144903    5.295053
    79  CB    -2.682641   -0.026929    5.499922
    80  HB    -2.400690    0.026838    6.599847
    81  HB    -3.769820   -0.154377    5.394352
    82  HB    -2.200859   -0.863281    5.072248
    83  N      0.248695    0.854405    4.484462
    84  CA     1.662475    0.779716    4.916902
    85  C      2.491652    1.993790    4.479127
    86  O      3.456733    2.323402    5.163774
    87  H     -0.079317    0.133475    3.720475
    88  HA     1.582941    0.718870    6.006107
    89  CB     2.254940   -0.576262    4.406220
    90  HB     3.108548   -0.771553    4.996553
    91  HB     1.550626   -1.383736    4.528415
    92  HB     2.334880   -0.589765    3.288045
    93  N      2.165974    2.616879    3.381411
    94  CA     2.723752    3.890677    3.043528
    95  C      2.212257    5.074683    3.852457
    96  O      3.037484    5.695149    4.616422
    97  H      1.284277    2.385760    2.910388
    98  HA     3.772859    3.920004    3.267795
    99  CB     2.544678    4.030133    1.556382
   100  HB     3.098585    3.319476    0.943359
   101  HB     1.466159    3.990144    1.236467
   102  HB     2.975145    4.993766    1.366130
   103  OXT    1.021054    5.496832    3.788392
   103             31
     1  N     -1.351483   -8.285483    0.837537
     2  CA    -2.246574   -7.702912   -0.210486
     3  C     -1.893321   -6.272963   -0.637979
     4  O     -1.845365   -5.332835    0.185779
     5  H     -1.619238   -7.838080    1.724389
     6  H     -0.386185   -8.065434    0.709433
     7  H     -1.502782   -9.302245    0.878412
     8  HA    -2.113861   -8.371159   -1.012207
     9  CB    -3.756683   -7.704097    0.121397
    10  HB    -4.089833   -8.674628    0.455016
    11  HB    -4.094654   -6.947480    0.857899
    12  HB    -4.329103   -7.456725   -0.810454
    13  N     -1.346170   -6.114167   -1.872528
    14  CA    -0.854877   -4.833825   -2.408632
    15  C     -1.652647   -3.586178   -1.987806
    16  O     -1.176143   -2.658420   -1.391403
    17  H     -1.373301   -6.931066   -2.502021
    18  HA     0.168960   -4.640282   -2.110262
    19  CB    -0.884630   -5.031084   -3.912763
    20  HB    -0.457117   -5.950054   -4.183903
    21  HB    -1.895945   -4.961501   -4.286881
    22  HB    -0.215658   -4.294344   -4.378254
    23  N     -2.946130   -3.651940   -2.349142
    24  CA    -3.952069   -2.674329   -2.024097
    25  C     -3.817800   -1.956383   -0.614628
    26  O     -3.714935   -0.720726   -0.533384
    27  H     -3.181561   -4.502149   -2.753643
    28  HA    -3.746047   -1.889980   -2.832614
    29  CB    -5.300474   -3.347439   -2.239644
    30  HB    -6.117676   -2.633089   -2.092088
    31  HB    -5.474690   -3.758670   -3.238661
    32  HB    -5.456714   -4.084654   -1.482398
    33  N     -3.806429   -2.750975    0.467585
    34  CA    -3.509325   -2.276527    1.832943
    35  C     -2.045601   -1.881612    1.968907
    36  O     -1.819862   -0.886271    2.638784
    37  H     -3.908490   -3.768551    0.424115
    38  HA    -4.167019   -1.412977    2.061658
    39  CB    -3.966598   -3.330715    2.832931
    40  HB    -5.023388   -3.413092    2.701503
    41  HB    -3.420859   -4.267912    2.740024
    42  HB    -3.805323   -2.998146    3.865436
    43  N     -1.011540   -2.698783    1.584922
    44  CA     0.433499   -2.583720    1.904593
    45  C      1.011232   -1.225297    1.360084
    46  O      1.680599   -0.485847    2.116062
    47  H     -1.252586   -3.616310    1.159818
    48  HA     0.571603   -2.610699    2.977263
    49  CB     1.205000   -3.791209    1.356270
    50  HB     0.854988   -4.692587    1.861931
    51  HB     1.012491   -3.882425    0.288421
    52  HB     2.239047   -3.559764    1.585227
    53  N      0.895138   -1.025803    0.011212
    54  CA     1.311819    0.195692   -0.700075
    55  C      0.498858    1.499044   -0.394903
    56  O      1.089262    2.424390    0.127036
    57  H      0.320145   -1.717202   -0.568110
    58  HA     2.384591    0.383133   -0.600003
    59  CB     1.259726   -0.121677   -2.184109
    60  HB     0.309619   -0.584785   -2.421272
    61  HB     1.411016    0.835715   -2.744567
    62  HB     2.067303   -0.817546   -2.450474
    63  N     -0.802953    1.654520   -0.666372
    64  CA    -1.646801    2.812241   -0.375829
    65  C     -1.945968    3.199202    1.174720
    66  O     -1.605068    4.291926    1.679240
    67  H     -1.279519    0.767984   -0.970331
    68  HA    -1.181883    3.720983   -0.722166
    69  CB    -2.852282    2.688774   -1.189723
    70  HB    -2.559785    2.520752   -2.223374
    71  HB    -3.490235    1.898621   -0.904684
    72  HB    -3.434399    3.593598   -1.177563
    73  N     -2.550080    2.266351    1.917226
    74  CA    -2.945134    2.402720    3.358526
    75  C     -1.763636    2.504099    4.392089
    76  O     -1.558580    3.559892    5.048259
    77  H     -2.648548    1.346601    1.401882
    78  HA    -3.479835    3.415689    3.480788
    79  CB    -4.019489    1.402935    3.711049
    80  HB    -4.945594    1.542742    3.094774
    81  HB    -3.748910    0.343263    3.430149
    82  HB    -4.263858    1.269237    4.772212
    83  N     -1.038265    1.382024    4.439493
    84  CA    -0.010237    1.208397    5.528205
    85  C      1.051750    2.327468    5.548729
    86  O      1.354855    2.924708    6.561983
    87  H     -0.998250    0.746736    3.660222
    88  HA    -0.564507    1.186903    6.493702
    89  CB     0.677056   -0.154270    5.511523
    90  HB     1.402078   -0.160714    6.370753
    91  HB    -0.069248   -0.922559    5.565336
    92  HB     1.270368   -0.191644    4.602236
    93  N      1.723226    2.496940    4.389291
    94  CA     3.116030    3.184282    4.365901
    95  C      3.215518    4.783295    4.403305
    96  O      2.116491    5.444293    4.437869
    97  H      1.406135    2.003285    3.612151
    98  HA     3.549241    2.969433    5.302669
    99  CB     3.871861    2.612895    3.145579
   100  HB     3.871463    1.519271    3.297182
   101  HB     3.365118    2.864310    2.257281
   102  HB     4.894129    3.003456    3.166114
   103  OXT    4.323526    5.327918    4.508193
   103             32
     1  N     -0.145202   -8.074370    0.171648
     2  CA    -1.338795   -7.633773   -0.586533
     3  C     -1.348384   -6.117911   -0.961979
     4  O     -0.816121   -5.288082   -0.228017
     5  H      0.704815   -8.000616   -0.316726
     6  H     -0.214440   -8.921047    0.555906
     7  H     -0.038068   -7.491276    0.961294
     8  HA    -1.584134   -8.307952   -1.407648
     9  CB    -2.474016   -7.843478    0.401206
    10  HB    -2.750889   -8.887984    0.520006
    11  HB    -2.387633   -7.194543    1.292629
    12  HB    -3.347472   -7.311393   -0.007843
    13  N     -1.928118   -5.854275   -2.136785
    14  CA    -1.955744   -4.474201   -2.741495
    15  C     -2.602175   -3.468781   -1.721840
    16  O     -2.111314   -2.353854   -1.628673
    17  H     -2.156650   -6.662869   -2.707723
    18  HA    -0.856425   -4.300983   -2.863765
    19  CB    -2.652420   -4.582155   -4.149689
    20  HB    -2.508091   -3.619950   -4.580307
    21  HB    -2.231830   -5.429511   -4.789057
    22  HB    -3.683725   -4.862036   -3.908815
    23  N     -3.698499   -3.868046   -1.098538
    24  CA    -4.574964   -3.074434   -0.252781
    25  C     -3.877915   -2.568592    0.957374
    26  O     -3.966674   -1.333676    1.335531
    27  H     -4.058705   -4.811395   -1.209117
    28  HA    -4.987559   -2.191685   -0.822706
    29  CB    -5.700953   -3.995716    0.158704
    30  HB    -5.323877   -4.947750    0.570498
    31  HB    -6.220054   -3.382827    0.949407
    32  HB    -6.417426   -4.091308   -0.657395
    33  N     -3.095989   -3.451592    1.591472
    34  CA    -2.256896   -3.225108    2.784208
    35  C     -1.016913   -2.352424    2.344927
    36  O     -0.754388   -1.283526    2.888115
    37  H     -3.027147   -4.309990    1.162023
    38  HA    -2.817717   -2.691545    3.503623
    39  CB    -1.776881   -4.476946    3.431086
    40  HB    -1.409879   -4.127255    4.404830
    41  HB    -2.660570   -5.154513    3.556435
    42  HB    -0.919327   -4.849904    2.919574
    43  N     -0.332074   -2.773359    1.281550
    44  CA     0.774327   -2.153701    0.661451
    45  C      0.708825   -0.671354    0.232903
    46  O      1.377190    0.254028    0.754324
    47  H     -0.784691   -3.442321    0.692279
    48  HA     1.559765   -2.224618    1.378533
    49  CB     1.153851   -3.007168   -0.574548
    50  HB     1.449705   -3.983547   -0.382020
    51  HB     0.459233   -2.855390   -1.384736
    52  HB     2.062210   -2.459268   -0.868576
    53  N     -0.259367   -0.332764   -0.609105
    54  CA    -0.406013    1.005679   -1.214669
    55  C     -1.053993    1.962060   -0.203818
    56  O     -0.423241    2.983551    0.098892
    57  H     -0.984329   -1.030134   -0.753760
    58  HA     0.611686    1.335636   -1.445411
    59  CB    -1.143094    0.970403   -2.597797
    60  HB    -1.158884    1.996225   -3.028030
    61  HB    -0.624153    0.393578   -3.391628
    62  HB    -2.100819    0.569881   -2.403203
    63  N     -2.288554    1.713166    0.191215
    64  CA    -3.138269    2.673716    0.935957
    65  C     -2.610839    2.851267    2.342292
    66  O     -2.418031    3.993747    2.745033
    67  H     -2.547311    0.725359    0.003187
    68  HA    -3.000521    3.648909    0.422196
    69  CB    -4.494669    2.015794    1.024267
    70  HB    -4.482482    1.042195    1.441998
    71  HB    -5.248076    2.706389    1.380423
    72  HB    -4.837398    1.809037   -0.001353
    73  N     -2.287964    1.744119    3.085553
    74  CA    -1.953747    1.801834    4.507038
    75  C     -0.455454    2.056470    4.843469
    76  O     -0.099932    3.035181    5.476567
    77  H     -2.237153    0.893946    2.521458
    78  HA    -2.360403    2.672250    4.979819
    79  CB    -2.616834    0.610563    5.266718
    80  HB    -2.617142    0.794163    6.307310
    81  HB    -3.639386    0.603195    4.942302
    82  HB    -2.266960   -0.437402    5.030680
    83  N      0.447122    1.150181    4.429065
    84  CA     1.921022    1.209137    4.738239
    85  C      2.657098    2.519759    4.358129
    86  O      3.349011    3.065473    5.170867
    87  H      0.008759    0.460383    3.787227
    88  HA     1.986562    1.026822    5.788746
    89  CB     2.664044    0.008566    4.083394
    90  HB     2.173881   -0.882440    4.418541
    91  HB     2.644137    0.229694    2.971196
    92  HB     3.724978   -0.041862    4.443052
    93  N      2.524258    2.946428    3.108907
    94  CA     3.150459    4.184166    2.430470
    95  C      2.627896    5.532648    2.916999
    96  O      1.383652    5.711789    2.874601
    97  H      1.836333    2.394912    2.729025
    98  HA     4.248989    4.099202    2.662613
    99  CB     3.058718    3.841227    0.932525
   100  HB     2.840561    4.730689    0.346272
   101  HB     3.960972    3.371508    0.653565
   102  HB     2.310555    3.072563    0.786395
   103  OXT    3.408177    6.367307    3.384785
   103             33
     1  N     -2.507508   -7.771615    2.085417
     2  CA    -2.271455   -7.783930    0.638145
     3  C     -1.624283   -6.454850    0.227507
     4  O     -1.737651   -5.400046    0.885121
     5  H     -3.288020   -7.159488    2.198632
     6  H     -1.736863   -7.472885    2.556747
     7  H     -2.717418   -8.692187    2.520459
     8  HA    -1.712218   -8.636777    0.316511
     9  CB    -3.649033   -7.811512   -0.088164
    10  HB    -3.589253   -7.830809   -1.237592
    11  HB    -4.060749   -8.739625    0.306680
    12  HB    -4.241090   -6.987402    0.188516
    13  N     -0.972073   -6.581393   -0.953041
    14  CA    -0.294493   -5.393931   -1.483530
    15  C     -1.036881   -4.087050   -1.545476
    16  O     -0.501227   -3.028967   -1.312134
    17  H     -1.126481   -7.411504   -1.500087
    18  HA     0.563564   -5.270644   -0.869807
    19  CB     0.291757   -5.702388   -2.911083
    20  HB     0.698263   -4.878497   -3.509612
    21  HB     1.216983   -6.321501   -2.785413
    22  HB    -0.513068   -6.184806   -3.457282
    23  N     -2.320002   -4.153598   -1.865536
    24  CA    -3.196516   -2.952546   -1.942953
    25  C     -3.358099   -2.010928   -0.652022
    26  O     -3.316215   -0.773857   -0.686688
    27  H     -2.717631   -5.067190   -1.827433
    28  HA    -2.768893   -2.291304   -2.636638
    29  CB    -4.490511   -3.310465   -2.558971
    30  HB    -4.284526   -3.798038   -3.546126
    31  HB    -4.967849   -4.082113   -1.971542
    32  HB    -5.121882   -2.420756   -2.739529
    33  N     -3.614757   -2.629782    0.460293
    34  CA    -3.420251   -2.133309    1.810763
    35  C     -1.960695   -1.794216    2.217695
    36  O     -1.736959   -0.655660    2.714689
    37  H     -3.774670   -3.668640    0.571650
    38  HA    -3.985558   -1.201763    1.816523
    39  CB    -4.012522   -3.180390    2.784303
    40  HB    -3.785454   -2.919324    3.859724
    41  HB    -5.084629   -3.224795    2.702742
    42  HB    -3.519497   -4.100167    2.561119
    43  N     -1.003273   -2.703187    2.017654
    44  CA     0.412413   -2.543257    2.280865
    45  C      0.962291   -1.246519    1.641536
    46  O      1.398663   -0.309128    2.320564
    47  H     -1.402913   -3.548308    1.729396
    48  HA     0.574162   -2.431926    3.388336
    49  CB     1.158017   -3.792331    1.863615
    50  HB     0.743155   -4.598509    2.560311
    51  HB     0.864885   -4.109283    0.850722
    52  HB     2.231339   -3.569586    1.959526
    53  N      1.069054   -1.170326    0.334429
    54  CA     1.556263    0.006621   -0.406505
    55  C      0.768551    1.338745   -0.204005
    56  O      1.362099    2.340925    0.167098
    57  H      0.727628   -2.034774   -0.179654
    58  HA     2.607687    0.167666   -0.046349
    59  CB     1.635048   -0.439715   -1.881101
    60  HB     2.382557    0.168606   -2.360687
    61  HB     1.980892   -1.494020   -1.959590
    62  HB     0.711655   -0.220344   -2.410777
    63  N     -0.496846    1.392838   -0.631130
    64  CA    -1.217443    2.648453   -0.892050
    65  C     -1.736582    3.244748    0.432564
    66  O     -1.726185    4.489746    0.610549
    67  H     -0.864891    0.510524   -0.988616
    68  HA    -0.637384    3.365436   -1.356486
    69  CB    -2.478855    2.487932   -1.832128
    70  HB    -3.071420    3.391138   -1.618457
    71  HB    -2.131952    2.558521   -2.866430
    72  HB    -2.916287    1.605625   -1.566146
    73  N     -2.254993    2.466678    1.366860
    74  CA    -2.984286    2.860805    2.628857
    75  C     -2.055969    3.054332    3.833822
    76  O     -2.134613    4.007700    4.610418
    77  H     -2.252185    1.435697    1.198667
    78  HA    -3.400099    3.814592    2.387561
    79  CB    -4.107181    1.860116    2.838519
    80  HB    -4.791633    2.221512    3.628100
    81  HB    -4.806104    1.852266    1.946412
    82  HB    -3.651062    0.891107    3.151329
    83  N     -1.180851    2.058374    4.143239
    84  CA    -0.391707    2.121974    5.434983
    85  C      0.626871    3.273499    5.331591
    86  O      0.596720    4.122735    6.237394
    87  H     -1.275941    1.202312    3.622070
    88  HA    -1.000306    2.307820    6.378505
    89  CB     0.366623    0.827567    5.604633
    90  HB     0.802067    0.533145    4.608242
    91  HB     1.216190    0.885222    6.272490
    92  HB    -0.365545    0.088602    5.850832
    93  N      1.518023    3.087680    4.326858
    94  CA     2.860680    3.665494    4.124530
    95  C      2.884664    5.175129    3.876382
    96  O      3.834530    5.848737    4.257969
    97  H      1.409208    2.343678    3.677623
    98  HA     3.480695    3.562108    4.948058
    99  CB     3.689003    2.897963    3.075208
   100  HB     3.906178    1.889252    3.323053
   101  HB     3.134568    2.848665    2.091532
   102  HB     4.727548    3.279761    3.067540
   103  OXT    1.852861    5.785310    3.505961
   103             34
     1  N     -1.771541   -7.557650    1.983026
     2  CA    -1.638144   -7.718089    0.489422
     3  C     -1.466455   -6.338101   -0.207971
     4  O     -1.443170   -5.338759    0.525974
     5  H     -2.642713   -7.149056    2.256904
     6  H     -1.072715   -6.882149    2.270583
     7  H     -1.636306   -8.475317    2.347210
     8  HA    -0.773117   -8.329300    0.280963
     9  CB    -2.858809   -8.406499   -0.057882
    10  HB    -3.775767   -8.308445    0.598579
    11  HB    -3.077559   -8.182370   -1.053209
    12  HB    -2.562771   -9.498373   -0.141409
    13  N     -1.278037   -6.223054   -1.530263
    14  CA    -0.934485   -5.018216   -2.299953
    15  C     -1.765078   -3.737843   -1.834767
    16  O     -1.156077   -2.810381   -1.393039
    17  H     -1.191493   -7.111099   -1.942751
    18  HA     0.150292   -4.861904   -2.118924
    19  CB    -1.058118   -5.188508   -3.857430
    20  HB    -1.152244   -4.171737   -4.217674
    21  HB    -0.114141   -5.644092   -4.142495
    22  HB    -1.932400   -5.852127   -4.142565
    23  N     -3.099348   -3.850683   -1.822963
    24  CA    -4.042524   -2.776314   -1.425527
    25  C     -3.638164   -2.050706   -0.147068
    26  O     -3.611579   -0.826026   -0.234141
    27  H     -3.418624   -4.789076   -1.998421
    28  HA    -4.132538   -2.093671   -2.230303
    29  CB    -5.448487   -3.394615   -1.298731
    30  HB    -6.214796   -2.621794   -1.062408
    31  HB    -5.674821   -3.874099   -2.292930
    32  HB    -5.437483   -4.221949   -0.508348
    33  N     -3.455593   -2.775463    0.959146
    34  CA    -2.910960   -2.377539    2.214844
    35  C     -1.520882   -1.778155    2.058396
    36  O     -1.317937   -0.608965    2.318725
    37  H     -3.585584   -3.705143    0.863497
    38  HA    -3.508831   -1.552016    2.685599
    39  CB    -2.885618   -3.510854    3.206952
    40  HB    -3.847484   -3.805772    3.531793
    41  HB    -2.341166   -4.401545    2.745237
    42  HB    -2.259097   -3.257398    4.126396
    43  N     -0.579194   -2.639858    1.730659
    44  CA     0.847277   -2.291427    1.591350
    45  C      1.156524   -0.925565    0.872232
    46  O      1.716947   -0.014263    1.427772
    47  H     -0.918095   -3.637113    1.572561
    48  HA     1.228536   -2.132523    2.581486
    49  CB     1.562020   -3.431101    0.893207
    50  HB     2.618872   -3.244812    0.943785
    51  HB     1.365041   -4.347888    1.377482
    52  HB     1.296584   -3.481062   -0.161586
    53  N      0.721770   -0.840714   -0.368796
    54  CA     1.066931    0.287852   -1.243116
    55  C      0.362000    1.617222   -0.714460
    56  O      1.021568    2.620276   -0.445794
    57  H      0.284174   -1.627033   -0.843870
    58  HA     2.174430    0.379317   -1.277851
    59  CB     0.720664   -0.076211   -2.681256
    60  HB    -0.350582   -0.121950   -2.915678
    61  HB     1.168613    0.626021   -3.301765
    62  HB     1.176222   -1.056903   -2.859570
    63  N     -0.972283    1.621167   -0.495904
    64  CA    -1.756097    2.800608   -0.134328
    65  C     -1.618484    3.023478    1.397752
    66  O     -1.094827    4.039249    1.818632
    67  H     -1.409218    0.731147   -0.655952
    68  HA    -1.464760    3.705921   -0.673066
    69  CB    -3.169518    2.538394   -0.593440
    70  HB    -3.730469    1.741428   -0.046026
    71  HB    -3.723639    3.480234   -0.421302
    72  HB    -3.186575    2.337317   -1.606449
    73  N     -2.335323    2.199973    2.219578
    74  CA    -2.781132    2.546142    3.566553
    75  C     -1.563277    2.451899    4.475308
    76  O     -1.388220    3.177365    5.449213
    77  H     -2.806082    1.456632    1.752832
    78  HA    -3.116304    3.519193    3.484725
    79  CB    -3.889428    1.594160    3.982072
    80  HB    -4.377515    1.362923    2.988401
    81  HB    -3.528725    0.675107    4.409876
    82  HB    -4.612839    2.006200    4.624105
    83  N     -0.576131    1.604271    4.305419
    84  CA     0.537009    1.257235    5.145038
    85  C      1.656246    2.367880    5.059438
    86  O      2.263254    2.620453    6.104600
    87  H     -0.701490    1.092639    3.440714
    88  HA     0.248592    1.311921    6.150108
    89  CB     1.041502   -0.102801    4.939122
    90  HB     0.208577   -0.815275    5.086171
    91  HB     1.406756   -0.125019    3.903095
    92  HB     1.850693   -0.325838    5.626993
    93  N      1.949160    2.923814    3.858674
    94  CA     2.802011    4.150394    3.606479
    95  C      2.517041    5.435749    4.489247
    96  O      1.342441    5.774070    4.746171
    97  H      1.567544    2.543443    3.013317
    98  HA     3.828549    3.879446    3.879118
    99  CB     2.846927    4.414061    2.104340
   100  HB     1.843456    4.461678    1.563289
   101  HB     3.504018    5.257678    1.923753
   102  HB     3.344300    3.619484    1.609748
   103  OXT    3.417844    6.094589    4.998074
   103             35
     1  N     -5.336564   -4.984093    5.805094
     2  CA    -5.486176   -5.060913    4.315497
     3  C     -4.151286   -4.934015    3.574349
     4  O     -3.208786   -4.149734    3.884078
     5  H     -4.743285   -5.706260    6.195143
     6  H     -6.225503   -5.051274    6.233267
     7  H     -4.980751   -4.076024    6.027168
     8  HA    -5.858701   -6.016553    4.060506
     9  CB    -6.502329   -3.982369    3.769773
    10  HB    -6.157187   -2.974676    3.919862
    11  HB    -6.660022   -4.230845    2.756086
    12  HB    -7.411813   -4.182397    4.398519
    13  N     -4.041569   -5.661720    2.441073
    14  CA    -2.874096   -5.727744    1.512801
    15  C     -3.019098   -4.572576    0.548421
    16  O     -2.034609   -3.862679    0.340015
    17  H     -4.855943   -6.092853    2.185788
    18  HA    -1.917714   -5.544909    2.011639
    19  CB    -2.851271   -7.096466    0.758950
    20  HB    -3.983611   -7.218252    0.488125
    21  HB    -2.291928   -7.123900   -0.174298
    22  HB    -2.544585   -7.881651    1.364861
    23  N     -4.220546   -4.258288   -0.020164
    24  CA    -4.499004   -3.060388   -0.797154
    25  C     -3.985252   -1.726938   -0.132630
    26  O     -3.331370   -0.930927   -0.796460
    27  H     -5.024960   -4.780972    0.323821
    28  HA    -4.009343   -3.133221   -1.793004
    29  CB    -6.002069   -3.179442   -0.975548
    30  HB    -6.277420   -4.244439   -1.150261
    31  HB    -6.524082   -2.815355   -0.105671
    32  HB    -6.284834   -2.606037   -1.833629
    33  N     -4.342122   -1.571410    1.138799
    34  CA    -3.873608   -0.522906    1.997650
    35  C     -2.334360   -0.555583    2.188784
    36  O     -1.685293    0.464576    1.937861
    37  H     -4.846135   -2.326482    1.514803
    38  HA    -4.142376    0.488645    1.553646
    39  CB    -4.615253   -0.642401    3.246615
    40  HB    -4.315949    0.254232    3.793063
    41  HB    -5.662059   -0.562898    3.037427
    42  HB    -4.397224   -1.593687    3.702287
    43  N     -1.832633   -1.623675    2.784201
    44  CA    -0.427907   -1.669349    3.151671
    45  C      0.610835   -1.553175    2.077133
    46  O      1.617607   -0.943218    2.361097
    47  H     -2.439868   -2.409246    3.076990
    48  HA    -0.063336   -0.862141    3.778527
    49  CB    -0.097138   -2.923488    4.062798
    50  HB    -0.745372   -2.901498    4.969787
    51  HB    -0.201936   -3.742522    3.425284
    52  HB     0.895652   -2.733167    4.409713
    53  N      0.345880   -2.189908    0.927537
    54  CA     1.246097   -2.228710   -0.239401
    55  C      1.254833   -0.889166   -0.895919
    56  O      2.275937   -0.248229   -0.806848
    57  H     -0.500107   -2.767292    0.805240
    58  HA     2.262075   -2.419691    0.128471
    59  CB     0.730399   -3.393841   -1.135710
    60  HB     1.381013   -3.321265   -2.022795
    61  HB     0.893760   -4.377989   -0.646584
    62  HB    -0.292501   -3.197409   -1.485541
    63  N      0.153499   -0.313947   -1.376345
    64  CA     0.079761    0.947505   -2.186881
    65  C      0.070643    2.224684   -1.311210
    66  O      1.026075    3.000280   -1.388237
    67  H     -0.688094   -0.785757   -1.167149
    68  HA     1.021179    1.118891   -2.797575
    69  CB    -1.056475    0.812060   -3.211967
    70  HB    -0.984449    1.686381   -3.822912
    71  HB    -0.893441   -0.051059   -3.901126
    72  HB    -2.013683    0.683718   -2.780212
    73  N     -0.857166    2.372882   -0.400322
    74  CA    -1.126309    3.563637    0.441831
    75  C     -0.003638    3.814808    1.426216
    76  O      0.544908    4.937867    1.363752
    77  H     -1.535489    1.629742   -0.360988
    78  HA    -1.135884    4.406711   -0.276567
    79  CB    -2.494712    3.536277    1.080491
    80  HB    -3.136263    2.887326    0.448739
    81  HB    -2.493942    3.090189    2.111006
    82  HB    -2.806473    4.604308    1.009810
    83  N      0.326986    2.834267    2.289707
    84  CA     1.073330    3.007706    3.446229
    85  C      2.631271    3.281972    3.223455
    86  O      3.199997    4.189486    3.795364
    87  H     -0.106419    1.912320    2.112959
    88  HA     0.812132    3.951674    3.905374
    89  CB     0.977166    1.793202    4.373604
    90  HB     1.474875    1.916920    5.376683
    91  HB    -0.095742    1.599581    4.626428
    92  HB     1.402763    0.935569    3.907632
    93  N      3.359126    2.571513    2.356454
    94  CA     4.797084    2.636870    1.890935
    95  C      5.188904    4.072865    1.517985
    96  O      4.756178    4.603127    0.434690
    97  H      2.802638    1.817276    1.935909
    98  HA     5.347605    2.404305    2.785595
    99  CB     5.023875    1.586143    0.845105
   100  HB     4.255302    1.713535    0.108328
   101  HB     5.968718    1.787570    0.276637
   102  HB     4.750973    0.623127    1.195348
   103  OXT    6.138417    4.563913    2.208327
   103             36
     1  N     -3.521533   -6.705196    4.670414
     2  CA    -4.679757   -6.079228    4.009893
     3  C     -4.214589   -5.278296    2.775741
     4  O     -3.301706   -4.538457    2.842890
     5  H     -3.826308   -7.419874    5.291264
     6  H     -2.959932   -5.986402    5.159374
     7  H     -2.897460   -7.121445    3.930742
     8  HA    -5.414412   -6.757237    3.716332
     9  CB    -5.377884   -5.154540    4.929370
    10  HB    -5.610930   -5.664000    5.832361
    11  HB    -4.720368   -4.304964    5.123377
    12  HB    -6.193826   -4.733589    4.321122
    13  N     -4.829009   -5.481646    1.595274
    14  CA    -4.306564   -4.941963    0.299874
    15  C     -4.273106   -3.411732    0.281050
    16  O     -3.234860   -2.888086   -0.139446
    17  H     -5.595158   -6.145689    1.646633
    18  HA    -3.265266   -5.284592    0.120516
    19  CB    -5.149136   -5.425440   -0.890949
    20  HB    -4.922371   -6.488911   -1.056821
    21  HB    -6.229483   -5.368441   -0.730697
    22  HB    -4.840032   -4.874125   -1.710744
    23  N     -5.337060   -2.770050    0.895488
    24  CA    -5.334549   -1.303690    1.035334
    25  C     -4.105491   -0.683317    1.760760
    26  O     -3.482299    0.234288    1.175934
    27  H     -6.261687   -3.187096    1.069328
    28  HA    -5.411846   -0.895175    0.003565
    29  CB    -6.612207   -0.867138    1.729015
    30  HB    -6.634193   -1.398611    2.654002
    31  HB    -6.578327    0.217754    1.895415
    32  HB    -7.519119   -1.175018    1.074068
    33  N     -3.867389   -1.230870    2.998376
    34  CA    -2.673285   -0.872591    3.830947
    35  C     -1.338146   -1.219777    2.985432
    36  O     -0.597434   -0.259423    2.690202
    37  H     -4.574594   -1.888740    3.411075
    38  HA    -2.619660    0.229513    3.942377
    39  CB    -2.668203   -1.671377    5.210678
    40  HB    -2.834658   -2.719584    5.046974
    41  HB    -1.750445   -1.512870    5.715654
    42  HB    -3.556059   -1.198728    5.805154
    43  N     -1.084007   -2.433207    2.533163
    44  CA     0.135174   -2.877526    1.774369
    45  C      0.409485   -2.028668    0.485645
    46  O      1.530704   -1.715578    0.187768
    47  H     -1.742002   -3.192435    2.671361
    48  HA     0.920746   -2.781750    2.507221
    49  CB    -0.001779   -4.340593    1.322859
    50  HB    -0.169531   -4.823968    2.279788
    51  HB    -0.757141   -4.469145    0.577121
    52  HB     0.863471   -4.656290    0.903649
    53  N     -0.537870   -1.685740   -0.381811
    54  CA    -0.335408   -1.073807   -1.689461
    55  C     -0.127472    0.447500   -1.507963
    56  O      0.904931    0.941935   -1.964322
    57  H     -1.487984   -2.040191   -0.200961
    58  HA     0.538641   -1.557447   -2.110085
    59  CB    -1.612008   -1.313391   -2.550364
    60  HB    -2.431287   -0.586357   -2.425579
    61  HB    -1.306197   -1.136370   -3.609338
    62  HB    -2.044501   -2.315469   -2.355600
    63  N     -1.172157    1.155954   -1.060165
    64  CA    -1.353634    2.611886   -1.054915
    65  C     -0.681592    3.428258    0.105106
    66  O     -0.510959    4.603511   -0.044274
    67  H     -1.898370    0.518922   -0.887296
    68  HA    -0.866573    3.004933   -1.984316
    69  CB    -2.768598    2.981243   -1.308313
    70  HB    -3.359871    2.526923   -0.502387
    71  HB    -2.833410    4.047987   -1.147028
    72  HB    -3.206598    2.651293   -2.268928
    73  N     -0.447483    2.847037    1.273528
    74  CA    -0.082445    3.430763    2.556998
    75  C      1.326863    2.856899    2.931029
    76  O      2.161922    3.606159    3.548847
    77  H     -0.767197    1.901378    1.333985
    78  HA     0.066521    4.541130    2.389945
    79  CB    -1.264453    3.100907    3.490478
    80  HB    -1.212220    3.682423    4.402997
    81  HB    -2.194527    3.447996    3.032532
    82  HB    -1.369175    2.102408    3.783563
    83  N      1.746705    1.543346    2.708606
    84  CA     3.020824    1.042328    3.157376
    85  C      4.028323    1.642431    2.212440
    86  O      4.924537    2.331852    2.722841
    87  H      1.130983    0.953270    2.174101
    88  HA     3.187271    1.408500    4.154026
    89  CB     3.063345   -0.503822    3.260521
    90  HB     2.190811   -0.879148    3.815604
    91  HB     3.013023   -0.808319    2.182021
    92  HB     3.944766   -0.860796    3.744053
    93  N      3.916340    1.400594    0.900467
    94  CA     4.799643    1.949982   -0.129637
    95  C      4.635759    3.462790   -0.440443
    96  O      3.871974    3.822074   -1.340515
    97  H      3.137710    0.841675    0.666069
    98  HA     5.795415    1.822689    0.220402
    99  CB     4.511478    1.056687   -1.300909
   100  HB     4.665015    0.048978   -1.062353
   101  HB     3.461656    1.099557   -1.637329
   102  HB     5.119482    1.401795   -2.112883
   103  OXT    5.435094    4.284628    0.128972
   103             37
     1  N     -3.342790   -6.671109    4.090573
     2  CA    -4.193881   -6.846577    2.899377
     3  C     -3.925932   -5.700632    1.933277
     4  O     -3.333804   -4.704465    2.320558
     5  H     -3.667711   -5.891632    4.683631
     6  H     -2.388895   -6.394171    3.856028
     7  H     -3.182589   -7.531202    4.588347
     8  HA    -3.912697   -7.763036    2.384578
     9  CB    -5.663571   -6.948053    3.375300
    10  HB    -5.814628   -7.877395    3.867589
    11  HB    -5.834535   -6.150135    4.091189
    12  HB    -6.180832   -6.840522    2.352116
    13  N     -4.359600   -5.850560    0.635260
    14  CA    -4.008093   -5.078475   -0.504116
    15  C     -4.017270   -3.555359   -0.275616
    16  O     -3.039756   -2.855271   -0.562770
    17  H     -4.705276   -6.764308    0.412631
    18  HA    -2.993057   -5.401259   -0.705435
    19  CB    -4.791583   -5.531833   -1.716478
    20  HB    -4.429072   -6.552879   -1.885464
    21  HB    -5.793503   -5.512134   -1.534312
    22  HB    -4.566538   -5.011711   -2.650513
    23  N     -5.132877   -3.027733    0.121773
    24  CA    -5.337137   -1.533656    0.120138
    25  C     -4.362918   -0.879699    1.103932
    26  O     -3.807834    0.198449    0.812923
    27  H     -5.951254   -3.587509    0.122651
    28  HA    -5.199754   -1.148791   -0.865092
    29  CB    -6.826904   -1.259961    0.417638
    30  HB    -7.384251   -1.514833   -0.481141
    31  HB    -7.154934   -1.860620    1.286014
    32  HB    -7.140345   -0.222294    0.582563
    33  N     -4.088145   -1.473610    2.316841
    34  CA    -3.032703   -1.007798    3.214769
    35  C     -1.627862   -1.187632    2.710086
    36  O     -0.792325   -0.297643    2.812808
    37  H     -4.641585   -2.248843    2.560351
    38  HA    -3.160679    0.122881    3.301716
    39  CB    -3.225432   -1.820724    4.501758
    40  HB    -2.529382   -1.519448    5.241404
    41  HB    -4.263163   -1.738584    4.813424
    42  HB    -2.943541   -2.850221    4.396505
    43  N     -1.311579   -2.406793    2.194730
    44  CA    -0.051272   -2.717471    1.607452
    45  C      0.405793   -1.751184    0.536938
    46  O      1.462884   -1.126959    0.526981
    47  H     -2.021020   -3.109412    2.253437
    48  HA     0.655962   -2.625484    2.428969
    49  CB     0.020015   -4.136997    1.177455
    50  HB    -0.566421   -4.893019    1.722896
    51  HB    -0.371852   -4.267589    0.219955
    52  HB     1.002149   -4.601609    1.144058
    53  N     -0.429304   -1.483302   -0.507726
    54  CA    -0.178867   -0.622056   -1.693788
    55  C     -0.088412    0.921078   -1.351863
    56  O      0.920880    1.592531   -1.474493
    57  H     -1.305463   -1.995164   -0.399307
    58  HA     0.722130   -0.965460   -2.227427
    59  CB    -1.342530   -0.897354   -2.687615
    60  HB    -2.265332   -0.564244   -2.187839
    61  HB    -1.173590   -0.295607   -3.589222
    62  HB    -1.247605   -1.963640   -3.011251
    63  N     -1.193225    1.458115   -0.936817
    64  CA    -1.558681    2.799628   -0.618782
    65  C     -0.774719    3.482690    0.557623
    66  O     -0.150531    4.484637    0.413508
    67  H     -1.826049    0.725357   -0.712796
    68  HA    -1.300172    3.327619   -1.531592
    69  CB    -3.108115    2.910353   -0.305707
    70  HB    -3.483775    3.901767   -0.732309
    71  HB    -3.576640    2.123328   -0.823022
    72  HB    -3.407765    2.889339    0.721806
    73  N     -0.844528    2.842761    1.744655
    74  CA    -0.398742    3.392190    2.991827
    75  C      1.065905    3.090111    3.349244
    76  O      1.742189    3.952700    3.818999
    77  H     -1.213452    1.916369    1.668178
    78  HA    -0.478601    4.447067    2.983759
    79  CB    -1.408163    2.933175    4.095741
    80  HB    -1.439440    3.690380    4.886716
    81  HB    -2.429285    2.802119    3.741976
    82  HB    -1.188524    1.966216    4.530534
    83  N      1.440375    1.825040    3.214452
    84  CA     2.708225    1.205360    3.614266
    85  C      3.989681    1.634493    2.905203
    86  O      5.054772    1.867034    3.436449
    87  H      0.817565    1.188491    2.855954
    88  HA     2.813426    1.582865    4.649322
    89  CB     2.621302   -0.364216    3.832861
    90  HB     1.819426   -0.504859    4.492190
    91  HB     2.417645   -0.874802    2.959176
    92  HB     3.604984   -0.790901    4.133804
    93  N      4.000557    1.624751    1.555113
    94  CA     5.158344    2.080377    0.677343
    95  C      5.694976    3.530592    0.956736
    96  O      4.868810    4.322887    1.491027
    97  H      3.163246    1.378481    1.130801
    98  HA     5.970209    1.398493    0.872011
    99  CB     4.632150    1.857416   -0.791131
   100  HB     3.730359    2.417032   -0.946928
   101  HB     5.238799    2.236812   -1.614671
   102  HB     4.440668    0.799186   -0.959011
   103  OXT    6.913515    3.757669    0.774437
   103             38
     1  N     -4.347914   -6.474429    4.595277
     2  CA    -5.452887   -5.773566    3.905732
     3  C     -4.739880   -5.072516    2.769872
     4  O     -3.760516   -4.288896    2.997304
     5  H     -3.789978   -7.081201    3.966391
     6  H     -4.616268   -6.887469    5.405769
     7  H     -3.785675   -5.773971    4.874413
     8  HA    -6.115404   -6.490236    3.486621
     9  CB    -6.218722   -4.765885    4.756159
    10  HB    -6.837113   -4.196135    4.106519
    11  HB    -6.784081   -5.427273    5.462040
    12  HB    -5.672600   -4.049901    5.333264
    13  N     -5.173484   -5.227311    1.482693
    14  CA    -4.416674   -4.861598    0.352056
    15  C     -4.225361   -3.296548    0.139592
    16  O     -3.108642   -2.864749   -0.053113
    17  H     -6.004986   -5.777325    1.275974
    18  HA    -3.388460   -5.136278    0.377398
    19  CB    -5.219378   -5.425633   -0.826748
    20  HB    -6.324039   -5.048359   -0.792211
    21  HB    -4.685679   -5.247437   -1.824327
    22  HB    -5.263428   -6.510068   -0.712158
    23  N     -5.294625   -2.534259    0.096884
    24  CA    -5.318540   -1.073769   -0.080358
    25  C     -4.296181   -0.308240    0.731068
    26  O     -3.407740    0.398617    0.281305
    27  H     -6.195031   -3.009173    0.051871
    28  HA    -5.060004   -0.884758   -1.122244
    29  CB    -6.765088   -0.510338    0.039305
    30  HB    -7.509508   -1.162205   -0.406421
    31  HB    -7.066761   -0.485460    1.115670
    32  HB    -6.831778    0.514509   -0.296539
    33  N     -4.311715   -0.562591    2.049564
    34  CA    -3.275979   -0.168954    2.993652
    35  C     -1.895095   -0.726490    2.666132
    36  O     -0.988937    0.077377    2.485131
    37  H     -4.990526   -1.133903    2.474977
    38  HA    -3.272974    0.850390    3.105195
    39  CB    -3.656621   -0.749382    4.303626
    40  HB    -4.615838   -0.407443    4.643511
    41  HB    -3.663637   -1.758860    4.313869
    42  HB    -2.941350   -0.416239    5.083614
    43  N     -1.702070   -2.076676    2.602730
    44  CA    -0.374890   -2.677975    2.337889
    45  C      0.390242   -2.127742    1.066416
    46  O      1.536292   -1.736701    1.160804
    47  H     -2.536368   -2.646688    2.712533
    48  HA     0.369603   -2.434722    3.128370
    49  CB    -0.451257   -4.135938    2.389741
    50  HB     0.505928   -4.573739    2.388468
    51  HB    -1.009417   -4.468586    3.296224
    52  HB    -1.082285   -4.438701    1.569439
    53  N     -0.261470   -2.035235   -0.106655
    54  CA     0.165152   -1.505860   -1.387722
    55  C      0.317743    0.002947   -1.403208
    56  O      1.459530    0.486959   -1.355724
    57  H     -1.207875   -2.458303   -0.008471
    58  HA     1.191451   -1.938349   -1.648803
    59  CB    -0.848365   -1.984325   -2.468321
    60  HB    -0.800049   -3.032953   -2.692458
    61  HB    -1.849607   -1.661446   -2.105600
    62  HB    -0.509655   -1.450142   -3.309943
    63  N     -0.783810    0.779552   -1.597097
    64  CA    -0.587625    2.229372   -1.839618
    65  C      0.022530    3.055752   -0.599213
    66  O      0.657977    4.087266   -0.879163
    67  H     -1.714956    0.368661   -1.551383
    68  HA     0.208575    2.228335   -2.650462
    69  CB    -1.896564    2.890357   -2.272518
    70  HB    -2.517582    3.003396   -1.409790
    71  HB    -1.638380    3.869572   -2.649192
    72  HB    -2.398150    2.448576   -3.114396
    73  N     -0.148921    2.651852    0.630367
    74  CA    -0.075480    3.536617    1.768418
    75  C      1.071502    3.174450    2.819574
    76  O      1.747407    4.047095    3.363095
    77  H     -0.440031    1.705468    0.671324
    78  HA    -0.042878    4.617005    1.443689
    79  CB    -1.389992    3.446990    2.530107
    80  HB    -1.483288    4.259843    3.254390
    81  HB    -2.233929    3.694528    1.838681
    82  HB    -1.649913    2.564016    3.043677
    83  N      1.499105    1.915961    2.963202
    84  CA     2.675667    1.480022    3.679787
    85  C      4.012239    1.796291    2.950558
    86  O      4.886400    2.451692    3.549311
    87  H      0.907432    1.208594    2.614115
    88  HA     2.647302    1.935177    4.713682
    89  CB     2.596050   -0.010862    3.811688
    90  HB     1.700312   -0.313409    4.329400
    91  HB     2.681682   -0.528874    2.840344
    92  HB     3.541476   -0.400770    4.361066
    93  N      4.208872    1.213360    1.723417
    94  CA     5.501483    0.936310    1.123882
    95  C      6.367129    2.238910    0.928699
    96  O      6.031171    3.050741    0.082533
    97  H      3.366595    0.763493    1.487650
    98  HA     5.983353    0.359554    1.902286
    99  CB     5.285463    0.268425   -0.176457
   100  HB     6.262051    0.338720   -0.631573
   101  HB     4.986748   -0.797846    0.023726
   102  HB     4.466471    0.760592   -0.702153
   103  OXT    7.500890    2.378173    1.506646
   103             39
     1  N     -2.978853   -7.562408    3.283388
     2  CA    -4.090045   -6.758564    2.724531
     3  C     -3.501060   -5.735074    1.709208
     4  O     -2.845683   -4.842450    2.081499
     5  H     -3.329299   -8.136375    3.965192
     6  H     -2.275617   -6.983739    3.669019
     7  H     -2.602781   -8.128985    2.502729
     8  HA    -4.740045   -7.331130    2.176314
     9  CB    -4.775512   -6.021286    3.874390
    10  HB    -3.984392   -5.359547    4.324365
    11  HB    -5.566462   -5.410290    3.457491
    12  HB    -5.259113   -6.657447    4.523284
    13  N     -3.765439   -5.967455    0.418961
    14  CA    -3.502767   -5.119599   -0.729986
    15  C     -3.756966   -3.560774   -0.500832
    16  O     -2.798666   -2.840796   -0.785923
    17  H     -4.222423   -6.802056    0.065479
    18  HA    -2.409108   -5.196860   -0.946477
    19  CB    -4.253697   -5.794149   -1.895032
    20  HB    -3.601076   -5.856526   -2.701719
    21  HB    -4.702351   -6.767583   -1.588322
    22  HB    -5.059366   -5.086416   -2.159074
    23  N     -4.920243   -3.185201    0.041388
    24  CA    -5.255830   -1.782469    0.490658
    25  C     -4.106414   -1.225870    1.391549
    26  O     -3.660879   -0.110593    1.264469
    27  H     -5.708928   -3.775648    0.227748
    28  HA    -5.425080   -1.235098   -0.419689
    29  CB    -6.646848   -1.675944    1.155814
    30  HB    -6.811976   -0.700606    1.544143
    31  HB    -7.379659   -1.916353    0.369720
    32  HB    -6.669736   -2.379893    1.958715
    33  N     -3.628090   -1.942247    2.422710
    34  CA    -2.583754   -1.582599    3.326463
    35  C     -1.243619   -1.518654    2.649932
    36  O     -0.603500   -0.480249    2.725465
    37  H     -3.802753   -2.894342    2.394074
    38  HA    -2.732304   -0.536229    3.694934
    39  CB    -2.611122   -2.518743    4.513828
    40  HB    -3.459364   -2.363706    5.126205
    41  HB    -2.537511   -3.599070    4.300449
    42  HB    -1.888614   -2.269182    5.311613
    43  N     -0.805096   -2.588599    1.984400
    44  CA     0.502292   -2.554081    1.292195
    45  C      0.734361   -1.528560    0.186563
    46  O      1.761011   -0.824978    0.143903
    47  H     -1.289489   -3.484336    2.046520
    48  HA     1.220590   -2.384094    2.088845
    49  CB     0.888091   -4.027415    0.751346
    50  HB     0.585882   -4.797467    1.467235
    51  HB     0.329145   -4.323154   -0.122319
    52  HB     1.955089   -4.054713    0.511437
    53  N     -0.255855   -1.321561   -0.670141
    54  CA    -0.285381   -0.251991   -1.714977
    55  C     -0.167803    1.158715   -1.127320
    56  O      0.782225    1.892983   -1.324298
    57  H     -1.102698   -1.903073   -0.609740
    58  HA     0.619762   -0.409906   -2.350938
    59  CB    -1.464254   -0.319148   -2.631793
    60  HB    -2.406522    0.040977   -2.127105
    61  HB    -1.233288    0.421561   -3.427563
    62  HB    -1.585122   -1.325398   -3.080505
    63  N     -1.164464    1.538248   -0.285800
    64  CA    -1.462067    2.946705   -0.173800
    65  C     -0.734962    3.412430    1.096095
    66  O     -0.296336    4.584568    1.130288
    67  H     -1.955250    0.886237   -0.161699
    68  HA    -0.947882    3.500404   -0.987779
    69  CB    -2.896455    3.179408   -0.113219
    70  HB    -3.509181    2.593070   -0.810024
    71  HB    -3.294842    2.888438    0.857543
    72  HB    -3.067995    4.225576   -0.326312
    73  N     -0.726098    2.712861    2.221659
    74  CA    -0.271039    3.051584    3.573087
    75  C      1.210061    2.706396    3.818196
    76  O      1.906455    3.530843    4.436221
    77  H     -1.104654    1.837465    2.037791
    78  HA    -0.291081    4.087483    3.671068
    79  CB    -1.199298    2.507669    4.731769
    80  HB    -0.745924    2.916677    5.646483
    81  HB    -2.154599    2.984827    4.563857
    82  HB    -1.264378    1.439633    4.740621
    83  N      1.679297    1.552380    3.324358
    84  CA     2.983253    1.057056    3.620144
    85  C      4.100300    1.828399    2.896735
    86  O      5.211342    2.014342    3.431540
    87  H      0.943385    1.137284    2.722668
    88  HA     3.098514    1.155223    4.714912
    89  CB     3.093034   -0.410297    3.285937
    90  HB     2.991989   -0.605856    2.213561
    91  HB     4.080497   -0.773896    3.629027
    92  HB     2.386874   -1.003788    3.936491
    93  N      3.773546    2.179335    1.626159
    94  CA     4.570504    2.951271    0.677452
    95  C      3.910112    4.303629    0.127339
    96  O      3.571335    4.355757   -1.060299
    97  H      2.888206    1.836122    1.379241
    98  HA     5.334656    3.269093    1.316078
    99  CB     5.230680    2.002186   -0.380555
   100  HB     5.822674    1.207828    0.046785
   101  HB     4.454598    1.544547   -1.018662
   102  HB     5.861552    2.576845   -1.035513
   103  OXT    3.750564    5.266185    0.936633
   103             40
     1  N     -5.728594   -4.593362    4.633597
     2  CA    -5.427197   -5.436391    3.446135
     3  C     -4.047079   -5.225342    2.871000
     4  O     -3.348992   -4.262613    3.300739
     5  H     -6.552982   -4.913982    5.094309
     6  H     -5.920958   -3.609393    4.283608
     7  H     -4.993630   -4.634004    5.342366
     8  HA    -5.403934   -6.486787    3.750045
     9  CB    -6.436651   -5.205824    2.339829
    10  HB    -6.370713   -4.178350    1.937680
    11  HB    -6.318593   -5.928921    1.514793
    12  HB    -7.409433   -5.245429    2.703267
    13  N     -3.640893   -6.112262    1.929757
    14  CA    -2.439100   -5.956385    1.100010
    15  C     -2.438707   -4.693699    0.223089
    16  O     -1.344581   -4.127900   -0.002773
    17  H     -4.345616   -6.750000    1.629722
    18  HA    -1.600153   -5.829008    1.736046
    19  CB    -2.256877   -7.276262    0.243046
    20  HB    -1.282997   -7.163490   -0.355741
    21  HB    -2.180754   -8.176344    0.861280
    22  HB    -3.097178   -7.388647   -0.461651
    23  N     -3.650348   -4.401107   -0.394098
    24  CA    -3.738984   -3.279857   -1.283236
    25  C     -3.339402   -1.964483   -0.530946
    26  O     -2.512977   -1.192491   -1.007055
    27  H     -4.424001   -5.078459   -0.547810
    28  HA    -3.091675   -3.495036   -2.089220
    29  CB    -5.195000   -3.155688   -1.859623
    30  HB    -5.311846   -3.942847   -2.616352
    31  HB    -5.931699   -3.162079   -1.099809
    32  HB    -5.363241   -2.243525   -2.453458
    33  N     -3.947200   -1.738707    0.630625
    34  CA    -3.507370   -0.674269    1.489365
    35  C     -2.052722   -0.810735    1.889797
    36  O     -1.301603    0.110044    1.540769
    37  H     -4.570693   -2.415481    1.062420
    38  HA    -3.591439    0.308158    0.985687
    39  CB    -4.388090   -0.534379    2.726185
    40  HB    -5.409670   -0.430552    2.466463
    41  HB    -4.322822   -1.493744    3.336259
    42  HB    -4.043561    0.305047    3.414921
    43  N     -1.681042   -1.866893    2.616497
    44  CA    -0.278009   -1.961492    3.128184
    45  C      0.788833   -1.621439    2.092360
    46  O      1.731006   -0.875734    2.357124
    47  H     -2.436772   -2.439727    2.964976
    48  HA    -0.132555   -1.230699    3.954606
    49  CB    -0.077209   -3.445495    3.589066
    50  HB    -0.241284   -4.123978    2.762219
    51  HB     0.961743   -3.532441    3.969278
    52  HB    -0.825268   -3.659929    4.314474
    53  N      0.659010   -2.195273    0.910343
    54  CA     1.699988   -2.074485   -0.079132
    55  C      1.804996   -0.587805   -0.515521
    56  O      2.820166    0.142023   -0.455655
    57  H     -0.178675   -2.751172    0.730858
    58  HA     2.615826   -2.375636    0.315533
    59  CB     1.457366   -3.125634   -1.161353
    60  HB     1.756210   -4.038891   -0.754786
    61  HB     0.413416   -3.002861   -1.502789
    62  HB     2.266873   -2.941487   -1.885726
    63  N      0.699296   -0.051250   -1.034641
    64  CA     0.716888    1.131187   -1.819368
    65  C      0.620690    2.381614   -0.971203
    66  O      1.517166    3.220987   -0.980287
    67  H     -0.234716   -0.525186   -1.051643
    68  HA     1.632204    1.107269   -2.347392
    69  CB    -0.358166    1.085236   -3.011208
    70  HB    -0.480294    2.096368   -3.415606
    71  HB    -0.125215    0.435299   -3.867633
    72  HB    -1.249319    0.756648   -2.604459
    73  N     -0.526578    2.551671   -0.250722
    74  CA    -0.882360    3.804927    0.440183
    75  C     -0.063408    3.970080    1.706416
    76  O      0.139318    5.118640    2.171445
    77  H     -1.258863    1.805703   -0.213729
    78  HA    -0.567673    4.675744   -0.182403
    79  CB    -2.357152    3.838445    0.757089
    80  HB    -2.669279    4.610725    1.482934
    81  HB    -2.938264    4.049894   -0.074156
    82  HB    -2.656996    2.869505    1.187022
    83  N      0.229625    2.857019    2.376060
    84  CA     0.814137    2.961835    3.747007
    85  C      2.383690    3.323306    3.792558
    86  O      2.867286    3.974316    4.681362
    87  H     -0.024930    1.931700    1.955694
    88  HA     0.299612    3.795217    4.248648
    89  CB     0.417242    1.645920    4.474987
    90  HB     0.872734    0.745016    4.069857
    91  HB     0.706992    1.688601    5.550758
    92  HB    -0.675648    1.586048    4.513122
    93  N      3.099561    2.757983    2.838894
    94  CA     4.454330    3.259467    2.511312
    95  C      4.649130    4.719982    2.129643
    96  O      5.809472    5.200690    2.254385
    97  H      2.544868    2.186886    2.272424
    98  HA     5.167799    3.099993    3.302319
    99  CB     5.006999    2.427521    1.239917
   100  HB     4.222880    2.320143    0.495927
   101  HB     5.920860    2.796242    0.992612
   102  HB     5.237453    1.425574    1.576696
   103  OXT    3.650157    5.443510    1.762262
   103             41
     1  N     -5.524048   -4.164657    4.994931
     2  CA    -5.107613   -5.344410    4.210973
     3  C     -4.295852   -4.937467    2.964058
     4  O     -3.622862   -3.855555    2.979118
     5  H     -6.226282   -4.315098    5.697709
     6  H     -6.003206   -3.518569    4.448732
     7  H     -4.742003   -3.764706    5.445091
     8  HA    -4.370500   -5.877552    4.827335
     9  CB    -6.347145   -6.390155    4.021917
    10  HB    -7.038572   -5.872984    3.391239
    11  HB    -6.140064   -7.327065    3.538998
    12  HB    -6.755205   -6.637984    5.025605
    13  N     -4.318673   -5.760373    1.911146
    14  CA    -3.313672   -5.702994    0.856706
    15  C     -3.083315   -4.309287    0.122530
    16  O     -2.020277   -3.682886    0.160486
    17  H     -4.638857   -6.658861    2.201174
    18  HA    -2.364487   -5.849515    1.409452
    19  CB    -3.564489   -6.836522   -0.128105
    20  HB    -2.720054   -6.790150   -0.739449
    21  HB    -3.578488   -7.823941    0.363198
    22  HB    -4.504741   -6.868275   -0.606132
    23  N     -4.176691   -3.798374   -0.378805
    24  CA    -4.355101   -2.457771   -0.883494
    25  C     -3.794525   -1.330619   -0.034995
    26  O     -3.081891   -0.426871   -0.549980
    27  H     -5.012054   -4.406036   -0.481172
    28  HA    -3.847713   -2.328026   -1.865449
    29  CB    -5.877339   -2.287854   -1.305636
    30  HB    -6.051655   -1.182322   -1.512159
    31  HB    -6.010860   -2.784451   -2.212652
    32  HB    -6.568326   -2.719396   -0.605375
    33  N     -3.861469   -1.330315    1.260699
    34  CA    -3.384020   -0.317748    2.222130
    35  C     -1.869252   -0.547955    2.404885
    36  O     -1.054665    0.358037    2.236109
    37  H     -4.367420   -2.146819    1.645479
    38  HA    -3.591138    0.693077    1.810994
    39  CB    -4.156106   -0.455446    3.503482
    40  HB    -4.355191   -1.535045    3.724389
    41  HB    -3.834620   -0.012338    4.420327
    42  HB    -5.118424   -0.060806    3.242427
    43  N     -1.410888   -1.775729    2.722193
    44  CA    -0.005812   -2.123595    2.751735
    45  C      0.846003   -1.617117    1.572606
    46  O      1.799055   -0.855285    1.727979
    47  H     -2.122753   -2.431928    2.942238
    48  HA     0.510323   -1.557648    3.553919
    49  CB     0.103489   -3.653716    3.071365
    50  HB     0.214400   -4.238743    2.183267
    51  HB     0.955436   -3.818978    3.713016
    52  HB    -0.823906   -4.021445    3.560066
    53  N      0.371766   -1.986372    0.339143
    54  CA     1.081788   -1.769717   -0.879214
    55  C      1.138806   -0.269508   -1.279060
    56  O      2.185207    0.343272   -1.392511
    57  H     -0.525102   -2.435669    0.267371
    58  HA     2.126226   -2.087116   -0.783156
    59  CB     0.366281   -2.656257   -1.863879
    60  HB     0.732621   -2.447154   -2.845832
    61  HB     0.594100   -3.666371   -1.765921
    62  HB    -0.683588   -2.523786   -1.834515
    63  N     -0.066497    0.369718   -1.433832
    64  CA    -0.259665    1.794861   -1.845180
    65  C      0.199220    2.731532   -0.681904
    66  O      1.253384    3.404633   -0.755491
    67  H     -0.837013   -0.097985   -1.004765
    68  HA     0.331476    2.007809   -2.752728
    69  CB    -1.764883    1.945547   -2.177788
    70  HB    -1.787692    2.900647   -2.693127
    71  HB    -2.134371    1.147751   -2.755412
    72  HB    -2.402062    1.875906   -1.318878
    73  N     -0.650706    2.930865    0.376465
    74  CA    -0.620045    3.983081    1.403192
    75  C      0.682566    3.943616    2.156416
    76  O      1.408727    4.872683    2.151666
    77  H     -1.263811    2.164728    0.653636
    78  HA    -0.732262    4.943846    0.939224
    79  CB    -1.877886    3.667810    2.343851
    80  HB    -2.824254    3.561319    1.769630
    81  HB    -1.752622    2.652253    2.802246
    82  HB    -1.897918    4.371134    3.192371
    83  N      1.069295    2.821070    2.735861
    84  CA     2.120701    2.705898    3.710102
    85  C      3.531467    2.999258    3.124068
    86  O      4.351759    3.596050    3.846323
    87  H      0.442753    2.052327    2.605808
    88  HA     1.886561    3.507222    4.420954
    89  CB     2.045807    1.324319    4.343962
    90  HB     2.595483    0.663994    3.629831
    91  HB     2.735618    1.318641    5.235617
    92  HB     1.007106    1.043212    4.665516
    93  N      3.850774    2.548948    1.946181
    94  CA     5.304733    2.343955    1.507343
    95  C      6.105528    3.613565    1.122937
    96  O      5.486281    4.591856    0.596154
    97  H      3.228729    1.986569    1.413545
    98  HA     5.812105    1.878710    2.364866
    99  CB     5.359788    1.269043    0.424228
   100  HB     4.987575    0.265934    0.778813
   101  HB     4.821347    1.502433   -0.451581
   102  HB     6.371687    1.188867    0.010339
   103  OXT    7.360358    3.735471    1.352619
   103             42
     1  N     -3.084517   -6.680500    4.285943
     2  CA    -4.044510   -6.378817    3.247648
     3  C     -3.418287   -5.733598    2.032060
     4  O     -2.514891   -4.926708    2.224073
     5  H     -2.204921   -7.072669    3.927764
     6  H     -3.457123   -7.346131    4.922597
     7  H     -2.775252   -5.979466    4.963234
     8  HA    -4.626857   -7.355218    2.942220
     9  CB    -5.160491   -5.436504    3.873273
    10  HB    -5.471950   -5.899935    4.801169
    11  HB    -4.669237   -4.420190    3.983124
    12  HB    -5.979264   -5.301395    3.133325
    13  N     -3.962305   -5.992203    0.849159
    14  CA    -3.614435   -5.262686   -0.399195
    15  C     -3.589104   -3.803457   -0.257329
    16  O     -2.545968   -3.164306   -0.626661
    17  H     -4.661288   -6.709832    0.807618
    18  HA    -2.573005   -5.470962   -0.605154
    19  CB    -4.522703   -5.759952   -1.601116
    20  HB    -5.546412   -5.819704   -1.221594
    21  HB    -4.546037   -4.977400   -2.329434
    22  HB    -4.094349   -6.614095   -2.035385
    23  N     -4.732102   -3.228548    0.264743
    24  CA    -5.057795   -1.810777    0.486298
    25  C     -4.032169   -1.177010    1.391337
    26  O     -3.485797   -0.151034    1.081100
    27  H     -5.437101   -3.889208    0.563018
    28  HA    -5.018465   -1.233126   -0.414187
    29  CB    -6.530793   -1.693070    0.878692
    30  HB    -7.177166   -2.156077    0.143815
    31  HB    -6.596517   -2.046904    1.886853
    32  HB    -6.723373   -0.671067    0.894254
    33  N     -3.611790   -1.826440    2.531967
    34  CA    -2.482901   -1.410022    3.444074
    35  C     -1.142100   -1.353167    2.696343
    36  O     -0.544748   -0.306886    2.752588
    37  H     -4.130821   -2.734588    2.693878
    38  HA    -2.736433   -0.438427    3.876564
    39  CB    -2.362346   -2.350411    4.656441
    40  HB    -3.220246   -2.240718    5.274551
    41  HB    -2.160621   -3.378767    4.339290
    42  HB    -1.443302   -2.156914    5.243566
    43  N     -0.755009   -2.411728    2.078482
    44  CA     0.541140   -2.533409    1.369221
    45  C      0.719782   -1.497866    0.289327
    46  O      1.745790   -0.846239    0.273324
    47  H     -1.488265   -3.147527    1.966439
    48  HA     1.330174   -2.311178    2.135766
    49  CB     0.658949   -3.975940    0.762704
    50  HB     1.650077   -4.039818    0.223233
    51  HB     0.505982   -4.698338    1.524140
    52  HB    -0.101631   -4.199044   -0.007606
    53  N     -0.282026   -1.283448   -0.542713
    54  CA    -0.164598   -0.443351   -1.690463
    55  C     -0.220084    1.049175   -1.202553
    56  O      0.691334    1.775279   -1.586843
    57  H     -1.067189   -1.891880   -0.546583
    58  HA     0.823493   -0.565706   -2.161580
    59  CB    -1.388489   -0.608510   -2.624345
    60  HB    -1.318163   -1.579901   -3.091613
    61  HB    -2.264641   -0.518592   -1.930818
    62  HB    -1.484870    0.136867   -3.372001
    63  N     -1.282222    1.447297   -0.502151
    64  CA    -1.534644    2.857810   -0.329144
    65  C     -0.673330    3.516414    0.793479
    66  O     -0.210074    4.653294    0.643366
    67  H     -1.977936    0.769461   -0.320535
    68  HA    -1.193447    3.456084   -1.197136
    69  CB    -3.047696    3.071167   -0.106673
    70  HB    -3.574222    2.706270   -0.994612
    71  HB    -3.441820    2.448301    0.666535
    72  HB    -3.116619    4.145240    0.107969
    73  N     -0.438605    2.841843    1.916511
    74  CA     0.110950    3.402540    3.233998
    75  C      1.582973    3.029844    3.429469
    76  O      2.398435    3.874994    3.802958
    77  H     -0.849380    1.888373    1.890124
    78  HA     0.123032    4.498768    3.260481
    79  CB    -0.763141    2.885449    4.416533
    80  HB    -0.668568    1.805029    4.476918
    81  HB    -0.490745    3.384481    5.293732
    82  HB    -1.876352    3.159599    4.272455
    83  N      1.978423    1.799927    3.151113
    84  CA     3.374893    1.388519    3.283158
    85  C      4.319369    2.159758    2.343653
    86  O      5.368099    2.614313    2.792821
    87  H      1.186305    1.237229    2.792818
    88  HA     3.582991    1.720959    4.234481
    89  CB     3.577593   -0.089501    3.216759
    90  HB     4.326950   -0.481117    3.898624
    91  HB     2.674109   -0.658192    3.470610
    92  HB     3.759042   -0.462820    2.173256
    93  N      3.943349    2.340263    1.063207
    94  CA     4.812190    2.925425    0.001369
    95  C      5.635544    4.178822    0.390539
    96  O      6.824735    4.274491    0.085094
    97  H      2.980592    2.059395    0.924903
    98  HA     5.511798    2.122851   -0.256441
    99  CB     3.928551    3.097575   -1.204075
   100  HB     3.385575    2.191688   -1.478098
   101  HB     3.068841    3.817138   -0.969194
   102  HB     4.411887    3.471996   -2.107410
   103  OXT    5.161211    5.209337    0.950833
   103             43
     1  N     -1.535765   -7.554831    1.958535
     2  CA    -2.936998   -7.218437    1.969254
     3  C     -2.960742   -5.844739    1.135166
     4  O     -2.438928   -4.843839    1.590278
     5  H     -1.484313   -8.559568    2.079064
     6  H     -0.983351   -7.088366    2.681033
     7  H     -1.082157   -7.361553    1.005675
     8  HA    -3.388936   -8.074256    1.370979
     9  CB    -3.628106   -7.082713    3.353404
    10  HB    -3.896530   -8.066879    3.767618
    11  HB    -3.072718   -6.460087    4.051864
    12  HB    -4.602475   -6.589532    3.195574
    13  N     -3.635919   -5.914748   -0.040600
    14  CA    -3.458794   -4.889584   -1.061396
    15  C     -3.616938   -3.442581   -0.568226
    16  O     -2.693505   -2.632698   -0.728217
    17  H     -3.754933   -6.912795   -0.330106
    18  HA    -2.408062   -5.006465   -1.411562
    19  CB    -4.324966   -5.232477   -2.275716
    20  HB    -3.835648   -4.933944   -3.169523
    21  HB    -4.416423   -6.330820   -2.283260
    22  HB    -5.258108   -4.723207   -2.149750
    23  N     -4.708058   -3.159496    0.179037
    24  CA    -5.078175   -1.852662    0.643653
    25  C     -3.957788   -1.145305    1.327496
    26  O     -3.570812   -0.011835    1.067934
    27  H     -5.365020   -3.901716    0.209286
    28  HA    -5.448081   -1.254752   -0.176616
    29  CB    -6.355945   -1.995135    1.576932
    30  HB    -6.813746   -1.075933    2.061104
    31  HB    -7.135026   -2.313517    0.922312
    32  HB    -6.278440   -2.769484    2.333352
    33  N     -3.447058   -1.897787    2.331734
    34  CA    -2.337254   -1.632962    3.219288
    35  C     -0.995952   -1.412993    2.449485
    36  O     -0.349549   -0.333300    2.582102
    37  H     -3.910713   -2.808348    2.281864
    38  HA    -2.548409   -0.649485    3.730748
    39  CB    -2.213046   -2.760398    4.258175
    40  HB    -1.435980   -3.471348    3.963085
    41  HB    -1.793843   -2.260013    5.133927
    42  HB    -3.133620   -3.225287    4.634642
    43  N     -0.530187   -2.401696    1.664450
    44  CA     0.663233   -2.281841    0.881871
    45  C      0.680572   -1.015736   -0.009527
    46  O      1.665311   -0.307485    0.030893
    47  H     -1.233386   -3.163210    1.569307
    48  HA     1.478430   -2.191733    1.617750
    49  CB     0.812497   -3.607221    0.059391
    50  HB     0.811070   -4.501784    0.656980
    51  HB     0.105069   -3.586174   -0.782138
    52  HB     1.843131   -3.589558   -0.345670
    53  N     -0.394918   -0.784417   -0.754769
    54  CA    -0.573623    0.264110   -1.715816
    55  C     -0.458844    1.654740   -0.940143
    56  O      0.599293    2.325545   -1.051079
    57  H     -1.234357   -1.330381   -0.686098
    58  HA     0.236795    0.265114   -2.487225
    59  CB    -1.880153    0.110525   -2.448069
    60  HB    -2.120902   -0.890385   -2.837256
    61  HB    -2.697390    0.508687   -1.814477
    62  HB    -1.953675    0.757607   -3.319228
    63  N     -1.384020    1.974145    0.031285
    64  CA    -1.514388    3.291028    0.592173
    65  C     -0.582434    3.601487    1.729349
    66  O      0.136216    4.541737    1.781142
    67  H     -2.097318    1.264970    0.059605
    68  HA    -1.395437    3.962555   -0.266954
    69  CB    -3.064028    3.447177    1.022306
    70  HB    -3.181821    2.796910    1.890317
    71  HB    -3.258605    4.477867    1.368512
    72  HB    -3.743844    3.150384    0.163097
    73  N     -0.632414    2.744305    2.771555
    74  CA    -0.135262    3.015796    4.123957
    75  C      1.372000    2.698105    4.258298
    76  O      1.970211    3.330569    5.108614
    77  H     -1.180222    1.854321    2.749948
    78  HA    -0.249093    4.087033    4.395990
    79  CB    -1.037714    2.216316    5.062297
    80  HB    -0.875627    1.152738    4.972371
    81  HB    -0.901457    2.443089    6.074439
    82  HB    -2.056158    2.352752    4.785004
    83  N      1.948102    1.814973    3.492851
    84  CA     3.316564    1.376500    3.614375
    85  C      4.304281    2.318033    2.882465
    86  O      5.353669    2.636215    3.418033
    87  H      1.306797    1.312995    2.894428
    88  HA     3.559737    1.392775    4.695929
    89  CB     3.327428   -0.148500    3.129359
    90  HB     4.220656   -0.707718    3.283984
    91  HB     2.469796   -0.582281    3.636902
    92  HB     3.220890   -0.146596    2.035029
    93  N      4.014516    2.751409    1.642493
    94  CA     4.963326    3.380197    0.696087
    95  C      4.325725    4.247755   -0.404358
    96  O      4.541731    5.471139   -0.382316
    97  H      3.201947    2.324944    1.137568
    98  HA     5.571600    4.089618    1.278699
    99  CB     5.915125    2.304885    0.073036
   100  HB     6.651615    1.902620    0.832524
   101  HB     5.265970    1.429578   -0.275821
   102  HB     6.588556    2.629803   -0.704783
   103  OXT    3.802433    3.715887   -1.387506
   103             44
     1  N     -3.087068   -6.806518    4.651746
     2  CA    -4.012767   -6.177555    3.728581
     3  C     -3.210817   -5.509405    2.560650
     4  O     -2.599631   -4.461218    2.717174
     5  H     -2.430239   -6.097767    4.946954
     6  H     -2.639686   -7.558277    4.173072
     7  H     -3.624357   -7.228424    5.438159
     8  HA    -4.628227   -6.949264    3.281202
     9  CB    -4.954470   -5.111713    4.341007
    10  HB    -4.500086   -4.203090    4.710023
    11  HB    -5.669623   -4.869726    3.603835
    12  HB    -5.404578   -5.569940    5.166343
    13  N     -3.320337   -6.120522    1.299806
    14  CA    -2.742834   -5.690096   -0.009991
    15  C     -2.998630   -4.217158   -0.324891
    16  O     -2.131827   -3.459825   -0.760264
    17  H     -3.756350   -7.016785    1.189707
    18  HA    -1.686798   -5.829704    0.108589
    19  CB    -3.311264   -6.572634   -1.127262
    20  HB    -3.027198   -7.551339   -0.852705
    21  HB    -4.431192   -6.477485   -1.179983
    22  HB    -2.925261   -6.208260   -2.135119
    23  N     -4.203622   -3.717893   -0.007413
    24  CA    -4.581932   -2.345462   -0.312847
    25  C     -3.806184   -1.403825    0.544697
    26  O     -3.220223   -0.447309    0.073282
    27  H     -4.699748   -4.286951    0.606538
    28  HA    -4.221658   -2.162514   -1.374412
    29  CB    -6.083415   -2.025349   -0.156587
    30  HB    -6.215566   -1.034016   -0.637783
    31  HB    -6.621346   -2.852263   -0.682864
    32  HB    -6.428147   -1.951898    0.862981
    33  N     -3.633222   -1.779351    1.809791
    34  CA    -2.926862   -1.009179    2.817768
    35  C     -1.415691   -0.992149    2.592521
    36  O     -0.883079    0.107466    2.755996
    37  H     -4.178325   -2.558898    2.065194
    38  HA    -3.154134    0.033581    2.731159
    39  CB    -3.121284   -1.379965    4.335262
    40  HB    -3.975510   -0.870475    4.877131
    41  HB    -3.086990   -2.441295    4.504294
    42  HB    -2.191787   -0.981617    4.890446
    43  N     -0.820888   -2.119898    2.099430
    44  CA     0.625433   -2.249465    1.819582
    45  C      0.926875   -1.491537    0.510637
    46  O      2.026635   -0.926563    0.509350
    47  H     -1.478525   -2.905177    1.936639
    48  HA     1.106441   -1.825523    2.647489
    49  CB     0.967657   -3.774667    1.643170
    50  HB     0.502778   -4.105446    0.702523
    51  HB     2.043048   -3.818461    1.499708
    52  HB     0.710404   -4.330938    2.568796
    53  N      0.066413   -1.491708   -0.508244
    54  CA     0.246703   -0.816984   -1.732783
    55  C      0.226395    0.751099   -1.504613
    56  O      1.226958    1.440083   -1.859083
    57  H     -0.777106   -2.078937   -0.442495
    58  HA     1.254343   -1.060298   -2.146785
    59  CB    -0.759431   -1.319250   -2.734725
    60  HB    -0.562626   -2.365482   -2.962844
    61  HB    -1.806382   -1.156610   -2.473627
    62  HB    -0.586149   -0.790865   -3.721797
    63  N     -0.875448    1.272340   -1.109278
    64  CA    -1.093911    2.725042   -0.937974
    65  C     -0.419861    3.395890    0.317199
    66  O      0.097340    4.531236    0.143399
    67  H     -1.580546    0.554559   -0.868821
    68  HA    -0.626822    3.141389   -1.838836
    69  CB    -2.657118    3.081237   -0.990457
    70  HB    -3.045659    2.599117   -1.866968
    71  HB    -3.228779    2.718979   -0.129663
    72  HB    -2.760514    4.156721   -1.128969
    73  N     -0.511994    2.805524    1.508950
    74  CA    -0.177103    3.593436    2.758974
    75  C      1.301253    3.323244    3.239872
    76  O      2.019122    4.274079    3.661181
    77  H     -1.107855    2.001104    1.442939
    78  HA    -0.301090    4.687686    2.514790
    79  CB    -1.276791    3.208733    3.806508
    80  HB    -1.091124    3.830921    4.724405
    81  HB    -2.273574    3.631683    3.449737
    82  HB    -1.352403    2.184551    4.114817
    83  N      1.759759    2.071577    3.168459
    84  CA     3.087191    1.650027    3.507486
    85  C      4.142683    2.302895    2.621961
    86  O      5.192975    2.695408    3.229199
    87  H      1.181167    1.318508    2.770883
    88  HA     3.321542    2.107172    4.456052
    89  CB     3.211785    0.141085    3.678092
    90  HB     3.232741   -0.426857    2.771877
    91  HB     4.171117   -0.100781    4.126098
    92  HB     2.431918   -0.194343    4.350690
    93  N      3.920750    2.418323    1.318806
    94  CA     4.871581    3.200964    0.531853
    95  C      4.782408    4.733770    0.903488
    96  O      5.871346    5.256321    1.212674
    97  H      2.986243    2.166470    0.950818
    98  HA     5.846546    2.858194    0.747967
    99  CB     4.408498    3.020569   -0.944108
   100  HB     5.054855    3.600973   -1.611095
   101  HB     4.427073    1.923525   -1.236912
   102  HB     3.398756    3.447188   -1.089953
   103  OXT    3.689727    5.321516    0.959197
   103             45
     1  N     -1.722066   -7.060973    4.069870
     2  CA    -3.029428   -6.883366    3.511660
     3  C     -2.975404   -5.876201    2.377197
     4  O     -2.216947   -4.896744    2.418866
     5  H     -1.721833   -7.887736    4.645721
     6  H     -1.444079   -6.284979    4.601601
     7  H     -1.020547   -7.223284    3.341221
     8  HA    -3.285576   -7.851423    2.977481
     9  CB    -4.076764   -6.603025    4.522834
    10  HB    -3.890554   -7.363633    5.244626
    11  HB    -4.014894   -5.554325    4.934065
    12  HB    -5.036519   -6.693778    4.026027
    13  N     -3.861788   -5.963738    1.341082
    14  CA    -3.761061   -5.229765   -0.023009
    15  C     -3.733330   -3.637449    0.095078
    16  O     -2.691395   -2.995374   -0.141051
    17  H     -4.592653   -6.653930    1.471736
    18  HA    -2.774356   -5.514245   -0.492547
    19  CB    -4.769760   -5.728887   -1.058583
    20  HB    -4.645194   -6.778806   -1.210631
    21  HB    -5.804245   -5.612771   -0.576881
    22  HB    -4.619075   -5.049231   -1.934158
    23  N     -4.897022   -3.109443    0.502545
    24  CA    -5.115063   -1.696166    0.840392
    25  C     -3.880747   -1.065389    1.511592
    26  O     -3.164524   -0.224107    0.964207
    27  H     -5.669062   -3.817931    0.580480
    28  HA    -5.217156   -1.185105   -0.163328
    29  CB    -6.418194   -1.551766    1.532843
    30  HB    -6.379498   -2.107591    2.489822
    31  HB    -6.673141   -0.536243    1.689131
    32  HB    -7.198331   -1.990484    0.830816
    33  N     -3.574226   -1.573627    2.716342
    34  CA    -2.411630   -1.021153    3.525722
    35  C     -1.058723   -1.087191    2.764149
    36  O     -0.316441   -0.116107    2.842395
    37  H     -4.098688   -2.340462    3.054896
    38  HA    -2.563289   -0.017736    3.831741
    39  CB    -2.435748   -1.967078    4.788788
    40  HB    -1.690805   -1.582611    5.486935
    41  HB    -3.432366   -1.982457    5.204425
    42  HB    -2.182612   -3.023649    4.528251
    43  N     -0.771576   -2.234661    2.014480
    44  CA     0.541902   -2.450138    1.293102
    45  C      0.725465   -1.488299    0.063648
    46  O      1.800314   -0.936418   -0.284762
    47  H     -1.359612   -3.033750    2.140487
    48  HA     1.376950   -2.122608    1.964443
    49  CB     0.662263   -3.861775    0.854051
    50  HB    -0.226765   -3.940519    0.209079
    51  HB     1.622223   -3.970283    0.294292
    52  HB     0.460689   -4.568165    1.712448
    53  N     -0.393058   -1.250419   -0.657714
    54  CA    -0.516951   -0.157701   -1.690360
    55  C     -0.345521    1.265536   -1.189996
    56  O      0.559715    1.986177   -1.565211
    57  H     -1.248123   -1.677771   -0.350609
    58  HA     0.276193   -0.284042   -2.310661
    59  CB    -1.840235   -0.262348   -2.516441
    60  HB    -2.624630   -0.370993   -1.828776
    61  HB    -1.997965    0.637820   -3.054589
    62  HB    -1.837793   -1.155966   -3.101998
    63  N     -1.325557    1.724015   -0.352217
    64  CA    -1.665283    3.066774    0.090336
    65  C     -0.646957    3.617445    1.159566
    66  O     -0.122138    4.673896    0.945231
    67  H     -2.027403    1.028500   -0.264590
    68  HA    -1.698935    3.751269   -0.767933
    69  CB    -3.126521    3.107643    0.509974
    70  HB    -3.691440    2.953710   -0.378739
    71  HB    -3.318692    2.340003    1.266272
    72  HB    -3.263693    4.086276    0.977729
    73  N     -0.366772    2.935033    2.271166
    74  CA     0.499289    3.412057    3.339507
    75  C      2.006758    2.982177    3.133463
    76  O      2.889318    3.704230    3.666649
    77  H     -0.865569    2.056143    2.438687
    78  HA     0.517814    4.492473    3.364206
    79  CB    -0.058497    2.947801    4.735889
    80  HB    -1.035452    3.425887    4.844769
    81  HB    -0.349508    1.931213    4.780161
    82  HB     0.634033    3.235609    5.490090
    83  N      2.271281    1.797420    2.567372
    84  CA     3.649426    1.247065    2.668716
    85  C      4.649011    2.002406    1.782389
    86  O      5.781176    2.208083    2.240372
    87  H      1.574465    1.249430    2.151708
    88  HA     4.080282    1.463680    3.612928
    89  CB     3.549939   -0.277254    2.446760
    90  HB     3.359374   -0.509859    1.356500
    91  HB     4.434337   -0.720719    2.899124
    92  HB     2.676669   -0.690837    3.015421
    93  N      4.370787    2.194156    0.470198
    94  CA     5.152152    2.822439   -0.578715
    95  C      5.115939    4.366751   -0.372823
    96  O      4.108606    5.015762   -0.771073
    97  H      3.412401    1.880651    0.253557
    98  HA     6.165888    2.543158   -0.537193
    99  CB     4.509794    2.362523   -1.891401
   100  HB     3.437656    2.520217   -1.849807
   101  HB     4.968337    2.987894   -2.712902
   102  HB     4.758193    1.339170   -1.995949
   103  OXT    6.074007    4.925307    0.165375
   103             46
     1  N      2.479852   -7.291103    1.053158
     2  CA     1.585607   -7.479568   -0.067100
     3  C      1.161363   -6.080624   -0.543998
     4  O      0.912910   -5.163791    0.240205
     5  H      3.311041   -6.890199    0.871383
     6  H      2.599423   -8.189253    1.561595
     7  H      2.016854   -6.614707    1.678832
     8  HA     2.029106   -8.137949   -0.863642
     9  CB     0.284979   -8.190840    0.337690
    10  HB    -0.222840   -7.774429    1.220893
    11  HB    -0.413325   -8.081045   -0.472496
    12  HB     0.486675   -9.225353    0.593272
    13  N      0.895685   -5.986334   -1.860325
    14  CA     0.535658   -4.768891   -2.598358
    15  C     -0.647435   -3.972283   -1.938168
    16  O     -0.541308   -2.739413   -1.837004
    17  H      1.273428   -6.763937   -2.466727
    18  HA     1.392434   -4.051913   -2.399118
    19  CB     0.364714   -5.044587   -4.105377
    20  HB    -0.408565   -5.853859   -4.320586
    21  HB     0.207965   -4.128521   -4.644582
    22  HB     1.346361   -5.427706   -4.452876
    23  N     -1.696795   -4.675327   -1.499181
    24  CA    -2.781765   -3.968537   -0.844833
    25  C     -2.278404   -3.220334    0.398958
    26  O     -2.580319   -2.050224    0.566063
    27  H     -1.737516   -5.664489   -1.735330
    28  HA    -3.225146   -3.173210   -1.428216
    29  CB    -3.948727   -4.963748   -0.550522
    30  HB    -3.642632   -5.959964   -0.183761
    31  HB    -4.508787   -4.466289    0.299998
    32  HB    -4.577073   -5.119793   -1.378261
    33  N     -1.614323   -3.762251    1.436726
    34  CA    -1.039278   -3.065672    2.630216
    35  C     -0.095103   -1.986915    2.295395
    36  O     -0.233716   -0.912000    2.798734
    37  H     -1.348447   -4.731759    1.474845
    38  HA    -1.769157   -2.517610    3.190351
    39  CB    -0.334148   -4.024077    3.573499
    40  HB     0.048071   -3.393962    4.382148
    41  HB    -0.987018   -4.848331    3.935307
    42  HB     0.453744   -4.532732    3.054705
    43  N      0.862266   -2.314790    1.423268
    44  CA     1.805462   -1.362535    0.847457
    45  C      1.178936   -0.006062    0.258449
    46  O      1.790156    1.037798    0.495447
    47  H      0.791307   -3.319424    1.167230
    48  HA     2.514492   -1.064181    1.653961
    49  CB     2.702068   -2.157447   -0.147080
    50  HB     3.410851   -1.493423   -0.616214
    51  HB     3.237959   -3.030735    0.300195
    52  HB     2.171616   -2.559528   -0.993152
    53  N      0.109070   -0.115861   -0.516809
    54  CA    -0.695477    0.954828   -1.086344
    55  C     -1.744742    1.699997   -0.131389
    56  O     -1.690766    2.913630   -0.230262
    57  H     -0.190002   -1.087531   -0.820834
    58  HA    -0.046799    1.772236   -1.479301
    59  CB    -1.479810    0.313064   -2.298828
    60  HB    -2.087773    1.080848   -2.770054
    61  HB    -0.861400   -0.202174   -3.042438
    62  HB    -2.133077   -0.427880   -1.871097
    63  N     -2.625398    1.022617    0.608101
    64  CA    -3.576365    1.649819    1.534397
    65  C     -2.940996    2.148106    2.844298
    66  O     -3.157175    3.280131    3.255942
    67  H     -2.518345   -0.002442    0.496300
    68  HA    -3.951877    2.459111    0.921461
    69  CB    -4.711305    0.625304    1.720512
    70  HB    -4.172820   -0.338614    1.914236
    71  HB    -5.352760    0.915106    2.606276
    72  HB    -5.248326    0.531938    0.846484
    73  N     -2.202525    1.271695    3.558595
    74  CA    -1.578910    1.600923    4.826308
    75  C     -0.359655    2.575830    4.649907
    76  O     -0.398150    3.658111    5.303472
    77  H     -2.053938    0.315326    3.233599
    78  HA    -2.367547    1.975655    5.432009
    79  CB    -1.289234    0.368303    5.663483
    80  HB    -0.471226   -0.316575    5.362375
    81  HB    -1.180411    0.754172    6.688335
    82  HB    -2.175504   -0.179591    5.812043
    83  N      0.730144    2.169783    4.011906
    84  CA     1.987422    2.966865    4.082633
    85  C      1.883453    4.369694    3.555229
    86  O      2.565704    5.240767    4.155770
    87  H      0.604913    1.305971    3.526769
    88  HA     2.202440    3.110869    5.122929
    89  CB     3.240135    2.249444    3.512885
    90  HB     3.425790    2.565900    2.480126
    91  HB     4.056674    2.617191    4.097195
    92  HB     3.079773    1.163118    3.561491
    93  N      1.147785    4.585919    2.456253
    94  CA     1.096781    5.766949    1.669171
    95  C      0.230139    6.876541    2.450129
    96  O      0.712235    7.991464    2.591932
    97  H      0.686054    3.769356    2.002562
    98  HA     2.132350    6.114566    1.485984
    99  CB     0.472903    5.312214    0.309812
   100  HB    -0.518091    5.035629    0.445959
   101  HB     0.426012    6.072716   -0.462303
   102  HB     1.112203    4.522827   -0.099837
   103  OXT   -0.945732    6.646597    2.783920
   103             47
     1  N     -0.944504   -8.116030    2.021675
     2  CA    -1.064760   -7.620488    0.642969
     3  C     -0.147205   -6.420197    0.457321
     4  O     -0.482603   -5.333748    0.984506
     5  H     -1.676781   -7.654468    2.571659
     6  H     -0.035573   -7.944358    2.391011
     7  H     -1.092830   -9.094616    1.927519
     8  HA    -0.593186   -8.405298    0.051462
     9  CB    -2.507321   -7.363016    0.120182
    10  HB    -2.300593   -6.997972   -0.906221
    11  HB    -3.048220   -8.354666    0.035913
    12  HB    -3.169506   -6.715928    0.750709
    13  N      0.985037   -6.620272   -0.161734
    14  CA     2.054839   -5.616209   -0.399637
    15  C      1.509553   -4.299281   -1.026543
    16  O      1.975101   -3.224478   -0.602102
    17  H      1.302623   -7.530438   -0.521818
    18  HA     2.326813   -5.308760    0.624102
    19  CB     3.100840   -6.330415   -1.275260
    20  HB     2.753375   -6.589185   -2.268463
    21  HB     3.863154   -5.570533   -1.482385
    22  HB     3.399441   -7.229183   -0.781384
    23  N      0.580645   -4.488697   -1.973585
    24  CA    -0.242659   -3.410859   -2.501957
    25  C     -0.820429   -2.551777   -1.368522
    26  O     -0.577181   -1.361028   -1.290486
    27  H      0.506214   -5.412495   -2.333377
    28  HA     0.525928   -2.763672   -2.961648
    29  CB    -1.246411   -4.110071   -3.496580
    30  HB    -1.636807   -5.125669   -3.190182
    31  HB    -2.090620   -3.436941   -3.513311
    32  HB    -0.793790   -4.239672   -4.490464
    33  N     -1.635694   -3.063464   -0.484872
    34  CA    -2.258629   -2.400718    0.656037
    35  C     -1.213500   -1.710705    1.594496
    36  O     -1.271739   -0.527701    1.902387
    37  H     -1.888462   -4.019282   -0.634878
    38  HA    -2.861316   -1.563091    0.338979
    39  CB    -3.224581   -3.294270    1.460034
    40  HB    -3.551744   -2.781253    2.374497
    41  HB    -4.165375   -3.479418    0.852340
    42  HB    -2.718718   -4.198070    1.763704
    43  N     -0.234765   -2.463106    2.040488
    44  CA     0.893417   -2.001572    2.852365
    45  C      1.417291   -0.681913    2.322487
    46  O      1.514687    0.355437    3.025756
    47  H     -0.274437   -3.426456    1.752216
    48  HA     0.518529   -1.701189    3.864237
    49  CB     2.034292   -3.068159    3.203366
    50  HB     2.339100   -3.543279    2.268567
    51  HB     2.897272   -2.567084    3.646285
    52  HB     1.787741   -3.765072    3.992127
    53  N      1.745568   -0.706145    0.987723
    54  CA     2.265950    0.395814    0.258382
    55  C      1.397943    1.655190    0.005927
    56  O      1.797298    2.799610    0.347498
    57  H      1.573023   -1.547474    0.365428
    58  HA     3.076148    0.678987    0.985048
    59  CB     2.902377   -0.126427   -1.094661
    60  HB     3.338990    0.716758   -1.655151
    61  HB     3.680379   -0.886548   -0.909065
    62  HB     2.083788   -0.497065   -1.687775
    63  N      0.236267    1.420483   -0.580269
    64  CA    -0.767374    2.463041   -0.984823
    65  C     -1.822008    2.931374    0.053090
    66  O     -2.012200    4.151764    0.210623
    67  H      0.163414    0.471051   -0.888066
    68  HA    -0.179231    3.494666   -1.207945
    69  CB    -1.478066    1.960173   -2.253482
    70  HB    -2.263391    2.628404   -2.622474
    71  HB    -0.753542    1.704459   -3.057253
    72  HB    -2.065444    1.061378   -1.988868
    73  N     -2.535910    2.058173    0.724517
    74  CA    -3.544908    2.501231    1.648713
    75  C     -3.106719    3.014786    3.058155
    76  O     -3.710730    3.949348    3.590681
    77  H     -2.294464    1.081796    0.808815
    78  HA    -4.033647    3.360072    1.177100
    79  CB    -4.568949    1.380582    1.726844
    80  HB    -4.289376    0.529412    2.270644
    81  HB    -5.467684    1.735943    2.282571
    82  HB    -4.906853    1.163590    0.751776
    83  N     -1.969381    2.433056    3.625112
    84  CA    -1.434510    2.723759    4.964239
    85  C     -0.525293    3.944110    5.059507
    86  O     -0.620212    4.707461    6.014628
    87  H     -1.430079    1.721018    3.055155
    88  HA    -2.308676    2.822369    5.561729
    89  CB    -0.700119    1.488031    5.402145
    90  HB     0.232183    1.476863    4.734766
    91  HB    -0.301037    1.528929    6.471617
    92  HB    -1.343496    0.667558    5.114188
    93  N      0.360036    4.127725    4.018871
    94  CA     1.452891    5.092604    4.057421
    95  C      0.883606    6.553697    3.945668
    96  O      0.397639    6.957225    2.884352
    97  H      0.345432    3.460503    3.303508
    98  HA     1.971791    4.971754    5.057371
    99  CB     2.368956    4.681027    2.908171
   100  HB     1.789107    4.898115    2.026485
   101  HB     3.327995    5.148959    2.923324
   102  HB     2.380119    3.602853    2.943686
   103  OXT    0.948087    7.331569    4.923294
   103             48
     1  N      2.252108   -7.322583    0.579940
     2  CA     1.206638   -7.285344   -0.418855
     3  C      1.015071   -5.858398   -0.984384
     4  O      1.090571   -4.941755   -0.153507
     5  H      2.565866   -8.206702    0.777221
     6  H      1.944415   -6.940758    1.451054
     7  H      3.074368   -6.829986    0.166124
     8  HA     1.584859   -7.878860   -1.182491
     9  CB    -0.126722   -7.959332    0.065212
    10  HB     0.039673   -8.997532    0.314416
    11  HB    -0.441570   -7.403174    0.939746
    12  HB    -0.885263   -7.922769   -0.781636
    13  N      0.764643   -5.708314   -2.260527
    14  CA     0.504103   -4.560580   -3.020949
    15  C     -0.671154   -3.778009   -2.321727
    16  O     -0.563984   -2.599339   -2.213004
    17  H      0.786180   -6.569937   -2.775906
    18  HA     1.459087   -3.989668   -3.044696
    19  CB     0.120122   -4.966946   -4.369862
    20  HB     0.963942   -5.480466   -4.876540
    21  HB    -0.703679   -5.705337   -4.372468
    22  HB    -0.184733   -4.085566   -5.015164
    23  N     -1.732004   -4.443802   -1.881956
    24  CA    -2.811981   -3.801806   -1.080470
    25  C     -2.338989   -3.043754    0.263560
    26  O     -2.652559   -1.893991    0.416982
    27  H     -1.649455   -5.391170   -2.161069
    28  HA    -3.266233   -3.042839   -1.784162
    29  CB    -3.871448   -4.824440   -0.793731
    30  HB    -4.585845   -4.195013   -0.275421
    31  HB    -4.310750   -5.054503   -1.822688
    32  HB    -3.418198   -5.570783   -0.241068
    33  N     -1.675751   -3.659670    1.245310
    34  CA    -1.065215   -3.009925    2.395609
    35  C     -0.005934   -1.864142    1.960879
    36  O     -0.040789   -0.802459    2.581227
    37  H     -1.418740   -4.628394    1.001884
    38  HA    -1.832483   -2.429011    2.913594
    39  CB    -0.430077   -4.070199    3.211135
    40  HB     0.458613   -4.491081    2.596085
    41  HB    -0.079410   -3.727521    4.237720
    42  HB    -1.108054   -4.993019    3.287665
    43  N      0.853472   -2.108310    1.003397
    44  CA     1.831640   -1.200601    0.504453
    45  C      1.109849    0.116519    0.039850
    46  O      1.433769    1.204115    0.584117
    47  H      0.741817   -3.071514    0.647056
    48  HA     2.516162   -0.843554    1.300662
    49  CB     2.689576   -1.960687   -0.515006
    50  HB     3.597286   -1.378624   -0.868580
    51  HB     3.130433   -2.852688   -0.022568
    52  HB     2.104040   -2.257611   -1.357507
    53  N      0.190144    0.025709   -0.902553
    54  CA    -0.678999    1.169269   -1.253711
    55  C     -1.436160    1.776574   -0.042470
    56  O     -1.329020    2.931501    0.326339
    57  H     -0.041437   -0.906961   -1.318325
    58  HA    -0.095270    2.011935   -1.641184
    59  CB    -1.670924    0.744514   -2.348265
    60  HB    -2.333448   -0.063140   -2.078063
    61  HB    -2.470559    1.525398   -2.497112
    62  HB    -1.097171    0.595026   -3.281859
    63  N     -2.369808    1.007088    0.571831
    64  CA    -3.533820    1.351920    1.446301
    65  C     -2.987698    1.988355    2.794286
    66  O     -3.451494    3.054886    3.269387
    67  H     -2.581152    0.086811    0.212681
    68  HA    -4.053998    2.176348    1.061631
    69  CB    -4.505675    0.245608    1.780988
    70  HB    -4.877406   -0.095210    0.806041
    71  HB    -4.015854   -0.596382    2.250591
    72  HB    -5.266150    0.623153    2.486913
    73  N     -2.044042    1.317130    3.431019
    74  CA    -1.769493    1.544486    4.876445
    75  C     -0.556720    2.490063    5.178446
    76  O     -0.590057    3.366910    6.033918
    77  H     -1.735861    0.407092    3.159849
    78  HA    -2.648093    1.955051    5.464843
    79  CB    -1.559782    0.150199    5.506005
    80  HB    -1.266913    0.289512    6.541683
    81  HB    -2.529759   -0.289215    5.360671
    82  HB    -0.889881   -0.461668    4.911562
    83  N      0.538462    2.162715    4.450750
    84  CA     1.844296    2.746026    4.664785
    85  C      1.891570    4.244973    4.353824
    86  O      2.466530    4.986411    5.203276
    87  H      0.508397    1.483443    3.661710
    88  HA     2.060671    2.634952    5.746459
    89  CB     2.985722    1.985945    3.805581
    90  HB     2.624776    1.891791    2.775355
    91  HB     3.958882    2.471089    3.932015
    92  HB     3.109722    0.948235    4.159154
    93  N      1.423740    4.570819    3.099911
    94  CA     1.754118    5.838963    2.434263
    95  C      1.214964    7.066598    3.147135
    96  O      2.041425    7.930604    3.407326
    97  H      0.911184    3.780443    2.666830
    98  HA     2.849250    5.907475    2.470456
    99  CB     1.422383    5.695963    0.953303
   100  HB     1.962777    4.881080    0.547993
   101  HB     0.424991    5.485901    0.792263
   102  HB     1.732033    6.691114    0.529998
   103  OXT    0.005284    7.210090    3.465288
   103             49
     1  N      2.275279   -8.197049    1.247025
     2  CA     1.194388   -7.496870    0.568542
     3  C      1.546343   -6.034541    0.134379
     4  O      1.280932   -5.089961    0.854669
     5  H      1.924213   -9.095464    1.579571
     6  H      2.574286   -7.631600    2.048872
     7  H      3.002271   -8.356221    0.640133
     8  HA     1.012008   -8.132969   -0.326814
     9  CB    -0.112479   -7.770083    1.330361
    10  HB    -0.005939   -7.417510    2.347179
    11  HB    -0.960506   -7.251361    0.822802
    12  HB    -0.363195   -8.803705    1.259359
    13  N      2.178641   -5.845593   -1.040791
    14  CA     2.662267   -4.627595   -1.661643
    15  C      1.590699   -3.551590   -1.770501
    16  O      1.754244   -2.416423   -1.349793
    17  H      2.337795   -6.693676   -1.623270
    18  HA     3.356177   -4.326378   -0.907462
    19  CB     3.452353   -4.983040   -2.880320
    20  HB     4.366584   -5.380370   -2.578564
    21  HB     2.984363   -5.791419   -3.463092
    22  HB     3.804192   -4.133201   -3.439244
    23  N      0.533542   -3.890369   -2.493210
    24  CA    -0.615060   -3.021355   -2.739549
    25  C     -1.223582   -2.492393   -1.447803
    26  O     -1.292024   -1.281298   -1.380249
    27  H      0.623461   -4.792139   -2.887056
    28  HA    -0.139437   -2.159416   -3.270600
    29  CB    -1.679789   -3.761077   -3.657488
    30  HB    -2.642499   -3.258994   -3.752174
    31  HB    -1.235093   -3.745941   -4.642745
    32  HB    -1.864791   -4.749144   -3.267724
    33  N     -1.648123   -3.355403   -0.511175
    34  CA    -2.097796   -2.875312    0.819148
    35  C     -1.139804   -1.994118    1.596291
    36  O     -1.421187   -0.862330    1.942246
    37  H     -1.626700   -4.295382   -0.752545
    38  HA    -2.999415   -2.255106    0.651247
    39  CB    -2.358396   -4.122103    1.620828
    40  HB    -3.020300   -4.861246    1.155502
    41  HB    -1.507788   -4.755306    1.888670
    42  HB    -2.821428   -3.878345    2.584606
    43  N      0.095203   -2.460324    1.731139
    44  CA     1.233460   -1.681005    2.270551
    45  C      1.345965   -0.290623    1.593791
    46  O      1.692943    0.653705    2.276029
    47  H      0.305129   -3.328373    1.299601
    48  HA     1.083305   -1.547401    3.319806
    49  CB     2.592198   -2.474428    2.193742
    50  HB     3.475223   -1.847283    2.546290
    51  HB     2.458748   -3.383833    2.842073
    52  HB     2.585657   -2.752357    1.197468
    53  N      1.181570   -0.079834    0.287984
    54  CA     1.280438    1.217649   -0.419777
    55  C      0.022212    2.076851   -0.233666
    56  O      0.214981    3.263090    0.002201
    57  H      0.968729   -0.911749   -0.308446
    58  HA     2.120519    1.812072   -0.222410
    59  CB     1.510642    0.918335   -1.911753
    60  HB     1.391680    1.798723   -2.566703
    61  HB     2.510602    0.750811   -2.102616
    62  HB     0.831825    0.165801   -2.306577
    63  N     -1.164297    1.547680   -0.385825
    64  CA    -2.413231    2.290008   -0.339144
    65  C     -2.922145    2.580556    1.064205
    66  O     -3.101652    3.734903    1.423092
    67  H     -1.083665    0.533804   -0.624315
    68  HA    -2.255173    3.271802   -0.821034
    69  CB    -3.459338    1.519094   -1.105363
    70  HB    -3.416732    0.461271   -0.895113
    71  HB    -4.471218    1.972372   -1.098310
    72  HB    -3.039820    1.579795   -2.154600
    73  N     -3.155344    1.561711    1.854166
    74  CA    -3.544449    1.677880    3.293095
    75  C     -2.481342    2.290067    4.225552
    76  O     -2.851133    3.261066    4.921551
    77  H     -2.799378    0.676032    1.429606
    78  HA    -4.404989    2.399383    3.280675
    79  CB    -4.028148    0.313506    3.742108
    80  HB    -3.243209   -0.371680    3.790481
    81  HB    -4.459570    0.352476    4.726308
    82  HB    -4.794030   -0.146026    3.093110
    83  N     -1.278193    1.712930    4.407496
    84  CA    -0.290332    2.249771    5.327860
    85  C      0.008743    3.769047    5.252721
    86  O      0.053788    4.506140    6.225631
    87  H     -1.072486    0.921725    3.868705
    88  HA    -0.636682    2.044822    6.361714
    89  CB     0.973284    1.409222    5.193643
    90  HB     1.523790    1.764731    4.308722
    91  HB     1.767540    1.570106    5.973739
    92  HB     0.758881    0.340041    5.109896
    93  N      0.226329    4.205212    3.972309
    94  CA     0.597175    5.619999    3.609277
    95  C     -0.604062    6.613588    3.829346
    96  O     -0.515506    7.493421    4.716329
    97  H      0.127008    3.451861    3.332632
    98  HA     1.370125    5.799729    4.350886
    99  CB     1.076891    5.769670    2.135177
   100  HB     1.567622    6.675743    2.096075
   101  HB     1.818718    4.938572    2.008404
   102  HB     0.232344    5.668488    1.484556
   103  OXT   -1.668108    6.476813    3.162703
   103             50
     1  N      2.039959   -7.308609    1.252437
     2  CA     1.054388   -7.474986    0.177373
     3  C      0.659370   -6.185971   -0.469868
     4  O      0.559403   -5.132185    0.222746
     5  H      1.754517   -6.482271    1.776737
     6  H      2.905377   -7.059981    0.821839
     7  H      2.094494   -8.146837    1.739580
     8  HA     1.525056   -8.074647   -0.569264
     9  CB    -0.239411   -8.312344    0.591929
    10  HB     0.130131   -9.132799    1.218385
    11  HB    -0.807737   -7.760430    1.309699
    12  HB    -0.772081   -8.515549   -0.323326
    13  N      0.426664   -6.190356   -1.803039
    14  CA     0.352246   -4.964918   -2.573407
    15  C     -0.710810   -3.920009   -2.077535
    16  O     -0.347781   -2.726650   -1.876108
    17  H      0.475936   -7.009229   -2.374522
    18  HA     1.390315   -4.609479   -2.520520
    19  CB    -0.034945   -5.298301   -3.982199
    20  HB    -1.003497   -5.721475   -4.175802
    21  HB     0.060417   -4.351611   -4.579620
    22  HB     0.688308   -6.030878   -4.285807
    23  N     -1.980120   -4.299778   -1.962365
    24  CA    -3.047213   -3.459901   -1.421961
    25  C     -2.671567   -2.767776   -0.111766
    26  O     -2.662323   -1.543321   -0.003864
    27  H     -2.250188   -5.287660   -2.192966
    28  HA    -3.129979   -2.708998   -2.214358
    29  CB    -4.452634   -4.090281   -1.323072
    30  HB    -4.449161   -5.051097   -0.758458
    31  HB    -5.178393   -3.303224   -0.924587
    32  HB    -4.755842   -4.417253   -2.319836
    33  N     -2.280914   -3.483638    0.966077
    34  CA    -1.773038   -2.957842    2.223151
    35  C     -0.623211   -1.962968    2.090006
    36  O     -0.623689   -0.924050    2.698024
    37  H     -2.154110   -4.452819    0.861758
    38  HA    -2.587764   -2.359308    2.729209
    39  CB    -1.423038   -4.057001    3.183250
    40  HB    -0.878799   -4.905389    2.771211
    41  HB    -0.874468   -3.680052    4.008379
    42  HB    -2.299993   -4.515046    3.620690
    43  N      0.443873   -2.359802    1.350781
    44  CA     1.584072   -1.479899    0.952609
    45  C      1.241771   -0.126099    0.274368
    46  O      1.893263    0.828944    0.708439
    47  H      0.209799   -3.227761    0.913589
    48  HA     2.141296   -1.256844    1.837054
    49  CB     2.448349   -2.188791   -0.054356
    50  HB     2.531426   -3.199082    0.263945
    51  HB     1.964414   -2.175109   -1.008234
    52  HB     3.402373   -1.677822    0.016575
    53  N      0.257071   -0.128112   -0.668259
    54  CA    -0.230840    1.079359   -1.380966
    55  C     -1.045607    1.988508   -0.459016
    56  O     -0.671225    3.149267   -0.185809
    57  H     -0.268751   -1.007849   -0.864348
    58  HA     0.711105    1.645016   -1.658095
    59  CB    -1.061309    0.763322   -2.711640
    60  HB    -0.332155    0.291109   -3.481493
    61  HB    -1.917863    0.126319   -2.469416
    62  HB    -1.425535    1.730594   -3.147785
    63  N     -2.132443    1.408914    0.186083
    64  CA    -3.035173    2.121127    0.948601
    65  C     -2.570191    2.604605    2.397383
    66  O     -2.856658    3.789236    2.775499
    67  H     -2.359921    0.400962    0.005904
    68  HA    -3.406556    2.970837    0.378751
    69  CB    -4.213307    1.233280    1.168493
    70  HB    -5.059385    1.813908    1.509669
    71  HB    -4.570369    0.817432    0.208771
    72  HB    -4.012642    0.390476    1.822679
    73  N     -1.953078    1.742493    3.158174
    74  CA    -1.739893    1.966484    4.619274
    75  C     -0.327687    2.438442    4.992011
    76  O     -0.237621    3.015174    6.048334
    77  H     -1.725443    0.859101    2.766812
    78  HA    -2.370177    2.814480    5.004047
    79  CB    -2.005401    0.618161    5.301932
    80  HB    -3.018811    0.208857    4.919089
    81  HB    -1.244993   -0.047833    4.926324
    82  HB    -1.971319    0.685378    6.364390
    83  N      0.701895    2.144337    4.198823
    84  CA     2.104976    2.518357    4.483591
    85  C      2.398152    3.992759    4.089456
    86  O      3.153655    4.647079    4.839100
    87  H      0.518147    1.398809    3.515709
    88  HA     2.265029    2.428239    5.605080
    89  CB     3.030614    1.542037    3.799151
    90  HB     3.003119    1.880221    2.752231
    91  HB     4.079381    1.615209    4.180286
    92  HB     2.649695    0.535337    3.866237
    93  N      1.857208    4.449318    2.901175
    94  CA     1.901539    5.826148    2.427077
    95  C      1.443800    6.943755    3.364342
    96  O      2.123077    7.925509    3.537333
    97  H      1.347320    3.724403    2.382753
    98  HA     2.914724    6.136937    2.118643
    99  CB     1.018994    5.931083    1.153542
   100  HB     1.494859    5.505078    0.249552
   101  HB     0.029546    5.409742    1.279555
   102  HB     1.004498    7.015532    0.878966
   103  OXT    0.472233    6.818700    4.114454
   103             51
     1  N      3.375463   -6.469103   -0.681549
     2  CA     1.977268   -6.781024   -1.271463
     3  C      1.302396   -5.435616   -1.536569
     4  O      1.046975   -4.740860   -0.495567
     5  H      4.060653   -7.062111   -1.150541
     6  H      3.399317   -6.837795    0.242269
     7  H      3.615711   -5.514024   -0.613729
     8  HA     2.157670   -7.275487   -2.250465
     9  CB     1.094303   -7.756597   -0.433942
    10  HB     1.683938   -8.679706   -0.246156
    11  HB     0.832172   -7.211827    0.484128
    12  HB     0.080712   -8.040054   -0.906147
    13  N      0.947117   -5.149148   -2.799020
    14  CA     0.469523   -3.873110   -3.352842
    15  C     -0.663031   -3.211155   -2.550481
    16  O     -0.659243   -1.974394   -2.405747
    17  H      1.023577   -5.909720   -3.399990
    18  HA     1.257646   -3.201932   -3.469886
    19  CB     0.042345   -4.105620   -4.869814
    20  HB    -0.411627   -3.168171   -5.200608
    21  HB     0.841000   -4.531335   -5.475374
    22  HB    -0.681827   -4.887723   -4.915133
    23  N     -1.605544   -4.023447   -2.183726
    24  CA    -2.710174   -3.750611   -1.318365
    25  C     -2.370879   -3.028847   -0.025953
    26  O     -2.677942   -1.816488    0.072148
    27  H     -1.320947   -5.011855   -2.425973
    28  HA    -3.321008   -3.071107   -1.862359
    29  CB    -3.434393   -5.084978   -1.234209
    30  HB    -2.905829   -5.676300   -0.479276
    31  HB    -4.418004   -4.973376   -0.801530
    32  HB    -3.508089   -5.596365   -2.229024
    33  N     -1.734989   -3.761775    0.903641
    34  CA    -1.135718   -3.174037    2.086892
    35  C     -0.136569   -2.053647    1.962530
    36  O     -0.153409   -1.078006    2.694868
    37  H     -1.593611   -4.796099    0.823472
    38  HA    -1.913776   -2.766394    2.738493
    39  CB    -0.560382   -4.312374    2.982466
    40  HB    -0.318694   -4.020250    4.023698
    41  HB    -1.233902   -5.210733    2.975637
    42  HB     0.322233   -4.707737    2.606069
    43  N      0.677750   -2.114402    0.917407
    44  CA     1.653296   -1.108403    0.531847
    45  C      0.901421    0.231085    0.290268
    46  O      1.436795    1.246581    0.625627
    47  H      0.587545   -2.924280    0.340714
    48  HA     2.373352   -0.909393    1.348386
    49  CB     2.527903   -1.566034   -0.691064
    50  HB     3.357468   -0.828849   -0.742783
    51  HB     3.071486   -2.523259   -0.539420
    52  HB     1.898860   -1.540511   -1.619554
    53  N     -0.149526    0.143438   -0.473960
    54  CA    -0.903284    1.338409   -0.798296
    55  C     -1.756159    1.834386    0.432432
    56  O     -1.563991    2.962051    0.890815
    57  H     -0.521313   -0.709001   -0.862895
    58  HA    -0.360009    2.127641   -1.299522
    59  CB    -1.931979    1.052510   -1.914731
    60  HB    -2.813700    1.790730   -1.926432
    61  HB    -1.386869    1.040419   -2.899113
    62  HB    -2.309475    0.013010   -1.769234
    63  N     -2.654898    0.979874    0.991205
    64  CA    -3.603493    1.273100    2.080396
    65  C     -2.862465    1.731752    3.353897
    66  O     -3.051570    2.860313    3.870724
    67  H     -2.563055    0.032545    0.723127
    68  HA    -4.220116    2.043211    1.738984
    69  CB    -4.438505    0.000244    2.349721
    70  HB    -3.823375   -0.906789    2.129047
    71  HB    -4.927684    0.016308    3.326468
    72  HB    -5.207284   -0.013380    1.553202
    73  N     -1.962148    0.883337    3.862321
    74  CA    -1.345523    1.033623    5.208362
    75  C     -0.332528    2.163226    5.230521
    76  O     -0.442766    3.004044    6.152245
    77  H     -1.786985    0.044755    3.293171
    78  HA    -2.131139    1.234569    5.894118
    79  CB    -0.623903   -0.260482    5.647500
    80  HB    -1.246774   -1.099643    5.481947
    81  HB     0.295040   -0.364716    5.013254
    82  HB    -0.256241   -0.008282    6.701305
    83  N      0.633054    2.110813    4.331402
    84  CA     1.844364    2.874937    4.496042
    85  C      1.563453    4.385416    4.309779
    86  O      1.972930    5.159501    5.163428
    87  H      0.742561    1.356572    3.695796
    88  HA     2.280590    2.706583    5.435522
    89  CB     2.917647    2.349237    3.442943
    90  HB     3.222602    1.314093    3.698358
    91  HB     2.519538    2.287030    2.423788
    92  HB     3.772108    2.987661    3.467812
    93  N      1.084278    4.808149    3.146907
    94  CA     1.076711    6.148393    2.703735
    95  C      0.529145    7.167633    3.670575
    96  O      1.224179    8.151411    3.986267
    97  H      1.118353    4.134014    2.404996
    98  HA     2.125537    6.470483    2.626051
    99  CB     0.410137    6.187512    1.266672
   100  HB     0.329983    7.237354    0.938610
   101  HB     1.167966    5.596289    0.639400
   102  HB    -0.620167    5.768643    1.259851
   103  OXT   -0.657108    7.068316    4.108539
   103             52
     1  N      2.047681   -7.124615    0.540031
     2  CA     0.662044   -7.310401    0.001183
     3  C      0.160979   -5.959490   -0.651241
     4  O      0.463234   -4.901612   -0.182262
     5  H      2.320625   -8.027227    0.863106
     6  H      1.972100   -6.399909    1.268432
     7  H      2.654286   -6.797038   -0.172183
     8  HA     0.703937   -8.034002   -0.823245
     9  CB    -0.295995   -7.576085    1.164938
    10  HB     0.203632   -8.359007    1.775725
    11  HB    -0.567325   -6.758645    1.724949
    12  HB    -1.280796   -7.863237    0.817474
    13  N     -0.530225   -6.105812   -1.783778
    14  CA    -1.129388   -4.946937   -2.478774
    15  C     -1.953365   -3.898502   -1.664718
    16  O     -1.853904   -2.636524   -1.746044
    17  H     -0.666759   -6.992496   -2.133011
    18  HA    -0.393607   -4.331188   -2.946162
    19  CB    -1.979271   -5.634558   -3.637237
    20  HB    -2.627615   -4.884093   -4.083663
    21  HB    -1.300417   -6.107961   -4.318054
    22  HB    -2.498809   -6.510389   -3.166648
    23  N     -2.808633   -4.515534   -0.799724
    24  CA    -3.677177   -3.595860    0.046185
    25  C     -2.797400   -2.845212    1.034981
    26  O     -2.965317   -1.674733    1.349400
    27  H     -2.802120   -5.515227   -0.690264
    28  HA    -4.161078   -2.835954   -0.519439
    29  CB    -4.756912   -4.432235    0.693970
    30  HB    -5.142488   -3.787935    1.532494
    31  HB    -5.428978   -4.720979   -0.153215
    32  HB    -4.338324   -5.261117    1.167207
    33  N     -1.850237   -3.578953    1.668270
    34  CA    -0.872367   -3.062592    2.679161
    35  C     -0.090454   -1.906285    2.014430
    36  O     -0.107219   -0.830719    2.518903
    37  H     -1.848166   -4.572732    1.365865
    38  HA    -1.486706   -2.620839    3.399168
    39  CB    -0.108529   -4.167533    3.325511
    40  HB    -0.741961   -4.827893    3.999785
    41  HB     0.258024   -4.805018    2.473103
    42  HB     0.681338   -3.787583    3.944555
    43  N      0.618222   -2.123198    0.904261
    44  CA     1.384895   -1.127174    0.098384
    45  C      0.571624    0.101418   -0.295777
    46  O      1.117285    1.198438   -0.097801
    47  H      0.657013   -3.044897    0.661394
    48  HA     2.175653   -0.748115    0.721424
    49  CB     1.948001   -1.877492   -1.079589
    50  HB     2.762110   -2.576010   -0.743369
    51  HB     1.179081   -2.506469   -1.600692
    52  HB     2.422190   -1.194888   -1.792410
    53  N     -0.672590   -0.017050   -0.821078
    54  CA    -1.597766    1.100592   -0.948004
    55  C     -1.883486    1.853881    0.367886
    56  O     -1.564861    3.034510    0.559883
    57  H     -1.096608   -0.936067   -1.002148
    58  HA    -1.202441    1.965149   -1.506123
    59  CB    -2.949329    0.545045   -1.473018
    60  HB    -2.797139    0.150924   -2.420242
    61  HB    -3.212578   -0.348471   -0.833618
    62  HB    -3.807327    1.242832   -1.540930
    63  N     -2.428099    1.201701    1.381886
    64  CA    -3.037512    1.747597    2.615838
    65  C     -2.086693    2.343327    3.663839
    66  O     -2.416043    3.407177    4.250061
    67  H     -2.520187    0.231815    1.224006
    68  HA    -3.787906    2.455875    2.384566
    69  CB    -3.788806    0.524785    3.225300
    70  HB    -3.064651   -0.275044    3.408354
    71  HB    -4.343218    0.752462    4.176209
    72  HB    -4.514199    0.137643    2.537674
    73  N     -1.048815    1.590577    4.036986
    74  CA    -0.106131    1.844223    5.119271
    75  C      0.968173    2.826348    4.647931
    76  O      1.257149    3.813476    5.343797
    77  H     -0.912629    0.719761    3.584422
    78  HA    -0.588472    2.389070    5.890609
    79  CB     0.491570    0.548558    5.629660
    80  HB     0.908735   -0.031413    4.799107
    81  HB     1.291559    0.845499    6.293256
    82  HB    -0.314754    0.036022    6.154276
    83  N      1.636868    2.442668    3.525392
    84  CA     2.877168    3.146736    3.109859
    85  C      2.849602    4.649986    2.721137
    86  O      3.597617    5.419360    3.323855
    87  H      1.223578    1.643340    2.989241
    88  HA     3.482787    3.172460    4.043162
    89  CB     3.620112    2.382974    2.072410
    90  HB     3.282358    1.418376    1.902751
    91  HB     3.735018    2.958407    1.175888
    92  HB     4.641037    2.326274    2.497614
    93  N      1.978725    5.019112    1.777090
    94  CA     1.944615    6.194597    0.907904
    95  C      1.844237    7.528499    1.697322
    96  O      0.741199    7.889928    2.103082
    97  H      1.334041    4.198365    1.537544
    98  HA     2.826866    6.322896    0.280824
    99  CB     0.737250    5.994965   -0.086436
   100  HB     0.873255    6.836958   -0.729045
   101  HB     0.868231    5.084564   -0.685181
   102  HB    -0.235458    5.989516    0.466133
   103  OXT    2.868455    8.225093    1.932655
   103             53
     1  N      2.921133   -7.007428   -0.863503
     2  CA     1.546543   -7.032527   -0.338757
     3  C      0.834825   -5.811745   -0.946592
     4  O      1.044802   -4.647967   -0.536696
     5  H      2.981313   -6.935889   -1.867957
     6  H      3.237962   -7.925811   -0.628191
     7  H      3.465538   -6.338496   -0.392920
     8  HA     1.074952   -7.895215   -0.723450
     9  CB     1.547781   -7.034538    1.139498
    10  HB     1.980407   -7.890779    1.570889
    11  HB     2.059463   -6.124072    1.512274
    12  HB     0.484167   -7.020762    1.538659
    13  N     -0.109335   -6.058856   -1.863406
    14  CA    -0.873879   -4.999707   -2.559740
    15  C     -1.637202   -4.024336   -1.587922
    16  O     -1.366290   -2.782825   -1.482032
    17  H     -0.243989   -7.021751   -2.190793
    18  HA    -0.141512   -4.452091   -3.108747
    19  CB    -1.720126   -5.529474   -3.684523
    20  HB    -2.290982   -4.767242   -4.248036
    21  HB    -1.074775   -6.097727   -4.267731
    22  HB    -2.508459   -6.196997   -3.202005
    23  N     -2.539463   -4.588161   -0.821077
    24  CA    -3.368208   -3.922678    0.212447
    25  C     -2.560118   -3.060640    1.218288
    26  O     -2.849212   -1.897887    1.365868
    27  H     -2.625202   -5.554749   -0.950199
    28  HA    -3.959205   -3.140767   -0.242472
    29  CB    -4.314987   -4.962344    0.882324
    30  HB    -4.981149   -5.333146    0.207649
    31  HB    -3.794841   -5.920854    1.175544
    32  HB    -4.945778   -4.555405    1.693815
    33  N     -1.666479   -3.730910    1.959765
    34  CA    -0.765986   -3.081790    2.860951
    35  C      0.023614   -1.922492    2.220107
    36  O      0.135545   -0.822680    2.811265
    37  H     -1.562143   -4.652916    1.715534
    38  HA    -1.317195   -2.715800    3.636026
    39  CB     0.199889   -4.113176    3.370971
    40  HB     0.918172   -3.635267    4.037421
    41  HB    -0.365527   -4.773305    4.000389
    42  HB     0.727838   -4.614392    2.555888
    43  N      0.586618   -2.134817    0.997014
    44  CA     1.159679   -1.001738    0.221988
    45  C      0.337030    0.191822   -0.091735
    46  O      0.882129    1.321170    0.048945
    47  H      0.722667   -3.151899    0.816190
    48  HA     2.058588   -0.675845    0.741470
    49  CB     1.695110   -1.628287   -1.095437
    50  HB     2.189862   -2.513094   -0.779691
    51  HB     0.831424   -1.854621   -1.713991
    52  HB     2.401104   -1.064561   -1.683683
    53  N     -0.962163   -0.003797   -0.363141
    54  CA    -1.946291    1.045172   -0.675776
    55  C     -2.339010    1.786790    0.579513
    56  O     -2.121477    3.010555    0.697374
    57  H     -1.254919   -0.973928   -0.618801
    58  HA    -1.438798    1.751642   -1.321198
    59  CB    -3.105108    0.425403   -1.495762
    60  HB    -2.727760   -0.248887   -2.352008
    61  HB    -3.685916   -0.272188   -0.840522
    62  HB    -3.691384    1.231941   -1.926050
    63  N     -2.743468    1.041047    1.573333
    64  CA    -3.349872    1.564005    2.812877
    65  C     -2.346124    2.175880    3.790737
    66  O     -2.713591    3.046603    4.589982
    67  H     -2.814881    0.057833    1.233162
    68  HA    -4.170041    2.277334    2.583100
    69  CB    -4.014549    0.301431    3.540047
    70  HB    -3.263606   -0.547247    3.657322
    71  HB    -4.303982    0.654946    4.546064
    72  HB    -4.946835    0.110407    3.022374
    73  N     -1.093280    1.610709    3.918844
    74  CA    -0.130143    1.944304    5.024701
    75  C      0.932165    2.942808    4.586100
    76  O      1.214479    3.970278    5.265787
    77  H     -0.907118    0.814805    3.392634
    78  HA    -0.680543    2.458799    5.808312
    79  CB     0.493611    0.674190    5.595952
    80  HB    -0.286332   -0.007892    5.898956
    81  HB     1.136362    0.208685    4.807200
    82  HB     1.072403    0.800664    6.490081
    83  N      1.566928    2.679619    3.469072
    84  CA     2.741470    3.487836    2.940744
    85  C      2.265110    4.965507    2.654321
    86  O      2.999849    5.874908    3.067275
    87  H      1.327321    1.826279    3.060844
    88  HA     3.487298    3.438339    3.735992
    89  CB     3.365703    2.777481    1.707283
    90  HB     2.727842    2.871634    0.789859
    91  HB     4.310505    3.321158    1.554203
    92  HB     3.488811    1.724791    2.048755
    93  N      1.150374    5.188527    1.961309
    94  CA     0.480319    6.440930    1.473866
    95  C      1.497427    7.343064    0.625737
    96  O      1.341798    8.595665    0.781636
    97  H      0.669927    4.301973    1.757887
    98  HA    -0.240631    6.098136    0.762756
    99  CB    -0.181913    7.146381    2.618842
   100  HB    -0.719548    8.026279    2.255662
   101  HB    -0.901937    6.524246    3.139499
   102  HB     0.517108    7.380337    3.311619
   103  OXT    2.107288    6.908022   -0.387757
   103             54
     1  N      2.869842   -6.895309   -0.689370
     2  CA     1.413918   -7.043615   -0.784078
     3  C      0.826880   -5.674545   -1.185875
     4  O      0.989254   -4.663902   -0.538570
     5  H      3.259122   -7.749058   -0.438521
     6  H      3.149555   -6.102467   -0.106174
     7  H      3.252508   -6.737576   -1.580709
     8  HA     1.258481   -7.729953   -1.596913
     9  CB     0.814062   -7.617115    0.551340
    10  HB    -0.225831   -7.729933    0.410192
    11  HB     1.325026   -8.598059    0.725514
    12  HB     0.942236   -6.932843    1.444137
    13  N      0.168903   -5.627091   -2.317437
    14  CA    -0.529091   -4.471227   -2.933925
    15  C     -1.426494   -3.680115   -1.988199
    16  O     -1.310330   -2.478680   -1.897192
    17  H      0.013304   -6.479129   -2.853652
    18  HA     0.260692   -3.924784   -3.408924
    19  CB    -1.333984   -5.081641   -4.110438
    20  HB    -1.562103   -4.234796   -4.725286
    21  HB    -0.782758   -5.838435   -4.663399
    22  HB    -2.221593   -5.555212   -3.691758
    23  N     -2.132836   -4.393532   -1.152073
    24  CA    -2.984680   -3.808054   -0.118804
    25  C     -2.121999   -2.956295    0.834529
    26  O     -2.399629   -1.843255    1.049101
    27  H     -2.182743   -5.335072   -1.311882
    28  HA    -3.612070   -3.180113   -0.630857
    29  CB    -3.734006   -4.973758    0.551384
    30  HB    -4.001879   -4.690652    1.627086
    31  HB    -4.607685   -5.360843    0.020325
    32  HB    -3.004229   -5.771108    0.710958
    33  N     -1.230066   -3.623633    1.587700
    34  CA    -0.333624   -3.005900    2.599364
    35  C      0.292670   -1.742775    2.030266
    36  O      0.193103   -0.649387    2.568576
    37  H     -1.130549   -4.614919    1.361073
    38  HA    -1.066616   -2.810588    3.490023
    39  CB     0.687769   -4.060072    2.903424
    40  HB     1.376666   -3.774566    3.699886
    41  HB     0.211141   -4.888520    3.345375
    42  HB     1.409861   -4.307988    2.060359
    43  N      0.912920   -1.980909    0.816113
    44  CA     1.581806   -0.911974   -0.006174
    45  C      0.706789    0.337055   -0.114873
    46  O      1.128478    1.384087    0.340617
    47  H      0.886304   -2.883280    0.443906
    48  HA     2.403600   -0.674299    0.623081
    49  CB     2.008118   -1.569913   -1.311227
    50  HB     2.561256   -0.900130   -1.903771
    51  HB     2.603169   -2.414331   -1.254204
    52  HB     1.094898   -1.743662   -1.911693
    53  N     -0.483018    0.163189   -0.648218
    54  CA    -1.484552    1.270339   -0.783954
    55  C     -1.963128    1.890233    0.534335
    56  O     -1.979975    3.144791    0.694530
    57  H     -0.790248   -0.745079   -1.024947
    58  HA    -1.023441    2.077900   -1.316012
    59  CB    -2.704173    0.711975   -1.604991
    60  HB    -3.380417    1.525232   -1.762818
    61  HB    -2.380537    0.333456   -2.601556
    62  HB    -3.161797   -0.144564   -1.006147
    63  N     -2.393681    1.068485    1.519342
    64  CA    -3.167631    1.352916    2.738840
    65  C     -2.342874    2.068136    3.832901
    66  O     -2.705030    3.149273    4.355164
    67  H     -2.195538    0.093257    1.292712
    68  HA    -4.112028    1.927963    2.567845
    69  CB    -3.716821   -0.023146    3.268288
    70  HB    -4.306016   -0.624433    2.491351
    71  HB    -2.820675   -0.648905    3.589004
    72  HB    -4.373364    0.058328    4.168831
    73  N     -1.214090    1.434834    4.280705
    74  CA    -0.421436    2.005419    5.342388
    75  C      0.602921    3.085144    4.895173
    76  O      0.635347    4.167030    5.514261
    77  H     -0.869648    0.593388    3.734719
    78  HA    -1.135249    2.539458    6.056325
    79  CB     0.213288    0.872253    6.142969
    80  HB     1.110877    1.091303    6.674550
    81  HB    -0.443671    0.518572    6.958235
    82  HB     0.472307    0.033863    5.448381
    83  N      1.434298    2.867235    3.856215
    84  CA     2.604671    3.681607    3.507150
    85  C      2.153820    5.159979    3.136216
    86  O      2.753869    6.115716    3.632558
    87  H      1.369680    1.990395    3.324994
    88  HA     3.378712    3.668396    4.254439
    89  CB     3.263516    2.856027    2.385198
    90  HB     2.691295    2.903755    1.480814
    91  HB     4.272683    3.265452    2.189424
    92  HB     3.374890    1.776449    2.650053
    93  N      1.085609    5.250702    2.294802
    94  CA     0.740765    6.423713    1.517176
    95  C     -0.373112    7.329364    2.111250
    96  O     -0.940965    8.130882    1.364417
    97  H      0.713126    4.418593    1.944838
    98  HA     1.643679    7.112541    1.423536
    99  CB     0.276060    5.900721    0.187049
   100  HB     0.921400    5.051624   -0.051743
   101  HB    -0.771276    5.502596    0.233166
   102  HB     0.285602    6.722271   -0.501034
   103  OXT   -0.797912    7.144685    3.306189
   103             55
     1  N      1.887999   -6.998254    1.019558
     2  CA     1.055085   -7.055361   -0.197197
     3  C      0.881536   -5.606425   -0.784168
     4  O      0.931198   -4.674864    0.039144
     5  H      1.311191   -6.841506    1.834319
     6  H      2.576625   -6.304406    1.005346
     7  H      2.317331   -7.858486    1.224197
     8  HA     1.759204   -7.571128   -0.913460
     9  CB    -0.260644   -7.886198   -0.183466
    10  HB    -0.677209   -7.748888   -1.202416
    11  HB    -0.123264   -8.985847   -0.198190
    12  HB    -1.027278   -7.567594    0.556946
    13  N      0.571623   -5.406220   -2.035164
    14  CA     0.104309   -4.202902   -2.716403
    15  C     -0.956884   -3.425683   -1.991219
    16  O     -1.015804   -2.190171   -2.149657
    17  H      0.656718   -6.274205   -2.584253
    18  HA     1.028266   -3.587374   -2.795864
    19  CB    -0.252778   -4.528468   -4.184714
    20  HB    -1.054322   -5.274030   -4.141043
    21  HB    -0.593018   -3.674495   -4.822626
    22  HB     0.588208   -5.005946   -4.653111
    23  N     -1.891250   -4.212853   -1.416687
    24  CA    -3.004058   -3.900249   -0.521895
    25  C     -2.490296   -3.034951    0.704468
    26  O     -2.808793   -1.838489    0.818697
    27  H     -1.538444   -5.178761   -1.321802
    28  HA    -3.686600   -3.246466   -1.129343
    29  CB    -3.692768   -5.234239   -0.227974
    30  HB    -4.126806   -5.669903   -1.126353
    31  HB    -3.049495   -5.974818    0.109472
    32  HB    -4.466724   -5.131302    0.564606
    33  N     -1.584569   -3.613882    1.531633
    34  CA    -0.965166   -2.942082    2.620913
    35  C     -0.184827   -1.737932    2.176984
    36  O     -0.213093   -0.640445    2.757061
    37  H     -1.373293   -4.602319    1.348610
    38  HA    -1.737403   -2.584614    3.294606
    39  CB    -0.132579   -3.913629    3.507249
    40  HB     0.130629   -3.437623    4.472307
    41  HB    -0.657467   -4.856377    3.625874
    42  HB     0.779415   -4.125731    3.082281
    43  N      0.593395   -1.892847    1.073140
    44  CA     1.526657   -0.888842    0.546716
    45  C      0.830403    0.374587    0.050270
    46  O      1.302211    1.486912    0.154743
    47  H      0.531808   -2.782347    0.647385
    48  HA     2.088604   -0.445184    1.412354
    49  CB     2.490089   -1.628358   -0.387890
    50  HB     1.954106   -1.874715   -1.376566
    51  HB     3.206770   -0.846611   -0.534938
    52  HB     2.743168   -2.516589    0.187666
    53  N     -0.377436    0.169334   -0.608698
    54  CA    -1.250820    1.301294   -0.924205
    55  C     -1.912101    1.914550    0.326487
    56  O     -1.747376    3.120831    0.497727
    57  H     -0.740779   -0.765633   -0.757290
    58  HA    -0.700480    2.138521   -1.360697
    59  CB    -2.181312    0.789877   -1.968807
    60  HB    -1.527699    0.480766   -2.830992
    61  HB    -2.735957   -0.088047   -1.695164
    62  HB    -2.867752    1.543763   -2.361131
    63  N     -2.620013    1.101436    1.082549
    64  CA    -3.415995    1.648647    2.094133
    65  C     -2.601236    2.313347    3.285209
    66  O     -3.047018    3.380656    3.757111
    67  H     -2.693668    0.119113    0.924665
    68  HA    -4.112284    2.389698    1.672733
    69  CB    -4.200858    0.415756    2.595551
    70  HB    -4.910381    0.683131    3.324745
    71  HB    -4.778865   -0.197241    1.906322
    72  HB    -3.443138   -0.179808    3.042732
    73  N     -1.598099    1.659908    3.882303
    74  CA    -0.743036    2.104173    4.943070
    75  C      0.346017    3.192939    4.630470
    76  O      0.325378    4.297245    5.184595
    77  H     -1.441695    0.744333    3.496825
    78  HA    -1.329723    2.537602    5.800911
    79  CB     0.113426    0.922499    5.576802
    80  HB     1.022733    0.671213    4.965312
    81  HB     0.422052    1.225862    6.544058
    82  HB    -0.564765    0.035739    5.646507
    83  N      1.233348    2.917314    3.700810
    84  CA     2.397153    3.776676    3.571704
    85  C      2.241321    5.241495    3.013498
    86  O      2.964432    6.159453    3.489677
    87  H      1.240691    2.024808    3.132166
    88  HA     2.825596    3.836971    4.550850
    89  CB     3.454262    3.115653    2.660524
    90  HB     2.932074    2.573186    1.844304
    91  HB     4.107382    3.899690    2.257282
    92  HB     4.096711    2.390680    3.246051
    93  N      1.315259    5.339124    2.066246
    94  CA     0.838650    6.574782    1.389161
    95  C     -0.111136    7.244455    2.374561
    96  O     -1.334676    7.275487    2.100051
    97  H      0.826531    4.491909    1.819815
    98  HA     1.750376    7.163136    1.196978
    99  CB     0.158229    6.249995    0.062400
   100  HB    -0.059295    7.235479   -0.376748
   101  HB     0.859003    5.660970   -0.528905
   102  HB    -0.693159    5.491629    0.103753
   103  OXT    0.368366    7.755193    3.391622
   103             56
     1  N      2.674890   -6.817167    0.958957
     2  CA     1.360275   -7.086789    0.262284
     3  C      0.956168   -5.746713   -0.477786
     4  O      0.966497   -4.697467    0.112977
     5  H      3.407832   -6.527077    0.335491
     6  H      2.931760   -7.619003    1.493989
     7  H      2.562221   -6.074825    1.661649
     8  HA     1.422537   -7.879637   -0.420878
     9  CB     0.292012   -7.512956    1.327665
    10  HB     0.392984   -8.601509    1.701146
    11  HB     0.257156   -6.819664    2.142857
    12  HB    -0.698787   -7.511813    0.961677
    13  N      0.617299   -5.824561   -1.734173
    14  CA     0.038905   -4.781554   -2.537035
    15  C     -1.012550   -3.886327   -1.842155
    16  O     -0.904247   -2.641321   -1.884689
    17  H      0.764055   -6.726794   -2.134613
    18  HA     0.774815   -4.026661   -2.813068
    19  CB    -0.528666   -5.327913   -3.903248
    20  HB    -1.551659   -5.757792   -3.675104
    21  HB    -0.650913   -4.520394   -4.608887
    22  HB    -0.027484   -6.244999   -4.329505
    23  N     -2.022464   -4.501471   -1.175369
    24  CA    -3.084186   -3.847277   -0.406466
    25  C     -2.577870   -2.895343    0.645661
    26  O     -2.691213   -1.677428    0.492863
    27  H     -2.155149   -5.524314   -1.158958
    28  HA    -3.683324   -3.215629   -1.088831
    29  CB    -4.063931   -4.928422    0.166133
    30  HB    -3.609121   -5.441072    0.990273
    31  HB    -5.005692   -4.559000    0.489229
    32  HB    -4.300722   -5.591244   -0.597497
    33  N     -1.996138   -3.452237    1.739318
    34  CA    -1.172325   -2.729731    2.736148
    35  C     -0.265154   -1.616158    2.168629
    36  O     -0.159490   -0.528656    2.682640
    37  H     -1.937312   -4.438594    1.642128
    38  HA    -1.821316   -2.339280    3.478444
    39  CB    -0.428686   -3.775696    3.626164
    40  HB    -1.143348   -4.463492    4.170445
    41  HB     0.251763   -4.413665    3.053299
    42  HB     0.235679   -3.228277    4.273838
    43  N      0.482151   -1.960144    1.138915
    44  CA     1.456259   -1.079201    0.615113
    45  C      0.751947    0.233005    0.105409
    46  O      1.122403    1.381940    0.335523
    47  H      0.361800   -2.826528    0.592597
    48  HA     2.141761   -0.794130    1.493015
    49  CB     2.282041   -1.800036   -0.554763
    50  HB     3.106370   -1.221954   -0.835834
    51  HB     2.683501   -2.799958   -0.260866
    52  HB     1.636455   -1.876242   -1.394443
    53  N     -0.324969    0.043994   -0.712434
    54  CA    -1.070264    1.191303   -1.278241
    55  C     -1.816052    1.987688   -0.163357
    56  O     -1.831700    3.242382   -0.098072
    57  H     -0.679506   -0.855997   -0.983990
    58  HA    -0.299835    1.890297   -1.704725
    59  CB    -1.985899    0.784206   -2.422342
    60  HB    -1.502794   -0.016646   -3.021786
    61  HB    -2.863910    0.263003   -1.881239
    62  HB    -2.238012    1.612376   -3.002340
    63  N     -2.579650    1.312833    0.719929
    64  CA    -3.369135    1.856592    1.810982
    65  C     -2.456789    2.591678    2.920736
    66  O     -2.754482    3.726050    3.292326
    67  H     -2.581756    0.279861    0.620063
    68  HA    -4.015921    2.559795    1.319042
    69  CB    -4.180332    0.672362    2.455733
    70  HB    -4.986521    0.367536    1.843213
    71  HB    -3.563750   -0.262580    2.549704
    72  HB    -4.478056    1.004199    3.459789
    73  N     -1.579770    1.866490    3.608094
    74  CA    -1.028833    2.349080    4.836597
    75  C      0.047052    3.415637    4.649262
    76  O      0.211308    4.442236    5.349313
    77  H     -1.399812    0.912169    3.245890
    78  HA    -1.766739    2.874906    5.375245
    79  CB    -0.527133    1.167260    5.657719
    80  HB     0.080216    0.539547    5.077141
    81  HB     0.062987    1.636311    6.446445
    82  HB    -1.304160    0.510778    6.070170
    83  N      0.947869    3.226147    3.647646
    84  CA     2.219112    3.949828    3.423682
    85  C      1.928932    5.259945    2.617899
    86  O      2.692638    6.205215    2.719153
    87  H      0.771748    2.427479    3.114440
    88  HA     2.820123    4.277782    4.273841
    89  CB     3.203862    3.050214    2.663907
    90  HB     2.864367    2.606701    1.758982
    91  HB     4.079128    3.622602    2.422843
    92  HB     3.409424    2.170813    3.362283
    93  N      0.780693    5.387276    1.923258
    94  CA     0.200503    6.591582    1.267891
    95  C      0.101176    7.801735    2.209083
    96  O      0.325693    8.927710    1.772264
    97  H      0.409406    4.468959    1.782917
    98  HA     0.892164    6.804455    0.400752
    99  CB    -1.090984    6.225258    0.488019
   100  HB    -1.968512    5.942678    1.172814
   101  HB    -1.463888    6.986260   -0.258121
   102  HB    -0.838239    5.373366   -0.129714
   103  OXT   -0.472410    7.610430    3.263455
   103             57
     1  N      2.546759   -6.554485    0.937251
     2  CA     1.795663   -6.819183   -0.243137
     3  C      1.206878   -5.537620   -0.730816
     4  O      0.970957   -4.623591    0.111485
     5  H      3.093496   -7.363889    1.256626
     6  H      1.965751   -6.311519    1.752747
     7  H      3.288011   -5.797498    0.788986
     8  HA     2.515030   -7.159503   -1.040429
     9  CB     0.881711   -8.088637   -0.060811
    10  HB     0.189941   -7.816742    0.681756
    11  HB     0.378608   -8.384746   -0.989627
    12  HB     1.391440   -8.985946    0.258999
    13  N      0.964446   -5.364908   -1.992135
    14  CA     0.611322   -4.091424   -2.776948
    15  C     -0.628676   -3.324954   -2.181567
    16  O     -0.750852   -2.067192   -2.230362
    17  H      1.215242   -6.158101   -2.611877
    18  HA     1.376810   -3.304538   -2.636509
    19  CB     0.394872   -4.474440   -4.238075
    20  HB    -0.069367   -3.601463   -4.758844
    21  HB     1.383291   -4.759617   -4.660301
    22  HB    -0.328461   -5.267086   -4.298271
    23  N     -1.631843   -4.073795   -1.603597
    24  CA    -2.875337   -3.503672   -1.057143
    25  C     -2.544157   -2.646491    0.155853
    26  O     -2.612949   -1.416889    0.193283
    27  H     -1.604871   -4.994331   -1.752083
    28  HA    -3.432070   -2.867746   -1.772646
    29  CB    -3.793394   -4.642405   -0.745700
    30  HB    -3.135136   -5.429775   -0.290631
    31  HB    -4.551405   -4.522163    0.008262
    32  HB    -4.173015   -5.059231   -1.595557
    33  N     -2.025129   -3.291311    1.186650
    34  CA    -1.394823   -2.734133    2.350094
    35  C     -0.481239   -1.573731    1.961792
    36  O     -0.786205   -0.383790    2.251394
    37  H     -1.876432   -4.238540    1.071018
    38  HA    -2.227928   -2.318695    2.957398
    39  CB    -0.650880   -3.774202    3.154713
    40  HB     0.101745   -4.221479    2.614657
    41  HB     0.023822   -3.212031    3.843937
    42  HB    -1.161052   -4.624532    3.539316
    43  N      0.604325   -1.874002    1.249320
    44  CA     1.591682   -0.907344    0.754727
    45  C      0.969254    0.345494    0.278602
    46  O      1.422509    1.490615    0.602654
    47  H      0.764352   -2.823982    1.008453
    48  HA     2.244293   -0.517188    1.545354
    49  CB     2.433571   -1.537273   -0.388599
    50  HB     2.576221   -2.631233   -0.275001
    51  HB     1.978009   -1.384201   -1.367684
    52  HB     3.452139   -1.146268   -0.340733
    53  N     -0.080015    0.293734   -0.601179
    54  CA    -0.881112    1.404192   -1.117171
    55  C     -1.664911    2.171872   -0.051211
    56  O     -1.401122    3.391228    0.186011
    57  H     -0.440186   -0.655582   -0.832664
    58  HA    -0.182942    2.111955   -1.565833
    59  CB    -1.830841    0.950816   -2.231070
    60  HB    -2.237234    1.802765   -2.737958
    61  HB    -1.273999    0.418435   -3.033294
    62  HB    -2.697194    0.334379   -1.820627
    63  N     -2.671275    1.547531    0.547349
    64  CA    -3.649672    2.129501    1.461083
    65  C     -3.105405    2.647407    2.799601
    66  O     -3.830426    3.417674    3.386108
    67  H     -2.849708    0.530522    0.315179
    68  HA    -4.204059    2.958103    1.012510
    69  CB    -4.743970    1.056520    1.661247
    70  HB    -5.318116    1.210173    2.609318
    71  HB    -5.537002    1.112361    0.800202
    72  HB    -4.275634    0.058153    1.667682
    73  N     -1.975030    2.119934    3.328648
    74  CA    -1.596366    2.262281    4.712078
    75  C     -0.400826    3.124979    4.881484
    76  O     -0.499976    3.940102    5.730048
    77  H     -1.440013    1.385720    2.832432
    78  HA    -2.454042    2.681163    5.257698
    79  CB    -1.351864    0.885548    5.295945
    80  HB    -2.224929    0.333195    5.118887
    81  HB    -0.538328    0.453143    4.685977
    82  HB    -1.201669    1.015710    6.401843
    83  N      0.631571    2.979365    4.016809
    84  CA     1.877902    3.693077    4.169140
    85  C      1.765794    5.173375    3.662206
    86  O      2.340060    6.153196    4.223436
    87  H      0.533733    2.336177    3.283632
    88  HA     2.122116    3.736392    5.232489
    89  CB     2.974996    2.881811    3.459579
    90  HB     3.948621    3.424892    3.530513
    91  HB     3.159435    1.960782    4.056277
    92  HB     2.727528    2.743859    2.421000
    93  N      1.064972    5.444483    2.580911
    94  CA     0.709094    6.732415    2.158134
    95  C     -0.720054    7.131737    2.622614
    96  O     -0.955009    7.471573    3.809413
    97  H      0.793603    4.601206    2.080752
    98  HA     1.448676    7.454653    2.572505
    99  CB     0.880128    6.677676    0.613754
   100  HB     0.179200    6.013628    0.078658
   101  HB     0.703940    7.676581    0.219036
   102  HB     1.933942    6.355431    0.325746
   103  OXT   -1.664037    7.233457    1.826067
   103             58
     1  N      1.721598   -7.017605    1.251627
     2  CA     0.547233   -7.154548    0.320159
     3  C      0.307306   -5.774957   -0.386857
     4  O      0.311118   -4.740880    0.220512
     5  H      1.827365   -7.834739    1.761621
     6  H      1.665836   -6.193715    1.879768
     7  H      2.562364   -6.941683    0.711087
     8  HA     0.746234   -7.901770   -0.373297
     9  CB    -0.700856   -7.577709    1.082118
    10  HB    -1.534094   -7.661589    0.421285
    11  HB    -0.603465   -8.600905    1.531692
    12  HB    -1.157305   -6.838162    1.727229
    13  N      0.240086   -5.795050   -1.751113
    14  CA     0.033747   -4.581845   -2.616924
    15  C     -1.009107   -3.574404   -2.038701
    16  O     -0.749356   -2.386502   -1.999338
    17  H      0.221716   -6.641901   -2.158012
    18  HA     0.932560   -4.065738   -2.540336
    19  CB    -0.384237   -4.983250   -4.105207
    20  HB    -1.331363   -5.490154   -4.115549
    21  HB    -0.479081   -4.097922   -4.719417
    22  HB     0.377784   -5.742161   -4.524299
    23  N     -2.233880   -4.130726   -1.644893
    24  CA    -3.361825   -3.411453   -1.082577
    25  C     -2.942907   -2.463449    0.107183
    26  O     -3.166103   -1.265282    0.029759
    27  H     -2.256111   -5.176784   -1.611147
    28  HA    -3.757656   -2.746563   -1.886680
    29  CB    -4.482176   -4.350168   -0.614905
    30  HB    -4.229317   -4.826067    0.268859
    31  HB    -5.393933   -3.800476   -0.478133
    32  HB    -4.555165   -5.192578   -1.315456
    33  N     -2.478155   -3.071472    1.210411
    34  CA    -2.064302   -2.458958    2.405717
    35  C     -0.860389   -1.632825    2.118415
    36  O     -0.760427   -0.608590    2.768355
    37  H     -2.341595   -4.039124    1.197842
    38  HA    -2.851597   -1.807391    2.842503
    39  CB    -1.718676   -3.550381    3.458559
    40  HB    -0.882940   -4.138378    3.043911
    41  HB    -1.390278   -2.979602    4.356100
    42  HB    -2.572070   -4.166137    3.803731
    43  N      0.117981   -1.989515    1.203102
    44  CA     1.262746   -1.186379    0.823867
    45  C      0.823570    0.194660    0.288029
    46  O      1.222767    1.170784    0.941119
    47  H     -0.008966   -2.793861    0.637397
    48  HA     1.955705   -1.079307    1.666129
    49  CB     2.115584   -1.926923   -0.273365
    50  HB     2.526724   -2.906307    0.016530
    51  HB     1.653323   -1.926512   -1.217758
    52  HB     3.024637   -1.237906   -0.360508
    53  N     -0.055153    0.230121   -0.735818
    54  CA    -0.555733    1.455432   -1.230017
    55  C     -1.420241    2.247929   -0.237803
    56  O     -1.016660    3.384758    0.045301
    57  H     -0.345360   -0.668713   -1.034959
    58  HA     0.255575    2.044719   -1.610265
    59  CB    -1.368274    1.146621   -2.491038
    60  HB    -0.727727    0.690093   -3.224425
    61  HB    -2.265616    0.486380   -2.331321
    62  HB    -1.629153    2.122634   -2.946173
    63  N     -2.406526    1.571242    0.421150
    64  CA    -3.249606    2.099405    1.367326
    65  C     -2.575036    2.754224    2.575143
    66  O     -2.732025    3.933185    2.836493
    67  H     -2.630704    0.612846    0.262052
    68  HA    -3.695163    2.868509    0.872802
    69  CB    -4.269779    0.988803    1.908973
    70  HB    -4.891657    1.387710    2.691291
    71  HB    -4.852158    0.605700    1.080815
    72  HB    -3.675715    0.158189    2.276676
    73  N     -1.811582    1.987238    3.353233
    74  CA    -1.366148    2.383693    4.726459
    75  C     -0.285751    3.396566    4.762160
    76  O     -0.412766    4.484989    5.261334
    77  H     -1.858613    0.980821    3.135246
    78  HA    -2.202953    2.924365    5.172890
    79  CB    -1.161475    1.199473    5.738513
    80  HB    -0.788963    1.601404    6.677169
    81  HB    -2.084526    0.606867    5.915879
    82  HB    -0.494144    0.448878    5.302501
    83  N      0.846037    3.030448    4.164994
    84  CA     2.167966    3.724558    4.157270
    85  C      2.184898    5.178997    3.551671
    86  O      2.733244    6.079531    4.192719
    87  H      0.811519    2.106737    3.663658
    88  HA     2.460951    3.882244    5.213130
    89  CB     3.244365    2.841146    3.543172
    90  HB     4.115287    3.425030    3.312731
    91  HB     3.627483    2.082062    4.211974
    92  HB     2.918301    2.405660    2.633362
    93  N      1.552777    5.397653    2.357947
    94  CA     1.793840    6.583347    1.538774
    95  C      1.314374    8.018624    1.984470
    96  O      2.171438    8.931324    1.973518
    97  H      1.140074    4.532983    1.969522
    98  HA     2.858977    6.760981    1.445894
    99  CB     1.395389    6.209025    0.138893
   100  HB     1.760486    5.212963   -0.072470
   101  HB     0.322238    6.244306    0.190771
   102  HB     1.834168    6.831598   -0.654878
   103  OXT    0.130230    8.165770    2.267421
   103             59
     1  N      3.247945   -0.163561   -5.642045
     2  CA     2.068047   -0.987154   -5.876174
     3  C      0.887306   -0.823711   -4.884907
     4  O      1.102508   -0.433118   -3.717711
     5  H      3.980505   -0.553293   -6.204191
     6  H      3.613096   -0.319841   -4.749859
     7  H      3.145094    0.820440   -5.813211
     8  HA     1.614692   -0.661608   -6.827656
     9  CB     2.418880   -2.471919   -6.002216
    10  HB     2.732432   -2.865201   -4.986897
    11  HB     1.540279   -3.037040   -6.217091
    12  HB     3.202237   -2.687754   -6.718361
    13  N     -0.339785   -1.131978   -5.322900
    14  CA    -1.636657   -0.928698   -4.673666
    15  C     -1.770502   -1.377229   -3.238432
    16  O     -2.049626   -0.560284   -2.364623
    17  H     -0.331574   -1.575962   -6.187706
    18  HA    -1.819205    0.098494   -4.617612
    19  CB    -2.746488   -1.539074   -5.568645
    20  HB    -3.718898   -1.365096   -5.082586
    21  HB    -2.851892   -1.101859   -6.549954
    22  HB    -2.500755   -2.576028   -5.776086
    23  N     -1.671948   -2.667797   -2.967174
    24  CA    -2.139867   -3.130665   -1.654229
    25  C     -1.063867   -2.869571   -0.575166
    26  O     -1.404936   -2.536747    0.547191
    27  H     -1.345155   -3.428700   -3.580772
    28  HA    -3.001487   -2.518914   -1.296680
    29  CB    -2.419157   -4.614034   -1.721959
    30  HB    -2.623249   -5.088491   -0.761055
    31  HB    -3.309240   -4.633552   -2.372063
    32  HB    -1.639739   -5.161664   -2.246141
    33  N      0.244398   -2.851316   -0.943293
    34  CA     1.236190   -2.342327    0.019509
    35  C      1.110325   -0.804382    0.306240
    36  O      1.143516   -0.376469    1.456230
    37  H      0.484058   -3.206911   -1.873723
    38  HA     0.984931   -2.822860    0.891189
    39  CB     2.616539   -2.861065   -0.296657
    40  HB     2.945683   -2.326904   -1.206685
    41  HB     3.349887   -2.708121    0.506628
    42  HB     2.493277   -3.960415   -0.497844
    43  N      0.844875    0.004444   -0.746044
    44  CA     0.623102    1.497211   -0.599909
    45  C     -0.596392    1.784154    0.306583
    46  O     -0.543393    2.603514    1.217462
    47  H      0.869364   -0.368621   -1.719549
    48  HA     1.501922    1.804931    0.031313
    49  CB     0.593498    2.229484   -1.901936
    50  HB     1.502529    1.913113   -2.372595
    51  HB    -0.345132    1.898354   -2.379394
    52  HB     0.591233    3.383718   -1.666849
    53  N     -1.681160    1.034562    0.109198
    54  CA    -2.808104    1.073955    1.034378
    55  C     -2.538356    0.573620    2.453009
    56  O     -2.975422    1.230908    3.325922
    57  H     -1.744893    0.282096   -0.562949
    58  HA    -3.186537    2.123819    1.007333
    59  CB    -3.966522    0.312546    0.399677
    60  HB    -3.687248   -0.791701    0.393729
    61  HB    -4.842864    0.460063    0.988678
    62  HB    -4.060023    0.621353   -0.626417
    63  N     -1.928165   -0.585506    2.674099
    64  CA    -1.721816   -1.242878    3.988216
    65  C     -0.629829   -0.717564    4.887639
    66  O     -0.764388   -0.733801    6.122270
    67  H     -1.775951   -1.065698    1.797312
    68  HA    -2.603945   -1.185462    4.592245
    69  CB    -1.540876   -2.770818    3.706918
    70  HB    -0.503411   -3.039885    3.339007
    71  HB    -1.589222   -3.245912    4.662920
    72  HB    -2.330373   -3.164794    3.059620
    73  N      0.425409   -0.208883    4.254155
    74  CA     1.569251    0.183330    5.030430
    75  C      1.524294    1.628709    5.479754
    76  O      1.731598    1.914659    6.679913
    77  H      0.342226    0.005190    3.201529
    78  HA     1.677673   -0.455762    5.927939
    79  CB     2.819479   -0.013481    4.155104
    80  HB     2.851751    0.690665    3.420943
    81  HB     3.712626    0.000456    4.791714
    82  HB     2.829167   -0.900389    3.602473
    83  N      1.241231    2.565134    4.538598
    84  CA     1.175364    4.000309    4.735156
    85  C      0.018052    4.339126    5.735899
    86  O      0.193552    4.942901    6.726281
    87  H      1.002697    2.181163    3.600870
    88  HA     2.062752    4.442276    5.132889
    89  CB     1.019494    4.706819    3.404828
    90  HB     0.239452    4.321204    2.749703
    91  HB     0.847497    5.737860    3.613741
    92  HB     2.038649    4.590485    2.906463
    93  N     -1.246737    4.115390    5.389587
    94  CA    -2.490126    4.493734    6.035685
    95  C     -2.776694    3.527598    7.205962
    96  O     -2.934238    2.319327    6.881149
    97  H     -1.304687    3.515856    4.541657
    98  HA    -2.446040    5.485873    6.552371
    99  CB    -3.606771    4.560394    5.022351
   100  HB    -3.573446    3.684359    4.416464
   101  HB    -4.548868    4.624184    5.574651
   102  HB    -3.455372    5.455107    4.293991
   103  OXT   -2.902056    3.844936    8.412852
   103             60
     1  N      3.311489   -2.148991   -4.661657
     2  CA     2.002139   -2.325747   -5.346803
     3  C      0.932926   -1.476889   -4.648837
     4  O      0.731420   -1.600850   -3.404836
     5  H      4.107425   -2.454169   -5.189397
     6  H      3.288102   -2.689292   -3.758901
     7  H      3.450751   -1.185616   -4.431301
     8  HA     2.068243   -1.865224   -6.301929
     9  CB     1.622713   -3.806279   -5.578483
    10  HB     1.419299   -4.373278   -4.709959
    11  HB     0.652749   -3.780020   -6.076801
    12  HB     2.383635   -4.250216   -6.241270
    13  N      0.304848   -0.462583   -5.376355
    14  CA    -0.377884    0.711102   -4.822293
    15  C     -1.367953    0.344490   -3.724874
    16  O     -1.515048    1.045863   -2.721731
    17  H      0.462908   -0.592595   -6.375921
    18  HA     0.243448    1.427681   -4.298947
    19  CB    -1.215209    1.445148   -5.956970
    20  HB    -1.930681    2.137655   -5.441797
    21  HB    -0.605777    1.956088   -6.664577
    22  HB    -1.866105    0.737250   -6.434571
    23  N     -2.068139   -0.801102   -3.914454
    24  CA    -3.040315   -1.277976   -2.930754
    25  C     -2.433076   -1.547835   -1.539677
    26  O     -2.887779   -1.109410   -0.480337
    27  H     -1.742498   -1.399637   -4.635868
    28  HA    -3.797700   -0.550301   -2.703211
    29  CB    -3.559579   -2.569250   -3.534451
    30  HB    -4.311585   -3.116424   -2.969963
    31  HB    -4.013225   -2.380054   -4.523810
    32  HB    -2.664687   -3.251879   -3.629861
    33  N     -1.384692   -2.398886   -1.433843
    34  CA    -0.629038   -2.806913   -0.304167
    35  C      0.186724   -1.635180    0.306137
    36  O      0.347276   -1.570187    1.494873
    37  H     -0.919867   -2.789010   -2.226596
    38  HA    -1.349222   -3.151728    0.417880
    39  CB     0.234139   -3.931798   -0.821952
    40  HB    -0.347531   -4.736668   -1.030004
    41  HB     0.845177   -3.703967   -1.724514
    42  HB     0.918004   -4.325137   -0.079658
    43  N      0.833441   -0.783391   -0.502496
    44  CA     1.318021    0.508124    0.005462
    45  C      0.292567    1.400160    0.706714
    46  O      0.566048    1.805068    1.841484
    47  H      0.800769   -1.003795   -1.484781
    48  HA     2.130695    0.324284    0.704088
    49  CB     1.848333    1.340835   -1.193523
    50  HB     2.642635    0.858740   -1.645503
    51  HB     1.081281    1.591368   -1.822136
    52  HB     2.229666    2.277461   -0.787925
    53  N     -0.920897    1.702188    0.158555
    54  CA    -1.935319    2.529714    0.816657
    55  C     -2.379796    1.893565    2.059489
    56  O     -2.359691    2.428159    3.160096
    57  H     -1.105581    1.264329   -0.765311
    58  HA    -1.517330    3.495114    1.150862
    59  CB    -3.094181    2.899756   -0.189361
    60  HB    -3.569094    1.922217   -0.617682
    61  HB    -3.801758    3.626754    0.229217
    62  HB    -2.616602    3.433048   -0.969249
    63  N     -2.900443    0.625431    1.954363
    64  CA    -3.313308   -0.141986    3.054054
    65  C     -2.323934   -0.393354    4.182580
    66  O     -2.688336   -0.031480    5.323350
    67  H     -2.976928    0.066620    1.093963
    68  HA    -4.205809    0.344270    3.653718
    69  CB    -4.001778   -1.444755    2.648456
    70  HB    -4.431767   -1.988475    3.471961
    71  HB    -4.841917   -1.200413    2.037381
    72  HB    -3.290558   -2.134230    2.212045
    73  N     -1.087216   -0.936829    3.984347
    74  CA    -0.204873   -1.315595    5.057783
    75  C      0.452343   -0.143368    5.795296
    76  O      0.354102   -0.006335    7.025588
    77  H     -0.804751   -1.246556    3.037116
    78  HA    -0.841429   -1.948550    5.735034
    79  CB     0.858198   -2.362603    4.485424
    80  HB     1.479550   -2.751116    5.283779
    81  HB     0.224742   -3.113843    4.036392
    82  HB     1.603867   -1.836325    3.865828
    83  N      1.290662    0.659141    5.088819
    84  CA     2.186769    1.822739    5.563288
    85  C      1.494316    2.832954    6.460595
    86  O      2.094634    3.216521    7.451243
    87  H      1.376092    0.343884    4.123941
    88  HA     2.984809    1.251755    6.085315
    89  CB     2.810992    2.463765    4.308373
    90  HB     1.968462    2.848639    3.801483
    91  HB     3.529875    3.182531    4.597548
    92  HB     3.225344    1.567159    3.846577
    93  N      0.278718    3.271707    6.007015
    94  CA    -0.563437    4.329700    6.601671
    95  C     -0.702734    4.554839    8.105985
    96  O     -0.629505    5.723665    8.575893
    97  H     -0.111287    2.785155    5.188289
    98  HA    -0.246103    5.244113    6.049980
    99  CB    -1.978167    4.003421    6.081465
   100  HB    -2.357984    2.999155    6.313649
   101  HB    -2.600919    4.863883    6.351542
   102  HB    -1.879156    4.071293    4.972263
   103  OXT   -0.898968    3.601103    8.852045
   103             61
     1  N      2.659966   -2.429235   -4.931411
     2  CA     1.469674   -1.753672   -5.600071
     3  C      0.684470   -0.838565   -4.650676
     4  O      0.979413   -0.797403   -3.456336
     5  H      3.329405   -2.657754   -5.641552
     6  H      2.343599   -3.281786   -4.547204
     7  H      3.016856   -1.945000   -4.172066
     8  HA     1.953871   -0.964699   -6.205616
     9  CB     0.640375   -2.743408   -6.350131
    10  HB     0.007089   -2.227292   -7.050037
    11  HB     1.349008   -3.373925   -6.921428
    12  HB    -0.042133   -3.244653   -5.668856
    13  N     -0.257295   -0.028769   -5.169802
    14  CA    -1.082751    0.956932   -4.442521
    15  C     -1.701163    0.379601   -3.154139
    16  O     -1.765543    1.025066   -2.109216
    17  H     -0.316059   -0.080115   -6.167374
    18  HA    -0.448975    1.762020   -4.159792
    19  CB    -2.191672    1.549129   -5.359044
    20  HB    -1.775019    2.382022   -5.769397
    21  HB    -2.368855    0.818071   -6.131117
    22  HB    -3.091439    1.855813   -4.777741
    23  N     -2.134190   -0.884111   -3.275092
    24  CA    -2.731795   -1.632192   -2.177138
    25  C     -1.757687   -1.867557   -1.049880
    26  O     -2.174890   -1.578183    0.114879
    27  H     -2.218683   -1.288170   -4.207846
    28  HA    -3.511293   -1.008921   -1.709256
    29  CB    -3.391871   -2.895629   -2.636889
    30  HB    -3.806403   -3.359737   -1.726772
    31  HB    -4.186642   -2.705558   -3.357617
    32  HB    -2.714775   -3.530184   -3.141969
    33  N     -0.601217   -2.438022   -1.291803
    34  CA     0.437596   -2.485233   -0.363449
    35  C      0.752999   -1.087904    0.302484
    36  O      0.655626   -0.963974    1.521338
    37  H     -0.395423   -2.761802   -2.145208
    38  HA     0.059564   -3.088506    0.422397
    39  CB     1.615341   -3.150651   -0.929850
    40  HB     1.848596   -2.667471   -1.871753
    41  HB     2.364833   -3.087259   -0.105172
    42  HB     1.455524   -4.177320   -1.136704
    43  N      1.029814   -0.054034   -0.541530
    44  CA     1.342824    1.281990   -0.043816
    45  C      0.306848    1.912070    0.844858
    46  O      0.567709    2.444465    1.930418
    47  H      0.960722   -0.269453   -1.515545
    48  HA     2.175492    1.228686    0.509924
    49  CB     1.567911    2.142799   -1.310572
    50  HB     2.376790    1.714689   -2.020229
    51  HB     0.675178    2.244665   -1.925427
    52  HB     1.915600    3.125741   -1.018054
    53  N     -0.948068    1.679407    0.586805
    54  CA    -2.059959    1.952022    1.563892
    55  C     -2.154783    1.076262    2.861678
    56  O     -2.229901    1.618767    3.982564
    57  H     -1.140788    1.051683   -0.199258
    58  HA    -1.959463    2.995702    1.927056
    59  CB    -3.360420    1.910020    0.735206
    60  HB    -3.438945    0.953858    0.257758
    61  HB    -4.239786    2.076518    1.326743
    62  HB    -3.401464    2.562855   -0.155655
    63  N     -2.154464   -0.291405    2.683776
    64  CA    -2.330729   -1.209275    3.727783
    65  C     -1.137818   -1.130949    4.772500
    66  O     -1.445912   -0.903648    5.952752
    67  H     -1.837831   -0.574780    1.776980
    68  HA    -3.229302   -0.852234    4.216190
    69  CB    -2.743999   -2.556075    3.303443
    70  HB    -3.331340   -2.440656    2.438381
    71  HB    -1.813056   -3.141297    3.130674
    72  HB    -3.261005   -3.148466    4.127683
    73  N      0.157365   -1.285688    4.401355
    74  CA     1.329651   -1.329132    5.299273
    75  C      1.682045    0.070212    5.861343
    76  O      2.153902    0.163942    6.933947
    77  H      0.278059   -1.284851    3.403490
    78  HA     1.167929   -2.004826    6.112670
    79  CB     2.404239   -1.927022    4.462031
    80  HB     2.485903   -1.436645    3.541871
    81  HB     3.389454   -1.986481    4.923818
    82  HB     2.205910   -2.923466    4.123629
    83  N      1.375380    1.170796    5.165265
    84  CA     1.591613    2.583223    5.622145
    85  C      0.338343    2.952937    6.501759
    86  O      0.225558    2.471790    7.617429
    87  H      0.821830    1.068910    4.334343
    88  HA     2.375061    2.547229    6.336649
    89  CB     2.017900    3.451244    4.417565
    90  HB     2.474581    4.382568    4.822988
    91  HB     2.688288    3.001611    3.677653
    92  HB     1.108407    3.895773    3.970105
    93  N     -0.722833    3.641165    5.962420
    94  CA    -1.944957    3.867530    6.702345
    95  C     -3.138240    4.312616    5.735010
    96  O     -2.958723    5.227449    4.977108
    97  H     -0.600956    3.961769    4.954551
    98  HA    -2.217643    2.897486    7.217090
    99  CB    -1.610331    4.991879    7.688508
   100  HB    -1.093980    5.802672    7.155609
   101  HB    -2.426213    5.328482    8.304291
   102  HB    -0.903949    4.571024    8.349046
   103  OXT   -4.230162    3.669784    5.763017
   103             62
     1  N      2.425425   -0.248796   -5.833222
     2  CA     1.660611   -1.545900   -5.617796
     3  C      0.521759   -1.338238   -4.598140
     4  O      0.708230   -0.596431   -3.638525
     5  H      3.272200   -0.239969   -6.407248
     6  H      2.686221    0.131086   -4.910910
     7  H      1.770793    0.458854   -6.200064
     8  HA     1.117541   -1.813774   -6.562408
     9  CB     2.589664   -2.681769   -5.248990
    10  HB     3.249644   -2.913098   -6.081785
    11  HB     3.179673   -2.262102   -4.402628
    12  HB     1.953571   -3.513234   -4.949059
    13  N     -0.626283   -1.935814   -4.761675
    14  CA    -1.829076   -1.817671   -3.878143
    15  C     -1.655224   -2.405894   -2.531682
    16  O     -2.179881   -1.873305   -1.527131
    17  H     -0.712407   -2.621188   -5.445798
    18  HA    -2.072593   -0.796903   -3.772072
    19  CB    -3.012318   -2.427390   -4.694581
    20  HB    -3.008271   -3.530972   -4.540176
    21  HB    -3.942524   -2.192267   -4.195720
    22  HB    -3.052250   -2.009901   -5.732027
    23  N     -0.930559   -3.572177   -2.422156
    24  CA    -0.449384   -4.086905   -1.156703
    25  C      0.196362   -2.963255   -0.330119
    26  O     -0.165442   -2.658986    0.814577
    27  H     -0.598510   -3.958684   -3.254878
    28  HA    -1.354898   -4.472934   -0.728650
    29  CB     0.522398   -5.272217   -1.357998
    30  HB    -0.086960   -6.050731   -1.741809
    31  HB     1.307312   -4.971514   -2.071909
    32  HB     1.073556   -5.632675   -0.514349
    33  N      1.354761   -2.415320   -0.828864
    34  CA     2.087975   -1.354957   -0.147564
    35  C      1.242316   -0.117204    0.200826
    36  O      1.248210    0.308661    1.351488
    37  H      1.640186   -2.708925   -1.738912
    38  HA     2.517879   -1.734045    0.781945
    39  CB     3.265689   -1.052922   -1.147718
    40  HB     2.987731   -0.783702   -2.134253
    41  HB     3.943415   -0.162346   -0.787481
    42  HB     3.959505   -1.934744   -1.192594
    43  N      0.452379    0.434166   -0.768753
    44  CA    -0.425050    1.642561   -0.540874
    45  C     -1.468088    1.323975    0.583363
    46  O     -1.708239    2.204377    1.364963
    47  H      0.603424    0.140675   -1.772527
    48  HA     0.171260    2.529518   -0.212993
    49  CB    -1.131825    2.063741   -1.790832
    50  HB    -1.577769    3.077904   -1.698735
    51  HB    -0.452150    2.169572   -2.609002
    52  HB    -1.894282    1.369920   -2.106423
    53  N     -2.175315    0.191776    0.585074
    54  CA    -2.957673   -0.315488    1.722788
    55  C     -2.257670   -0.460146    3.067305
    56  O     -2.798272    0.177729    4.021524
    57  H     -1.801224   -0.459712   -0.150641
    58  HA    -3.774167    0.416609    1.882230
    59  CB    -3.590851   -1.668610    1.359804
    60  HB    -4.227215   -1.787139    2.232382
    61  HB    -4.141600   -1.550477    0.490057
    62  HB    -2.833371   -2.469538    1.191080
    63  N     -1.083239   -1.182650    3.184221
    64  CA    -0.394001   -1.416796    4.445172
    65  C      0.220655   -0.140064    5.049816
    66  O      0.170483    0.075875    6.201471
    67  H     -0.695339   -1.610535    2.397364
    68  HA    -1.127212   -1.709727    5.195947
    69  CB     0.648761   -2.587963    4.199656
    70  HB     1.323616   -2.828653    5.052735
    71  HB     0.079131   -3.475474    3.860998
    72  HB     1.188656   -2.291192    3.394780
    73  N      1.014700    0.657419    4.253482
    74  CA     2.016405    1.680504    4.727709
    75  C      1.466375    3.096492    4.917335
    76  O      1.886539    3.789345    5.870930
    77  H      1.059108    0.425356    3.281614
    78  HA     2.564670    1.336795    5.623377
    79  CB     3.047799    1.644916    3.672884
    80  HB     3.415765    0.618147    3.293400
    81  HB     2.741777    2.200801    2.788288
    82  HB     3.905925    2.214135    4.089842
    83  N      0.456237    3.458655    4.124966
    84  CA    -0.213236    4.806848    4.233974
    85  C     -1.252272    4.747785    5.371364
    86  O     -1.343192    5.798655    6.053105
    87  H     -0.019197    2.902241    3.396206
    88  HA     0.488441    5.505683    4.589420
    89  CB    -0.668160    5.237219    2.830415
    90  HB     0.114757    5.528488    2.188032
    91  HB    -1.350997    4.597999    2.297236
    92  HB    -1.285610    6.134885    3.029815
    93  N     -1.973363    3.621681    5.548865
    94  CA    -3.119933    3.509088    6.515246
    95  C     -4.281473    4.533003    6.363889
    96  O     -5.031755    4.426220    5.373190
    97  H     -1.757011    2.820718    4.917786
    98  HA    -3.654785    2.626605    6.201895
    99  CB    -2.697141    3.099479    7.961293
   100  HB    -2.184381    2.120527    7.954507
   101  HB    -2.094507    3.883795    8.443768
   102  HB    -3.632728    3.060328    8.507556
   103  OXT   -4.529878    5.294220    7.322577
   103             63
     1  N      3.087688   -0.604496   -5.470748
     2  CA     2.165142   -1.737080   -5.417263
     3  C      0.910845   -1.496117   -4.478575
     4  O      0.988643   -1.053471   -3.355564
     5  H      3.546615   -0.441478   -4.606580
     6  H      2.668418    0.303237   -5.711638
     7  H      3.828817   -0.910646   -6.111943
     8  HA     1.703071   -1.895013   -6.456279
     9  CB     2.917887   -3.019024   -5.003616
    10  HB     2.205132   -3.815167   -4.849867
    11  HB     3.545803   -3.321362   -5.851570
    12  HB     3.549631   -2.838587   -4.110249
    13  N     -0.272849   -1.706909   -5.083918
    14  CA    -1.522457   -1.233814   -4.490583
    15  C     -1.637616   -1.790432   -3.042345
    16  O     -1.793118   -0.945103   -2.100382
    17  H     -0.366457   -1.911638   -6.097416
    18  HA    -1.371430   -0.124638   -4.422951
    19  CB    -2.767402   -1.599715   -5.342253
    20  HB    -2.853749   -2.669343   -5.527067
    21  HB    -3.802479   -1.272063   -4.982790
    22  HB    -2.559331   -0.970276   -6.176636
    23  N     -1.678395   -3.074000   -2.724398
    24  CA    -1.812615   -3.688524   -1.356611
    25  C     -0.887026   -3.097623   -0.343975
    26  O     -1.271638   -2.653439    0.770224
    27  H     -1.627645   -3.662295   -3.514620
    28  HA    -2.847178   -3.559790   -1.029326
    29  CB    -1.659820   -5.202347   -1.552217
    30  HB    -0.634301   -5.495607   -1.855981
    31  HB    -1.999044   -5.701499   -0.627504
    32  HB    -2.345743   -5.491757   -2.302980
    33  N      0.402044   -3.044527   -0.595110
    34  CA     1.387740   -2.246109    0.177717
    35  C      1.058401   -0.809457    0.432041
    36  O      1.080356   -0.266965    1.526604
    37  H      0.609023   -3.387014   -1.530952
    38  HA     1.431538   -2.793238    1.185379
    39  CB     2.759937   -2.260537   -0.552844
    40  HB     3.460072   -1.756793    0.071998
    41  HB     3.044684   -3.302723   -0.528094
    42  HB     2.803958   -1.820922   -1.552102
    43  N      0.598401   -0.079726   -0.629373
    44  CA     0.227065    1.333380   -0.498054
    45  C     -0.984323    1.554199    0.500334
    46  O     -0.876201    2.492570    1.338246
    47  H      0.398200   -0.676270   -1.475941
    48  HA     1.121183    1.873699   -0.152022
    49  CB     0.082043    1.916649   -1.885571
    50  HB     0.273204    2.959671   -1.922036
    51  HB     1.004989    1.607174   -2.372177
    52  HB    -0.837901    1.560997   -2.385017
    53  N     -2.002760    0.657792    0.406429
    54  CA    -3.116639    0.591658    1.348548
    55  C     -2.633128    0.265747    2.784924
    56  O     -2.892999    0.923154    3.741897
    57  H     -1.866698   -0.041444   -0.311622
    58  HA    -3.506926    1.641460    1.361714
    59  CB    -4.169256   -0.260779    0.731694
    60  HB    -3.715427   -1.245688    0.633304
    61  HB    -5.118484   -0.285086    1.177251
    62  HB    -4.351555    0.197751   -0.239853
    63  N     -1.962351   -0.881048    3.002842
    64  CA    -1.456240   -1.380490    4.270303
    65  C     -0.531598   -0.412243    4.975948
    66  O     -0.781499   -0.000109    6.131412
    67  H     -1.509819   -1.205262    2.087871
    68  HA    -2.366809   -1.566245    4.893581
    69  CB    -0.676591   -2.706369    4.192699
    70  HB    -0.441078   -3.015028    5.221426
    71  HB    -1.235760   -3.497612    3.717468
    72  HB     0.237938   -2.634701    3.632982
    73  N      0.609199    0.005107    4.406986
    74  CA     1.783526    0.704927    4.944276
    75  C      1.524560    2.175194    5.332876
    76  O      2.261346    2.744304    6.157831
    77  H      0.777225   -0.222817    3.442604
    78  HA     2.090570    0.052139    5.816935
    79  CB     3.067051    0.584252    4.046508
    80  HB     3.408257   -0.456301    4.065159
    81  HB     2.862646    0.882993    3.049500
    82  HB     3.836582    1.270092    4.429784
    83  N      0.685210    2.926542    4.579581
    84  CA     0.686983    4.355822    4.616105
    85  C     -0.539555    4.907839    5.403257
    86  O     -0.336777    5.869493    6.194625
    87  H      0.350575    2.486085    3.721741
    88  HA     1.562761    4.724758    5.167841
    89  CB     0.647000    4.809556    3.095603
    90  HB    -0.388062    4.958756    2.712906
    91  HB     1.125035    5.709537    2.973997
    92  HB     1.151805    4.047030    2.507614
    93  N     -1.760900    4.363197    5.223629
    94  CA    -3.084936    4.670354    5.896031
    95  C     -3.043424    4.891811    7.390238
    96  O     -3.121151    6.034643    7.872467
    97  H     -1.843427    3.498101    4.692506
    98  HA    -3.477078    5.648689    5.579956
    99  CB    -4.013097    3.573887    5.421366
   100  HB    -4.280560    3.600583    4.366579
   101  HB    -3.475572    2.645078    5.563042
   102  HB    -4.879405    3.520374    5.957525
   103  OXT   -3.018927    3.938479    8.207939
   103             64
     1  N      2.759418   -2.279931   -4.749781
     2  CA     1.464137   -2.935595   -4.729382
     3  C      0.503806   -1.887183   -4.171269
     4  O      0.776334   -1.118858   -3.246878
     5  H      2.680666   -1.619415   -3.987419
     6  H      2.921087   -1.805996   -5.662047
     7  H      3.465806   -2.942104   -4.611851
     8  HA     1.218358   -3.106164   -5.799513
     9  CB     1.263297   -4.383625   -4.036455
    10  HB     0.242369   -4.642205   -4.160803
    11  HB     1.904394   -5.187336   -4.517209
    12  HB     1.476827   -4.299784   -2.999439
    13  N     -0.645113   -1.793145   -4.793257
    14  CA    -1.940092   -1.107151   -4.353761
    15  C     -2.242821   -1.571263   -2.849245
    16  O     -2.574264   -0.731127   -2.011705
    17  H     -0.774918   -2.357815   -5.601391
    18  HA    -1.694925   -0.016837   -4.331865
    19  CB    -2.961394   -1.275732   -5.440731
    20  HB    -3.859783   -0.719537   -5.251807
    21  HB    -2.639719   -0.862803   -6.389141
    22  HB    -3.207213   -2.349984   -5.623572
    23  N     -2.074032   -2.903414   -2.661247
    24  CA    -1.961878   -3.593040   -1.372904
    25  C     -1.045873   -2.720538   -0.505279
    26  O     -1.548064   -2.150493    0.483748
    27  H     -1.799562   -3.470418   -3.450247
    28  HA    -2.906185   -3.559482   -0.836279
    29  CB    -1.580365   -5.086657   -1.612115
    30  HB    -2.161745   -5.433155   -2.399285
    31  HB    -0.553569   -5.254993   -1.921593
    32  HB    -1.792592   -5.633199   -0.731168
    33  N      0.197367   -2.634208   -0.821197
    34  CA     1.323999   -2.000329   -0.050848
    35  C      1.018763   -0.540125    0.330888
    36  O      0.924706   -0.259568    1.535555
    37  H      0.404934   -3.010008   -1.726747
    38  HA     1.291933   -2.617057    0.864389
    39  CB     2.605977   -2.264276   -0.797157
    40  HB     2.551689   -1.925959   -1.876400
    41  HB     3.390985   -1.703129   -0.284948
    42  HB     2.992107   -3.266838   -0.724719
    43  N      0.756927    0.333390   -0.628723
    44  CA     0.146168    1.681065   -0.486234
    45  C     -0.944351    1.698581    0.595652
    46  O     -0.925884    2.582915    1.431746
    47  H      0.662908    0.001338   -1.588799
    48  HA     0.921478    2.326790   -0.175603
    49  CB    -0.350389    2.146201   -1.867574
    50  HB    -0.738028    3.208518   -1.828161
    51  HB     0.464238    1.994504   -2.552190
    52  HB    -1.146299    1.472344   -2.202016
    53  N     -2.034744    0.880136    0.440830
    54  CA    -3.104182    0.946877    1.455553
    55  C     -2.584092    0.617751    2.915605
    56  O     -2.902427    1.476312    3.822102
    57  H     -2.066087    0.211197   -0.321653
    58  HA    -3.410591    1.991704    1.444868
    59  CB    -4.214937    0.003882    1.064546
    60  HB    -4.778277    0.344213    0.142267
    61  HB    -3.748571   -0.963975    0.884160
    62  HB    -4.928778   -0.051236    1.839478
    63  N     -1.934431   -0.545281    3.031402
    64  CA    -1.512626   -1.217245    4.270957
    65  C     -0.382405   -0.532897    5.062299
    66  O     -0.399729   -0.561308    6.297871
    67  H     -1.683740   -1.009431    2.091371
    68  HA    -2.341354   -1.256954    5.016528
    69  CB    -1.084682   -2.645585    3.806774
    70  HB    -1.893338   -3.139211    3.303671
    71  HB    -0.281117   -2.692555    3.117254
    72  HB    -0.863058   -3.222550    4.721542
    73  N      0.591413    0.116490    4.381973
    74  CA     1.758842    0.835931    5.012157
    75  C      1.716266    2.347184    5.258620
    76  O      2.336769    2.816709    6.189220
    77  H      0.459981    0.072000    3.387471
    78  HA     1.972395    0.342812    5.973592
    79  CB     3.035697    0.521739    4.129206
    80  HB     3.171271   -0.534035    3.971405
    81  HB     2.888679    0.952795    3.176295
    82  HB     3.964942    0.865795    4.505531
    83  N      1.000659    3.118290    4.383315
    84  CA     1.001915    4.576314    4.491019
    85  C     -0.192695    5.106429    5.267966
    86  O     -0.128809    6.320366    5.630447
    87  H      0.432755    2.654449    3.679227
    88  HA     2.017181    4.936134    4.927508
    89  CB     1.166440    5.306187    3.172233
    90  HB     1.195703    6.464222    3.177970
    91  HB     2.169301    5.024734    2.711114
    92  HB     0.287832    5.038261    2.549557
    93  N     -1.248269    4.350033    5.458979
    94  CA    -2.294118    4.861318    6.345576
    95  C     -2.108412    4.613049    7.853016
    96  O     -1.648623    3.546698    8.304863
    97  H     -1.226502    3.553885    4.951380
    98  HA    -2.395221    5.928876    6.284009
    99  CB    -3.597609    4.294414    5.813584
   100  HB    -4.430005    4.657438    6.423540
   101  HB    -3.685394    4.886573    4.885619
   102  HB    -3.636854    3.217534    5.691220
   103  OXT   -2.507366    5.459002    8.615950
   103             65
     1  N      2.995888   -1.407049   -4.950693
     2  CA     1.819453   -2.320334   -4.838681
     3  C      0.637212   -1.754966   -4.159445
     4  O      0.795104   -1.141315   -3.115872
     5  H      3.466369   -1.264777   -4.052686
     6  H      2.711918   -0.501141   -5.438238
     7  H      3.688429   -1.960443   -5.566913
     8  HA     1.347605   -2.405961   -5.847130
     9  CB     2.100265   -3.688385   -4.344128
    10  HB     2.517939   -4.226463   -5.144219
    11  HB     2.867044   -3.528869   -3.585212
    12  HB     1.228142   -4.155467   -3.943646
    13  N     -0.645237   -1.758495   -4.645869
    14  CA    -1.840393   -0.971603   -4.170464
    15  C     -2.316272   -1.304641   -2.760589
    16  O     -2.536688   -0.421358   -1.937915
    17  H     -0.771806   -2.113239   -5.570174
    18  HA    -1.565760    0.106287   -4.119715
    19  CB    -2.963932   -1.025762   -5.222828
    20  HB    -3.280578   -2.081122   -5.308227
    21  HB    -3.765058   -0.347240   -5.035045
    22  HB    -2.584227   -0.752154   -6.205710
    23  N     -2.325397   -2.620706   -2.551583
    24  CA    -2.495643   -3.311587   -1.243263
    25  C     -1.449003   -2.912771   -0.187715
    26  O     -1.764503   -2.533403    0.947110
    27  H     -2.229248   -3.242113   -3.354981
    28  HA    -3.499206   -2.984120   -0.866379
    29  CB    -2.571308   -4.848369   -1.313322
    30  HB    -2.721606   -5.199670   -0.292510
    31  HB    -3.380575   -4.957680   -1.990474
    32  HB    -1.686706   -5.343418   -1.789448
    33  N     -0.193950   -2.959478   -0.583245
    34  CA     0.896209   -2.517615    0.272424
    35  C      0.819603   -0.960280    0.518936
    36  O      0.955149   -0.598456    1.684501
    37  H     -0.043898   -3.124872   -1.569756
    38  HA     0.771001   -2.997615    1.240572
    39  CB     2.160719   -3.012458   -0.386860
    40  HB     2.176516   -2.564301   -1.408808
    41  HB     2.912556   -2.701612    0.326742
    42  HB     2.017963   -4.063761   -0.530199
    43  N      0.559739   -0.129704   -0.482506
    44  CA     0.555519    1.360871   -0.368762
    45  C     -0.564089    1.817554    0.601752
    46  O     -0.229547    2.563912    1.556700
    47  H      0.237922   -0.552240   -1.285854
    48  HA     1.588236    1.562524   -0.009771
    49  CB     0.376537    1.974496   -1.764005
    50  HB    -0.604564    1.888912   -2.127478
    51  HB     0.732258    2.969862   -1.628639
    52  HB     1.125547    1.593330   -2.510361
    53  N     -1.769516    1.289933    0.423700
    54  CA    -2.887798    1.296901    1.373029
    55  C     -2.498007    0.848004    2.814904
    56  O     -2.573140    1.657634    3.747759
    57  H     -1.951886    0.669671   -0.368301
    58  HA    -3.280313    2.275734    1.368673
    59  CB    -4.061417    0.499670    0.812620
    60  HB    -4.822313    0.423369    1.633802
    61  HB    -4.411382    1.019320   -0.085403
    62  HB    -3.781959   -0.499737    0.608592
    63  N     -2.001633   -0.365931    2.925012
    64  CA    -1.696086   -0.927628    4.259806
    65  C     -0.524004   -0.252846    5.072934
    66  O     -0.604009   -0.068353    6.326419
    67  H     -1.803255   -0.977421    2.169389
    68  HA    -2.597841   -0.879614    4.873185
    69  CB    -1.420382   -2.392861    4.031877
    70  HB    -0.425394   -2.571357    3.531533
    71  HB    -1.324772   -2.887909    5.046006
    72  HB    -2.187983   -2.714284    3.423207
    73  N      0.623210    0.110491    4.519749
    74  CA     1.820303    0.508196    5.244725
    75  C      1.807557    1.995442    5.572124
    76  O      2.190913    2.356533    6.703234
    77  H      0.540854   -0.174393    3.527796
    78  HA     1.781514   -0.019741    6.231228
    79  CB     3.112300   -0.022712    4.516458
    80  HB     2.938000   -1.117603    4.467297
    81  HB     3.304629    0.514921    3.528280
    82  HB     3.978169    0.209452    5.164947
    83  N      1.347898    2.854367    4.628522
    84  CA     1.269124    4.325501    4.868055
    85  C      0.241487    4.872405    5.916737
    86  O      0.537420    5.596044    6.875301
    87  H      1.284873    2.532386    3.637468
    88  HA     2.207750    4.718210    5.285457
    89  CB     0.951802    5.055265    3.580571
    90  HB     0.145260    4.605186    3.066786
    91  HB     0.779743    6.106098    3.847957
    92  HB     1.850739    4.918149    2.961658
    93  N     -1.032123    4.495990    5.666622
    94  CA    -2.196261    5.030951    6.489817
    95  C     -3.405023    4.141991    6.722726
    96  O     -4.254871    4.010392    5.813110
    97  H     -1.088272    3.787937    4.937315
    98  HA    -1.869178    5.426964    7.402165
    99  CB    -2.608904    6.369056    5.742680
   100  HB    -3.572035    6.767346    6.083502
   101  HB    -1.818228    7.101658    5.822603
   102  HB    -2.822430    6.231647    4.635849
   103  OXT   -3.478840    3.591281    7.825763
   103             66
     1  N      3.338638   -1.717124   -4.867848
     2  CA     2.070008   -2.390263   -4.743149
     3  C      0.931797   -1.678667   -4.049115
     4  O      1.186167   -1.053205   -2.965233
     5  H      3.316966   -0.990500   -5.581428
     6  H      4.162472   -2.310472   -5.084287
     7  H      3.636186   -1.296837   -3.968657
     8  HA     1.856598   -2.423577   -5.814739
     9  CB     2.271315   -3.847127   -4.211441
    10  HB     1.273559   -4.316665   -4.400352
    11  HB     2.976783   -4.343855   -4.799337
    12  HB     2.568532   -3.889617   -3.131427
    13  N     -0.309111   -1.804560   -4.535827
    14  CA    -1.624237   -1.300950   -4.004913
    15  C     -1.773000   -1.648677   -2.476494
    16  O     -2.023049   -0.816334   -1.595850
    17  H     -0.254903   -2.365239   -5.402234
    18  HA    -1.698552   -0.135265   -4.057442
    19  CB    -2.716043   -1.969331   -4.839135
    20  HB    -2.642886   -1.631670   -5.906418
    21  HB    -2.684474   -3.077604   -4.755286
    22  HB    -3.616985   -1.702137   -4.342959
    23  N     -1.686259   -2.938637   -2.239148
    24  CA    -1.708592   -3.572313   -0.938874
    25  C     -0.821992   -2.858522    0.104707
    26  O     -1.254657   -2.504432    1.187687
    27  H     -1.541239   -3.502574   -3.049021
    28  HA    -2.698637   -3.449635   -0.543479
    29  CB    -1.606982   -5.125195   -1.048124
    30  HB    -2.504640   -5.483969   -1.557422
    31  HB    -0.721270   -5.450880   -1.603957
    32  HB    -1.525052   -5.586560   -0.029785
    33  N      0.419962   -2.803752   -0.205052
    34  CA     1.459388   -2.227591    0.591071
    35  C      1.191747   -0.700818    0.820609
    36  O      1.224093   -0.233586    1.938392
    37  H      0.782568   -3.297688   -1.063666
    38  HA     1.498131   -2.640646    1.559817
    39  CB     2.839868   -2.389154   -0.170730
    40  HB     2.788693   -1.849742   -1.118583
    41  HB     3.712786   -2.186953    0.486167
    42  HB     2.922140   -3.439917   -0.297966
    43  N      1.009527    0.123565   -0.203170
    44  CA     0.719226    1.581700   -0.168623
    45  C     -0.517695    1.842212    0.787770
    46  O     -0.404923    2.688382    1.626155
    47  H      1.009974   -0.223783   -1.151772
    48  HA     1.617492    2.083879    0.300348
    49  CB     0.407915    2.238543   -1.520761
    50  HB     1.304352    2.046502   -2.073790
    51  HB    -0.480098    1.723447   -1.984683
    52  HB     0.343176    3.321989   -1.336331
    53  N     -1.590995    1.080919    0.668978
    54  CA    -2.599583    0.969382    1.699606
    55  C     -2.157527    0.689032    3.084329
    56  O     -2.275193    1.479715    4.005872
    57  H     -1.622282    0.436252   -0.094270
    58  HA    -3.188707    1.907339    1.784161
    59  CB    -3.580539   -0.159657    1.290325
    60  HB    -4.445591   -0.168278    1.898970
    61  HB    -3.923195    0.005941    0.275704
    62  HB    -3.074910   -1.067002    1.234469
    63  N     -1.587623   -0.489528    3.294713
    64  CA    -1.239940   -0.951560    4.682776
    65  C     -0.331698   -0.048440    5.399776
    66  O     -0.529266    0.200321    6.555229
    67  H     -1.594713   -1.136235    2.580916
    68  HA    -2.212864   -0.898010    5.222860
    69  CB    -0.623252   -2.336836    4.580200
    70  HB     0.224273   -2.412269    3.960375
    71  HB    -0.284175   -2.691020    5.569136
    72  HB    -1.389687   -3.053962    4.265994
    73  N      0.656332    0.535015    4.693410
    74  CA     1.812874    1.233118    5.243903
    75  C      1.482273    2.732687    5.449659
    76  O      1.881940    3.345293    6.400418
    77  H      0.725310    0.156869    3.767089
    78  HA     2.115938    0.743111    6.180494
    79  CB     2.910718    1.052176    4.193686
    80  HB     3.765987    1.472735    4.543491
    81  HB     3.110003    0.013668    4.083394
    82  HB     2.668619    1.566529    3.291619
    83  N      0.561568    3.261139    4.675936
    84  CA     0.039597    4.589856    4.782055
    85  C     -1.162488    4.762231    5.749194
    86  O     -1.041569    4.902347    6.943910
    87  H      0.149600    2.656593    4.083942
    88  HA     0.857613    5.233702    5.103539
    89  CB    -0.354510    5.145121    3.400501
    90  HB    -1.234796    4.642824    2.953496
    91  HB    -0.613657    6.193252    3.548399
    92  HB     0.538128    5.033692    2.739578
    93  N     -2.371682    4.517075    5.312645
    94  CA    -3.603658    4.563685    6.159854
    95  C     -4.706498    3.765295    5.424815
    96  O     -5.140871    4.134981    4.318059
    97  H     -2.443334    4.269584    4.324330
    98  HA    -3.572798    4.145505    7.140831
    99  CB    -3.974392    6.077586    6.238315
   100  HB    -3.999597    6.486200    5.180849
   101  HB    -4.966504    6.129963    6.606647
   102  HB    -3.267784    6.614184    6.845497
   103  OXT   -5.040068    2.655944    5.822874
   103             67
     1  N      3.609564   -1.801222   -4.025445
     2  CA     2.369170   -2.086134   -4.791022
     3  C      1.130303   -1.664987   -3.991099
     4  O      1.160575   -1.635686   -2.783516
     5  H      3.577775   -2.049085   -3.051321
     6  H      3.835213   -0.819325   -4.145840
     7  H      4.404331   -2.341300   -4.434390
     8  HA     2.478192   -1.420939   -5.728785
     9  CB     2.318460   -3.632978   -5.115584
    10  HB     1.437119   -3.975031   -5.713199
    11  HB     3.231650   -3.957028   -5.641932
    12  HB     2.351776   -4.054197   -4.149732
    13  N      0.084583   -1.254273   -4.716756
    14  CA    -1.124470   -0.508708   -4.329275
    15  C     -1.845389   -1.033774   -3.047331
    16  O     -2.079730   -0.183269   -2.177305
    17  H      0.169355   -1.374667   -5.762234
    18  HA    -0.820211    0.535246   -4.093363
    19  CB    -2.133451   -0.482114   -5.475474
    20  HB    -2.880366    0.323579   -5.275174
    21  HB    -1.738296   -0.202996   -6.453872
    22  HB    -2.607595   -1.428332   -5.522275
    23  N     -2.241300   -2.287206   -2.889975
    24  CA    -2.653013   -2.908947   -1.638938
    25  C     -1.711405   -2.638980   -0.374043
    26  O     -2.160444   -2.272056    0.738260
    27  H     -1.924854   -2.845192   -3.668437
    28  HA    -3.646034   -2.606461   -1.343032
    29  CB    -2.835743   -4.426141   -1.946721
    30  HB    -1.856545   -4.823625   -2.346666
    31  HB    -3.141242   -4.954020   -1.053210
    32  HB    -3.498132   -4.569509   -2.810104
    33  N     -0.394160   -2.682748   -0.591550
    34  CA     0.608522   -2.658236    0.447218
    35  C      0.803419   -1.199182    0.837218
    36  O      0.575927   -0.848322    1.964809
    37  H     -0.087516   -2.922226   -1.500995
    38  HA     0.267032   -3.068086    1.415734
    39  CB     1.906810   -3.346016   -0.002845
    40  HB     1.670308   -4.321777   -0.414628
    41  HB     2.501243   -2.807110   -0.721278
    42  HB     2.563109   -3.539421    0.824504
    43  N      1.170502   -0.345886   -0.126522
    44  CA     1.099145    1.112419    0.043777
    45  C     -0.148218    1.620187    0.832828
    46  O     -0.084934    2.440445    1.759416
    47  H      1.048813   -0.671521   -1.032116
    48  HA     1.995955    1.345827    0.606816
    49  CB     1.213107    1.761507   -1.344891
    50  HB     1.417213    2.809751   -1.276820
    51  HB     2.048133    1.306127   -1.818600
    52  HB     0.233285    1.544954   -1.923690
    53  N     -1.349432    1.208939    0.405132
    54  CA    -2.596741    1.641108    1.126535
    55  C     -2.638294    1.101275    2.549322
    56  O     -2.962440    1.833576    3.421494
    57  H     -1.594727    0.647348   -0.433315
    58  HA    -2.578132    2.753208    1.153029
    59  CB    -3.783483    1.317404    0.283511
    60  HB    -4.744933    1.591318    0.828630
    61  HB    -3.809784    1.846325   -0.646141
    62  HB    -3.705569    0.259179    0.012304
    63  N     -2.368578   -0.206225    2.753442
    64  CA    -2.230740   -0.718678    4.101857
    65  C     -1.275594    0.013783    5.052842
    66  O     -1.689033    0.397704    6.132105
    67  H     -1.976252   -0.746633    1.994664
    68  HA    -3.188326   -0.554214    4.538234
    69  CB    -2.039736   -2.246618    4.114198
    70  HB    -2.370694   -2.665881    5.027572
    71  HB    -2.764057   -2.671297    3.443850
    72  HB    -0.937976   -2.548936    4.022332
    73  N     -0.005576   -0.073711    4.706059
    74  CA     1.211805    0.160916    5.505238
    75  C      1.326615    1.646967    5.895184
    76  O      1.736862    1.994304    7.003670
    77  H      0.184124   -0.670044    3.852272
    78  HA     1.145891   -0.381869    6.424674
    79  CB     2.493769   -0.247285    4.796902
    80  HB     2.654935    0.155358    3.790798
    81  HB     3.385217    0.126345    5.363975
    82  HB     2.530852   -1.363968    4.817248
    83  N      0.847660    2.605660    5.041581
    84  CA     0.773405    4.039724    5.266919
    85  C     -0.286317    4.500495    6.233811
    86  O      0.012733    5.049585    7.304609
    87  H      0.551353    2.276308    4.133466
    88  HA     1.669115    4.330700    5.723591
    89  CB     0.737499    4.640774    3.892129
    90  HB    -0.206434    4.483778    3.327640
    91  HB     1.034493    5.716213    3.910714
    92  HB     1.542680    4.094082    3.334944
    93  N     -1.517359    4.202676    5.850644
    94  CA    -2.752883    4.876112    6.414703
    95  C     -2.928909    4.888017    7.981776
    96  O     -2.865526    3.772005    8.554166
    97  H     -1.579212    3.627800    5.013078
    98  HA    -2.614602    5.886396    6.161637
    99  CB    -3.989903    4.370067    5.618215
   100  HB    -3.658375    4.638115    4.616250
   101  HB    -4.148115    3.347813    5.663026
   102  HB    -4.930366    4.830995    5.804456
   103  OXT   -3.195407    5.933393    8.568294
   103             68
     1  N      2.370472   -2.984007   -5.501477
     2  CA     2.366086   -1.872453   -4.507028
     3  C      1.083928   -1.635046   -3.781819
     4  O      0.952540   -1.741245   -2.536197
     5  H      1.653175   -2.874758   -6.213283
     6  H      2.162314   -3.894671   -5.097526
     7  H      3.205873   -2.933993   -5.982382
     8  HA     3.054907   -1.958582   -3.664397
     9  CB     2.752682   -0.571506   -5.232866
    10  HB     2.853217    0.346590   -4.659222
    11  HB     3.770861   -0.726596   -5.677706
    12  HB     2.005284   -0.287725   -5.995072
    13  N     -0.005285   -1.324013   -4.442146
    14  CA    -1.222572   -0.629881   -3.921714
    15  C     -1.848832   -1.157426   -2.607670
    16  O     -1.918710   -0.349860   -1.740733
    17  H     -0.030105   -1.465894   -5.418524
    18  HA    -0.917094    0.397467   -3.707449
    19  CB    -2.302009   -0.394798   -4.924948
    20  HB    -2.702378    0.580583   -4.757720
    21  HB    -1.892557   -0.395704   -5.921437
    22  HB    -3.024930   -1.210730   -4.912393
    23  N     -1.968903   -2.426961   -2.485761
    24  CA    -2.273320   -3.067792   -1.199777
    25  C     -1.272026   -2.695805   -0.061855
    26  O     -1.723634   -2.420561    1.095248
    27  H     -1.526620   -2.960176   -3.248372
    28  HA    -3.240278   -2.698215   -0.888012
    29  CB    -2.384843   -4.549776   -1.332637
    30  HB    -2.486259   -4.989614   -0.331365
    31  HB    -3.274782   -4.829718   -1.854269
    32  HB    -1.517735   -4.912474   -1.851934
    33  N      0.026940   -2.751589   -0.305236
    34  CA     1.030654   -2.291736    0.654012
    35  C      0.990194   -0.769670    0.847525
    36  O      1.135420   -0.321922    1.978312
    37  H      0.301614   -2.687077   -1.291897
    38  HA     0.740361   -2.698214    1.595137
    39  CB     2.467528   -2.800112    0.203965
    40  HB     3.282411   -2.419840    0.896428
    41  HB     2.440225   -3.919311    0.248604
    42  HB     2.710955   -2.631299   -0.826083
    43  N      0.798277    0.071059   -0.192157
    44  CA     0.524119    1.504600   -0.099844
    45  C     -0.638439    1.911492    0.905945
    46  O     -0.375640    2.651422    1.907900
    47  H      0.759946   -0.384289   -1.076825
    48  HA     1.434696    1.956790    0.313909
    49  CB     0.440465    2.160935   -1.542848
    50  HB    -0.568164    2.038705   -1.962287
    51  HB     0.520320    3.255464   -1.690223
    52  HB     1.238757    1.818432   -2.183110
    53  N     -1.753934    1.208114    0.749503
    54  CA    -2.829693    1.177063    1.657231
    55  C     -2.488328    0.735187    3.058192
    56  O     -2.786366    1.473614    3.984076
    57  H     -1.660482    0.420319    0.073887
    58  HA    -3.017915    2.239753    1.761835
    59  CB    -4.093671    0.409608    1.065005
    60  HB    -3.838660   -0.548485    0.764292
    61  HB    -4.880647    0.290304    1.833087
    62  HB    -4.489902    0.903771    0.201243
    63  N     -1.933735   -0.434045    3.249112
    64  CA    -1.733544   -0.995641    4.575723
    65  C     -0.582559   -0.272699    5.343088
    66  O     -0.759933   -0.129455    6.545819
    67  H     -1.593192   -0.940014    2.416558
    68  HA    -2.657997   -0.798401    5.158617
    69  CB    -1.561486   -2.474824    4.331339
    70  HB    -0.609928   -2.708491    3.825694
    71  HB    -1.440214   -3.001966    5.247679
    72  HB    -2.365056   -2.996619    3.839456
    73  N      0.530122    0.100618    4.698664
    74  CA     1.629328    0.838827    5.309281
    75  C      1.212543    2.201340    5.840541
    76  O      1.429317    2.471209    6.993211
    77  H      0.371013    0.182670    3.682501
    78  HA     1.940608    0.296699    6.172434
    79  CB     2.742622    1.074915    4.209873
    80  HB     2.318891    1.704101    3.458886
    81  HB     3.566797    1.560474    4.729474
    82  HB     3.089805    0.122659    3.845106
    83  N      0.696204    3.150044    5.048626
    84  CA     0.376883    4.584055    5.199549
    85  C     -0.764698    4.791991    6.165952
    86  O     -0.473983    5.414425    7.172083
    87  H      0.572437    2.832979    4.114550
    88  HA     1.255462    5.054524    5.678193
    89  CB     0.082921    5.148506    3.827118
    90  HB    -0.008088    6.218444    3.948284
    91  HB     0.802451    4.765428    3.069288
    92  HB    -0.859370    4.757584    3.456869
    93  N     -2.032877    4.375283    5.881785
    94  CA    -3.222911    4.578083    6.815220
    95  C     -3.072748    4.078038    8.248523
    96  O     -3.254464    2.898145    8.582665
    97  H     -2.174180    3.910780    5.023475
    98  HA    -3.551641    5.633187    6.876012
    99  CB    -4.464620    3.932415    6.061153
   100  HB    -4.780449    4.471028    5.190607
   101  HB    -4.229066    2.922889    5.784238
   102  HB    -5.263325    3.962275    6.760674
   103  OXT   -2.896341    4.949595    9.143660
   103             69
     1  N      3.911418   -2.836799   -3.181030
     2  CA     2.680283   -2.816990   -4.069803
     3  C      1.566114   -1.854167   -3.599284
     4  O      1.584670   -1.507818   -2.421604
     5  H      3.578368   -3.285198   -2.328406
     6  H      4.151304   -1.910892   -2.989854
     7  H      4.667139   -3.323739   -3.686142
     8  HA     3.017968   -2.451770   -4.997564
     9  CB     2.098800   -4.245665   -4.245952
    10  HB     1.580938   -4.151010   -5.118315
    11  HB     2.825435   -5.040293   -4.242381
    12  HB     1.387211   -4.462683   -3.382562
    13  N      0.552216   -1.531327   -4.401789
    14  CA    -0.422469   -0.487722   -4.150759
    15  C     -1.278088   -0.897864   -2.951803
    16  O     -1.580751   -0.081372   -2.091755
    17  H      0.645595   -1.905115   -5.361450
    18  HA     0.103934    0.429414   -3.929893
    19  CB    -1.222405   -0.413931   -5.435749
    20  HB    -1.758711   -1.420560   -5.587711
    21  HB    -1.994198    0.364836   -5.342559
    22  HB    -0.630908   -0.145979   -6.307502
    23  N     -1.579886   -2.199974   -2.763580
    24  CA    -2.187386   -2.723597   -1.532766
    25  C     -1.455136   -2.456213   -0.189426
    26  O     -2.011553   -2.004808    0.793025
    27  H     -1.205783   -2.828914   -3.434473
    28  HA    -3.143151   -2.246793   -1.419050
    29  CB    -2.406506   -4.171837   -1.832939
    30  HB    -2.854512   -4.707214   -0.954287
    31  HB    -2.910071   -4.247969   -2.826824
    32  HB    -1.446840   -4.694444   -2.052860
    33  N     -0.225823   -2.804941   -0.135209
    34  CA     0.790193   -2.516298    0.855316
    35  C      0.966921   -1.000398    1.141655
    36  O      0.738400   -0.672333    2.309185
    37  H      0.154023   -3.051907   -1.066053
    38  HA     0.424423   -2.954422    1.798900
    39  CB     2.010895   -3.394476    0.569657
    40  HB     2.723944   -3.382961    1.352387
    41  HB     1.678270   -4.439416    0.432294
    42  HB     2.535054   -3.077413   -0.295330
    43  N      1.149472   -0.108309    0.177438
    44  CA     1.158284    1.343865    0.330161
    45  C     -0.116466    1.704619    1.048461
    46  O     -0.005626    2.358607    2.079217
    47  H      1.260722   -0.484920   -0.731924
    48  HA     1.910973    1.676496    0.958962
    49  CB     1.245682    2.063275   -1.060102
    50  HB     2.089577    1.647672   -1.586073
    51  HB     0.396133    1.865330   -1.584936
    52  HB     1.407565    3.102386   -0.860202
    53  N     -1.329271    1.407934    0.470120
    54  CA    -2.653916    1.792879    1.052688
    55  C     -2.752763    1.373598    2.518710
    56  O     -3.170258    2.192124    3.413084
    57  H     -1.292602    0.931443   -0.408555
    58  HA    -2.696576    2.839891    1.056768
    59  CB    -3.701606    1.009696    0.242562
    60  HB    -4.600068    0.933114    0.740193
    61  HB    -3.861669    1.507417   -0.721389
    62  HB    -3.322729    0.042859    0.135344
    63  N     -2.461055    0.074854    2.889364
    64  CA    -2.583573   -0.507454    4.180763
    65  C     -1.607192   -0.003776    5.224701
    66  O     -2.057699    0.190832    6.342704
    67  H     -2.130475   -0.478662    2.066673
    68  HA    -3.545553   -0.271403    4.529072
    69  CB    -2.580547   -2.067062    4.071051
    70  HB    -1.608191   -2.390275    3.716137
    71  HB    -2.954292   -2.447007    5.053086
    72  HB    -3.300370   -2.412041    3.307564
    73  N     -0.303526    0.056110    4.957587
    74  CA     0.820232    0.494836    5.830201
    75  C      0.600724    1.930403    6.307958
    76  O      0.667185    2.197157    7.460709
    77  H     -0.014564   -0.051667    3.979106
    78  HA     0.771025   -0.156350    6.721998
    79  CB     2.087398    0.264267    5.051093
    80  HB     2.964082    0.536897    5.657403
    81  HB     2.148167   -0.820724    4.768335
    82  HB     2.049638    0.804698    4.103127
    83  N      0.385338    2.849479    5.363790
    84  CA     0.428969    4.353460    5.528901
    85  C     -0.861706    4.992546    6.073233
    86  O     -0.834696    6.040895    6.647463
    87  H      0.260561    2.575965    4.410312
    88  HA     1.174485    4.501840    6.255719
    89  CB     0.885474    4.967458    4.199368
    90  HB     0.281659    4.653601    3.366511
    91  HB     0.916306    6.081768    4.233206
    92  HB     1.827567    4.603894    3.872863
    93  N     -1.949451    4.256550    5.873150
    94  CA    -3.257327    4.439537    6.606266
    95  C     -3.308175    5.394725    7.853586
    96  O     -2.766642    4.972592    8.905582
    97  H     -1.781966    3.442459    5.317492
    98  HA    -3.913324    4.829872    5.891308
    99  CB    -3.798504    2.990484    6.927289
   100  HB    -3.134538    2.455860    7.669096
   101  HB    -4.857284    2.944791    7.215823
   102  HB    -3.704731    2.434127    6.013116
   103  OXT   -3.917387    6.464410    7.922066
   103             70
     1  N      2.829756   -0.767835   -4.935644
     2  CA     1.721876   -1.723683   -4.841135
     3  C      0.619892   -1.051263   -4.085222
     4  O      0.884420   -0.584153   -2.944720
     5  H      3.343381   -0.719752   -4.038418
     6  H      2.590508    0.162384   -5.212731
     7  H      3.345783   -1.191128   -5.692863
     8  HA     1.360858   -1.797074   -5.825063
     9  CB     2.041626   -3.097881   -4.245102
    10  HB     2.777537   -3.533159   -4.888389
    11  HB     2.373508   -3.027634   -3.200546
    12  HB     1.190321   -3.731191   -4.168012
    13  N     -0.580756   -0.853068   -4.650554
    14  CA    -1.682101   -0.070079   -4.141652
    15  C     -2.126121   -0.459963   -2.717888
    16  O     -2.246151    0.425570   -1.884755
    17  H     -0.718622   -1.094697   -5.610876
    18  HA    -1.372800    0.961515   -4.143344
    19  CB    -2.882871   -0.207461   -5.068003
    20  HB    -3.408018   -1.100050   -4.817828
    21  HB    -3.514480    0.637400   -4.835232
    22  HB    -2.576968   -0.171184   -6.050301
    23  N     -2.267877   -1.765572   -2.532811
    24  CA    -2.546636   -2.447870   -1.283485
    25  C     -1.373600   -2.350380   -0.307549
    26  O     -1.768893   -2.072216    0.784981
    27  H     -2.212725   -2.242175   -3.357195
    28  HA    -3.427327   -2.030634   -0.744567
    29  CB    -2.881198   -3.825775   -1.692766
    30  HB    -2.722796   -4.401696   -0.766582
    31  HB    -3.860601   -3.785548   -2.134748
    32  HB    -2.198055   -4.239028   -2.515126
    33  N     -0.099776   -2.445289   -0.647498
    34  CA     0.975516   -2.032436    0.275921
    35  C      0.939395   -0.587385    0.733979
    36  O      1.183476   -0.363383    1.942817
    37  H      0.111878   -2.590153   -1.645251
    38  HA     0.855185   -2.640812    1.111518
    39  CB     2.343683   -2.387849   -0.321878
    40  HB     2.340323   -3.438918   -0.658862
    41  HB     2.558593   -1.805654   -1.189210
    42  HB     3.161777   -2.290791    0.358175
    43  N      0.825143    0.377153   -0.128214
    44  CA     0.691105    1.811238    0.246394
    45  C     -0.553538    2.049088    1.115096
    46  O     -0.395096    2.826930    2.140343
    47  H      0.688505    0.102244   -1.076138
    48  HA     1.539118    2.104863    0.864282
    49  CB     0.684369    2.605578   -1.037568
    50  HB     0.635450    3.687750   -0.697431
    51  HB     1.550486    2.502474   -1.562452
    52  HB    -0.131269    2.367664   -1.631158
    53  N     -1.730474    1.515397    0.783763
    54  CA    -2.882201    1.597656    1.644546
    55  C     -2.591995    0.996506    3.002172
    56  O     -3.070853    1.538949    4.014938
    57  H     -1.793404    1.103194   -0.078314
    58  HA    -3.093081    2.705801    1.753108
    59  CB    -4.093654    0.897433    1.017416
    60  HB    -3.859200   -0.067558    0.436575
    61  HB    -4.845810    0.716505    1.797673
    62  HB    -4.449421    1.667986    0.264465
    63  N     -1.869888   -0.162696    3.066471
    64  CA    -1.671969   -0.947509    4.289813
    65  C     -0.667279   -0.266392    5.208624
    66  O     -0.909269   -0.004914    6.400344
    67  H     -1.652305   -0.624829    2.152625
    68  HA    -2.613630   -0.996770    4.872053
    69  CB    -1.286090   -2.476386    4.026478
    70  HB    -0.481953   -2.625426    3.310153
    71  HB    -1.098332   -2.923342    4.953222
    72  HB    -2.126072   -2.924624    3.555948
    73  N      0.475338   -0.005501    4.709585
    74  CA     1.531996    0.682504    5.480198
    75  C      1.100759    2.092586    6.031627
    76  O      1.372895    2.413974    7.196458
    77  H      0.656941   -0.328205    3.803920
    78  HA     1.815536   -0.013222    6.308172
    79  CB     2.680754    0.830437    4.464068
    80  HB     2.336459    1.488508    3.684614
    81  HB     3.521460    1.365194    4.947176
    82  HB     3.055378   -0.120228    4.125405
    83  N      0.492322    2.943484    5.223973
    84  CA     0.364027    4.379452    5.600231
    85  C     -0.700991    4.514723    6.744225
    86  O     -0.555678    5.169403    7.737258
    87  H      0.371977    2.681224    4.304302
    88  HA     1.312259    4.764525    5.766090
    89  CB     0.016160    5.253314    4.457378
    90  HB    -1.051117    5.386815    4.291654
    91  HB     0.405706    6.250637    4.701494
    92  HB     0.454361    4.994966    3.509897
    93  N     -1.825939    3.822534    6.517504
    94  CA    -2.964025    3.782440    7.430605
    95  C     -2.535279    3.549984    8.934287
    96  O     -1.780543    2.575697    9.164650
    97  H     -2.020407    3.301407    5.642286
    98  HA    -3.497794    4.782101    7.406160
    99  CB    -3.979614    2.771272    6.837532
   100  HB    -4.343014    3.176240    5.869687
   101  HB    -3.420978    1.828936    6.731254
   102  HB    -4.905506    2.645350    7.485730
   103  OXT   -3.049730    4.198156    9.857068
   103             71
     1  N      3.722069   -3.556827   -3.230552
     2  CA     2.266085   -3.874170   -3.435047
     3  C      1.293197   -2.693222   -3.070333
     4  O      1.400823   -2.205331   -1.957578
     5  H      3.932584   -3.459657   -2.289992
     6  H      3.921638   -2.805478   -3.815515
     7  H      4.184406   -4.365855   -3.703211
     8  HA     2.104401   -4.089060   -4.538231
     9  CB     1.952492   -5.259893   -2.755433
    10  HB     0.885577   -5.443793   -2.802961
    11  HB     2.498943   -6.109311   -3.099449
    12  HB     2.240264   -5.193320   -1.696404
    13  N      0.475067   -2.169272   -4.014370
    14  CA    -0.317812   -0.994183   -3.780982
    15  C     -1.297678   -0.999665   -2.638762
    16  O     -1.210478   -0.090310   -1.811117
    17  H      0.513155   -2.525589   -4.940537
    18  HA     0.426407   -0.268973   -3.586144
    19  CB    -0.973615   -0.596542   -5.098761
    20  HB    -1.507816   -1.451828   -5.554348
    21  HB    -1.567047    0.330038   -5.044217
    22  HB    -0.234448   -0.336731   -5.812632
    23  N     -2.149571   -1.934723   -2.530884
    24  CA    -3.150260   -2.037803   -1.407754
    25  C     -2.469972   -2.026048   -0.056803
    26  O     -2.749518   -1.210516    0.843850
    27  H     -2.134184   -2.561507   -3.354737
    28  HA    -3.779523   -1.089431   -1.419329
    29  CB    -4.044451   -3.294651   -1.639595
    30  HB    -4.514507   -3.204488   -2.644257
    31  HB    -3.421967   -4.164455   -1.725247
    32  HB    -4.848144   -3.432148   -0.888342
    33  N     -1.504317   -2.958880    0.110445
    34  CA    -0.639897   -3.076023    1.317691
    35  C      0.047371   -1.735044    1.671099
    36  O     -0.053936   -1.250029    2.843610
    37  H     -1.279597   -3.363607   -0.761792
    38  HA    -1.206705   -3.350312    2.275633
    39  CB     0.415548   -4.137997    1.024810
    40  HB    -0.065793   -5.045639    0.643322
    41  HB     1.121547   -3.706819    0.316203
    42  HB     0.882346   -4.242731    1.998726
    43  N      0.737718   -1.050920    0.708923
    44  CA     1.393734    0.245478    0.914968
    45  C      0.331029    1.297891    1.373068
    46  O      0.654743    2.115671    2.251651
    47  H      0.778519   -1.330188   -0.269861
    48  HA     2.130490    0.176624    1.693848
    49  CB     1.988285    0.693188   -0.495582
    50  HB     2.523116    1.618235   -0.512190
    51  HB     2.688523   -0.006259   -0.899003
    52  HB     1.184745    0.630314   -1.230822
    53  N     -0.830392    1.362621    0.686147
    54  CA    -1.923689    2.323521    1.071580
    55  C     -2.445578    2.151618    2.511058
    56  O     -2.607047    3.085173    3.227392
    57  H     -1.044281    0.696762   -0.003284
    58  HA    -1.478972    3.282918    1.065525
    59  CB    -2.931938    2.284459    0.008028
    60  HB    -3.576608    3.181399    0.068289
    61  HB    -2.540532    2.300435   -1.005883
    62  HB    -3.623552    1.482457    0.181818
    63  N     -2.605609    0.914790    2.931460
    64  CA    -3.151809    0.592218    4.268755
    65  C     -2.154136    0.626297    5.444459
    66  O     -2.538080    1.192508    6.475110
    67  H     -2.355183    0.163094    2.238165
    68  HA    -3.840320    1.414956    4.415786
    69  CB    -4.049323   -0.689468    4.180849
    70  HB    -4.839902   -0.806389    4.998954
    71  HB    -4.538143   -0.840824    3.243409
    72  HB    -3.460175   -1.571140    4.283727
    73  N     -0.941853    0.132921    5.295794
    74  CA     0.064531    0.411750    6.322005
    75  C      0.385510    1.951264    6.566967
    76  O      0.532206    2.423854    7.704544
    77  H     -0.647088   -0.330036    4.439878
    78  HA    -0.168923    0.017929    7.326314
    79  CB     1.362943   -0.336833    6.003059
    80  HB     1.962879    0.203189    5.301364
    81  HB     1.992280   -0.421331    6.960088
    82  HB     1.183919   -1.325962    5.614415
    83  N      0.536069    2.678101    5.457583
    84  CA     1.240416    3.861956    5.507255
    85  C      0.410134    5.113642    5.833209
    86  O      0.966146    5.946701    6.621975
    87  H      0.509526    2.332416    4.483364
    88  HA     1.923102    3.725062    6.309303
    89  CB     1.973016    4.241159    4.216439
    90  HB     1.264171    4.177276    3.354297
    91  HB     2.384133    5.217057    4.269386
    92  HB     2.797375    3.487330    4.125834
    93  N     -0.747684    5.327814    5.223493
    94  CA    -1.733469    6.342210    5.692360
    95  C     -2.619530    5.801277    6.853550
    96  O     -3.300238    4.735763    6.691558
    97  H     -1.153334    4.573534    4.732677
    98  HA    -1.288704    7.172722    6.076155
    99  CB    -2.504749    6.714664    4.348277
   100  HB    -1.676407    7.007855    3.664208
   101  HB    -2.958805    5.803119    3.924143
   102  HB    -3.161090    7.528292    4.399628
   103  OXT   -2.748629    6.500826    7.911544
   103             72
     1  N      3.393413   -3.931248   -2.570966
     2  CA     2.507608   -3.514290   -3.618779
     3  C      1.547647   -2.461672   -3.007240
     4  O      1.629905   -2.147105   -1.825909
     5  H      2.879169   -4.520513   -1.950706
     6  H      3.708863   -3.135797   -2.056014
     7  H      4.115896   -4.353630   -3.110593
     8  HA     3.097241   -3.032453   -4.384860
     9  CB     1.748417   -4.726774   -4.160989
    10  HB     0.783567   -4.424657   -4.506116
    11  HB     2.386108   -5.193952   -4.924846
    12  HB     1.624518   -5.445069   -3.342629
    13  N      0.653457   -2.009633   -3.853542
    14  CA    -0.447167   -1.039851   -3.631684
    15  C     -1.229885   -1.308897   -2.337511
    16  O     -1.491930   -0.426516   -1.486130
    17  H      0.548466   -2.399251   -4.813259
    18  HA     0.037001   -0.086046   -3.625416
    19  CB    -1.337638   -1.127896   -4.868303
    20  HB    -1.571600   -2.157254   -5.281637
    21  HB    -2.306825   -0.607757   -4.613762
    22  HB    -0.862792   -0.583090   -5.696568
    23  N     -1.759582   -2.477314   -2.113394
    24  CA    -2.628146   -2.908235   -0.939864
    25  C     -1.783615   -2.686387    0.395694
    26  O     -2.188067   -1.819053    1.189237
    27  H     -1.703288   -3.200260   -2.858831
    28  HA    -3.560014   -2.290693   -0.860727
    29  CB    -3.133306   -4.381563   -1.140615
    30  HB    -3.746246   -4.434701   -1.967272
    31  HB    -2.249057   -4.957101   -1.122201
    32  HB    -3.724730   -4.645106   -0.209566
    33  N     -0.551867   -3.183464    0.540040
    34  CA     0.354021   -2.978308    1.706213
    35  C      0.808962   -1.462277    1.880622
    36  O      0.714425   -0.953789    2.974899
    37  H     -0.296709   -3.609897   -0.316788
    38  HA    -0.231317   -3.290776    2.641708
    39  CB     1.490590   -4.009895    1.554777
    40  HB     2.170611   -3.832752    2.334363
    41  HB     0.975242   -4.987621    1.596111
    42  HB     1.910280   -3.799647    0.630272
    43  N      1.158481   -0.734420    0.776296
    44  CA     1.405884    0.709041    0.692029
    45  C      0.288451    1.615224    1.195710
    46  O      0.441643    2.568358    1.932253
    47  H      1.168542   -1.288980   -0.079746
    48  HA     2.299430    0.933005    1.340364
    49  CB     1.865223    1.074722   -0.779913
    50  HB     2.648332    0.342083   -0.953623
    51  HB     0.976472    0.929882   -1.472633
    52  HB     2.264657    2.142531   -0.859579
    53  N     -0.911382    1.227888    0.913360
    54  CA    -2.230525    1.779158    1.454206
    55  C     -2.424306    1.452612    2.938427
    56  O     -2.740532    2.342557    3.744689
    57  H     -1.045371    0.475332    0.214166
    58  HA    -2.135197    2.875256    1.397076
    59  CB    -3.469642    1.396402    0.591761
    60  HB    -3.424787    0.250423    0.396048
    61  HB    -4.446537    1.479830    1.103547
    62  HB    -3.448734    2.020576   -0.341638
    63  N     -2.372046    0.184772    3.339282
    64  CA    -2.487592   -0.267279    4.753343
    65  C     -1.472812    0.452050    5.682259
    66  O     -1.930387    0.931128    6.721698
    67  H     -2.047237   -0.510492    2.693074
    68  HA    -3.581944   -0.119553    5.078568
    69  CB    -2.332670   -1.826927    4.782974
    70  HB    -1.325700   -2.171401    4.645027
    71  HB    -2.564107   -2.144549    5.805560
    72  HB    -3.030441   -2.361854    4.155868
    73  N     -0.181901    0.402094    5.339312
    74  CA     0.835223    1.175308    6.167026
    75  C      0.496065    2.673301    6.093489
    76  O      0.292194    3.252417    7.157855
    77  H     -0.124549   -0.139794    4.521242
    78  HA     0.709485    0.869010    7.217127
    79  CB     2.244083    0.775806    5.678227
    80  HB     2.518529   -0.244517    6.062679
    81  HB     2.222067    0.712996    4.624032
    82  HB     3.019297    1.558830    5.941065
    83  N      0.398060    3.393495    4.970519
    84  CA     0.368894    4.881004    4.773565
    85  C     -0.871142    5.587978    5.352074
    86  O     -0.654602    6.477547    6.194596
    87  H      0.637376    2.905547    4.091719
    88  HA     1.136961    5.246988    5.511270
    89  CB     0.956492    5.276771    3.497283
    90  HB     0.227150    5.085393    2.729312
    91  HB     1.121849    6.332510    3.540182
    92  HB     1.875887    4.690416    3.235476
    93  N     -2.110817    5.377082    4.842772
    94  CA    -3.329052    6.161777    5.142055
    95  C     -3.674233    6.344808    6.648812
    96  O     -3.975101    7.429819    7.161836
    97  H     -2.064375    4.729950    4.134380
    98  HA    -3.270730    7.152541    4.660029
    99  CB    -4.557437    5.553155    4.450916
   100  HB    -5.372215    6.274689    4.542220
   101  HB    -4.361391    5.302234    3.400690
   102  HB    -4.979340    4.579108    4.858424
   103  OXT   -3.908137    5.325825    7.330264
   103             73
     1  N      3.372107   -3.142407   -3.722869
     2  CA     1.962032   -3.406256   -3.995486
     3  C      0.898892   -2.426384   -3.347043
     4  O      1.053886   -2.124287   -2.133696
     5  H      3.666171   -2.177876   -3.642075
     6  H      3.921218   -3.510580   -4.536463
     7  H      3.765578   -3.704089   -2.994452
     8  HA     1.901606   -3.299241   -5.061915
     9  CB     1.704226   -5.002244   -3.749711
    10  HB     2.445113   -5.634407   -4.244470
    11  HB     1.779628   -5.101560   -2.665033
    12  HB     0.701880   -5.195391   -4.106293
    13  N     -0.078187   -2.010314   -4.126183
    14  CA    -1.073081   -0.994938   -3.783953
    15  C     -1.804851   -1.100027   -2.417713
    16  O     -1.986028   -0.135211   -1.648526
    17  H      0.050311   -2.241546   -5.104404
    18  HA    -0.502645   -0.008017   -3.705535
    19  CB    -2.239279   -0.930146   -4.850669
    20  HB    -3.060348   -0.341153   -4.500778
    21  HB    -1.883837   -0.430553   -5.785519
    22  HB    -2.626934   -1.933678   -5.006079
    23  N     -2.165653   -2.350503   -2.101019
    24  CA    -2.896033   -2.802616   -0.868611
    25  C     -2.008221   -2.406408    0.334013
    26  O     -2.481414   -1.655417    1.180599
    27  H     -2.019211   -2.912355   -2.927650
    28  HA    -3.838836   -2.272024   -0.819743
    29  CB    -3.150691   -4.304721   -1.046676
    30  HB    -3.781520   -4.694185   -0.247907
    31  HB    -3.634527   -4.549760   -1.941907
    32  HB    -2.181472   -4.827640   -0.964275
    33  N     -0.811042   -2.868792    0.354484
    34  CA     0.162165   -2.821430    1.381568
    35  C      0.611964   -1.385543    1.619011
    36  O      0.480055   -0.780584    2.694338
    37  H     -0.575273   -3.342455   -0.464151
    38  HA    -0.279848   -3.287820    2.304674
    39  CB     1.378582   -3.701307    0.832309
    40  HB     1.798824   -3.354965   -0.079421
    41  HB     2.203641   -3.729757    1.476915
    42  HB     1.027153   -4.699747    0.728305
    43  N      0.997616   -0.713000    0.476691
    44  CA     1.200319    0.763093    0.470402
    45  C      0.135638    1.605513    1.124573
    46  O      0.521455    2.326451    2.094965
    47  H      0.828600   -1.119387   -0.419783
    48  HA     2.104145    0.956795    1.038842
    49  CB     1.602133    1.207922   -0.992662
    50  HB     0.983276    0.692910   -1.745206
    51  HB     1.464383    2.278024   -1.164303
    52  HB     2.637935    0.966758   -1.234364
    53  N     -1.113496    1.446576    0.711078
    54  CA    -2.357830    2.028794    1.235913
    55  C     -2.481921    1.771098    2.772800
    56  O     -2.437018    2.792004    3.516078
    57  H     -1.224184    0.873242   -0.134745
    58  HA    -2.306208    3.111695    1.024017
    59  CB    -3.487985    1.501727    0.441719
    60  HB    -3.492612    0.446403    0.486490
    61  HB    -4.465583    1.734670    0.944870
    62  HB    -3.457953    1.956478   -0.558652
    63  N     -2.619196    0.535156    3.261041
    64  CA    -2.572900    0.074195    4.710157
    65  C     -1.489507    0.796660    5.559706
    66  O     -1.667054    1.206576    6.682286
    67  H     -2.736309   -0.174876    2.501988
    68  HA    -3.500389    0.308414    5.245353
    69  CB    -2.443459   -1.454611    4.777029
    70  HB    -2.925973   -1.958918    3.934921
    71  HB    -1.402436   -1.857050    4.686690
    72  HB    -2.840968   -1.867075    5.701598
    73  N     -0.255541    0.824658    5.015458
    74  CA     1.065517    1.161252    5.633007
    75  C      1.185771    2.630469    5.967570
    76  O      1.359893    3.073656    7.114687
    77  H     -0.148098    0.371206    4.125873
    78  HA     1.032505    0.699952    6.647254
    79  CB     2.222902    0.619076    4.821298
    80  HB     2.017705    0.882850    3.809006
    81  HB     3.235195    0.976864    5.153942
    82  HB     2.353712   -0.484464    4.725991
    83  N      1.018670    3.484790    4.969927
    84  CA     1.064412    4.959668    4.962746
    85  C     -0.121428    5.541562    5.839041
    86  O      0.093037    6.380600    6.685902
    87  H      0.682818    3.007412    4.121379
    88  HA     1.989317    5.247864    5.414750
    89  CB     1.069472    5.519527    3.549402
    90  HB     1.294927    6.602037    3.515189
    91  HB     1.922575    5.024526    3.036442
    92  HB     0.135668    5.309553    2.989499
    93  N     -1.275489    5.003668    5.682986
    94  CA    -2.443952    5.268409    6.518942
    95  C     -2.190212    5.067879    8.062494
    96  O     -2.016228    3.979613    8.578148
    97  H     -1.297256    4.272958    5.105781
    98  HA    -2.731710    6.253510    6.426648
    99  CB    -3.573503    4.405598    6.038962
   100  HB    -3.883250    4.596960    4.955409
   101  HB    -3.327030    3.324994    6.027495
   102  HB    -4.322094    4.568126    6.757410
   103  OXT   -2.437661    6.001232    8.851721
   103             74
     1  N      0.702313    0.534413   -6.073258
     2  CA    -0.331590   -0.213395   -5.455807
     3  C     -0.799497    0.694657   -4.298375
     4  O     -0.102694    0.976734   -3.280298
     5  H      0.420474    1.460745   -6.171491
     6  H      0.923006    0.081446   -6.964448
     7  H      1.463867    0.429506   -5.394745
     8  HA    -1.160468   -0.316050   -6.140011
     9  CB     0.012203   -1.655953   -4.961577
    10  HB    -0.871880   -2.083888   -4.453321
    11  HB     0.175075   -2.342835   -5.807395
    12  HB     0.902347   -1.592976   -4.408548
    13  N     -2.047426    1.156881   -4.497313
    14  CA    -2.687849    1.987168   -3.476106
    15  C     -3.045688    1.149234   -2.165156
    16  O     -2.901530    1.606054   -1.077103
    17  H     -2.520300    0.806238   -5.276808
    18  HA    -1.935185    2.726279   -3.112108
    19  CB    -3.895940    2.668556   -4.066264
    20  HB    -3.594303    3.194501   -4.970758
    21  HB    -4.543524    1.835393   -4.366811
    22  HB    -4.364727    3.337750   -3.354253
    23  N     -3.429983   -0.097174   -2.355903
    24  CA    -3.720856   -1.070454   -1.215523
    25  C     -2.426597   -1.375363   -0.375576
    26  O     -2.471164   -1.178060    0.853923
    27  H     -3.480799   -0.377183   -3.358420
    28  HA    -4.408351   -0.665158   -0.433840
    29  CB    -4.388845   -2.296445   -1.806576
    30  HB    -4.406829   -3.173872   -1.118975
    31  HB    -5.416025   -1.969742   -2.056688
    32  HB    -3.887565   -2.577300   -2.696465
    33  N     -1.287240   -1.737249   -0.970363
    34  CA     0.061326   -1.851830   -0.361049
    35  C      0.529882   -0.558281    0.288731
    36  O      0.962404   -0.651597    1.421428
    37  H     -1.210507   -1.781147   -1.964414
    38  HA    -0.117185   -2.508900    0.469293
    39  CB     1.045745   -2.532447   -1.372941
    40  HB     1.325316   -1.793384   -2.123149
    41  HB     1.973584   -2.969443   -0.903052
    42  HB     0.527156   -3.364391   -1.942523
    43  N      0.506458    0.610232   -0.351828
    44  CA     0.831999    1.882311    0.267396
    45  C     -0.020040    2.094972    1.570372
    46  O      0.511595    2.173730    2.651627
    47  H      0.305165    0.544963   -1.369867
    48  HA     1.844618    1.711170    0.600349
    49  CB     1.016627    2.962444   -0.790649
    50  HB     1.452840    3.891823   -0.381008
    51  HB     1.667375    2.487413   -1.557580
    52  HB    -0.009221    3.197609   -1.115681
    53  N     -1.372375    1.984819    1.440724
    54  CA    -2.301144    2.121219    2.609916
    55  C     -1.925110    1.114785    3.725072
    56  O     -2.078412    1.485644    4.887321
    57  H     -1.788511    1.956960    0.508873
    58  HA    -2.267746    3.119353    2.975448
    59  CB    -3.681170    1.896505    2.014310
    60  HB    -3.870273    2.465918    1.121157
    61  HB    -3.800589    0.803944    1.590873
    62  HB    -4.379183    2.216582    2.811583
    63  N     -1.585060   -0.128204    3.363809
    64  CA    -1.387006   -1.123766    4.369471
    65  C     -0.049847   -0.865836    5.122852
    66  O     -0.021911   -0.885918    6.344183
    67  H     -1.494619   -0.342334    2.389731
    68  HA    -2.174994   -1.098502    5.046010
    69  CB    -1.336774   -2.563532    3.866255
    70  HB    -1.000258   -3.192224    4.643670
    71  HB    -2.330809   -3.054649    3.652136
    72  HB    -0.698408   -2.733244    3.057283
    73  N      1.053617   -0.600070    4.357212
    74  CA     2.371304   -0.277654    4.774306
    75  C      2.426549    0.993532    5.667513
    76  O      3.180491    1.094049    6.612858
    77  H      0.931996   -0.549475    3.362339
    78  HA     2.598230   -1.112242    5.394101
    79  CB     3.240720   -0.238356    3.483185
    80  HB     2.823363    0.522965    2.907769
    81  HB     4.211007    0.001769    3.803674
    82  HB     3.214934   -1.191752    2.914605
    83  N      1.697134    2.047804    5.383823
    84  CA     1.546371    3.359234    6.069403
    85  C      0.972685    3.048049    7.447818
    86  O      1.456460    3.534684    8.448502
    87  H      1.031754    1.847924    4.658102
    88  HA     2.569197    3.684981    6.165518
    89  CB     0.662470    4.260382    5.143154
    90  HB     1.407205    4.741652    4.532131
    91  HB    -0.000275    3.637694    4.485105
    92  HB     0.014300    4.937568    5.742649
    93  N     -0.142932    2.309315    7.488253
    94  CA    -0.892848    1.950528    8.717600
    95  C     -0.121611    1.079155    9.718197
    96  O     -0.233815    1.271649   10.971206
    97  H     -0.488863    2.026438    6.590533
    98  HA    -1.127698    2.977919    9.150871
    99  CB    -2.220068    1.255832    8.375155
   100  HB    -2.652867    1.788139    7.534950
   101  HB    -2.122619    0.172169    8.022925
   102  HB    -2.959363    1.254678    9.221973
   103  OXT    0.491099    0.096384    9.195377
   103             75
     1  N      0.398261    1.291797   -6.032102
     2  CA    -0.203259    0.041231   -5.434877
     3  C     -1.081371    0.288958   -4.199417
     4  O     -0.639617    0.770497   -3.157429
     5  H      1.025855    1.826261   -5.439537
     6  H     -0.384915    1.844522   -6.381704
     7  H      1.071275    1.008970   -6.748943
     8  HA    -0.861734   -0.374299   -6.124366
     9  CB     0.815030   -1.073676   -5.186956
    10  HB     0.326389   -1.899144   -4.579130
    11  HB     1.318806   -1.402982   -6.143091
    12  HB     1.598902   -0.735830   -4.452212
    13  N     -2.435588    0.299552   -4.372717
    14  CA    -3.394825    0.776311   -3.309316
    15  C     -3.113098    0.031710   -1.906214
    16  O     -2.987420    0.719842   -0.879983
    17  H     -2.818132   -0.098641   -5.243824
    18  HA    -3.224886    1.790825   -3.149902
    19  CB    -4.892675    0.448001   -3.737186
    20  HB    -5.025891   -0.583079   -3.892366
    21  HB    -5.616280    0.874491   -3.044293
    22  HB    -5.112215    0.978126   -4.637424
    23  N     -3.045127   -1.316893   -1.942726
    24  CA    -2.931537   -2.124668   -0.738255
    25  C     -1.609514   -2.007176   -0.061621
    26  O     -1.538909   -2.212508    1.135622
    27  H     -3.155412   -1.751693   -2.836609
    28  HA    -3.697786   -1.783611   -0.053606
    29  CB    -3.263880   -3.600390   -1.171333
    30  HB    -3.211623   -4.182892   -0.263739
    31  HB    -4.249098   -3.626995   -1.568292
    32  HB    -2.580165   -4.007624   -1.880567
    33  N     -0.526558   -1.664637   -0.838800
    34  CA     0.819897   -1.418182   -0.387328
    35  C      0.891896   -0.016422    0.243338
    36  O      1.301165    0.055521    1.437719
    37  H     -0.737966   -1.530659   -1.795129
    38  HA     1.066296   -2.215230    0.312465
    39  CB     1.848975   -1.490533   -1.597226
    40  HB     1.739762   -2.316733   -2.304984
    41  HB     1.888230   -0.628555   -2.125842
    42  HB     2.825023   -1.681259   -1.222467
    43  N      0.425614    1.095780   -0.320293
    44  CA     0.150234    2.357787    0.381612
    45  C     -0.539813    2.159876    1.741557
    46  O     -0.009272    2.620036    2.742009
    47  H     -0.045710    0.969373   -1.253646
    48  HA     1.058009    2.818815    0.600388
    49  CB    -0.618559    3.199347   -0.616018
    50  HB    -1.657961    2.893409   -0.661074
    51  HB    -0.610523    4.257524   -0.353115
    52  HB    -0.114068    2.988946   -1.571129
    53  N     -1.737857    1.559385    1.690682
    54  CA    -2.595999    1.188900    2.861014
    55  C     -1.797708    0.479807    3.978388
    56  O     -1.841056    0.893998    5.133813
    57  H     -2.138753    1.269229    0.803877
    58  HA    -3.082240    2.122859    3.256909
    59  CB    -3.781403    0.332035    2.403138
    60  HB    -4.488216    0.150364    3.264183
    61  HB    -4.257422    0.944284    1.672289
    62  HB    -3.440959   -0.514870    1.862498
    63  N     -1.108799   -0.618421    3.582227
    64  CA    -0.299250   -1.439890    4.470021
    65  C      0.919723   -0.728683    5.135365
    66  O      1.083307   -0.961843    6.316183
    67  H     -1.323789   -0.903200    2.638484
    68  HA    -0.799037   -1.860127    5.346623
    69  CB     0.198681   -2.731260    3.706699
    70  HB     0.826297   -2.486385    2.759804
    71  HB     0.931933   -3.304031    4.244999
    72  HB    -0.611448   -3.456252    3.463329
    73  N      1.558885    0.129913    4.340481
    74  CA     2.734326    0.962724    4.762462
    75  C      2.348185    2.161333    5.713066
    76  O      3.115600    2.482973    6.606499
    77  H      1.205271    0.180886    3.380607
    78  HA     3.459370    0.357644    5.290456
    79  CB     3.353669    1.446746    3.442321
    80  HB     2.727777    2.062836    2.749056
    81  HB     4.205221    2.052427    3.589700
    82  HB     3.820234    0.615358    2.975679
    83  N      1.242028    2.881611    5.479981
    84  CA     0.822350    3.968907    6.326050
    85  C      0.294735    3.562420    7.710509
    86  O      0.562361    4.276582    8.682295
    87  H      0.651895    2.514414    4.687966
    88  HA     1.721377    4.630949    6.436595
    89  CB    -0.290496    4.881067    5.689697
    90  HB     0.056410    5.297736    4.756198
    91  HB    -1.100673    4.213650    5.496427
    92  HB    -0.601842    5.714460    6.353737
    93  N     -0.494990    2.452351    7.705078
    94  CA    -1.259312    1.849795    8.777330
    95  C     -0.434597    1.500627   10.031251
    96  O      0.722034    1.079374    9.874337
    97  H     -0.607849    1.999514    6.763276
    98  HA    -2.122853    2.549549    8.900482
    99  CB    -1.931991    0.566593    8.177895
   100  HB    -1.265126   -0.128246    7.670830
   101  HB    -2.287886    0.002014    9.063438
   102  HB    -2.775949    0.819620    7.564614
   103  OXT   -0.875180    1.588969   11.172777
   103             76
     1  N      0.315919    2.128098   -5.231657
     2  CA    -0.637330    1.045186   -5.408416
     3  C     -1.381450    0.715049   -4.047116
     4  O     -0.700835    0.747295   -3.031818
     5  H      0.997912    1.933295   -4.515925
     6  H     -0.255429    2.888182   -4.956700
     7  H      0.739644    2.290331   -6.088645
     8  HA    -1.407063    1.219832   -6.126271
     9  CB    -0.045927   -0.315197   -5.889251
    10  HB     0.885541   -0.604307   -5.391726
    11  HB    -0.721931   -1.155159   -5.691824
    12  HB     0.179977   -0.197291   -6.936895
    13  N     -2.711241    0.409154   -4.035470
    14  CA    -3.565733    0.000297   -2.931228
    15  C     -2.875960   -0.697107   -1.781434
    16  O     -2.940641   -0.246801   -0.621167
    17  H     -3.171439    0.364364   -4.938009
    18  HA    -4.000763    0.885393   -2.464106
    19  CB    -4.661657   -0.957128   -3.446330
    20  HB    -5.387563   -0.294470   -4.014933
    21  HB    -4.278271   -1.714796   -4.123128
    22  HB    -5.179721   -1.414547   -2.618689
    23  N     -2.445722   -1.905035   -2.019738
    24  CA    -1.905960   -2.902670   -1.130333
    25  C     -0.729320   -2.292843   -0.377153
    26  O     -0.694045   -2.228447    0.917196
    27  H     -2.434493   -2.116750   -2.988908
    28  HA    -2.652523   -3.221437   -0.374184
    29  CB    -1.450268   -4.153648   -1.902299
    30  HB    -0.852917   -3.801052   -2.803751
    31  HB    -0.922461   -4.871373   -1.239061
    32  HB    -2.329815   -4.639507   -2.308602
    33  N      0.230435   -1.862538   -1.161385
    34  CA     1.470950   -1.245408   -0.619456
    35  C      1.250661    0.046298    0.210028
    36  O      1.820233    0.189331    1.258095
    37  H     -0.016229   -1.883613   -2.169541
    38  HA     2.050103   -1.800643    0.117013
    39  CB     2.356190   -0.980893   -1.808901
    40  HB     2.637046   -1.924437   -2.222726
    41  HB     1.822809   -0.432269   -2.614072
    42  HB     3.240269   -0.312950   -1.583796
    43  N      0.283074    0.965155   -0.203809
    44  CA    -0.287197    2.097388    0.577909
    45  C     -0.964917    1.731012    1.912204
    46  O     -0.680425    2.373543    2.882889
    47  H     -0.159187    0.751947   -1.098308
    48  HA     0.567828    2.802495    0.831838
    49  CB    -1.211861    2.908972   -0.415275
    50  HB    -0.827837    3.233607   -1.317242
    51  HB    -2.171422    2.410216   -0.655332
    52  HB    -1.502969    3.848512    0.035674
    53  N     -1.896359    0.797804    1.868999
    54  CA    -2.480047    0.221151    3.108174
    55  C     -1.445215   -0.286151    4.127803
    56  O     -1.521744   -0.017015    5.332771
    57  H     -2.027216    0.349329    1.004622
    58  HA    -3.011775    1.051186    3.586776
    59  CB    -3.605971   -0.778010    2.867117
    60  HB    -4.180473   -0.931203    3.805074
    61  HB    -4.328407   -0.453880    2.159584
    62  HB    -3.214871   -1.754268    2.470725
    63  N     -0.437300   -1.011943    3.637086
    64  CA     0.777747   -1.516769    4.404604
    65  C      1.727334   -0.420250    4.992500
    66  O      2.098114   -0.472246    6.198199
    67  H     -0.494851   -1.258719    2.660033
    68  HA     0.378031   -2.103375    5.138377
    69  CB     1.510442   -2.533771    3.604821
    70  HB     2.134352   -2.014408    2.820358
    71  HB     2.139850   -3.104251    4.354577
    72  HB     0.752214   -3.276128    3.207034
    73  N      2.144934    0.537562    4.131394
    74  CA     2.955243    1.748651    4.470552
    75  C      2.194698    2.663299    5.525584
    76  O      2.756664    3.262528    6.405662
    77  H      1.771779    0.428688    3.200652
    78  HA     3.877101    1.323669    4.943376
    79  CB     3.305768    2.460355    3.185127
    80  HB     3.859207    3.384605    3.417516
    81  HB     3.975498    1.796131    2.529173
    82  HB     2.428345    2.663838    2.572827
    83  N      0.882086    2.919351    5.299782
    84  CA    -0.028676    3.848147    6.103348
    85  C     -0.473308    3.345215    7.504127
    86  O     -0.435805    4.192336    8.475519
    87  H      0.466816    2.343033    4.549357
    88  HA     0.528486    4.799067    6.331570
    89  CB    -1.295991    4.231814    5.244431
    90  HB    -1.866503    4.966991    5.754913
    91  HB    -1.116379    4.354683    4.183504
    92  HB    -1.876961    3.286179    5.208439
    93  N     -0.910119    2.036598    7.725768
    94  CA    -1.555737    1.575185    8.937434
    95  C     -2.569463    2.584754    9.569342
    96  O     -2.401937    3.121986   10.679441
    97  H     -0.868577    1.432169    6.930277
    98  HA    -2.113830    0.677425    8.776920
    99  CB    -0.381649    1.078630    9.771386
   100  HB    -0.889529    0.398074   10.459710
   101  HB     0.297446    0.459639    9.154996
   102  HB     0.167209    1.850700   10.233010
   103  OXT   -3.657657    2.605030    8.919876
   103             77
     1  N      1.408126    0.350893   -5.401687
     2  CA     0.063227   -0.281101   -5.331047
     3  C     -0.777559    0.148041   -4.067888
     4  O     -0.325355    0.567175   -3.013557
     5  H      1.914846    0.041232   -6.190993
     6  H      1.930769    0.039684   -4.662659
     7  H      1.435309    1.345528   -5.366808
     8  HA    -0.497615    0.002897   -6.175204
     9  CB     0.282915   -1.806665   -5.349084
    10  HB    -0.587467   -2.183495   -4.978558
    11  HB     0.580059   -2.155657   -6.361353
    12  HB     1.005815   -2.043255   -4.567928
    13  N     -2.096855   -0.022034   -4.150089
    14  CA    -3.086181    0.178560   -3.044152
    15  C     -2.759204   -0.766537   -1.844704
    16  O     -2.739010   -0.164034   -0.730502
    17  H     -2.395299   -0.345124   -5.049630
    18  HA    -2.960046    1.203545   -2.670621
    19  CB    -4.480248    0.037384   -3.564102
    20  HB    -4.637237   -0.896757   -4.162962
    21  HB    -5.126542    0.011288   -2.690788
    22  HB    -4.802784    0.900656   -4.127155
    23  N     -2.342008   -1.998041   -1.934194
    24  CA    -1.799544   -2.916125   -0.873834
    25  C     -0.688225   -2.162954   -0.048751
    26  O     -0.793233   -1.964376    1.197182
    27  H     -2.554732   -2.456176   -2.790086
    28  HA    -2.721310   -3.169146   -0.266791
    29  CB    -1.235722   -4.191111   -1.538108
    30  HB    -0.430354   -3.923107   -2.227160
    31  HB    -1.019454   -4.864537   -0.711828
    32  HB    -2.032873   -4.563836   -2.156479
    33  N      0.406343   -1.751289   -0.744455
    34  CA     1.607746   -1.042267   -0.276104
    35  C      1.266130    0.268735    0.492646
    36  O      1.557236    0.387972    1.698162
    37  H      0.409096   -1.980974   -1.744470
    38  HA     2.186706   -1.709100    0.303825
    39  CB     2.479244   -0.809544   -1.458233
    40  HB     3.405494   -0.365175   -1.108517
    41  HB     2.663727   -1.839042   -1.916685
    42  HB     2.172106   -0.088859   -2.144488
    43  N      0.554510    1.178579   -0.169346
    44  CA    -0.159297    2.396728    0.335955
    45  C     -0.818946    2.122198    1.696703
    46  O     -0.528680    2.839282    2.666614
    47  H      0.342153    0.928423   -1.160659
    48  HA     0.682656    3.102752    0.477962
    49  CB    -0.993312    3.046666   -0.792613
    50  HB    -1.863565    2.401867   -0.943533
    51  HB    -1.286108    4.045063   -0.379414
    52  HB    -0.456082    3.228384   -1.724248
    53  N     -1.800838    1.267929    1.681840
    54  CA    -2.513154    0.806569    2.824136
    55  C     -1.624108    0.348161    4.028523
    56  O     -1.904764    0.711977    5.153777
    57  H     -2.019290    0.652544    0.893815
    58  HA    -3.180033    1.610419    3.155627
    59  CB    -3.420486   -0.365398    2.419015
    60  HB    -4.085371   -0.559946    3.216396
    61  HB    -3.879420   -0.155001    1.456069
    62  HB    -2.823711   -1.304537    2.279089
    63  N     -0.598104   -0.476845    3.759493
    64  CA     0.264422   -1.049916    4.836329
    65  C      1.282206   -0.020879    5.375196
    66  O      1.552844    0.063834    6.602459
    67  H     -0.526752   -0.792480    2.799246
    68  HA    -0.383059   -1.336924    5.698316
    69  CB     0.925722   -2.288929    4.311392
    70  HB     1.628753   -2.717443    5.067552
    71  HB     0.210416   -3.087009    4.135754
    72  HB     1.541772   -2.111912    3.396250
    73  N      1.668762    0.941086    4.581211
    74  CA     2.411435    2.164883    4.861812
    75  C      1.551643    2.973603    5.847467
    76  O      2.048804    3.349089    6.926330
    77  H      1.604282    0.612227    3.649223
    78  HA     3.375051    1.904374    5.394252
    79  CB     2.849307    2.804208    3.522625
    80  HB     2.043777    3.159174    2.892851
    81  HB     3.493089    3.632599    3.912091
    82  HB     3.450513    2.182401    2.896751
    83  N      0.299309    3.253409    5.523572
    84  CA    -0.448663    4.346244    6.182821
    85  C     -1.010072    3.874830    7.491028
    86  O     -1.161902    4.670413    8.410369
    87  H     -0.034593    2.943226    4.600603
    88  HA     0.222751    5.241215    6.396973
    89  CB    -1.492616    4.927988    5.242428
    90  HB    -0.995890    5.375738    4.421884
    91  HB    -2.227910    4.093698    4.921516
    92  HB    -2.017015    5.788760    5.667172
    93  N     -1.428960    2.593670    7.557414
    94  CA    -1.988070    1.950653    8.767405
    95  C     -1.723466    0.462322    8.754344
    96  O     -0.659253    0.167816    9.303877
    97  H     -1.259309    2.065901    6.732414
    98  HA    -1.451372    2.308275    9.629443
    99  CB    -3.541911    2.234435    8.966757
   100  HB    -3.891284    1.596968    9.792211
   101  HB    -3.648199    3.310421    9.149121
   102  HB    -4.107850    1.945234    8.092387
   103  OXT   -2.549356   -0.318280    8.124645
   103             78
     1  N      0.203013    1.736128   -5.132605
     2  CA    -0.333101    0.323991   -5.307125
     3  C     -0.933098   -0.147886   -3.969484
     4  O     -0.308093    0.189440   -2.943712
     5  H      0.970936    1.785055   -4.509296
     6  H     -0.483059    2.322947   -4.643969
     7  H      0.347263    2.151362   -5.969162
     8  HA    -1.101267    0.389529   -6.031167
     9  CB     0.708106   -0.570380   -5.881945
    10  HB     1.209867   -0.220370   -6.821653
    11  HB     1.354992   -0.642480   -5.016939
    12  HB     0.255746   -1.509949   -6.001630
    13  N     -2.155233   -0.715835   -4.029066
    14  CA    -3.162176   -0.861327   -2.997873
    15  C     -2.554960   -1.171672   -1.622384
    16  O     -2.843573   -0.526241   -0.562615
    17  H     -2.569853   -0.867633   -4.938828
    18  HA    -3.759177    0.046558   -2.875161
    19  CB    -3.994851   -1.974952   -3.588444
    20  HB    -4.697622   -2.355537   -2.799926
    21  HB    -4.565395   -1.647541   -4.477605
    22  HB    -3.441604   -2.812918   -3.948069
    23  N     -1.807463   -2.232036   -1.635957
    24  CA    -1.369071   -2.972442   -0.484917
    25  C     -0.252569   -2.226486    0.223233
    26  O     -0.427572   -1.776446    1.340728
    27  H     -1.691350   -2.674606   -2.555866
    28  HA    -2.171991   -3.130581    0.260524
    29  CB    -0.946047   -4.370901   -1.006423
    30  HB    -0.517032   -4.962566   -0.138066
    31  HB    -1.822768   -4.900765   -1.446929
    32  HB    -0.173654   -4.241094   -1.707160
    33  N      0.828265   -1.909292   -0.503933
    34  CA     1.914667   -0.942290   -0.101522
    35  C      1.395638    0.376705    0.517414
    36  O      1.835576    0.885784    1.528020
    37  H      0.859100   -2.126511   -1.437598
    38  HA     2.691106   -1.464935    0.523464
    39  CB     2.640795   -0.684506   -1.394389
    40  HB     2.019315   -0.304276   -2.297928
    41  HB     3.531760   -0.051910   -1.259841
    42  HB     2.972136   -1.670028   -1.900992
    43  N      0.374051    0.952517   -0.125959
    44  CA    -0.304106    2.134277    0.381368
    45  C     -1.115558    1.988104    1.744416
    46  O     -0.992161    2.748757    2.670834
    47  H      0.050228    0.571009   -1.005267
    48  HA     0.485072    2.923700    0.487858
    49  CB    -1.302014    2.642249   -0.648751
    50  HB    -1.792537    3.451538   -0.229148
    51  HB    -0.810493    3.007081   -1.580897
    52  HB    -2.037337    1.887661   -0.945664
    53  N     -1.975192    0.967834    1.820142
    54  CA    -2.677087    0.430041    3.032811
    55  C     -1.707643    0.298405    4.307421
    56  O     -1.888723    0.814392    5.392731
    57  H     -2.018279    0.354992    0.963052
    58  HA    -3.373730    1.231379    3.257539
    59  CB    -3.374656   -0.904959    2.760686
    60  HB    -3.838514   -1.192908    3.616519
    61  HB    -4.191130   -0.836063    1.986173
    62  HB    -2.662579   -1.659975    2.499447
    63  N     -0.615888   -0.420479    4.014864
    64  CA     0.470974   -0.741568    4.930852
    65  C      1.127797    0.661239    5.404928
    66  O      1.073717    1.027704    6.557025
    67  H     -0.597229   -0.673811    2.998439
    68  HA     0.080926   -1.310173    5.822966
    69  CB     1.457060   -1.624338    4.168894
    70  HB     1.824920   -1.077786    3.308166
    71  HB     2.227329   -1.854855    4.915871
    72  HB     1.078346   -2.577607    3.874185
    73  N      1.827722    1.443292    4.489127
    74  CA     2.420538    2.747464    4.787051
    75  C      1.452698    3.681476    5.607534
    76  O      1.840566    4.227141    6.675863
    77  H      1.942398    1.085981    3.489394
    78  HA     3.282073    2.578132    5.479490
    79  CB     2.889920    3.365438    3.455401
    80  HB     1.983793    3.689027    2.903364
    81  HB     3.415261    4.279079    3.607364
    82  HB     3.413570    2.638892    2.811300
    83  N      0.190295    3.801957    5.164986
    84  CA    -0.944966    4.466787    5.872764
    85  C     -1.216702    3.999496    7.360415
    86  O     -1.376896    4.880294    8.216887
    87  H     -0.137778    3.252053    4.388937
    88  HA    -0.814513    5.533348    5.827761
    89  CB    -2.223862    4.316649    5.050782
    90  HB    -2.029105    4.604823    4.031854
    91  HB    -2.381712    3.238913    5.154389
    92  HB    -3.006376    4.861809    5.526539
    93  N     -1.341447    2.690711    7.702681
    94  CA    -1.810800    2.116521    8.939661
    95  C     -1.110714    0.860256    9.464368
    96  O     -0.276020    0.902712   10.381422
    97  H     -1.194275    2.133311    6.883410
    98  HA    -1.588066    2.917219    9.654277
    99  CB    -3.266012    1.948571    8.792821
   100  HB    -3.872551    2.868335    8.436624
   101  HB    -3.577674    1.158366    8.055008
   102  HB    -3.615916    1.674901    9.786428
   103  OXT   -1.377609   -0.213438    8.852819
   103             79
     1  N      0.479052    0.813034   -5.280302
     2  CA    -0.453380   -0.357350   -5.130191
     3  C     -1.132034   -0.377032   -3.826020
     4  O     -0.526973    0.009800   -2.837262
     5  H      1.059591    0.769242   -6.109260
     6  H      1.076384    0.864291   -4.432879
     7  H     -0.004978    1.650515   -5.418862
     8  HA    -1.227755   -0.271556   -5.891930
     9  CB     0.325338   -1.712505   -5.333861
    10  HB     1.208710   -1.794655   -4.695257
    11  HB    -0.262947   -2.640757   -5.306988
    12  HB     0.678418   -1.598351   -6.367486
    13  N     -2.380065   -0.858916   -3.752347
    14  CA    -3.226689   -1.068525   -2.579502
    15  C     -2.364870   -1.519800   -1.390724
    16  O     -2.469398   -0.985798   -0.311929
    17  H     -2.814562   -1.032284   -4.591296
    18  HA    -3.623907   -0.110020   -2.313670
    19  CB    -4.378196   -2.050162   -2.961495
    20  HB    -4.928068   -2.186793   -2.063717
    21  HB    -4.957938   -1.620806   -3.764948
    22  HB    -4.071602   -3.032183   -3.406808
    23  N     -1.476380   -2.482552   -1.589725
    24  CA    -0.607158   -3.105764   -0.521461
    25  C      0.365607   -2.070048    0.046615
    26  O      0.512761   -1.879103    1.282758
    27  H     -1.656436   -2.951184   -2.450576
    28  HA    -1.228934   -3.444886    0.302314
    29  CB     0.132316   -4.387527   -1.148980
    30  HB    -0.623936   -4.993852   -1.685261
    31  HB     0.898457   -3.972817   -1.891589
    32  HB     0.667718   -4.944358   -0.370366
    33  N      1.199144   -1.405094   -0.799742
    34  CA     2.105355   -0.309109   -0.304070
    35  C      1.269779    0.866087    0.405693
    36  O      1.650499    1.468770    1.456682
    37  H      1.065807   -1.403076   -1.849958
    38  HA     2.710234   -0.761662    0.488415
    39  CB     3.008702    0.272214   -1.378235
    40  HB     3.908249    0.731437   -1.006915
    41  HB     3.294356   -0.502281   -2.051531
    42  HB     2.370274    1.046304   -2.011483
    43  N      0.154857    1.290444   -0.181280
    44  CA    -0.738248    2.283127    0.408647
    45  C     -1.220947    1.937205    1.815204
    46  O     -1.088236    2.757344    2.744527
    47  H     -0.195532    0.725032   -0.987754
    48  HA    -0.166504    3.085151    0.493818
    49  CB    -1.853511    2.515247   -0.573104
    50  HB    -1.421629    2.795312   -1.520366
    51  HB    -2.343430    1.596012   -0.759827
    52  HB    -2.524625    3.217618   -0.146673
    53  N     -1.739719    0.709832    2.033325
    54  CA    -2.145127    0.184632    3.276991
    55  C     -0.964499    0.248066    4.272503
    56  O     -1.065368    0.753384    5.404935
    57  H     -1.855393    0.041064    1.222058
    58  HA    -2.947614    0.776878    3.659936
    59  CB    -2.827612   -1.168719    3.155022
    60  HB    -3.691986   -0.964078    2.601611
    61  HB    -2.196325   -1.895164    2.595907
    62  HB    -3.096402   -1.525956    4.201360
    63  N      0.231629   -0.354821    3.868670
    64  CA     1.450465   -0.467436    4.674052
    65  C      1.873567    0.934829    5.198446
    66  O      2.253525    1.130456    6.370773
    67  H      0.226641   -0.757461    2.900728
    68  HA     1.326880   -0.988536    5.631773
    69  CB     2.588283   -1.226029    3.836566
    70  HB     2.959813   -0.664439    2.994357
    71  HB     3.450759   -1.416482    4.541618
    72  HB     2.221617   -2.203439    3.420613
    73  N      1.832222    1.958980    4.332657
    74  CA     1.907144    3.356274    4.707075
    75  C      0.850528    3.920427    5.758856
    76  O      1.235596    4.643059    6.701171
    77  H      1.503751    1.711678    3.419758
    78  HA     2.825076    3.599491    5.214586
    79  CB     1.860603    4.239659    3.458123
    80  HB     0.772980    4.459785    3.082203
    81  HB     2.186616    5.263959    3.646193
    82  HB     2.444200    3.794313    2.611636
    83  N     -0.412590    3.695346    5.485607
    84  CA    -1.533461    4.329294    6.144509
    85  C     -1.820353    3.760104    7.585912
    86  O     -1.887282    4.569500    8.533611
    87  H     -0.541234    3.267684    4.586830
    88  HA    -1.292569    5.416791    6.284864
    89  CB    -2.789276    4.258550    5.219286
    90  HB    -3.068144    3.272138    4.963647
    91  HB    -3.635699    4.738749    5.761719
    92  HB    -2.665037    4.810566    4.293084
    93  N     -1.971634    2.431192    7.785308
    94  CA    -2.456397    1.728882    9.037193
    95  C     -1.656283    0.419069    9.306995
    96  O     -0.915473    0.342648   10.369560
    97  H     -1.625466    1.951876    6.946778
    98  HA    -2.204871    2.373232    9.886978
    99  CB    -4.045994    1.627648    9.079030
   100  HB    -4.356644    1.398672   10.105439
   101  HB    -4.519988    2.507312    8.638087
   102  HB    -4.368267    0.749565    8.549510
   103  OXT   -1.637702   -0.515969    8.482966
   103             80
     1  N      2.055318    0.057437   -5.455163
     2  CA     1.928574   -1.211835   -4.825058
     3  C      0.822124   -1.021125   -3.729663
     4  O      1.012096   -0.376775   -2.662199
     5  H      1.146514    0.423208   -5.708956
     6  H      2.651367   -0.145064   -6.289790
     7  H      2.528789    0.700666   -4.809622
     8  HA     1.537492   -1.993752   -5.622521
     9  CB     3.253984   -1.762015   -4.118711
    10  HB     3.522518   -1.097177   -3.299748
    11  HB     3.132458   -2.798704   -3.684068
    12  HB     4.115559   -1.845733   -4.789993
    13  N     -0.297902   -1.690964   -3.986340
    14  CA    -1.537844   -1.593437   -3.222622
    15  C     -1.334967   -1.974600   -1.741088
    16  O     -1.659414   -1.231077   -0.779754
    17  H     -0.238698   -2.238943   -4.816841
    18  HA    -1.845483   -0.575493   -3.294392
    19  CB    -2.672330   -2.468504   -3.889513
    20  HB    -3.601700   -2.198730   -3.449443
    21  HB    -2.691143   -2.276595   -4.924343
    22  HB    -2.446924   -3.533620   -3.655286
    23  N     -0.684244   -3.148235   -1.531803
    24  CA    -0.311032   -3.597689   -0.177456
    25  C      0.451076   -2.570899    0.627003
    26  O      0.050794   -2.103180    1.716665
    27  H     -0.290982   -3.643966   -2.348731
    28  HA    -1.224783   -3.862650    0.439719
    29  CB     0.534870   -4.853736   -0.307648
    30  HB    -0.126514   -5.656737   -0.601146
    31  HB     1.399668   -4.705515   -0.835942
    32  HB     1.028788   -5.227419    0.584809
    33  N      1.595631   -2.091211    0.085471
    34  CA     2.437478   -1.058598    0.714689
    35  C      1.567731    0.223680    1.076563
    36  O      1.664409    0.606760    2.232618
    37  H      1.893348   -2.390352   -0.886205
    38  HA     2.829571   -1.429960    1.681475
    39  CB     3.646325   -0.658366   -0.182808
    40  HB     4.299908    0.028855    0.395902
    41  HB     4.229620   -1.496916   -0.574289
    42  HB     3.288996   -0.142037   -1.076507
    43  N      0.920405    0.799207    0.081836
    44  CA     0.227836    2.073772    0.381933
    45  C     -0.892354    1.791332    1.435716
    46  O     -1.069530    2.672959    2.290525
    47  H      0.946064    0.395267   -0.853227
    48  HA     0.890559    2.854507    0.797168
    49  CB    -0.297311    2.550995   -1.029360
    50  HB     0.538202    2.584989   -1.706268
    51  HB    -1.084970    1.853650   -1.410956
    52  HB    -0.762035    3.510459   -0.996957
    53  N     -1.646399    0.667418    1.472631
    54  CA    -2.651970    0.395855    2.436744
    55  C     -2.041698    0.257156    3.860827
    56  O     -2.604788    0.846936    4.796010
    57  H     -1.601574    0.004963    0.678962
    58  HA    -3.339367    1.212637    2.469493
    59  CB    -3.270254   -0.999058    2.094307
    60  HB    -3.395183   -1.154761    1.052800
    61  HB    -2.619618   -1.730623    2.462007
    62  HB    -4.219921   -1.176527    2.658508
    63  N     -0.961872   -0.544999    3.998542
    64  CA    -0.066570   -0.481775    5.184173
    65  C      0.225695    0.933999    5.658325
    66  O     -0.041861    1.277570    6.853633
    67  H     -0.600214   -1.124181    3.275157
    68  HA    -0.530302   -0.995097    5.989076
    69  CB     1.288472   -1.186679    4.989595
    70  HB     2.012723   -0.582353    4.286521
    71  HB     1.696849   -1.338504    5.942656
    72  HB     1.170213   -2.139866    4.557433
    73  N      0.842184    1.768334    4.837562
    74  CA     1.246122    3.117158    5.165189
    75  C      0.073050    4.085729    5.547419
    76  O      0.249661    4.951341    6.464938
    77  H      1.223332    1.355405    3.973466
    78  HA     1.920332    2.991671    5.968429
    79  CB     2.029602    3.634413    3.950399
    80  HB     1.460567    3.500836    3.085143
    81  HB     1.977406    4.720923    4.146018
    82  HB     2.976286    3.188335    3.936587
    83  N     -1.078175    3.867714    4.901367
    84  CA    -2.317561    4.639216    5.223240
    85  C     -3.039251    4.202863    6.509889
    86  O     -3.551320    5.013689    7.312431
    87  H     -1.069631    3.163642    4.192451
    88  HA    -2.100378    5.725664    5.292913
    89  CB    -3.358894    4.414056    4.125793
    90  HB    -3.269475    3.412641    3.741661
    91  HB    -4.452689    4.567827    4.438481
    92  HB    -3.237019    5.209926    3.396989
    93  N     -3.117061    2.902955    6.814604
    94  CA    -3.537411    2.342721    8.112661
    95  C     -2.841922    2.910124    9.412430
    96  O     -1.584247    2.980619    9.365661
    97  H     -2.762269    2.210387    6.243959
    98  HA    -4.494639    2.771391    8.204642
    99  CB    -3.656248    0.802069    8.099980
   100  HB    -4.428993    0.495225    8.791608
   101  HB    -4.084256    0.527253    7.146197
   102  HB    -2.658907    0.269739    8.204071
   103  OXT   -3.443960    3.391402   10.369647
