# Supplementary material for: Fast exploration of an optimal path on the multidimensional free energy surface
Source: PLoS One. 2017 May 18;12(5):e0177740. doi: 10.1371/journal.pone.0177740 (PMC5436793; doi:10.1371/journal.pone.0177740)
Supplement: S1 File — (ZIP) [file pone.0177740.s001.zip › supporting information/results/Fig07-08/lbfgs/pathsmdopt/path_80.txt]

     1   11.7355    1.9443    2.5852    3.5493    3.2685    2.9912    3.9325    3.6435    1.9050    2.1340    1.9525    1.9457    3.9637    4.3079    0.2276    1.2032
     2   11.7892    1.9623    2.5908    3.5399    3.2676    3.0026    3.9609    3.6290    1.9521    2.1769    1.9844    1.9695    3.9508    4.2990    0.2712    1.1883
     3   11.8507    1.9811    2.5887    3.5420    3.2608    3.0219    3.9918    3.6187    1.9776    2.2238    2.0054    1.9977    3.9337    4.2893    0.2945    1.0940
     4   11.9257    1.9953    2.5570    3.5441    3.2395    3.0241    3.9848    3.6460    1.9917    2.2531    2.0181    2.0202    3.9509    4.2686    0.1476    1.0532
     5   11.9939    2.0102    2.5268    3.5479    3.2126    3.0282    3.9580    3.6751    2.0077    2.2836    2.0246    2.0465    3.9747    4.2468    0.2668    1.1305
     6   12.0597    2.0194    2.4922    3.5489    3.1906    3.0353    3.9293    3.7088    2.0250    2.3179    2.0320    2.0673    3.9984    4.2224    0.2155    1.0327
     7   12.1196    2.0332    2.4605    3.5540    3.1643    3.0389    3.9153    3.7412    2.0473    2.3590    2.0405    2.0979    4.0171    4.1950    0.2161    1.0670
     8   12.1762    2.0348    2.4221    3.5535    3.1393    3.0579    3.8806    3.7756    2.0718    2.3862    2.0409    2.1233    4.0408    4.1704    0.2240    1.0772
     9   12.2334    2.0426    2.3889    3.5532    3.1149    3.0662    3.8551    3.8025    2.1017    2.4204    2.0473    2.1602    4.0633    4.1439    0.2456    0.9795
    10   12.2834    2.0490    2.3482    3.5440    3.0949    3.0864    3.8238    3.8376    2.1400    2.4437    2.0506    2.1863    4.0860    4.1168    0.1881    1.0356
    11   12.3338    2.0544    2.3113    3.5357    3.0701    3.0954    3.8151    3.8654    2.1810    2.4815    2.0561    2.2223    4.1058    4.0863    0.2219    1.0492
    12   12.3792    2.0562    2.2743    3.5226    3.0551    3.1124    3.7926    3.8948    2.2310    2.5067    2.0569    2.2584    4.1251    4.0563    0.3179    1.0457
    13   12.4226    2.0561    2.2396    3.5063    3.0380    3.1260    3.7676    3.9212    2.2832    2.5338    2.0587    2.2961    4.1485    4.0249    0.3119    0.9607
    14   12.4616    2.0575    2.2036    3.4862    3.0185    3.1445    3.7489    3.9486    2.3411    2.5632    2.0584    2.3264    4.1699    3.9916    0.2916    0.9334
    15   12.5004    2.0566    2.1698    3.4602    2.9989    3.1598    3.7338    3.9719    2.3961    2.5943    2.0579    2.3614    4.1934    3.9574    0.3127    0.9225
    16   12.5351    2.0570    2.1381    3.4378    2.9818    3.1785    3.7093    3.9991    2.4614    2.6090    2.0562    2.3914    4.2157    3.9239    0.3142    0.9143
    17   12.5640    2.0560    2.1123    3.4156    2.9685    3.1998    3.6784    4.0281    2.5267    2.6267    2.0542    2.4235    4.2370    3.8867    0.3786    0.9456
    18   12.5979    2.0554    2.0876    3.3869    2.9543    3.2140    3.6573    4.0525    2.5948    2.6485    2.0538    2.4526    4.2606    3.8477    0.2792    0.9493
    19   12.6363    2.0576    2.0630    3.3572    2.9359    3.2259    3.6575    4.0750    2.6562    2.6778    2.0540    2.4907    4.2782    3.8048    0.3551    0.9097
    20   12.6613    2.0589    2.0464    3.3224    2.9176    3.2407    3.6360    4.0975    2.7220    2.7051    2.0538    2.5268    4.3045    3.7596    0.4408    0.8876
    21   12.6935    2.0600    2.0293    3.2920    2.9030    3.2558    3.6249    4.1181    2.7908    2.7332    2.0548    2.5631    4.3231    3.7115    0.3949    0.8537
    22   12.7290    2.0577    2.0132    3.2591    2.8835    3.2687    3.6145    4.1384    2.8536    2.7641    2.0525    2.6011    4.3455    3.6624    0.4202    0.8811
    23   12.7567    2.0594    2.0033    3.2267    2.8650    3.2819    3.6017    4.1580    2.9218    2.7928    2.0533    2.6406    4.3670    3.6095    0.4153    0.9019
    24   12.7849    2.0590    1.9918    3.1905    2.8440    3.2915    3.5891    4.1751    2.9931    2.8165    2.0572    2.6746    4.3927    3.5572    0.4641    0.8398
    25   12.8143    2.0595    1.9819    3.1535    2.8243    3.3020    3.5815    4.1930    3.0629    2.8413    2.0593    2.7110    4.4153    3.5028    0.4824    0.7924
    26   12.8416    2.0580    1.9747    3.1176    2.8004    3.3088    3.5744    4.2077    3.1325    2.8706    2.0618    2.7479    4.4401    3.4461    0.4885    0.7890
    27   12.8664    2.0603    1.9678    3.0751    2.7788    3.3161    3.5568    4.2261    3.1995    2.9000    2.0670    2.7805    4.4702    3.3894    0.5149    0.7649
    28   12.8943    2.0583    1.9630    3.0311    2.7580    3.3164    3.5503    4.2412    3.2645    2.9318    2.0747    2.8160    4.4989    3.3313    0.5772    0.7867
    29   12.9215    2.0576    1.9574    2.9863    2.7328    3.3183    3.5458    4.2539    3.3282    2.9640    2.0780    2.8515    4.5273    3.2740    0.5001    0.8102
    30   12.9478    2.0581    1.9536    2.9394    2.7083    3.3245    3.5353    4.2665    3.3916    2.9964    2.0879    2.8840    4.5560    3.2166    0.5347    0.7766
    31   12.9704    2.0607    1.9500    2.8876    2.6837    3.3287    3.5247    4.2814    3.4537    3.0259    2.0941    2.9171    4.5865    3.1603    0.6161    0.7288
    32   12.9969    2.0627    1.9462    2.8336    2.6598    3.3337    3.5171    4.2936    3.5121    3.0594    2.1052    2.9485    4.6150    3.1047    0.6042    0.7051
    33   13.0224    2.0625    1.9445    2.7838    2.6339    3.3364    3.5108    4.3054    3.5728    3.0934    2.1185    2.9798    4.6421    3.0477    0.6328    0.6869
    34   13.0496    2.0656    1.9433    2.7300    2.6080    3.3356    3.5028    4.3171    3.6263    3.1317    2.1294    3.0130    4.6715    2.9915    0.6423    0.7768
    35   13.0721    2.0669    1.9419    2.6731    2.5816    3.3448    3.4737    4.3275    3.6813    3.1578    2.1493    3.0340    4.7056    2.9443    0.6493    0.6936
    36   13.0944    2.0673    1.9428    2.6166    2.5568    3.3508    3.4517    4.3354    3.7354    3.1900    2.1736    3.0579    4.7361    2.8939    0.6130    0.7678
    37   13.1184    2.0669    1.9427    2.5560    2.5277    3.3469    3.4441    4.3419    3.7837    3.2270    2.1914    3.0876    4.7658    2.8428    0.7140    0.7053
    38   13.1438    2.0680    1.9442    2.4950    2.4984    3.3440    3.4348    4.3476    3.8265    3.2661    2.2119    3.1157    4.7939    2.7934    0.7107    0.7127
    39   13.1710    2.0658    1.9459    2.4366    2.4690    3.3420    3.4275    4.3498    3.8719    3.3056    2.2381    3.1429    4.8191    2.7433    0.6431    0.7236
    40   13.1961    2.0659    1.9475    2.3744    2.4404    3.3356    3.4205    4.3520    3.9130    3.3453    2.2628    3.1700    4.8448    2.6952    0.7037    0.6805
    41   13.2226    2.0684    1.9500    2.3140    2.4108    3.3263    3.4152    4.3550    3.9509    3.3868    2.2912    3.1967    4.8690    2.6470    0.7713    0.6209
    42   13.2495    2.0702    1.9525    2.2551    2.3782    3.3169    3.4103    4.3569    3.9863    3.4299    2.3200    3.2237    4.8921    2.5990    0.7492    0.6105
    43   13.2803    2.0684    1.9563    2.1950    2.3460    3.3097    3.4006    4.3563    4.0209    3.4679    2.3561    3.2428    4.9152    2.5563    0.7471    0.6979
    44   13.3082    2.0706    1.9604    2.1401    2.3153    3.2969    3.3939    4.3566    4.0535    3.5118    2.3933    3.2684    4.9367    2.5083    0.7437    0.6285
    45   13.3369    2.0696    1.9655    2.0909    2.2767    3.2811    3.3848    4.3555    4.0802    3.5579    2.4325    3.2901    4.9604    2.4629    0.7998    0.6416
    46   13.3688    2.0678    1.9710    2.0499    2.2380    3.2658    3.3715    4.3541    4.1041    3.6040    2.4805    3.3094    4.9838    2.4172    0.7730    0.5592
    47   13.4022    2.0665    1.9774    2.0167    2.1983    3.2461    3.3590    4.3526    4.1256    3.6501    2.5319    3.3295    5.0072    2.3707    0.7890    0.5437
    48   13.4420    2.0641    1.9844    1.9926    2.1613    3.2258    3.3492    4.3495    4.1435    3.6958    2.5874    3.3538    5.0277    2.3224    0.8481    0.5521
    49   13.4779    2.0624    1.9914    1.9772    2.1281    3.2025    3.3369    4.3483    4.1574    3.7415    2.6487    3.3761    5.0487    2.2733    0.8177    0.4932
    50   13.5166    2.0558    1.9960    1.9677    2.0972    3.1775    3.3170    4.3449    4.1680    3.7850    2.7144    3.3890    5.0734    2.2284    0.8752    0.5334
    51   13.5567    2.0519    2.0002    1.9636    2.0705    3.1496    3.2956    4.3417    4.1764    3.8253    2.7806    3.4066    5.0984    2.1820    0.8568    0.4885
    52   13.5960    2.0486    2.0046    1.9618    2.0465    3.1207    3.2732    4.3395    4.1824    3.8655    2.8484    3.4236    5.1234    2.1347    0.9264    0.5145
    53   13.6366    2.0426    2.0074    1.9605    2.0264    3.0862    3.2534    4.3352    4.1881    3.9036    2.9154    3.4425    5.1495    2.0873    0.9274    0.4794
    54   13.6791    2.0363    2.0091    1.9624    2.0084    3.0549    3.2309    4.3313    4.1921    3.9358    2.9875    3.4575    5.1747    2.0411    0.9113    0.4471
    55   13.7239    2.0276    2.0109    1.9638    1.9936    3.0262    3.2020    4.3257    4.1952    3.9639    3.0590    3.4682    5.2013    1.9982    0.8473    0.4694
    56   13.7642    2.0239    2.0122    1.9645    1.9828    2.9897    3.1726    4.3208    4.1978    3.9941    3.1293    3.4832    5.2302    1.9525    0.9386    0.4155
    57   13.8055    2.0213    2.0107    1.9655    1.9739    2.9483    3.1418    4.3160    4.1992    4.0244    3.1947    3.5009    5.2612    1.9078    0.8912    0.4965
    58   13.8481    2.0167    2.0110    1.9667    1.9664    2.9082    3.1101    4.3116    4.2011    4.0495    3.2628    3.5169    5.2915    1.8638    0.9936    0.4406
    59   13.8820    2.0128    2.0121    1.9658    1.9580    2.8722    3.0806    4.3095    4.2014    4.0693    3.3408    3.5302    5.3187    1.8182    0.9615    0.4156
    60   13.9156    2.0119    2.0107    1.9671    1.9520    2.8286    3.0490    4.3071    4.2018    4.0903    3.4109    3.5525    5.3487    1.7721    0.9995    0.4140
    61   13.9502    2.0114    2.0097    1.9705    1.9463    2.7813    3.0146    4.3038    4.2032    4.1131    3.4747    3.5796    5.3800    1.7268    0.8910    0.5420
    62   13.9863    2.0090    2.0091    1.9711    1.9429    2.7324    2.9787    4.2990    4.2041    4.1351    3.5375    3.6062    5.4116    1.6835    0.9344    0.4027
    63   14.0217    2.0060    2.0054    1.9723    1.9403    2.6807    2.9386    4.2945    4.2059    4.1530    3.5959    3.6329    5.4450    1.6436    1.0330    0.3692
    64   14.0560    2.0042    2.0006    1.9761    1.9379    2.6272    2.8983    4.2901    4.2078    4.1717    3.6509    3.6635    5.4773    1.6040    1.0065    0.3829
    65   14.0891    2.0016    1.9990    1.9790    1.9363    2.5737    2.8562    4.2866    4.2092    4.1880    3.7047    3.6965    5.5086    1.5655    0.9910    0.4383
    66   14.1217    2.0019    1.9961    1.9821    1.9353    2.5198    2.8130    4.2835    4.2108    4.2019    3.7565    3.7330    5.5387    1.5277    0.9491    0.4740
    67   14.1519    2.0024    1.9916    1.9848    1.9359    2.4633    2.7687    4.2810    4.2111    4.2143    3.8035    3.7721    5.5681    1.4922    1.0579    0.3494
    68   14.1788    2.0020    1.9881    1.9887    1.9347    2.4086    2.7194    4.2793    4.2116    4.2259    3.8515    3.8115    5.5970    1.4573    1.0341    0.2441
    69   14.2088    2.0016    1.9854    1.9913    1.9341    2.3563    2.6679    4.2756    4.2134    4.2372    3.8980    3.8492    5.6243    1.4246    1.0633    0.2952
    70   14.2433    2.0003    1.9818    1.9947    1.9345    2.3005    2.6188    4.2701    4.2138    4.2474    3.9376    3.8898    5.6497    1.3953    1.0354    0.2469
    71   14.2717    2.0004    1.9787    1.9966    1.9355    2.2469    2.5680    4.2685    4.2156    4.2576    3.9800    3.9326    5.6732    1.3639    1.0356    0.3025
    72   14.2984    1.9996    1.9758    1.9984    1.9385    2.1944    2.5117    4.2657    4.2168    4.2638    4.0184    3.9752    5.6961    1.3362    1.0353    0.2850
    73   14.3254    1.9995    1.9720    2.0008    1.9418    2.1439    2.4535    4.2627    4.2180    4.2692    4.0530    4.0202    5.7171    1.3101    1.0689    0.2491
    74   14.3486    2.0006    1.9691    2.0027    1.9438    2.0983    2.3917    4.2615    4.2184    4.2742    4.0900    4.0666    5.7364    1.2834    1.0536    0.1679
    75   14.3657    2.0042    1.9640    2.0048    1.9493    2.0579    2.3234    4.2647    4.2168    4.2777    4.1270    4.1127    5.7541    1.2577    1.1024    0.1946
    76   14.3850    2.0080    1.9578    2.0044    1.9578    2.0234    2.2536    4.2674    4.2157    4.2843    4.1596    4.1597    5.7695    1.2330    1.0444    0.3244
    77   14.4206    2.0023    1.9553    2.0027    1.9645    1.9988    2.1776    4.2596    4.2129    4.2895    4.1818    4.2027    5.7840    1.2166    1.0324    0.3667
    78   14.4349    2.0079    1.9456    1.9981    1.9745    1.9837    2.1081    4.2679    4.2129    4.2927    4.2045    4.2621    5.7946    1.1921    1.0455    0.3456
    79   14.4596    2.0105    1.9454    1.9894    1.9835    1.9884    2.0316    4.2713    4.2002    4.2945    4.2235    4.3123    5.8026    1.1768    1.0506    0.3324
    80   14.4878    1.9679    1.9128    1.9522    1.9457    1.9642    1.9951    4.2591    4.1923    4.2930    4.2253    4.3254    5.8221    1.1787    1.0913    0.1576
