# Supplementary material for: Fast exploration of an optimal path on the multidimensional free energy surface
Source: PLoS One. 2017 May 18;12(5):e0177740. doi: 10.1371/journal.pone.0177740 (PMC5436793; doi:10.1371/journal.pone.0177740)
Supplement: S1 File — (ZIP) [file pone.0177740.s001.zip › supporting information/results/Fig07-08/lbfgs/pathsmdopt/pathsummary.txt]

     1   -75.858     0.450     0.030     0.002
     2   -77.720     0.445     0.060     0.002
     3   -81.459     0.438     0.090     0.002
     4   -83.245     0.439     0.120     0.002
     5   -86.591     0.438     0.150     0.002
     6   -85.051     0.419     0.180     0.002
     7   -92.517     0.406     0.210     0.002
     8   -93.999     0.413     0.240     0.002
     9   -91.438     0.394     0.270     0.002
    10   -95.212     0.422     0.300     0.002
    11   -93.297     0.398     0.330     0.002
    12   -84.700     0.411     0.360     0.002
    13   -89.750     0.390     0.390     0.002
    14   -89.546     0.397     0.420     0.002
    15   -92.217     0.382     0.450     0.002
    16   -88.661     0.369     0.480     0.002
    17   -87.119     0.380     0.510     0.002
    18   -90.150     0.371     0.540     0.002
    19   -91.828     0.367     0.570     0.002
    20   -97.991     0.360     0.600     0.002
    21  -107.889     0.347     0.630     0.002
    22   -96.191     0.340     0.660     0.002
    23  -109.025     0.344     0.690     0.002
    24  -106.343     0.341     0.720     0.002
    25  -104.561     0.340     0.750     0.002
    26  -107.916     0.320     0.780     0.002
    27  -113.314     0.331     0.810     0.002
    28  -113.638     0.322     0.840     0.002
    29  -103.842     0.325     0.870     0.002
    30  -114.861     0.310     0.900     0.002
    31  -113.547     0.317     0.930     0.002
    32  -109.417     0.287     0.960     0.002
    33  -114.917     0.301     0.990     0.002
    34  -113.352     0.306     1.020     0.002
    35  -114.068     0.285     1.050     0.002
    36  -105.611     0.277     1.080     0.002
    37  -112.681     0.274     1.110     0.002
    38  -108.899     0.264     1.140     0.002
    39  -103.364     0.268     1.170     0.002
    40  -112.033     0.272     1.200     0.002
    41  -122.765     0.270     1.230     0.002
    42  -114.539     0.274     1.260     0.002
    43  -122.136     0.255     1.290     0.002
    44  -125.527     0.280     1.320     0.002
    45  -122.835     0.251     1.350     0.002
    46  -125.227     0.251     1.380     0.002
    47  -132.323     0.240     1.410     0.002
    48  -129.404     0.242     1.440     0.002
    49  -132.339     0.228     1.470     0.002
    50  -134.516     0.229     1.500     0.002
    51  -123.130     0.233     1.530     0.002
    52  -129.997     0.230     1.560     0.002
    53  -131.046     0.233     1.590     0.002
    54  -130.041     0.230     1.620     0.002
    55  -125.680     0.223     1.650     0.002
    56  -126.883     0.211     1.680     0.002
    57  -127.190     0.215     1.710     0.002
    58  -124.499     0.194     1.740     0.002
    59  -136.414     0.204     1.770     0.002
    60  -137.709     0.188     1.800     0.002
    61  -137.025     0.186     1.830     0.002
    62  -137.423     0.185     1.860     0.002
    63  -147.167     0.216     1.890     0.002
    64  -143.233     0.227     1.920     0.002
    65  -133.959     0.181     1.950     0.002
    66  -140.359     0.187     1.980     0.002
    67  -143.659     0.203     2.010     0.002
    68  -144.129     0.183     2.040     0.002
    69  -151.459     0.191     2.070     0.002
    70  -144.119     0.165     2.100     0.002
    71  -146.301     0.179     2.130     0.002
    72  -149.094     0.169     2.160     0.002
    73  -148.388     0.173     2.190     0.002
    74  -144.737     0.157     2.220     0.002
    75  -138.468     0.161     2.250     0.002
    76  -148.946     0.157     2.280     0.002
    77  -153.733     0.171     2.310     0.002
    78  -151.156     0.160     2.340     0.002
    79  -148.740     0.170     2.370     0.002
    80  -151.232     0.170     2.400     0.002
    81  -144.184     0.155     2.430     0.002
    82  -144.964     0.168     2.460     0.002
    83  -151.457     0.159     2.490     0.002
    84  -159.049     0.150     2.520     0.002
    85  -152.035     0.168     2.550     0.002
    86  -151.232     0.148     2.580     0.002
    87  -163.548     0.158     2.610     0.002
    88  -158.411     0.143     2.640     0.002
    89  -156.587     0.161     2.670     0.002
    90  -152.205     0.145     2.700     0.002
    91  -155.331     0.146     2.730     0.002
    92  -153.658     0.157     2.760     0.002
    93  -156.714     0.165     2.790     0.002
    94  -165.507     0.155     2.820     0.002
    95  -157.955     0.155     2.850     0.002
    96  -156.542     0.137     2.880     0.002
    97  -160.618     0.145     2.910     0.002
    98  -170.921     0.138     2.940     0.002
    99  -160.861     0.152     2.970     0.002
   100  -165.600     0.147     3.000     0.002
   101  -163.253     0.171     3.030     0.002
   102  -165.029     0.152     3.060     0.002
   103  -170.902     0.159     3.090     0.002
   104  -164.063     0.171     3.120     0.002
   105  -166.323     0.145     3.150     0.002
   106  -174.214     0.145     3.180     0.002
   107  -167.220     0.138     3.210     0.002
   108  -164.850     0.144     3.240     0.002
   109  -168.130     0.135     3.270     0.002
   110  -169.725     0.146     3.300     0.002
   111  -172.230     0.144     3.330     0.002
   112  -164.670     0.142     3.360     0.002
   113  -166.494     0.141     3.390     0.002
   114  -174.704     0.121     3.420     0.002
   115  -167.141     0.149     3.450     0.002
   116  -170.596     0.144     3.480     0.002
   117  -168.263     0.142     3.510     0.002
   118  -163.068     0.144     3.540     0.002
   119  -175.829     0.131     3.570     0.002
   120  -178.068     0.132     3.600     0.002
   121  -181.318     0.156     3.630     0.002
   122  -170.747     0.139     3.660     0.002
   123  -169.023     0.153     3.690     0.002
   124  -177.753     0.144     3.720     0.002
   125  -181.890     0.172     3.750     0.002
   126  -185.958     0.159     3.780     0.002
   127  -178.380     0.134     3.810     0.002
   128  -183.090     0.154     3.840     0.002
   129  -181.924     0.148     3.870     0.002
   130  -184.316     0.147     3.900     0.002
   131  -177.864     0.200     3.930     0.002
   132  -175.956     0.152     3.960     0.002
   133  -181.798     0.140     3.990     0.002
   134  -189.245     0.139     4.020     0.002
   135  -180.207     0.149     4.050     0.002
   136  -178.955     0.165     4.080     0.002
   137  -186.569     0.143     4.110     0.002
   138  -187.488     0.135     4.140     0.002
   139  -179.721     0.149     4.170     0.002
   140  -182.821     0.137     4.200     0.002
   141  -179.640     0.152     4.230     0.002
   142  -171.363     0.166     4.260     0.002
   143  -184.463     0.171     4.290     0.002
   144  -176.516     0.165     4.320     0.002
   145  -169.340     0.138     4.350     0.002
   146  -177.706     0.144     4.380     0.002
   147  -191.422     0.167     4.410     0.002
   148  -186.406     0.154     4.440     0.002
   149  -175.162     0.135     4.470     0.002
   150  -175.885     0.138     4.500     0.002
   151  -177.486     0.135     4.530     0.002
   152  -184.148     0.152     4.560     0.002
   153  -178.013     0.128     4.590     0.002
   154  -176.462     0.145     4.620     0.002
   155  -178.344     0.174     4.650     0.002
   156  -176.428     0.137     4.680     0.002
   157  -181.313     0.194     4.710     0.002
   158  -188.623     0.144     4.740     0.002
   159  -187.191     0.145     4.770     0.002
   160  -190.996     0.138     4.800     0.002
   161  -191.782     0.156     4.830     0.002
   162  -186.744     0.177     4.860     0.002
   163  -187.628     0.183     4.890     0.002
   164  -191.359     0.151     4.920     0.002
   165  -184.242     0.159     4.950     0.002
   166  -180.252     0.158     4.980     0.002
   167  -185.408     0.145     5.010     0.002
   168  -184.714     0.150     5.040     0.002
   169  -200.127     0.176     5.070     0.002
   170  -181.226     0.161     5.100     0.002
   171  -178.836     0.154     5.130     0.002
   172  -189.828     0.186     5.160     0.002
   173  -179.265     0.204     5.190     0.002
   174  -177.288     0.181     5.220     0.002
   175  -200.098     0.183     5.250     0.002
   176  -185.528     0.159     5.280     0.002
   177  -178.668     0.144     5.310     0.002
   178  -192.194     0.169     5.340     0.002
   179  -198.663     0.139     5.370     0.002
   180  -191.581     0.153     5.400     0.002
   181  -188.239     0.177     5.430     0.002
   182  -203.644     0.157     5.460     0.002
   183  -188.909     0.201     5.490     0.002
   184  -194.275     0.221     5.520     0.002
   185  -188.622     0.192     5.550     0.002
   186  -188.182     0.199     5.580     0.002
   187  -184.077     0.200     5.610     0.002
   188  -199.637     0.163     5.640     0.002
   189  -192.682     0.204     5.670     0.002
   190  -191.645     0.164     5.700     0.002
   191  -188.223     0.161     5.730     0.002
   192  -201.209     0.155     5.760     0.002
   193  -191.324     0.175     5.790     0.002
   194  -190.441     0.177     5.820     0.002
   195  -200.389     0.151     5.850     0.002
   196  -192.835     0.145     5.880     0.002
   197  -194.887     0.230     5.910     0.002
   198  -190.059     0.198     5.940     0.002
   199  -206.807     0.181     5.970     0.002
   200  -193.167     0.194     6.000     0.002
   201  -204.833     0.208     6.030     0.002
   202  -199.285     0.184     6.060     0.002
   203  -202.112     0.209     6.090     0.002
   204  -202.467     0.202     6.120     0.002
   205  -198.964     0.192     6.150     0.002
   206  -190.687     0.171     6.180     0.002
   207  -210.158     0.201     6.210     0.002
   208  -216.461     0.176     6.240     0.002
   209  -230.206     0.192     6.270     0.002
   210  -223.133     0.173     6.300     0.002
   211  -205.270     0.199     6.330     0.002
   212  -212.043     0.179     6.360     0.002
   213  -205.120     0.180     6.390     0.002
   214  -188.681     0.160     6.420     0.002
   215  -189.985     0.181     6.450     0.002
   216  -180.394     0.222     6.480     0.002
   217  -206.485     0.170     6.510     0.002
   218  -205.245     0.237     6.540     0.002
   219  -200.572     0.190     6.570     0.002
   220  -175.716     0.190     6.600     0.002
   221  -184.434     0.230     6.630     0.002
   222  -210.211     0.193     6.660     0.002
   223  -203.201     0.196     6.690     0.002
   224  -207.612     0.228     6.720     0.002
   225  -215.984     0.206     6.750     0.002
   226  -198.618     0.184     6.780     0.002
   227  -196.827     0.205     6.810     0.002
   228  -219.847     0.168     6.840     0.002
   229  -213.424     0.187     6.870     0.002
   230  -205.353     0.189     6.900     0.002
   231  -190.300     0.200     6.930     0.002
   232  -183.279     0.202     6.960     0.002
   233  -193.732     0.182     6.990     0.002
   234  -213.766     0.177     7.020     0.002
   235  -191.870     0.200     7.050     0.002
   236  -216.652     0.170     7.080     0.002
   237  -196.775     0.179     7.110     0.002
   238  -192.913     0.209     7.140     0.002
   239  -203.102     0.189     7.170     0.002
   240  -212.517     0.208     7.200     0.002
   241  -205.753     0.196     7.230     0.002
   242  -200.926     0.167     7.260     0.002
   243  -222.393     0.206     7.290     0.002
   244  -201.619     0.189     7.320     0.002
   245  -214.527     0.173     7.350     0.002
   246  -209.686     0.180     7.380     0.002
   247  -188.139     0.191     7.410     0.002
   248  -196.739     0.222     7.440     0.002
   249  -229.204     0.196     7.470     0.002
   250  -189.389     0.188     7.500     0.002
   251  -194.480     0.182     7.530     0.002
   252  -201.888     0.191     7.560     0.002
   253  -206.431     0.242     7.590     0.002
   254  -217.358     0.195     7.620     0.002
   255  -194.531     0.157     7.650     0.002
   256  -196.224     0.196     7.680     0.002
   257  -202.137     0.158     7.710     0.002
   258  -200.625     0.179     7.740     0.002
   259  -216.172     0.168     7.770     0.002
   260  -208.927     0.173     7.800     0.002
   261  -219.229     0.159     7.830     0.002
   262  -215.947     0.173     7.860     0.002
   263  -227.591     0.172     7.890     0.002
   264  -200.020     0.165     7.920     0.002
   265  -203.561     0.154     7.950     0.002
   266  -226.347     0.188     7.980     0.002
   267  -238.992     0.135     8.010     0.002
   268  -224.472     0.146     8.040     0.002
   269  -219.784     0.143     8.070     0.002
   270  -219.577     0.152     8.100     0.002
   271  -221.778     0.142     8.130     0.002
   272  -234.966     0.158     8.160     0.002
   273  -237.836     0.171     8.190     0.002
   274  -230.022     0.168     8.220     0.002
   275  -208.348     0.164     8.250     0.002
   276  -236.759     0.168     8.280     0.002
   277  -237.589     0.187     8.310     0.002
   278  -219.114     0.145     8.340     0.002
   279  -210.886     0.193     8.370     0.002
   280  -218.663     0.144     8.400     0.002
   281  -218.787     0.155     8.430     0.002
   282  -233.758     0.145     8.460     0.002
   283  -220.437     0.152     8.490     0.002
   284  -221.741     0.149     8.520     0.002
   285  -228.237     0.200     8.550     0.002
   286  -240.390     0.225     8.580     0.002
   287  -248.729     0.183     8.610     0.002
   288  -236.626     0.185     8.640     0.002
   289  -214.104     0.186     8.670     0.002
   290  -222.783     0.180     8.700     0.002
   291  -248.120     0.200     8.730     0.002
   292  -261.504     0.190     8.760     0.002
   293  -216.370     0.189     8.790     0.002
   294  -221.790     0.164     8.820     0.002
   295  -226.361     0.181     8.850     0.002
   296  -192.234     0.197     8.880     0.002
   297  -225.445     0.202     8.910     0.002
   298  -245.215     0.168     8.940     0.002
   299  -226.020     0.138     8.970     0.002
   300  -228.470     0.178     9.000     0.002
   301  -245.730     0.189     9.030     0.002
   302  -216.725     0.165     9.060     0.002
   303  -221.755     0.170     9.090     0.002
   304  -240.261     0.169     9.120     0.002
   305  -247.864     0.168     9.150     0.002
   306  -238.316     0.192     9.180     0.002
   307  -232.003     0.208     9.210     0.002
   308  -221.534     0.151     9.240     0.002
   309  -201.062     0.174     9.270     0.002
   310  -220.396     0.149     9.300     0.002
   311  -215.506     0.154     9.330     0.002
   312  -220.620     0.175     9.360     0.002
   313  -237.792     0.187     9.390     0.002
   314  -245.868     0.172     9.420     0.002
   315  -248.654     0.211     9.450     0.002
   316  -199.447     0.208     9.480     0.002
   317  -215.144     0.194     9.510     0.002
   318  -207.733     0.176     9.540     0.002
   319  -202.445     0.175     9.570     0.002
   320  -228.495     0.172     9.600     0.002
   321  -234.157     0.133     9.630     0.002
   322  -232.842     0.154     9.660     0.002
   323  -254.445     0.129     9.690     0.002
   324  -257.955     0.142     9.720     0.002
   325  -243.539     0.172     9.750     0.002
   326  -264.369     0.136     9.780     0.002
   327  -249.465     0.139     9.810     0.002
   328  -259.071     0.143     9.840     0.002
   329  -234.072     0.139     9.870     0.002
   330  -251.603     0.143     9.900     0.002
   331  -244.093     0.149     9.930     0.002
   332  -201.177     0.160     9.960     0.002
   333  -243.209     0.128     9.990     0.002
   334  -226.556     0.131    10.020     0.002
   335  -229.151     0.151    10.050     0.002
   336  -235.480     0.150    10.080     0.002
   337  -245.269     0.138    10.110     0.002
   338  -236.995     0.111    10.140     0.002
   339  -233.134     0.125    10.170     0.002
   340  -225.361     0.109    10.200     0.002
   341  -233.317     0.112    10.230     0.002
   342  -240.931     0.167    10.260     0.002
   343  -242.679     0.144    10.290     0.002
   344  -251.779     0.118    10.320     0.002
   345  -253.475     0.136    10.350     0.002
   346  -265.126     0.133    10.380     0.002
   347  -239.153     0.118    10.410     0.002
   348  -222.578     0.128    10.440     0.002
   349  -187.177     0.143    10.470     0.002
   350  -233.613     0.094    10.500     0.002
   351  -194.427     0.111    10.530     0.002
   352  -220.920     0.124    10.560     0.002
   353  -242.400     0.130    10.590     0.002
   354  -240.523     0.109    10.620     0.002
   355  -267.584     0.105    10.650     0.002
   356  -242.857     0.125    10.680     0.002
   357  -255.803     0.096    10.710     0.002
   358  -242.690     0.126    10.740     0.002
   359  -211.149     0.107    10.770     0.002
   360  -240.409     0.110    10.800     0.002
   361  -227.916     0.116    10.830     0.002
   362  -237.319     0.124    10.860     0.002
   363  -240.798     0.110    10.890     0.002
   364  -259.262     0.105    10.920     0.002
   365  -261.350     0.127    10.950     0.002
   366  -268.952     0.142    10.980     0.002
   367  -230.645     0.101    11.010     0.002
   368  -224.981     0.158    11.040     0.002
   369  -220.214     0.117    11.070     0.002
   370  -255.965     0.119    11.100     0.002
   371  -262.994     0.138    11.130     0.002
   372  -250.650     0.130    11.160     0.002
   373  -241.217     0.108    11.190     0.002
   374  -218.839     0.117    11.220     0.002
   375  -243.229     0.114    11.250     0.002
   376  -252.777     0.142    11.280     0.002
   377  -233.278     0.140    11.310     0.002
   378  -244.266     0.123    11.340     0.002
   379  -238.409     0.115    11.370     0.002
   380  -255.775     0.109    11.400     0.002
   381  -268.732     0.121    11.430     0.002
   382  -251.908     0.099    11.460     0.002
   383  -263.933     0.115    11.490     0.002
   384  -246.427     0.099    11.520     0.002
   385  -220.328     0.111    11.550     0.002
   386  -250.954     0.103    11.580     0.002
   387  -232.804     0.115    11.610     0.002
   388  -255.379     0.096    11.640     0.002
   389  -241.160     0.096    11.670     0.002
   390  -243.406     0.100    11.700     0.002
   391  -248.036     0.097    11.730     0.002
   392  -244.181     0.100    11.760     0.002
   393  -224.531     0.113    11.790     0.002
   394  -248.142     0.112    11.820     0.002
   395  -224.860     0.086    11.850     0.002
   396  -219.621     0.095    11.880     0.002
   397  -247.018     0.098    11.910     0.002
   398  -256.606     0.108    11.940     0.002
   399  -238.632     0.113    11.970     0.002
   400  -244.647     0.104    12.000     0.002
   401  -269.803     0.109    12.030     0.002
   402  -260.789     0.127    12.060     0.002
   403  -260.682     0.104    12.090     0.002
   404  -231.682     0.105    12.120     0.002
   405  -254.555     0.110    12.150     0.002
   406  -242.598     0.090    12.180     0.002
   407  -226.157     0.106    12.210     0.002
   408  -251.816     0.158    12.240     0.002
   409  -248.946     0.113    12.270     0.002
   410  -237.820     0.111    12.300     0.002
   411  -262.445     0.123    12.330     0.002
   412  -271.151     0.110    12.360     0.002
   413  -254.689     0.092    12.390     0.002
   414  -238.245     0.118    12.420     0.002
   415  -259.327     0.111    12.450     0.002
   416  -278.031     0.095    12.480     0.002
   417  -255.751     0.098    12.510     0.002
   418  -238.953     0.143    12.540     0.002
   419  -255.265     0.128    12.570     0.002
   420  -250.947     0.120    12.600     0.002
   421  -258.029     0.108    12.630     0.002
   422  -263.458     0.100    12.660     0.002
   423  -252.383     0.136    12.690     0.002
   424  -251.839     0.111    12.720     0.002
   425  -216.588     0.134    12.750     0.002
   426  -233.747     0.142    12.780     0.002
   427  -241.977     0.111    12.810     0.002
   428  -250.784     0.109    12.840     0.002
   429  -257.884     0.118    12.870     0.002
   430  -237.601     0.093    12.900     0.002
   431  -243.551     0.105    12.930     0.002
   432  -258.733     0.107    12.960     0.002
   433  -281.123     0.108    12.990     0.002
   434  -273.259     0.079    13.020     0.002
   435  -266.003     0.102    13.050     0.002
   436  -255.063     0.092    13.080     0.002
   437  -266.265     0.109    13.110     0.002
   438  -233.839     0.089    13.140     0.002
   439  -244.443     0.077    13.170     0.002
   440  -243.146     0.085    13.200     0.002
   441  -253.480     0.078    13.230     0.002
   442  -249.388     0.096    13.260     0.002
   443  -251.709     0.120    13.290     0.002
   444  -243.418     0.110    13.320     0.002
   445  -229.565     0.134    13.350     0.002
   446  -230.567     0.112    13.380     0.002
   447  -228.252     0.116    13.410     0.002
   448  -236.989     0.127    13.440     0.002
   449  -228.898     0.109    13.470     0.002
   450  -220.600     0.098    13.500     0.002
   451  -230.802     0.109    13.530     0.002
   452  -247.850     0.107    13.560     0.002
   453  -246.506     0.099    13.590     0.002
   454  -231.196     0.099    13.620     0.002
   455  -238.802     0.126    13.650     0.001
   456  -245.742     0.093    13.680     0.002
   457  -280.812     0.103    13.710     0.002
   458  -272.907     0.108    13.740     0.002
   459  -260.788     0.085    13.770     0.002
   460  -231.004     0.119    13.800     0.002
   461  -235.922     0.104    13.830     0.002
   462  -237.121     0.099    13.860     0.002
   463  -223.060     0.134    13.890     0.002
   464  -250.404     0.114    13.920     0.002
   465  -237.053     0.117    13.950     0.002
   466  -230.163     0.126    13.980     0.002
   467  -265.285     0.124    14.010     0.002
   468  -255.680     0.109    14.040     0.002
   469  -265.059     0.106    14.070     0.002
   470  -250.513     0.109    14.100     0.002
   471  -246.584     0.124    14.130     0.002
   472  -233.222     0.129    14.160     0.002
   473  -234.236     0.114    14.190     0.002
   474  -218.038     0.119    14.220     0.002
   475  -247.353     0.121    14.250     0.002
   476  -253.913     0.106    14.280     0.002
   477  -245.375     0.111    14.310     0.002
   478  -271.888     0.121    14.340     0.002
   479  -285.121     0.135    14.370     0.002
   480  -244.885     0.096    14.400     0.002
   481  -275.699     0.099    14.430     0.002
   482  -265.779     0.092    14.460     0.002
   483  -242.458     0.118    14.490     0.002
   484  -239.215     0.078    14.520     0.002
   485  -257.183     0.112    14.550     0.002
   486  -281.688     0.078    14.580     0.002
   487  -270.437     0.087    14.610     0.002
   488  -277.364     0.099    14.640     0.002
   489  -256.002     0.110    14.670     0.002
   490  -269.532     0.096    14.700     0.002
   491  -273.756     0.075    14.730     0.002
   492  -249.863     0.090    14.760     0.002
   493  -254.274     0.096    14.790     0.002
   494  -262.766     0.095    14.820     0.002
   495  -281.759     0.110    14.850     0.002
   496  -235.731     0.123    14.880     0.002
   497  -239.597     0.111    14.910     0.002
   498  -247.903     0.114    14.940     0.002
   499  -241.233     0.129    14.970     0.002
   500  -225.209     0.119    15.000     0.002
   501  -247.540     0.094    15.030     0.002
   502  -257.077     0.086    15.060     0.002
   503  -223.708     0.118    15.090     0.002
   504  -221.306     0.102    15.120     0.002
   505  -238.146     0.099    15.150     0.002
   506  -230.340     0.102    15.180     0.002
   507  -248.686     0.090    15.210     0.002
   508  -238.359     0.103    15.240     0.002
   509  -238.450     0.106    15.270     0.002
   510  -238.347     0.080    15.300     0.002
   511  -253.381     0.089    15.330     0.002
   512  -230.255     0.103    15.360     0.002
   513  -242.340     0.091    15.390     0.002
   514  -216.582     0.106    15.420     0.002
   515  -235.878     0.109    15.450     0.002
   516  -239.103     0.094    15.480     0.002
   517  -245.976     0.097    15.510     0.002
   518  -231.180     0.099    15.540     0.002
   519  -251.349     0.095    15.570     0.002
   520  -273.411     0.104    15.600     0.002
   521  -246.867     0.104    15.630     0.002
   522  -270.505     0.117    15.660     0.002
   523  -245.355     0.120    15.690     0.002
   524  -237.699     0.139    15.720     0.002
   525  -235.192     0.098    15.750     0.002
   526  -242.921     0.087    15.780     0.001
   527  -215.573     0.129    15.810     0.002
   528  -219.173     0.104    15.840     0.001
   529  -241.603     0.109    15.870     0.002
   530  -238.963     0.115    15.900     0.002
   531  -239.297     0.126    15.930     0.002
   532  -245.454     0.113    15.960     0.002
   533  -218.636     0.120    15.990     0.002
   534  -219.259     0.084    16.020     0.002
   535  -243.500     0.088    16.050     0.001
   536  -258.970     0.104    16.080     0.001
   537  -280.129     0.108    16.110     0.002
   538  -267.327     0.084    16.140     0.001
   539  -245.117     0.089    16.170     0.002
   540  -275.892     0.117    16.200     0.002
   541  -276.614     0.077    16.230     0.002
   542  -269.010     0.083    16.260     0.002
   543  -274.733     0.101    16.290     0.002
   544  -239.331     0.113    16.320     0.001
   545  -242.913     0.103    16.350     0.001
   546  -238.562     0.108    16.380     0.002
   547  -248.258     0.095    16.410     0.002
   548  -250.497     0.085    16.440     0.002
   549  -229.847     0.099    16.470     0.002
   550  -258.780     0.086    16.500     0.002
   551  -248.301     0.075    16.530     0.002
   552  -215.658     0.110    16.560     0.002
   553  -260.757     0.091    16.590     0.002
   554  -258.812     0.101    16.620     0.002
   555  -243.252     0.074    16.650     0.002
   556  -238.104     0.078    16.680     0.002
   557  -254.620     0.087    16.710     0.002
   558  -248.657     0.103    16.740     0.002
   559  -251.998     0.094    16.770     0.002
   560  -234.686     0.097    16.800     0.002
   561  -246.616     0.096    16.830     0.002
   562  -243.659     0.121    16.860     0.002
   563  -263.187     0.122    16.890     0.002
   564  -242.407     0.126    16.920     0.002
   565  -238.356     0.109    16.950     0.002
   566  -243.142     0.118    16.980     0.002
   567  -236.723     0.114    17.010     0.002
   568  -239.794     0.100    17.040     0.002
   569  -225.392     0.103    17.070     0.002
   570  -254.169     0.105    17.100     0.002
   571  -245.615     0.089    17.130     0.002
   572  -233.270     0.072    17.160     0.002
   573  -264.730     0.101    17.190     0.002
   574  -269.807     0.091    17.220     0.002
   575  -284.239     0.099    17.250     0.002
   576  -281.519     0.114    17.280     0.002
   577  -295.248     0.088    17.310     0.002
   578  -270.440     0.087    17.340     0.002
   579  -267.352     0.111    17.370     0.002
   580  -275.465     0.118    17.400     0.002
   581  -263.085     0.112    17.430     0.001
   582  -284.572     0.107    17.460     0.001
   583  -245.270     0.111    17.490     0.002
   584  -241.712     0.088    17.520     0.002
   585  -248.667     0.109    17.550     0.002
   586  -230.160     0.112    17.580     0.002
   587  -251.272     0.103    17.610     0.002
   588  -228.771     0.112    17.640     0.002
   589  -229.968     0.101    17.670     0.002
   590  -233.938     0.112    17.700     0.002
   591  -252.688     0.108    17.730     0.002
   592  -255.049     0.112    17.760     0.002
   593  -228.765     0.106    17.790     0.002
   594  -215.407     0.109    17.820     0.002
   595  -276.024     0.127    17.850     0.002
   596  -246.768     0.094    17.880     0.002
   597  -249.159     0.138    17.910     0.002
   598  -231.240     0.115    17.940     0.002
   599  -262.740     0.101    17.970     0.002
   600  -262.129     0.113    18.000     0.002
   601  -268.121     0.109    18.030     0.002
   602  -254.783     0.089    18.060     0.002
   603  -233.699     0.117    18.090     0.002
   604  -249.357     0.114    18.120     0.002
   605  -237.079     0.108    18.150     0.002
   606  -264.991     0.095    18.180     0.002
   607  -245.783     0.098    18.210     0.002
   608  -255.691     0.093    18.240     0.002
   609  -267.571     0.101    18.270     0.002
   610  -270.699     0.110    18.300     0.002
   611  -269.068     0.101    18.330     0.002
   612  -257.904     0.123    18.360     0.002
   613  -259.015     0.097    18.390     0.002
   614  -254.939     0.117    18.420     0.002
   615  -273.470     0.107    18.450     0.002
   616  -282.364     0.116    18.480     0.002
   617  -248.149     0.116    18.510     0.002
   618  -263.622     0.107    18.540     0.002
   619  -260.817     0.099    18.570     0.002
   620  -244.257     0.129    18.600     0.002
   621  -228.422     0.115    18.630     0.002
   622  -259.080     0.098    18.660     0.002
   623  -226.473     0.126    18.690     0.002
   624  -247.773     0.094    18.720     0.002
   625  -248.915     0.109    18.750     0.002
   626  -274.230     0.128    18.780     0.002
   627  -282.041     0.129    18.810     0.002
   628  -284.719     0.106    18.840     0.002
   629  -266.013     0.118    18.870     0.002
   630  -245.052     0.112    18.900     0.002
   631  -237.943     0.128    18.930     0.002
   632  -244.842     0.118    18.960     0.002
   633  -273.946     0.099    18.990     0.001
   634  -261.574     0.097    19.020     0.002
   635  -266.944     0.089    19.050     0.002
   636  -271.196     0.106    19.080     0.002
   637  -263.019     0.095    19.110     0.002
   638  -273.478     0.082    19.140     0.001
   639  -269.560     0.111    19.170     0.002
   640  -276.363     0.122    19.200     0.002
   641  -260.846     0.094    19.230     0.002
   642  -284.106     0.085    19.260     0.002
   643  -266.982     0.096    19.290     0.002
   644  -271.471     0.108    19.320     0.002
   645  -273.522     0.085    19.350     0.002
   646  -253.106     0.101    19.380     0.002
   647  -264.689     0.085    19.410     0.002
   648  -300.884     0.085    19.440     0.002
   649  -264.380     0.081    19.470     0.001
   650  -269.993     0.078    19.500     0.002
   651  -265.228     0.099    19.530     0.002
   652  -277.051     0.139    19.560     0.002
   653  -271.534     0.101    19.590     0.001
   654  -293.632     0.078    19.620     0.002
   655  -275.178     0.095    19.650     0.002
   656  -278.006     0.089    19.680     0.002
   657  -234.547     0.123    19.710     0.002
   658  -249.813     0.091    19.740     0.002
   659  -272.187     0.098    19.770     0.002
   660  -244.547     0.117    19.800     0.002
   661  -251.867     0.110    19.830     0.002
   662  -224.597     0.097    19.860     0.002
   663  -270.153     0.087    19.890     0.002
   664  -267.867     0.092    19.920     0.001
   665  -264.375     0.118    19.950     0.001
   666  -281.987     0.094    19.980     0.001
   667  -252.507     0.092    20.010     0.002
   668  -260.718     0.084    20.040     0.002
   669  -259.319     0.094    20.070     0.002
   670  -262.297     0.076    20.100     0.001
   671  -260.401     0.103    20.130     0.002
   672  -270.068     0.125    20.160     0.002
   673  -264.422     0.115    20.190     0.002
   674  -254.948     0.098    20.220     0.002
   675  -250.809     0.116    20.250     0.002
   676  -263.315     0.104    20.280     0.002
   677  -266.112     0.103    20.310     0.002
   678  -280.444     0.124    20.340     0.001
   679  -270.251     0.120    20.370     0.001
   680  -250.144     0.138    20.400     0.001
   681  -263.153     0.122    20.430     0.002
   682  -258.209     0.115    20.460     0.002
   683  -261.313     0.122    20.490     0.002
   684  -270.437     0.107    20.520     0.002
   685  -278.318     0.106    20.550     0.002
   686  -280.959     0.108    20.580     0.002
   687  -276.830     0.084    20.610     0.001
   688  -298.594     0.100    20.640     0.002
   689  -259.980     0.109    20.670     0.002
   690  -249.207     0.102    20.700     0.002
   691  -238.992     0.114    20.730     0.002
   692  -232.263     0.119    20.760     0.002
   693  -226.356     0.111    20.790     0.002
   694  -276.292     0.128    20.820     0.002
   695  -269.099     0.098    20.850     0.001
   696  -277.291     0.084    20.880     0.002
   697  -292.283     0.103    20.910     0.002
   698  -280.168     0.096    20.940     0.002
   699  -227.005     0.136    20.970     0.002
   700  -280.077     0.106    21.000     0.002
   701  -249.216     0.109    21.030     0.002
   702  -288.014     0.108    21.060     0.002
   703  -275.268     0.120    21.090     0.002
   704  -266.345     0.142    21.120     0.002
