# Supplementary material for: Fast exploration of an optimal path on the multidimensional free energy surface
Source: PLoS One. 2017 May 18;12(5):e0177740. doi: 10.1371/journal.pone.0177740 (PMC5436793; doi:10.1371/journal.pone.0177740)
Supplement: S1 File — (ZIP) [file pone.0177740.s001.zip › supporting information/structures/ala10_pi.pdb]

HEADER
COMPND
SOURCE
ATOM      1  N   ALA     1       0.138   2.388  -1.061
ATOM      2  CA  ALA     1      -0.611   2.574   0.196
ATOM      3  C   ALA     1      -1.677   1.481   0.374
ATOM      4  O   ALA     1      -1.417   0.487   1.053
ATOM      5  CB  ALA     1      -1.183   4.003   0.316
ATOM      6 1H   ALA     1       0.867   3.077  -1.128
ATOM      7 2H   ALA     1      -0.470   2.487  -1.856
ATOM      8 3H   ALA     1       0.561   1.475  -1.083
ATOM      9  HA  ALA     1       0.097   2.444   1.015
ATOM     10 1HB  ALA     1      -1.732   4.101   1.254
ATOM     11 2HB  ALA     1      -0.369   4.730   0.313
ATOM     12 3HB  ALA     1      -1.855   4.222  -0.515
ATOM     13  N   ALA     2      -2.863   1.637  -0.232
ATOM     14  CA  ALA     2      -4.066   0.824  -0.001
ATOM     15  C   ALA     2      -3.846  -0.699  -0.089
ATOM     16  O   ALA     2      -4.265  -1.429   0.809
ATOM     17  CB  ALA     2      -5.167   1.293  -0.961
ATOM     18  H   ALA     2      -2.997   2.472  -0.783
ATOM     19  HA  ALA     2      -4.412   1.030   1.013
ATOM     20 1HB  ALA     2      -6.079   0.723  -0.780
ATOM     21 2HB  ALA     2      -5.378   2.350  -0.798
ATOM     22 3HB  ALA     2      -4.856   1.144  -1.996
ATOM     23  N   ALA     3      -3.194  -1.180  -1.152
ATOM     24  CA  ALA     3      -2.900  -2.599  -1.381
ATOM     25  C   ALA     3      -2.179  -3.269  -0.191
ATOM     26  O   ALA     3      -2.573  -4.349   0.253
ATOM     27  CB  ALA     3      -2.096  -2.722  -2.682
ATOM     28  H   ALA     3      -2.905  -0.516  -1.853
ATOM     29  HA  ALA     3      -3.846  -3.123  -1.520
ATOM     30 1HB  ALA     3      -1.915  -3.775  -2.898
ATOM     31 2HB  ALA     3      -2.659  -2.285  -3.508
ATOM     32 3HB  ALA     3      -1.139  -2.208  -2.586
ATOM     33  N   ALA     4      -1.125  -2.631   0.324
ATOM     34  CA  ALA     4      -0.393  -3.065   1.510
ATOM     35  C   ALA     4      -1.200  -2.835   2.804
ATOM     36  O   ALA     4      -1.475  -3.782   3.539
ATOM     37  CB  ALA     4       0.961  -2.341   1.537
ATOM     38  H   ALA     4      -0.883  -1.740  -0.081
ATOM     39  HA  ALA     4      -0.199  -4.137   1.433
ATOM     40 1HB  ALA     4       1.529  -2.660   2.412
ATOM     41 2HB  ALA     4       1.529  -2.590   0.640
ATOM     42 3HB  ALA     4       0.816  -1.261   1.579
ATOM     43  N   ALA     5      -1.546  -1.581   3.102
ATOM     44  CA  ALA     5      -2.164  -1.157   4.357
ATOM     45  C   ALA     5      -3.643  -1.579   4.474
ATOM     46  O   ALA     5      -3.965  -2.520   5.198
ATOM     47  CB  ALA     5      -1.960   0.358   4.507
ATOM     48  H   ALA     5      -1.319  -0.866   2.420
ATOM     49  HA  ALA     5      -1.632  -1.639   5.178
ATOM     50 1HB  ALA     5      -2.416   0.700   5.436
ATOM     51 2HB  ALA     5      -0.893   0.581   4.537
ATOM     52 3HB  ALA     5      -2.409   0.893   3.670
ATOM     53  N   ALA     6      -4.547  -0.866   3.797
ATOM     54  CA  ALA     6      -6.001  -1.001   3.915
ATOM     55  C   ALA     6      -6.528  -2.408   3.567
ATOM     56  O   ALA     6      -7.360  -2.956   4.293
ATOM     57  CB  ALA     6      -6.658   0.074   3.039
ATOM     58  H   ALA     6      -4.190  -0.143   3.194
ATOM     59  HA  ALA     6      -6.276  -0.801   4.953
ATOM     60 1HB  ALA     6      -7.740   0.040   3.173
ATOM     61 2HB  ALA     6      -6.300   1.063   3.328
ATOM     62 3HB  ALA     6      -6.427  -0.102   1.988
ATOM     63  N   ALA     7      -6.087  -2.972   2.440
ATOM     64  CA  ALA     7      -6.524  -4.271   1.934
ATOM     65  C   ALA     7      -5.908  -5.450   2.716
ATOM     66  O   ALA     7      -6.643  -6.237   3.317
ATOM     67  CB  ALA     7      -6.229  -4.337   0.430
ATOM     68  H   ALA     7      -5.416  -2.441   1.894
ATOM     69  HA  ALA     7      -7.606  -4.337   2.055
ATOM     70 1HB  ALA     7      -6.580  -5.289   0.029
ATOM     71 2HB  ALA     7      -6.747  -3.526  -0.083
ATOM     72 3HB  ALA     7      -5.160  -4.245   0.249
ATOM     73  N   ALA     8      -4.580  -5.610   2.679
ATOM     74  CA  ALA     8      -3.881  -6.766   3.248
ATOM     75  C   ALA     8      -3.667  -6.676   4.775
ATOM     76  O   ALA     8      -4.152  -7.539   5.511
ATOM     77  CB  ALA     8      -2.567  -6.980   2.483
ATOM     78  H   ALA     8      -4.039  -4.942   2.147
ATOM     79  HA  ALA     8      -4.494  -7.651   3.071
ATOM     80 1HB  ALA     8      -2.065  -7.871   2.860
ATOM     81 2HB  ALA     8      -2.778  -7.117   1.422
ATOM     82 3HB  ALA     8      -1.908  -6.122   2.603
ATOM     83  N   ALA     9      -2.903  -5.691   5.258
ATOM     84  CA  ALA     9      -2.439  -5.606   6.647
ATOM     85  C   ALA     9      -3.561  -5.351   7.679
ATOM     86  O   ALA     9      -3.647  -6.073   8.676
ATOM     87  CB  ALA     9      -1.339  -4.540   6.739
ATOM     88  H   ALA     9      -2.532  -5.014   4.599
ATOM     89  HA  ALA     9      -1.985  -6.564   6.905
ATOM     90 1HB  ALA     9      -0.933  -4.520   7.751
ATOM     91 2HB  ALA     9      -0.535  -4.778   6.041
ATOM     92 3HB  ALA     9      -1.744  -3.557   6.500
ATOM     93  N   ALA    10      -4.371  -4.304   7.482
ATOM     94  CA  ALA    10      -5.404  -3.827   8.417
ATOM     95  C   ALA    10      -6.492  -4.874   8.749
ATOM     96  O   ALA    10      -6.780  -5.055   9.951
ATOM     97  CB  ALA    10      -5.991  -2.518   7.862
ATOM     98  OXT ALA    10      -7.071  -5.490   7.831
ATOM     99  H   ALA    10      -4.223  -3.773   6.630
ATOM    100  HA  ALA    10      -4.909  -3.590   9.360
ATOM    101 1HB  ALA    10      -6.729  -2.123   8.562
ATOM    102 2HB  ALA    10      -5.199  -1.780   7.728
ATOM    103 3HB  ALA    10      -6.474  -2.706   6.902
CONECT    1    2    6    7    8
CONECT    2    1    3    9    5
CONECT    3    2    4   13
CONECT    4    3
CONECT    5    2   10   11   12
CONECT    6    1
CONECT    7    1
CONECT    8    1
CONECT    9    2
CONECT   10    5
CONECT   11    5
CONECT   12    5
CONECT   13    3   14   18
CONECT   14   13   15   19   17
CONECT   15   14   16   23
CONECT   16   15
CONECT   17   14   20   21   22
CONECT   18   13
CONECT   19   14
CONECT   20   17
CONECT   21   17
CONECT   22   17
CONECT   23   15   24   28
CONECT   24   23   25   29   27
CONECT   25   24   26   33
CONECT   26   25
CONECT   27   24   30   31   32
CONECT   28   23
CONECT   29   24
CONECT   30   27
CONECT   31   27
CONECT   32   27
CONECT   33   25   34   38
CONECT   34   33   35   39   37
CONECT   35   34   36   43
CONECT   36   35
CONECT   37   34   40   41   42
CONECT   38   33
CONECT   39   34
CONECT   40   37
CONECT   41   37
CONECT   42   37
CONECT   43   35   44   48
CONECT   44   43   45   49   47
CONECT   45   44   46   53
CONECT   46   45
CONECT   47   44   50   51   52
CONECT   48   43
CONECT   49   44
CONECT   50   47
CONECT   51   47
CONECT   52   47
CONECT   53   45   54   58
CONECT   54   53   55   59   57
CONECT   55   54   56   63
CONECT   56   55
CONECT   57   54   60   61   62
CONECT   58   53
CONECT   59   54
CONECT   60   57
CONECT   61   57
CONECT   62   57
CONECT   63   55   64   68
CONECT   64   63   65   69   67
CONECT   65   64   66   73
CONECT   66   65
CONECT   67   64   70   71   72
CONECT   68   63
CONECT   69   64
CONECT   70   67
CONECT   71   67
CONECT   72   67
CONECT   73   65   74   78
CONECT   74   73   75   79   77
CONECT   75   74   76   83
CONECT   76   75
CONECT   77   74   80   81   82
CONECT   78   73
CONECT   79   74
CONECT   80   77
CONECT   81   77
CONECT   82   77
CONECT   83   75   84   88
CONECT   84   83   85   89   87
CONECT   85   84   86   93
CONECT   86   85
CONECT   87   84   90   91   92
CONECT   88   83
CONECT   89   84
CONECT   90   87
CONECT   91   87
CONECT   92   87
CONECT   93   85   94   99
CONECT   94   93   95  100   97
CONECT   95   94   96   98
CONECT   96   95
CONECT   97   94  101  102  103
CONECT   98   95
CONECT   99   93
CONECT  100   94
CONECT  101   97
CONECT  102   97
CONECT  103   97
END
