# Supplementary material for: Fast exploration of an optimal path on the multidimensional free energy surface
Source: PLoS One. 2017 May 18;12(5):e0177740. doi: 10.1371/journal.pone.0177740 (PMC5436793; doi:10.1371/journal.pone.0177740)
Supplement: S1 File — (ZIP) [file pone.0177740.s001.zip › supporting information/structures/ala2_c7ax.pdb]

HEADER
COMPND
SOURCE
ATOM      1  CH3 ACE     1      -1.294  -0.126  -0.170
ATOM      2  C   ACE     1      -2.095   0.219   1.027
ATOM      3  O   ACE     1      -3.286  -0.049   1.091
ATOM      4 1H   ACE     1      -0.860   0.793  -0.618
ATOM      5 2H   ACE     1      -1.950  -0.618  -0.921
ATOM      6 3H   ACE     1      -0.475  -0.824   0.106
ATOM      7  N   ALA     2      -1.445   0.836   2.017
ATOM      8  CA  ALA     2      -2.098   1.274   3.226
ATOM      9  C   ALA     2      -2.501   0.044   4.018
ATOM     10  O   ALA     2      -1.917  -0.254   5.058
ATOM     11  CB  ALA     2      -3.335   2.139   2.902
ATOM     12  H   ALA     2      -0.483   1.084   1.934
ATOM     13  HA  ALA     2      -1.393   1.830   3.831
ATOM     14 1HB  ALA     2      -3.838   2.494   3.825
ATOM     15 2HB  ALA     2      -3.018   3.029   2.316
ATOM     16 3HB  ALA     2      -4.064   1.565   2.291
ATOM     17  N   NME     3      -3.521  -0.698   3.544
ATOM     18  CH3 NME     3      -3.978  -1.882   4.232
ATOM     19  H   NME     3      -3.984  -0.438   2.703
ATOM     20 1H   NME     3      -4.826  -2.352   3.686
ATOM     21 2H   NME     3      -4.320  -1.631   5.262
ATOM     22 3H   NME     3      -3.157  -2.630   4.316
CONECT    1    2    4    5    6
CONECT    2    1    3    7
CONECT    3    2
CONECT    4    1
CONECT    5    1
CONECT    6    1
CONECT    7    2    8   12
CONECT    8    7    9   13   11
CONECT    9    8   10   17
CONECT   10    9
CONECT   11    8   14   15   16
CONECT   12    7
CONECT   13    8
CONECT   14   11
CONECT   15   11
CONECT   16   11
CONECT   17    9   18   19
CONECT   18   17   20   21   22
CONECT   19   17
CONECT   20   18
CONECT   21   18
CONECT   22   18
END
