# Supplementary material for: Fast exploration of an optimal path on the multidimensional free energy surface
Source: PLoS One. 2017 May 18;12(5):e0177740. doi: 10.1371/journal.pone.0177740 (PMC5436793; doi:10.1371/journal.pone.0177740)
Supplement: S1 File — (ZIP) [file pone.0177740.s001.zip › supporting information/structures/ala2_c7eq.pdb]

HEADER
COMPND
SOURCE
ATOM      1  CH3 ACE     1       0.334  -0.048   0.681
ATOM      2  C   ACE     1      -0.178   0.414   1.991
ATOM      3  O   ACE     1       0.530   0.403   2.988
ATOM      4 1H   ACE     1      -0.276  -0.898   0.310
ATOM      5 2H   ACE     1       1.388  -0.383   0.797
ATOM      6 3H   ACE     1       0.300   0.781  -0.057
ATOM      7  N   ALA     2      -1.445   0.836   2.017
ATOM      8  CA  ALA     2      -2.098   1.274   3.226
ATOM      9  C   ALA     2      -2.501   0.044   4.018
ATOM     10  O   ALA     2      -3.686  -0.220   4.212
ATOM     11  CB  ALA     2      -3.335   2.139   2.902
ATOM     12  H   ALA     2      -2.022   0.802   1.205
ATOM     13  HA  ALA     2      -1.393   1.830   3.831
ATOM     14 1HB  ALA     2      -3.838   2.494   3.825
ATOM     15 2HB  ALA     2      -3.018   3.029   2.316
ATOM     16 3HB  ALA     2      -4.064   1.565   2.291
ATOM     17  N   NME     3      -1.516  -0.746   4.490
ATOM     18  CH3 NME     3      -1.804  -1.940   5.249
ATOM     19  H   NME     3      -0.563  -0.518   4.319
ATOM     20 1H   NME     3      -0.862  -2.454   5.546
ATOM     21 2H   NME     3      -2.416  -2.650   4.648
ATOM     22 3H   NME     3      -2.374  -1.691   6.173
CONECT    1    2    4    5    6
CONECT    2    1    3    7
CONECT    3    2
CONECT    4    1
CONECT    5    1
CONECT    6    1
CONECT    7    2    8   12
CONECT    8    7    9   13   11
CONECT    9    8   10   17
CONECT   10    9
CONECT   11    8   14   15   16
CONECT   12    7
CONECT   13    8
CONECT   14   11
CONECT   15   11
CONECT   16   11
CONECT   17    9   18   19
CONECT   18   17   20   21   22
CONECT   19   17
CONECT   20   18
CONECT   21   18
CONECT   22   18
END
